# Supplementary material for: Resolving optimal ionomer interaction in fuel cell electrodes via operando X-ray absorption spectroscopy
Source: Nat Commun. 2024 Oct 30;15:9390. doi: 10.1038/s41467-024-53823-z (PMC11525635; doi:10.1038/s41467-024-53823-z)
Supplement: Supplementary file 3 — Source Data [file 41467_2024_53823_MOESM3_ESM.zip]

Archive with 21 entries (20 files):
- Source  Data Figure 1.xlsx
- Source Data Figure 2.xlsx
- Source Data Figure 3.xlsx
- Source Data Figure 4.xlsx
- Source Data Figure 5.xlsx
- Source Data Figure 6.xlsx
- Source Date Supplementary Figures/
- Source Date Supplementary Figures/Figure S10.xlsx
- Source Date Supplementary Figures/Figure S11.xlsx
- Source Date Supplementary Figures/Figure S12S13 N2 BET.zip
- Source Date Supplementary Figures/Figure S14 CO2 BET.zip
- Source Date Supplementary Figures/Figure S15 XAS-ESRF.zip
- Source Date Supplementary Figures/Figure S16.xlsx
- Source Date Supplementary Figures/Figure S18.xlsx
- Source Date Supplementary Figures/Figure S2S3 PtHOMC XPS raw data.xls
- Source Date Supplementary Figures/Figure S2S3 PtKB XPS raw data.xls
- Source Date Supplementary Figures/Figure S2S3 PtVC XPS raw data.xls
- Source Date Supplementary Figures/Figure S6 XRD.xlsx
- Source Date Supplementary Figures/Figure S7 RDE.xlsx
- Source Date Supplementary Figures/Figure S8 benchmarking.xlsx
- Source Date Supplementary Figures/Figure S9 EIS.xlsx
