# Supplementary material for: Resolving optimal ionomer interaction in fuel cell electrodes via operando X-ray absorption spectroscopy
Source: Nat Commun. 2024 Oct 30;15:9390. doi: 10.1038/s41467-024-53823-z (PMC11525635; doi:10.1038/s41467-024-53823-z)
Supplement: Supplementary file 3 — Source Data [file 41467_2024_53823_MOESM3_ESM.zip › Source Data Figure 1.xlsx]

## Sheet: Figure 1d
Relative Pressure	Quantity Adsorbed
p/p°	cm³/g STP
5.73889e-07	6.41036
4.47461e-06	12.9262
1.99125e-05	19.2965
7.43847e-05	25.4813
0.000261713	31.0772
0.000684779	35.6054
0.00136	39.0316
0.00211	42.2071
0.00319	43.75
0.00383	44.4022
0.00498	45.243
0.00594	45.8279
0.00698	46.3426
0.00797	46.7944
0.00902	47.2302
0.01	47.6213
0.01936	50.54
0.02999	52.9213
0.03989	54.9726
0.04927	56.827
0.05936	58.7457
0.06947	60.6668
0.07986	62.5555
0.08967	64.4004
0.09966	66.1546
0.14801	73.9189
0.19941	82.001
0.24923	89.7169
0.2994	97.3233
0.34908	104.701
0.40005	112.063
0.45052	119.101
0.50029	125.953
0.5505	132.714
0.60066	139.388
0.65059	146.037
0.70031	152.523
0.75027	159.051
0.80068	165.822
0.85003	172.56
0.90047	180.018
0.91996	183.529
0.94051	187.581
0.96031	191.872
0.98037	198.338
0.98976	203.955
0.94414	191.391
0.89369	180.45
0.83923	172.735
0.79029	166.4
0.7396	159.939
0.68985	153.627
0.63935	147.236
0.60037	142.226
0.57996	139.612
0.56042	137.201
0.54059	134.74
0.52025	132.128
0.5005	129.614
0.48059	127.091
0.46054	124.455
0.44018	121.838
0.4199	119.123
0.40015	116.425
0.35156	109.623
0.30009	102.26
0.24994	94.9512
0.20293	88.0091
0.15006	80.0521
0.09998	72.2979

## Sheet: Figure 1e
Pore Width	dV/dW Pore Volume	Cumulative Pore Volume
nm	cm³/g·nm	cm³/g
1.2455	0	0.01061
1.30262	0	0.01061
1.35975	0	0.01061
1.41688	0	0.01061
1.474	9.83709e-05	0.01061
1.53589	0.0077	0.01107
1.59302	0.01973	0.01234
1.66442	0.03641	0.01494
1.73583	0.04596	0.01822
1.80724	0.04411	0.02137
1.87865	0.03372	0.02402
1.96434	0.01828	0.02559
2.05002	0.00714	0.0262
2.13572	0.00148	0.02633
2.22141	0	0.02633
2.32138	0	0.02633
2.40707	0	0.02633
2.52132	0	0.02633
2.62129	0	0.02633
2.73554	0	0.02633
2.8498	0	0.02633
2.96405	0	0.02633
3.09258	0	0.02633
3.22112	0	0.02633
3.36393	0.00884	0.02753
3.49247	0.02999	0.03181
3.64957	0.058	0.0405
3.79238	0.06913	0.05136
3.96376	0.06899	0.06269
4.12086	0.06081	0.07268
4.29224	0.04972	0.08156
4.4779	0.04109	0.08919
4.66356	0.03756	0.09643
4.8635	0.03699	0.10382
5.06344	0.0356	0.11094
5.26339	0.03347	0.11811
5.49189	0.03241	0.12551
5.7204	0.03336	0.13361
5.97747	0.03546	0.14273
6.23454	0.0341	0.15149
6.4916	0.02951	0.15908
6.74867	0.02359	0.16548
7.03431	0.01729	0.17067
7.3485	0.01313	0.1746
7.63413	0.01358	0.17887
7.97689	0.01651	0.18429
8.29109	0.01772	0.19037
8.66241	0.01691	0.19641
9.00517	0.01384	0.20155
9.40505	0.00925	0.20511
9.77637	0.00704	0.20793
10.2048	0.00676	0.21083
10.6333	0.00858	0.21462
11.0903	0.00971	0.21906
11.5473	0.00777	0.22272
12.0329	0.00618	0.22581
12.547	0.00547	0.22863
13.0611	0.00553	0.23155
13.6038	0.00525	0.23447
14.1751	0.00457	0.23715
14.7749	0.00323	0.23913
15.4033	0.00283	0.24095
16.0603	0.00294	0.24288
16.7172	0.00277	0.24478
17.4313	0.00281	0.24679
18.1454	0.00251	0.24865
18.9166	0.00163	0.24993
19.7164	0.0015	0.25115
20.5447	0.00192	0.25277
21.4016	0.00216	0.25468
22.3156	0.00184	0.25636
23.2296	0.0018	0.25808
24.2294	0.00193	0.26001
25.2291	0.00173	0.26166
26.1431	0.00123	0.26294
27.3142	0.000902592	0.26403
28.5424	0.00106	0.26535
29.8277	0.00138	0.26716
31.1702	0.0014	0.26909
32.5698	0.00101	0.27053
34.0265	0.000594362	0.27142
35.5689	0.000417079	0.27207
37.1685	0.000576328	0.27302
38.8537	0.000925305	0.2746
40.5961	0.000870299	0.27616
42.4241	0.000461786	0.27702
44.3379	6.77509e-05	0.27715
46.3373	0	0.27715
48.4224	0	0.27715
50.5932	0	0.27715
52.8782	0.000614964	0.27859
55.249	0.000697934	0.28028
57.734	0.000312146	0.28107
60.3332	0	0.28107
63.0467	0	0.28107
65.9031	0	0.28107
68.8451	0	0.28107
71.9585	0	0.28107
75.1861	0.000820377	0.28379
78.5851	0.000926044	0.28701
82.127	0.000405702	0.28847
85.8116	0	0.28847
89.6676	0	0.28847
93.695	0	0.28847
97.9224	0	0.28847
100.008	0	0.28847
