# Supplementary material for: Resolving optimal ionomer interaction in fuel cell electrodes via operando X-ray absorption spectroscopy
Source: Nat Commun. 2024 Oct 30;15:9390. doi: 10.1038/s41467-024-53823-z (PMC11525635; doi:10.1038/s41467-024-53823-z)
Supplement: Supplementary file 3 — Source Data [file 41467_2024_53823_MOESM3_ESM.zip › Source Data Figure 2.xlsx]

## Sheet: Figure 2a
Relative Pressure	Quantity Adsorbed	Relative Pressure	Quantity Adsorbed
p/p°	cm³/g STP	p/p°	cm³/g STP
	MCS (308.12m2/g)		Pt/MCS (51.99m2/g)
5.73889e-07	6.41036	0.00107	5.07133
4.47461e-06	12.9262	0.00203	5.65315
1.99125e-05	19.2965	0.00322	6.0546
7.43847e-05	25.4813	0.00392	6.2281
0.000261713	31.0772	0.00499	6.43146
0.000684779	35.6054	0.00598	6.58874
0.00136	39.0316	0.007	6.72697
0.00211	42.2071	0.00801	6.84875
0.00319	43.75	0.00901	6.95717
0.00383	44.4022	0.01002	7.05765
0.00498	45.243	0.01946	7.66666
0.00594	45.8279	0.03004	8.1729
0.00698	46.3426	0.04002	8.58263
0.00797	46.7944	0.04956	8.94577
0.00902	47.2302	0.05948	9.29771
0.01	47.6213	0.06959	9.64668
0.01936	50.54	0.08017	9.99448
0.02999	52.9213	0.08987	10.3081
0.03989	54.9726	0.09999	10.6352
0.04927	56.827	0.14815	12.0221
0.05936	58.7457	0.19907	13.4539
0.06947	60.6668	0.24983	14.8699
0.07986	62.5555	0.29941	16.2333
0.08967	64.4004	0.34941	17.5878
0.09966	66.1546	0.40008	18.9343
0.14801	73.9189	0.45037	20.2356
0.19941	82.001	0.50031	21.5129
0.24923	89.7169	0.55071	22.7856
0.2994	97.3233	0.6003	24.0655
0.34908	104.701	0.65066	25.378
0.40005	112.063	0.70026	26.736
0.45052	119.101	0.74944	28.1853
0.50029	125.953	0.79945	29.8384
0.5505	132.714	0.84929	31.8399
0.60066	139.388	0.89939	34.5335
0.65059	146.037	0.92017	36.2079
0.70031	152.523	0.93997	38.1169
0.75027	159.051	0.9598	40.7899
0.80068	165.822	0.9789	45.6055
0.85003	172.56	0.98959	50.8124
0.90047	180.018	0.92641	37.9151
0.91996	183.529	0.89436	34.8958
0.94051	187.581	0.84143	31.944
0.96031	191.872	0.7906	29.9049
0.98037	198.338	0.74085	28.2917
0.98976	203.955	0.69067	26.8487
0.94414	191.391	0.6404	25.5132
0.89369	180.45	0.60013	24.4654
0.83923	172.735	0.58032	23.9573
0.79029	166.4	0.55995	23.4249
0.7396	159.939	0.54035	22.9496
0.68985	153.627	0.52056	22.4244
0.63935	147.236	0.50001	21.8795
0.60037	142.226	0.47996	21.3822
0.57996	139.612	0.46043	20.8745
0.56042	137.201	0.44047	20.3591
0.54059	134.74	0.42028	19.8388
0.52025	132.128	0.40041	19.3354
0.5005	129.614	0.35169	18.0998
0.48059	127.091	0.30009	16.7764
0.46054	124.455	0.25	15.4864
0.44018	121.838	0.20332	14.2775
0.4199	119.123	0.15003	12.8794
0.40015	116.425	0.10002	11.55
0.35156	109.623
0.30009	102.26
0.24994	94.9512
0.20293	88.0091
0.15006	80.0521
0.09998	72.2979

## Sheet: Figure 2b
Relative Pressure	Quantity Adsorbed	Relative Pressure	Quantity Adsorbed
p/p°	cm³/g STP	p/p°	cm³/g STP
	Ketjenblack (1,451.98 cm2/g)		Pt/Ketjenblack (1,405.43 cm2/g)
5.90878e-06	2.38642	1.93432e-06	6.41563
6.59205e-06	4.78189	3.83049e-06	12.8909
7.41206e-06	7.17313	5.90042e-06	19.3453
8.41331e-06	9.55849	8.82419e-06	25.8244
9.40473e-06	11.9533	1.32704e-05	32.2629
1.04709e-05	14.3478	1.91486e-05	38.7251
1.15777e-05	16.7395	2.61475e-05	45.1982
1.26624e-05	19.1304	3.46395e-05	51.669
1.38216e-05	21.5139	4.47115e-05	58.1464
1.51187e-05	23.9032	5.65354e-05	64.5756
1.66841e-05	26.2944	7.04762e-05	70.9776
1.83889e-05	28.6855	8.72344e-05	77.4355
2.02292e-05	31.0677	0.00010686	83.847
2.18735e-05	33.483	0.000130437	90.2906
2.38359e-05	35.887	0.00015849	96.7226
2.6041e-05	38.2858	0.000191566	103.116
2.84125e-05	40.7167	0.00023134	109.545
3.08611e-05	43.1452	0.000277887	115.852
3.34069e-05	45.573	0.000333612	122.189
3.61052e-05	48.004	0.000400399	128.46
3.91209e-05	50.4014	0.000479996	134.697
4.21754e-05	52.82	0.0005767	140.885
4.53832e-05	55.237	0.000694139	147.055
4.89686e-05	57.6233	0.00083828	153.188
5.24668e-05	60.0444	0.00101	159.203
5.62053e-05	62.4689	0.00199	178.546
6.01863e-05	64.8911	0.00295	188.759
6.462e-05	67.2789	0.00397	195.931
6.95025e-05	69.6591	0.00477	200.294
7.46388e-05	72.0452	0.00586	205.061
8.0097e-05	74.4268	0.00684	208.593
8.59757e-05	76.8118	0.00789	211.898
9.21164e-05	79.1925	0.00887	214.618
9.86881e-05	81.5677	0.00992	217.213
0.000105485	83.9453	0.01924	233.991
0.000112821	86.3276	0.02964	246.651
0.000120638	88.704	0.0388	255.964
0.000128789	91.0724	0.053	268.681
0.000137926	93.4379	0.0589	273.636
0.000147037	95.8111	0.06959	282.25
0.000156816	98.1806	0.07954	289.957
0.000167341	100.563	0.08936	297.396
0.000178192	102.928	0.09931	304.797
0.000189897	105.293	0.14819	339.97
0.000202065	107.651	0.19701	374.375
0.000215356	110.014	0.24779	409.79
0.00022945	112.375	0.29864	445.105
0.000244158	114.73	0.34882	480.06
0.000259431	117.083	0.39914	515.341
0.000275963	119.438	0.45007	551.656
0.000294108	121.78	0.49898	587.36
0.000313519	124.157	0.54812	624.831
0.000333426	126.53	0.59749	664.503
0.000354744	128.889	0.64753	707.533
0.000377572	131.244	0.69691	754.189
0.000402217	133.598	0.74644	806.493
0.00043317	135.948	0.79502	865.661
0.000461292	138.295	0.84431	934.655
0.000490716	140.634	0.89935	1019.36
0.000523389	142.972	0.91773	1054.27
0.000557417	145.309	0.93734	1104.22
0.000593766	147.647	0.95333	1164.49
0.000632748	149.972	0.95896	1194.71
0.000674261	152.291	0.97479	1322.38
0.000718805	154.606	0.99874	1387.07
0.000766704	156.923	0.93499	1201.57
0.000818164	159.227	0.88802	1042.37
0.000873497	161.517	0.839	970.623
0.000933618	163.801	0.78088	919.078
0.000998042	166.079	0.74471	893.917
0.002	188.218	0.69243	860.644
0.00319	201.223	0.64198	826.759
0.00409	207.713	0.60208	795.663
0.00506	213.138	0.58082	775.503
0.00581	216.518	0.55947	755.891
0.00685	220.596	0.54096	737.987
0.00787	223.992	0.52142	718.609
0.00886	226.926	0.50157	698.514
0.00989	229.645	0.48286	673.435
0.01927	247.265	0.46579	599.262
0.02923	259.912	0.43443	550.603
0.03835	269.498	0.4236	539.663
0.05103	281.193	0.40139	520.464
0.05802	287.204	0.35535	486.601
0.06921	296.302	0.30232	449.414
0.07922	304.178	0.25349	415.439
0.08901	311.613	0.20078	378.811
0.09896	319.105	0.15065	343.681
0.14623	353.366	0.10024	307.807
0.19524	388.214
0.24611	424.071
0.29712	459.791
0.34824	495.893
0.39837	531.886
0.44833	567.966
0.49742	604.606
0.54721	643.41
0.5963	684.301
0.6453	727.816
0.69461	776.602
0.74355	830.801
0.79768	903.279
0.8488	986.596
0.90013	1077.76
0.91834	1114.29
0.93655	1161.22
0.95705	1240.81
0.97647	1396.91
0.98492	1524.33
0.9445	1317.71
0.88583	1094.65
0.82949	1016.96
0.78657	978.52
0.72571	932.115
0.69336	907.037
0.64435	863.067
0.60256	820.061
0.58169	795.501
0.55948	771.727
0.54147	752.687
0.52165	731.615
0.50184	710.515
0.48519	683.595
0.46021	600.397
0.42893	561.937
0.42276	555.964
0.40058	537.228
0.34918	499.393
0.30288	466.531
0.25078	429.761
0.20109	394.681
0.15107	359.141
0.10073	322.751

## Sheet: Figure 2c
Relative Pressure	Quantity Adsorbed	Relative Pressure	Quantity Adsorbed
p/p°	cm³/g STP	p/p°	cm³/g STP
	Vulcan XC-72 (226.14 m2/g)		Pt/Vulcan XC-72 (210.50m2/g)
7.92454e-06	6.68983	1.30506e-05	6.49798
2.83829e-05	13.4086	8.14006e-05	12.9717
0.000107853	20.0566	0.000318414	19.0702
0.000364728	26.4988	0.000909528	24.3129
0.00103	32.3213	0.0021	28.2928
0.00236	36.6403	0.00288	29.68
0.00303	37.883	0.00432	31.4087
0.00416	39.385	0.00492	31.961
0.00487	40.1095	0.00598	32.7516
0.00592	40.9945	0.00697	33.3824
0.00692	41.6962	0.00798	33.9309
0.00793	42.3027	0.00899	34.4155
0.00895	42.834	0.01	34.8542
0.00994	43.2973	0.01987	37.9282
0.01933	46.3428	0.03009	39.9798
0.02993	48.4707	0.0399	41.6204
0.03945	49.9172	0.04903	42.9253
0.04862	51.0822	0.05907	44.2114
0.05868	52.219	0.06934	45.466
0.06903	53.2756	0.08002	46.6921
0.07966	54.2769	0.08968	47.736
0.0897	55.1478	0.09981	48.7951
0.09967	55.9778	0.1472	53.4307
0.14608	59.4683	0.19899	58.1449
0.199	63.0862	0.24905	62.5574
0.2494	66.3728	0.29951	66.8645
0.29919	69.4729	0.34992	70.9943
0.35009	72.5828	0.40006	75.0336
0.39994	75.524	0.45055	79.0307
0.45016	78.4081	0.50056	82.9367
0.50018	81.2752	0.55054	86.8401
0.55024	84.2059	0.59955	90.8072
0.59909	87.2014	0.65	95.1344
0.6502	90.6514	0.69981	99.837
0.69965	94.4553	0.7496	105.32
0.74938	99.0944	0.79869	111.863
0.79904	105.196	0.84872	120.808
0.84799	113.84	0.89745	134.622
0.89586	127.512	0.91976	144.487
0.9188	138.123	0.93896	156.579
0.93829	151.912	0.95716	173.844
0.95546	171.142	0.97407	202.201
0.97493	214.887	0.98532	235.948
0.99442	248.298	0.94067	185.96
0.9312	169.055	0.8873	137.866
0.89315	135.596	0.83583	120.111
0.83581	114.649	0.79565	111.797
0.77631	103.894	0.74171	103.843
0.74253	99.6289	0.69084	98.151
0.69111	94.598	0.64028	93.4232
0.64075	90.7211	0.60093	90.0484
0.60053	88.0272	0.58049	88.264
0.58024	86.6443	0.56053	86.677
0.55996	85.4427	0.54006	85.0939
0.54032	84.2792	0.51998	83.5155
0.5202	83.1229	0.50044	82.0083
0.50004	81.9925	0.48	80.4339
0.48016	80.843	0.46032	78.8794
0.45992	79.6318	0.44014	77.068
0.43963	78.2321	0.4204	75.2866
0.41985	76.8445	0.40013	73.564
0.4003	75.5829	0.35229	69.8177
0.3525	72.7137	0.30056	65.7379
0.3005	69.5962	0.25031	61.6834
0.25017	66.4929	0.2047	57.9716
0.20496	63.633	0.15002	53.3647
0.15004	60.0244	0.10027	48.8762
0.10075	56.4332

## Sheet: Figure 2d
Pore Width	dV/dW Pore Volume	Cumulative Pore Volume	Pore Width	dV/dW Pore Volume	Cumulative Pore Volume
nm	cm³/g·nm	cm³/g	nm	cm³/g·nm	cm³/g
	MCS (308.12m2/g)	MCS (308.12m2/g)		Pt/MCS (51.99m2/g)	Pt/MCS (51.99m2/g)
1.2455	0	0.01061	2.32138	0.00271	0.00235
1.30262	0	0.01061	2.40707	0.000997653	0.00245
1.35975	0	0.01061	2.52132	0	0.00245
1.41688	0	0.01061	2.62129	0	0.00245
1.474	9.83709e-05	0.01061	2.73554	0	0.00245
1.53589	0.0077	0.01107	2.8498	0	0.00245
1.59302	0.01973	0.01234	2.96405	0	0.00245
1.66442	0.03641	0.01494	3.09258	0	0.00245
1.73583	0.04596	0.01822	3.22112	0	0.00245
1.80724	0.04411	0.02137	3.36393	0.000776935	0.00256
1.87865	0.03372	0.02402	3.49247	0.00402	0.00313
1.96434	0.01828	0.02559	3.64957	0.00914	0.0045
2.05002	0.00714	0.0262	3.79238	0.01157	0.00632
2.13572	0.00148	0.02633	3.96376	0.01202	0.00829
2.22141	0	0.02633	4.12086	0.01093	0.01009
2.32138	0	0.02633	4.29224	0.00923	0.01174
2.40707	0	0.02633	4.4779	0.00765	0.01316
2.52132	0	0.02633	4.66356	0.00675	0.01446
2.62129	0	0.02633	4.8635	0.00634	0.01572
2.73554	0	0.02633	5.06344	0.00591	0.0169
2.8498	0	0.02633	5.26339	0.00533	0.01805
2.96405	0	0.02633	5.49189	0.00492	0.01917
3.09258	0	0.02633	5.7204	0.005	0.02039
3.22112	0	0.02633	5.97747	0.00552	0.0218
3.36393	0.00884	0.02753	6.23454	0.00572	0.02327
3.49247	0.02999	0.03181	6.4916	0.00526	0.02463
3.64957	0.058	0.0405	6.74867	0.0044	0.02582
3.79238	0.06913	0.05136	7.03431	0.00331	0.02681
3.96376	0.06899	0.06269	7.3485	0.00244	0.02754
4.12086	0.06081	0.07268	7.63413	0.00235	0.02828
4.29224	0.04972	0.08156	7.97689	0.0029	0.02923
4.4779	0.04109	0.08919	8.29109	0.00325	0.03035
4.66356	0.03756	0.09643	8.66241	0.00324	0.03151
4.8635	0.03699	0.10382	9.00517	0.00274	0.03253
5.06344	0.0356	0.11094	9.40505	0.00188	0.03325
5.26339	0.03347	0.11811	9.77637	0.00139	0.03381
5.49189	0.03241	0.12551	10.2048	0.00137	0.0344
5.7204	0.03336	0.13361	10.6333	0.00177	0.03518
5.97747	0.03546	0.14273	11.0903	0.00216	0.03617
6.23454	0.0341	0.15149	11.5473	0.00183	0.03703
6.4916	0.02951	0.15908	12.0329	0.0015	0.03778
6.74867	0.02359	0.16548	12.547	0.00143	0.03851
7.03431	0.01729	0.17067	13.0611	0.00148	0.0393
7.3485	0.01313	0.1746	13.6038	0.0015	0.04013
7.63413	0.01358	0.17887	14.1751	0.00136	0.04093
7.97689	0.01651	0.18429	14.7749	0.00105	0.04158
8.29109	0.01772	0.19037	15.4033	0.000857749	0.04213
8.66241	0.01691	0.19641	16.0603	0.000830598	0.04267
9.00517	0.01384	0.20155	16.7172	0.000886349	0.04328
9.40505	0.00925	0.20511	17.4313	0.000953505	0.04396
9.77637	0.00704	0.20793	18.1454	0.000921591	0.04465
10.2048	0.00676	0.21083	18.9166	0.0007781	0.04526
10.6333	0.00858	0.21462	19.7164	0.000689832	0.04582
11.0903	0.00971	0.21906	20.5447	0.000682297	0.04639
11.5473	0.00777	0.22272	21.4016	0.000713907	0.04703
12.0329	0.00618	0.22581	22.3156	0.000753858	0.04772
12.547	0.00547	0.22863	23.2296	0.00084196	0.04852
13.0611	0.00553	0.23155	24.2294	0.000910992	0.04943
13.6038	0.00525	0.23447	25.2291	0.000799197	0.0502
14.1751	0.00457	0.23715	26.1431	0.000588521	0.05081
14.7749	0.00323	0.23913	27.3142	0.00043113	0.05133
15.4033	0.00283	0.24095	28.5424	0.000494042	0.05195
16.0603	0.00294	0.24288	29.8277	0.000680169	0.05284
16.7172	0.00277	0.24478	31.1702	0.000753256	0.05387
17.4313	0.00281	0.24679	32.5698	0.000629274	0.05477
18.1454	0.00251	0.24865	34.0265	0.000468849	0.05548
18.9166	0.00163	0.24993	35.5689	0.000315891	0.05597
19.7164	0.0015	0.25115	37.1685	0.000169561	0.05625
20.5447	0.00192	0.25277	38.8537	3.67493e-05	0.05631
21.4016	0.00216	0.25468	40.5961	0	0.05631
22.3156	0.00184	0.25636	42.4241	4.26739e-05	0.05639
23.2296	0.0018	0.25808	44.3379	0.00015069	0.05669
24.2294	0.00193	0.26001	46.3373	0.000277399	0.05726
25.2291	0.00173	0.26166	48.4224	0.000368622	0.05804
26.1431	0.00123	0.26294	50.5932	0.000385525	0.0589
27.3142	0.000902592	0.26403	52.8782	0.000322943	0.05965
28.5424	0.00106	0.26535	55.249	0.000226942	0.0602
29.8277	0.00138	0.26716	57.734	0.000129326	0.06053
31.1702	0.0014	0.26909	60.3332	5.43476e-05	0.06067
32.5698	0.00101	0.27053	63.0467	2.00838e-05	0.06073
34.0265	0.000594362	0.27142	65.9031	3.86907e-05	0.06084
35.5689	0.000417079	0.27207	68.8451	0.000111796	0.06118
37.1685	0.000576328	0.27302	71.9585	0.000229614	0.06191
38.8537	0.000925305	0.2746	75.1861	0.00035486	0.06309
40.5961	0.000870299	0.27616	78.5851	0.000419864	0.06454
42.4241	0.000461786	0.27702	82.127	0.000401288	0.06599
44.3379	6.77509e-05	0.27715	85.8116	0.000315247	0.06718
46.3373	0	0.27715	89.6676	0.000198348	0.06796
48.4224	0	0.27715	93.695	9.2603e-05	0.06834
50.5932	0	0.27715	97.9224	2.52831e-05	0.06842
52.8782	0.000614964	0.27859	100.008	0	0.06842
55.249	0.000697934	0.28028
57.734	0.000312146	0.28107
60.3332	0	0.28107
63.0467	0	0.28107
65.9031	0	0.28107
68.8451	0	0.28107
71.9585	0	0.28107
75.1861	0.000820377	0.28379
78.5851	0.000926044	0.28701
82.127	0.000405702	0.28847
85.8116	0	0.28847
89.6676	0	0.28847
93.695	0	0.28847
97.9224	0	0.28847
100.008	0	0.28847

## Sheet: Figure 2e
Pore Width	dV/dW Pore Volume	Cumulative Pore Volume	Pore Width	dV/dW Pore Volume	Cumulative Pore Volume
nm	cm³/g·nm	cm³/g	nm	cm³/g·nm	cm³/g
	Ketjenblack (1,451.98 cm2/g)	Ketjenblack (1,451.98 cm2/g)		Pt/Ketjenblack (1,405.43 cm2/g)	Pt/Ketjenblack (1,405.43 cm2/g)
0.4269	0	0	0.4269	0	0
0.44474	0	0	0.44474	0	0
0.46257	0	0	0.46257	0	0
0.48041	0	0	0.48041	0	0
0.51608	0	0	0.51608	0	0
0.53391	0	0	0.53391	0.01942	0.00034631
0.55175	0	0	0.55175	0.04444	0.00154
0.58742	0	0	0.58742	0.11446	0.0046
0.60525	0	0	0.60525	0.13719	0.00827
0.64092	0	0	0.64092	0.15867	0.01393
0.67659	0	0	0.67659	0.0788	0.01603
0.69443	0	0	0.69443	0.03982	0.0171
0.7301	0	0	0.7301	0	0.0171
0.76577	0.10793	0.00385	0.76577	0.04688	0.01877
0.80144	0.36827	0.01699	0.80144	0.2279	0.0269
0.83711	0.65975	0.04052	0.83711	0.53281	0.04591
0.87278	0.86917	0.07152	0.87278	0.87567	0.07714
0.90845	0.93126	0.11304	0.90845	1.04123	0.12357
0.96195	0.75149	0.14655	0.96195	0.63391	0.15183
0.99762	0.5208	0.16977	0.99762	0.23827	0.16245
1.05113	0.19848	0.17862	1.05113	0	0.16245
1.0868	0.06491	0.18152	1.0868	0	0.16245
1.1403	0	0.18152	1.1403	0	0.16245
1.19381	0	0.18152	1.19381	0	0.16245
1.24731	0	0.18152	1.24731	0	0.16245
1.30082	0	0.18152	1.30082	0	0.16245
1.35432	0.01287	0.18232	1.35432	0	0.16245
1.42566	0.05003	0.18544	1.42566	0.03689	0.16476
1.47917	0.07563	0.18989	1.47917	0.09929	0.1706
1.54338	0.09616	0.1971	1.54338	0.17148	0.18344
1.62898	0.09439	0.20383	1.62898	0.16233	0.19502
1.68606	0.09053	0.21029	1.68606	0.09112	0.20153
1.77166	0.10441	0.21923	1.77166	0	0.20153
1.85727	0.1509	0.23215	1.85727	0.04274	0.20518
1.94288	0.20775	0.24993	1.94288	0.36889	0.23677
2.02849	0.22408	0.26911	2.02849	0.28823	0.26144
2.1141	0.20957	0.28705	2.1141	0.1659	0.27564
2.1997	0.20612	0.30764	2.1997	0.18518	0.29414
2.31385	0.23349	0.33096	2.31385	0.26731	0.32084
2.39946	0.22671	0.3536	2.39946	0.24693	0.3455
2.5136	0.20334	0.37681	2.5136	0.18646	0.36678
2.62774	0.19555	0.39913	2.62774	0.19952	0.38955
2.74189	0.19996	0.42481	2.74189	0.21773	0.41751
2.88457	0.20881	0.45163	2.88457	0.20515	0.44386
2.99871	0.21725	0.47952	2.99871	0.21663	0.47168
3.14139	0.23347	0.51283	3.14139	0.22309	0.50351
3.28407	0.24296	0.5475	3.28407	0.25011	0.53919
3.42675	0.23221	0.58395	3.42675	0.25185	0.57872
3.59797	0.20116	0.61839	3.59797	0.17823	0.60923
3.76918	0.19588	0.64913	3.76918	0.20059	0.64072
3.91186	0.19724	0.6829	3.91186	0.19973	0.67491
4.11162	0.20784	0.72145	4.11162	0.19324	0.71076
4.28283	0.20653	0.75976	4.28283	0.21079	0.74985
4.48258	0.17461	0.79464	4.48258	0.19082	0.78797
4.68234	0.1284	0.82029	4.68234	0.10101	0.80815
4.88209	0.1352	0.84922	4.88209	0.11092	0.83189
5.11038	0.18863	0.89228	5.11038	0.22652	0.8836
5.33866	0.16549	0.93243	5.33866	0.16916	0.92463
5.59549	0.11758	0.96262	5.59549	0.08841	0.94733
5.85231	0.08746	0.98508	5.85231	0.07927	0.96769
6.10914	0.08538	1.00701	6.10914	0.085	0.98952
6.36596	0.10564	1.03716	6.36596	0.09925	1.01785
6.67986	0.1434	1.08013	6.67986	0.13174	1.05732
6.96522	0.14841	1.12459	6.96522	0.14287	1.10013
7.27911	0.12396	1.16527	7.27911	0.13598	1.14475
7.62154	0.08923	1.19583	7.62154	0.09132	1.17602
7.96398	0.06508	1.21811	7.96398	0.04316	1.1908
8.30641	0.05774	1.23871	8.30641	0.0252	1.19979
8.67738	0.0657	1.26402	8.67738	0.04537	1.21727
9.07688	0.07849	1.29538	9.07688	0.06184	1.24197
9.47638	0.08709	1.33141	9.47638	0.07201	1.27177
9.90442	0.08893	1.37075	9.90442	0.09014	1.31164
10.361	0.08241	1.40837	10.361	0.11582	1.36452
10.8176	0.06935	1.44103	10.8176	0.09859	1.41094
11.3027	0.0526	1.46729	11.3027	0.04778	1.4348
11.8163	0.03595	1.48627	11.8163	0	1.4348
12.3585	0.02373	1.49948	12.3585	0	1.4348
12.9292	0.01946	1.51058	12.9292	0	1.4348
13.5	0.02376	1.52448	13.5	0.02098	1.44708
14.0992	0.03437	1.54557	14.0992	0.0337	1.46775
14.727	0.02793	1.5639	14.727	0.02718	1.48559
15.4119	0.02223	1.57912	15.4119	0.022	1.50066
16.0967	0.02689	1.59792	16.0967	0.0261	1.51891
16.8101	0.0338	1.62299	16.8101	0.03427	1.54434
17.5806	0.01339	1.6335	17.5806	0.01171	1.55352
18.3796	0.02645	1.65501	18.3796	0.02789	1.5762
19.2072	0.02753	1.67819	19.2072	0.02905	1.60066
20.0632	0.01426	1.69081	20.0632	0.01354	1.61264
20.9764	0.02831	1.71706	20.9764	0.02929	1.6398
21.9181	0.02256	1.73863	21.9181	0.0225	1.6613
22.8883	0.0149	1.75373	22.8883	0.01474	1.67624
23.9441	0.01476	1.76931	23.9441	0.01436	1.6914
25	0.0215	1.79294	25	0.02397	1.71774
26.1414	0.02082	1.81701	26.1414	0.02683	1.74874
27.3114	0.0138	1.83354	27.3114	0.02147	1.77448
28.5384	0.00697	1.84229	28.5384	0.01186	1.78937
29.8225	0.02297	1.87245	29.8225	0.03968	1.84146
31.1637	0.01691	1.89561	31.1637	0.02629	1.87747
32.562	0.00929	1.909	32.562	0.01211	1.89493
34.0459	0.02015	1.93919	34.0459	0.02184	1.92764
35.5583	0.01665	1.96533	35.5583	0.01304	1.9481
37.1848	0.01772	1.9944	37.1848	0.01017	1.96479
38.8399	0.02595	2.03883	38.8399	0.00805	1.97858
40.6092	0.01391	2.06385	40.6092	0.00254	1.98315
42.4355	0.02116	2.1031	42.4355	0.00367	1.98996
44.3188	0.02044	2.14276	44.3188	0.00351	1.99677
46.3164	0.01279	2.16886	46.3164	0.00215	2.00117
48.3995	0	2.16886	48.3995	0	2.00117
50.5968	0.03256	2.2404	50.5968	0.01569	2.03565

## Sheet: Figure 2f
Pore Width	dV/dW Pore Volume	Cumulative Pore Volume	Pore Width	dV/dW Pore Volume	Cumulative Pore Volume
nm	cm³/g·nm	cm³/g	nm	cm³/g·nm	cm³/g
	Vulcan XC-72 (226.14 m2/g)	Vulcan XC-72 (226.14 m2/g)		Pt/Vulcan XC-72 (210.50m2/g)	Pt/Vulcan XC-72 (210.50m2/g)
0.44474	0.00969	0.000338781	0.44474	0.00321	0.000111506
0.46257	0.01344	0.000578451	0.46257	0.0045	0.000191809
0.48041	0.01717	0.00104	0.48041	0.00583	0.000347873
0.51608	0.02732	0.00177	0.51608	0.00963	0.000605398
0.53391	0.03192	0.00234	0.53391	0.01152	0.000810782
0.55175	0.03649	0.00331	0.55175	0.01346	0.00117
0.58742	0.0483	0.00461	0.58742	0.0187	0.00167
0.60525	0.05192	0.006	0.60525	0.02069	0.00222
0.64092	0.06259	0.00823	0.64092	0.02654	0.00317
0.67659	0.07249	0.01017	0.67659	0.03325	0.00406
0.69443	0.07468	0.01217	0.69443	0.03565	0.00501
0.7301	0.08308	0.01513	0.7301	0.04296	0.00655
0.76577	0.08895	0.0183	0.76577	0.05005	0.00833
0.80144	0.09312	0.02162	0.80144	0.05696	0.01036
0.83711	0.09546	0.02503	0.83711	0.06303	0.01261
0.87278	0.09581	0.02845	0.87278	0.06739	0.01502
0.90845	0.09312	0.0326	0.90845	0.06866	0.01808
0.96195	0.08738	0.03649	0.96195	0.06668	0.02105
0.99762	0.07842	0.03999	0.99762	0.05984	0.02372
1.05113	0.06633	0.04295	1.05113	0.04901	0.0259
1.0868	0.05625	0.04546	1.0868	0.04007	0.02769
1.1403	0.04396	0.04781	1.1403	0.02908	0.02925
1.19381	0.03377	0.04962	1.19381	0.02107	0.03037
1.24731	0.02627	0.05102	1.24731	0.01659	0.03126
1.30082	0.0211	0.05215	1.30082	0.01479	0.03205
1.35432	0.0176	0.05325	1.35432	0.01449	0.03296
1.42566	0.01557	0.05422	1.42566	0.01594	0.03395
1.47917	0.01482	0.05509	1.47917	0.01708	0.03496
1.54338	0.0148	0.0562	1.54338	0.01863	0.03635
1.62898	0.01587	0.05733	1.62898	0.02098	0.03785
1.68606	0.01633	0.0585	1.68606	0.02211	0.03943
1.77166	0.01769	0.06001	1.77166	0.02491	0.04156
1.85727	0.01884	0.06163	1.85727	0.02772	0.04393
1.94288	0.0197	0.06331	1.94288	0.03	0.0465
2.02849	0.01996	0.06502	2.02849	0.03086	0.04914
2.1141	0.01967	0.06671	2.1141	0.03055	0.05176
2.1997	0.01903	0.06861	2.1997	0.02982	0.05474
2.31385	0.01835	0.07044	2.31385	0.02951	0.05768
2.39946	0.01725	0.07216	2.39946	0.02816	0.0605
2.5136	0.01612	0.074	2.5136	0.02656	0.06353
2.62774	0.01527	0.07575	2.62774	0.0251	0.06639
2.74189	0.01483	0.07765	2.74189	0.02413	0.06949
2.88457	0.01501	0.07958	2.88457	0.02413	0.07259
2.99871	0.015	0.0815	2.99871	0.02413	0.07569
3.14139	0.01515	0.08366	3.14139	0.02458	0.0792
3.28407	0.01487	0.08578	3.28407	0.02423	0.08265
3.42675	0.01417	0.08801	3.42675	0.02292	0.08625
3.59797	0.0132	0.09027	3.59797	0.02092	0.08983
3.76918	0.01234	0.0922	3.76918	0.01941	0.09288
3.91186	0.01154	0.09418	3.91186	0.01825	0.09601
4.11162	0.01074	0.09617	4.11162	0.01729	0.09921
4.28283	0.00975	0.09798	4.28283	0.01587	0.10216
4.48258	0.00862	0.0997	4.48258	0.01393	0.10494
4.68234	0.00774	0.10125	4.68234	0.01218	0.10737
4.88209	0.00739	0.10283	4.88209	0.01153	0.10984
5.11038	0.00754	0.10455	5.11038	0.01186	0.11254
5.33866	0.00739	0.10634	5.33866	0.01127	0.11528
5.59549	0.00701	0.10814	5.59549	0.00996	0.11783
5.85231	0.00667	0.10986	5.85231	0.00868	0.12006
6.10914	0.00691	0.11163	6.10914	0.00851	0.12225
6.36596	0.00762	0.1138	6.36596	0.00937	0.12492
6.67986	0.00874	0.11642	6.67986	0.01111	0.12825
6.96522	0.00871	0.11903	6.96522	0.01105	0.13156
7.27911	0.00776	0.12158	7.27911	0.00942	0.13465
7.62154	0.00667	0.12386	7.62154	0.00743	0.1372
7.96398	0.00617	0.12598	7.96398	0.00625	0.13934
8.30641	0.00638	0.12825	8.30641	0.00615	0.14154
8.67738	0.00722	0.13104	8.67738	0.00703	0.14424
9.07688	0.00821	0.13432	9.07688	0.00825	0.14754
9.47638	0.00888	0.13799	9.47638	0.00917	0.15133
9.90442	0.00915	0.14204	9.90442	0.00963	0.15559
10.361	0.00894	0.14612	10.361	0.00949	0.15992
10.8176	0.0084	0.15007	10.8176	0.00886	0.1641
11.3027	0.00771	0.15392	11.3027	0.00793	0.16806
11.8163	0.00701	0.15763	11.8163	0.00691	0.1717
12.3585	0.00648	0.16123	12.3585	0.00604	0.17507
12.9292	0.00628	0.16482	12.9292	0.00564	0.17829
13.5	0.0065	0.16862	13.5	0.0059	0.18173
14.0992	0.0072	0.17304	14.0992	0.00698	0.18601
14.727	0.00681	0.17751	14.727	0.00647	0.19026
15.4119	0.0064	0.1819	15.4119	0.00576	0.19421
16.0967	0.00708	0.18685	16.0967	0.00638	0.19867
16.8101	0.00751	0.19242	16.8101	0.00685	0.20375
17.5806	0.00595	0.19709	17.5806	0.00477	0.2075
18.3796	0.00671	0.20255	18.3796	0.00603	0.2124
19.2072	0.00657	0.20809	19.2072	0.00601	0.21746
20.0632	0.00533	0.2128	20.0632	0.00446	0.2214
20.9764	0.00646	0.2188	20.9764	0.00605	0.22701
21.9181	0.006	0.22453	21.9181	0.00535	0.23213
22.8883	0.00466	0.22925	22.8883	0.00374	0.23592
23.9441	0.0051	0.23463	23.9441	0.00372	0.23985
25	0.00758	0.24296	25	0.00509	0.24544
26.1414	0.00869	0.253	26.1414	0.00495	0.25116
27.3114	0.00649	0.26077	27.3114	0.00311	0.25488
28.5384	0.00514	0.26722	28.5384	0.00214	0.25757
29.8225	0.00889	0.27889	29.8225	0.00483	0.26391
31.1637	0.00665	0.288	31.1637	0.00383	0.26916
32.562	0.00388	0.29358	32.562	0.00248	0.27273
34.0459	0.00505	0.30116	34.0459	0.00434	0.27923
35.5583	0.00413	0.30764	35.5583	0.00401	0.28553
37.1848	0.00359	0.31353	37.1848	0.00436	0.29268
38.8399	0.00353	0.31957	38.8399	0.00572	0.30247
40.6092	0.00197	0.32311	40.6092	0.00327	0.30835
42.4355	0.0023	0.32739	42.4355	0.00412	0.316
44.3188	0.00233	0.3319	44.3188	0.0041	0.32396
46.3164	0.00108	0.33411	46.3164	0.00235	0.32875
48.3995	0.000579623	0.33535	48.3995	0.000303221	0.3294
50.5968	0.00994	0.35719	50.5968	0.00797	0.34691
