# Supplementary material for: Resolving optimal ionomer interaction in fuel cell electrodes via operando X-ray absorption spectroscopy
Source: Nat Commun. 2024 Oct 30;15:9390. doi: 10.1038/s41467-024-53823-z (PMC11525635; doi:10.1038/s41467-024-53823-z)
Supplement: Supplementary file 3 — Source Data [file 41467_2024_53823_MOESM3_ESM.zip › Source Data Figure 3.xlsx]

## Sheet: Figure 3a
Potential-iR	Specific Current	Potential-iR	Specific Current	Potential-iR	Specific Current					Potential-iR	Specific Current	Potential-iR	Specific Current	Potential-iR	Specific Current					Potential-iR	Specific Current	Potential-iR	Specific Current	Potential-iR	Specific Current
				V	mA/\g(m)g\-(Pt)									V	mA/\g(m)g\-(Pt)									V	mA/\g(m)g\-(Pt)
	8.98 ugPt/cm2 0.75%Pt/HOMC		9.69 ugPt/cm2 0.75%Pt/HOMC	AVERAGE	AVERAGE	ERROR					8.02ugPt/cm2 0.58%Pt/KB		9.99ugPt/cm2 0.58%Pt/KB	AVERAGE	AVERAGE	ERROR					13.77 ugPt/cm2 0.78%Pt/Vulcan		15.52 ugPt/cm2 0.78%Ptvulcan	AVERAGE	AVERAGE	ERROR
0.99856	-0.15412	0.99821	-0.13605	0.99838	-0.14509	-0.00903				0.99736	0.04795	0.99792	-0.05493	0.99764	-0.00349	0.05144				0.99849	-0.10805	0.99839	-0.09417	0.99844	-0.10111	-0.00694
0.99615	-0.15962	0.99584	-0.15306	0.99599	-0.15634	-0.00328				0.99525	-0.0137	0.9958	-0.11536	0.99553	-0.06453	0.05083				0.9961	-0.11502	0.996	-0.10114	0.99605	-0.10808	-0.00694
0.99371	-0.15962	0.99342	-0.15873	0.99356	-0.15918	-0.0004459				0.99299	-0.04795	0.99351	-0.14282	0.99325	-0.09538	0.04744				0.99366	-0.11502	0.99359	-0.10463	0.99363	-0.10983	-0.0052
0.99127	-0.15962	0.991	-0.1644	0.99113	-0.16201	0.00239				0.9907	-0.07534	0.99116	-0.1593	0.99093	-0.11732	0.04198				0.99128	-0.12199	0.99118	-0.10812	0.99123	-0.11506	-0.00694
0.98889	-0.17063	0.98861	-0.17574	0.98875	-0.17318	0.00255				0.98833	-0.08904	0.98877	-0.17029	0.98855	-0.12966	0.04062				0.98881	-0.11851	0.98876	-0.11161	0.98879	-0.11506	-0.00345
0.98642	-0.16513	0.98617	-0.17574	0.98629	-0.17043	0.00531				0.98597	-0.10274	0.98636	-0.17578	0.98616	-0.13926	0.03652				0.9864	-0.12199	0.98632	-0.11161	0.98636	-0.1168	-0.00519
0.98401	-0.17063	0.98373	-0.17574	0.98387	-0.17318	0.00255				0.98356	-0.10959	0.98395	-0.18127	0.98376	-0.14543	0.03584				0.98395	-0.12199	0.98388	-0.11161	0.98392	-0.1168	-0.00519
0.98157	-0.17063	0.98129	-0.17574	0.98143	-0.17318	0.00255				0.98119	-0.12329	0.98154	-0.18677	0.98137	-0.15503	0.03174				0.98154	-0.12548	0.98147	-0.11509	0.9815	-0.12029	-0.00519
0.97913	-0.17063	0.9789	-0.18707	0.97901	-0.17885	0.00822				0.97875	-0.12329	0.97913	-0.19226	0.97894	-0.15777	0.03449				0.9791	-0.12548	0.97905	-0.11858	0.97908	-0.12203	-0.00345
0.97672	-0.17613	0.97643	-0.1814	0.97657	-0.17877	0.00264				0.97635	-0.13014	0.97669	-0.19226	0.97652	-0.1612	0.03106				0.97666	-0.12548	0.97661	-0.11858	0.97664	-0.12203	-0.00345
0.97428	-0.17613	0.97401	-0.18707	0.97414	-0.1816	0.00547				0.97398	-0.14384	0.97427	-0.19775	0.97413	-0.17079	0.02696				0.97422	-0.12548	0.97417	-0.11858	0.97419	-0.12203	-0.00345
0.97183	-0.17613	0.97157	-0.18707	0.9717	-0.1816	0.00547				0.97154	-0.14384	0.97183	-0.19775	0.97169	-0.17079	0.02696				0.97177	-0.12548	0.97173	-0.11858	0.97175	-0.12203	-0.00345
0.96939	-0.17613	0.96913	-0.18707	0.96926	-0.1816	0.00547				0.9691	-0.14384	0.96939	-0.19775	0.96924	-0.17079	0.02696				0.96933	-0.12548	0.96929	-0.11858	0.96931	-0.12203	-0.00345
0.96695	-0.17613	0.96671	-0.19274	0.96683	-0.18444	0.0083				0.96669	-0.15069	0.96695	-0.19775	0.96682	-0.17422	0.02353				0.96689	-0.12548	0.96685	-0.11858	0.96687	-0.12203	-0.00345
0.96458	-0.18714	0.9643	-0.19841	0.96444	-0.19278	0.00563				0.96425	-0.15069	0.96454	-0.20325	0.96439	-0.17697	0.02628				0.96445	-0.12548	0.96443	-0.12207	0.96444	-0.12377	-0.0017
0.9621	-0.18164	0.96185	-0.19841	0.96198	-0.19002	0.00839				0.96185	-0.15753	0.96213	-0.20874	0.96199	-0.18314	0.0256				0.96201	-0.12548	0.96199	-0.12207	0.962	-0.12377	-0.0017
0.95966	-0.18164	0.95941	-0.19841	0.95954	-0.19002	0.00839				0.95944	-0.16438	0.95965	-0.20325	0.95955	-0.18382	0.01943				0.95957	-0.12548	0.95958	-0.12556	0.95957	-0.12552	3.98344e-05
0.95722	-0.18164	0.95697	-0.19841	0.9571	-0.19002	0.00839				0.957	-0.16438	0.95724	-0.20874	0.95712	-0.18656	0.02218				0.95715	-0.12896	0.95711	-0.12207	0.95713	-0.12552	-0.00345
0.95481	-0.18714	0.95451	-0.19274	0.95466	-0.18994	0.0028				0.95456	-0.16438	0.9548	-0.20874	0.95468	-0.18656	0.02218				0.95468	-0.12548	0.95467	-0.12207	0.95468	-0.12377	-0.0017
0.95237	-0.18714	0.95209	-0.19841	0.95223	-0.19278	0.00563				0.95215	-0.17123	0.95236	-0.20874	0.95226	-0.18999	0.01875				0.95224	-0.12548	0.95226	-0.12556	0.95225	-0.12552	3.98344e-05
0.94993	-0.18714	0.94967	-0.20408	0.9498	-0.19561	0.00847				0.94971	-0.17123	0.94995	-0.21423	0.94983	-0.19273	0.0215				0.9498	-0.12548	0.94981	-0.12556	0.94981	-0.12552	3.98344e-05
0.94749	-0.18714	0.94721	-0.19841	0.94735	-0.19278	0.00563				0.94727	-0.17123	0.94748	-0.20874	0.94737	-0.18999	0.01875				0.94736	-0.12548	0.94734	-0.12207	0.94735	-0.12377	-0.0017
0.94505	-0.18714	0.94476	-0.19841	0.94491	-0.19278	0.00563				0.94487	-0.17808	0.94504	-0.20874	0.94495	-0.19341	0.01533				0.94492	-0.12548	0.94493	-0.12556	0.94493	-0.12552	3.98344e-05
0.9426	-0.18714	0.94235	-0.20408	0.94248	-0.19561	0.00847				0.94246	-0.18493	0.94259	-0.20874	0.94253	-0.19684	0.0119				0.94251	-0.12896	0.94252	-0.12905	0.94251	-0.129	4.09409e-05
0.9402	-0.19265	0.93991	-0.20408	0.94005	-0.19836	0.00572				0.94002	-0.18493	0.94015	-0.20874	0.94009	-0.19684	0.0119				0.94006	-0.12896	0.94005	-0.12556	0.94006	-0.12726	-0.0017
0.93776	-0.19265	0.93746	-0.20408	0.93761	-0.19836	0.00572				0.93762	-0.19178	0.93774	-0.21423	0.93768	-0.20301	0.01123				0.93759	-0.12548	0.93761	-0.12556	0.9376	-0.12552	3.98344e-05
0.93531	-0.19265	0.93502	-0.20408	0.93517	-0.19836	0.00572				0.93514	-0.18493	0.9353	-0.21423	0.93522	-0.19958	0.01465				0.93518	-0.12896	0.93519	-0.12905	0.93519	-0.129	4.09409e-05
0.93287	-0.19265	0.93258	-0.20408	0.93273	-0.19836	0.00572				0.93273	-0.19178	0.93286	-0.21423	0.9328	-0.20301	0.01123				0.93274	-0.12896	0.93275	-0.12905	0.93275	-0.129	4.09409e-05
0.93043	-0.19265	0.93014	-0.20408	0.93029	-0.19836	0.00572				0.93029	-0.19178	0.93042	-0.21423	0.93035	-0.20301	0.01123				0.9303	-0.12896	0.93031	-0.12905	0.9303	-0.129	4.09409e-05
0.92799	-0.19265	0.9277	-0.20408	0.92784	-0.19836	0.00572				0.92785	-0.19178	0.92798	-0.21423	0.92791	-0.20301	0.01123				0.92786	-0.12896	0.9279	-0.13253	0.92788	-0.13075	0.00178
0.92555	-0.19265	0.92528	-0.20975	0.92542	-0.2012	0.00855				0.92545	-0.19863	0.92553	-0.21423	0.92549	-0.20643	0.0078				0.92544	-0.13245	0.92543	-0.12905	0.92544	-0.13075	-0.0017
0.92311	-0.19265	0.92284	-0.20975	0.92297	-0.2012	0.00855				0.923	-0.19863	0.92312	-0.21973	0.92306	-0.20918	0.01055				0.92297	-0.12896	0.92302	-0.13253	0.92299	-0.13075	0.00178
0.92067	-0.19265	0.9204	-0.20975	0.92053	-0.2012	0.00855				0.92056	-0.19863	0.92065	-0.21423	0.92061	-0.20643	0.0078				0.92053	-0.12896	0.92057	-0.13253	0.92055	-0.13075	0.00178
0.91826	-0.19815	0.91796	-0.20975	0.91811	-0.20395	0.0058				0.91812	-0.19863	0.91821	-0.21423	0.91817	-0.20643	0.0078				0.91809	-0.12896	0.91813	-0.13253	0.91811	-0.13075	0.00178
0.91582	-0.19815	0.91552	-0.20975	0.91567	-0.20395	0.0058				0.91568	-0.19863	0.91577	-0.21423	0.91572	-0.20643	0.0078				0.91565	-0.12896	0.91569	-0.13253	0.91567	-0.13075	0.00178
0.91337	-0.19815	0.9131	-0.21542	0.91324	-0.20678	0.00863				0.91324	-0.19863	0.91336	-0.21973	0.9133	-0.20918	0.01055				0.91324	-0.13245	0.91325	-0.13253	0.91324	-0.13249	4.20474e-05
0.91093	-0.19815	0.91063	-0.20975	0.91078	-0.20395	0.0058				0.91083	-0.20548	0.91092	-0.21973	0.91088	-0.2126	0.00712				0.9108	-0.13245	0.91084	-0.13602	0.91082	-0.13424	0.00179
0.90853	-0.20365	0.90822	-0.21542	0.90837	-0.20954	0.00588				0.90839	-0.20548	0.90847	-0.21973	0.90843	-0.2126	0.00712				0.90838	-0.13593	0.9084	-0.13602	0.90839	-0.13598	4.31539e-05
0.90608	-0.20365	0.90578	-0.21542	0.90593	-0.20954	0.00588				0.90595	-0.20548	0.90603	-0.21973	0.90599	-0.2126	0.00712				0.90594	-0.13593	0.90595	-0.13602	0.90595	-0.13598	4.31539e-05
0.90368	-0.20916	0.90333	-0.21542	0.9035	-0.21229	0.00313				0.90355	-0.21233	0.90359	-0.21973	0.90357	-0.21603	0.0037				0.9035	-0.13593	0.90354	-0.13951	0.90352	-0.13772	0.00179
0.9012	-0.20365	0.90089	-0.21542	0.90105	-0.20954	0.00588				0.90107	-0.20548	0.90115	-0.21973	0.90111	-0.2126	0.00712				0.90106	-0.13593	0.90107	-0.13602	0.90106	-0.13598	4.31539e-05
0.89876	-0.20365	0.89848	-0.22109	0.89862	-0.21237	0.00872				0.89863	-0.20548	0.89871	-0.21973	0.89867	-0.2126	0.00712				0.89862	-0.13593	0.89866	-0.13951	0.89864	-0.13772	0.00179
0.89632	-0.20365	0.89603	-0.22109	0.89618	-0.21237	0.00872				0.89622	-0.21233	0.89627	-0.21973	0.89625	-0.21603	0.0037				0.8962	-0.13942	0.89624	-0.143	0.89622	-0.14121	0.00179
0.89391	-0.20916	0.89359	-0.22109	0.89375	-0.21512	0.00596				0.89382	-0.21918	0.89383	-0.21973	0.89382	-0.21945	0.000273973				0.89373	-0.13593	0.8938	-0.143	0.89377	-0.13947	0.00353
0.89147	-0.20916	0.89115	-0.22109	0.89131	-0.21512	0.00596				0.89134	-0.21233	0.89138	-0.21973	0.89136	-0.21603	0.0037				0.89132	-0.13942	0.89139	-0.14648	0.89136	-0.14295	0.00353
0.88903	-0.20916	0.88873	-0.22676	0.88888	-0.21796	0.0088				0.88894	-0.21918	0.88894	-0.21973	0.88894	-0.21945	0.000273973				0.88888	-0.13942	0.88895	-0.14648	0.88891	-0.14295	0.00353
0.88662	-0.21466	0.88629	-0.22676	0.88646	-0.22071	0.00605				0.88646	-0.21233	0.88653	-0.22522	0.88649	-0.21877	0.00645				0.88644	-0.13942	0.88654	-0.14997	0.88649	-0.1447	0.00528
0.88421	-0.22017	0.88385	-0.22676	0.88403	-0.22346	0.00329				0.88405	-0.21918	0.88406	-0.21973	0.88406	-0.21945	0.000273973				0.884	-0.13942	0.88407	-0.14648	0.88403	-0.14295	0.00353
0.88177	-0.22017	0.88141	-0.22676	0.88159	-0.22346	0.00329				0.88165	-0.22603	0.88165	-0.22522	0.88165	-0.22562	-0.000404111				0.88155	-0.13942	0.88165	-0.14997	0.8816	-0.1447	0.00528
0.87936	-0.22567	0.87899	-0.23242	0.87918	-0.22905	0.00338				0.87921	-0.22603	0.87921	-0.22522	0.87921	-0.22562	-0.000404111				0.87914	-0.14291	0.87924	-0.15346	0.87919	-0.14818	0.00528
0.87689	-0.22017	0.87655	-0.23242	0.87672	-0.2263	0.00613				0.87677	-0.22603	0.87674	-0.21973	0.87675	-0.22288	-0.00315				0.87673	-0.14639	0.87683	-0.15695	0.87678	-0.15167	0.00528
0.87448	-0.22567	0.87413	-0.23809	0.87431	-0.23188	0.00621				0.87432	-0.22603	0.87432	-0.22522	0.87432	-0.22562	-0.000404111				0.87429	-0.14639	0.87439	-0.15695	0.87434	-0.15167	0.00528
0.87204	-0.22567	0.87169	-0.23809	0.87187	-0.23188	0.00621				0.87188	-0.22603	0.87188	-0.22522	0.87188	-0.22562	-0.000404111				0.87185	-0.14639	0.87197	-0.16044	0.87191	-0.15341	0.00702
0.86963	-0.23118	0.86928	-0.24376	0.86945	-0.23747	0.00629				0.86944	-0.22603	0.86944	-0.22522	0.86944	-0.22562	-0.000404111				0.86943	-0.14988	0.86953	-0.16044	0.86948	-0.15516	0.00528
0.86719	-0.23118	0.86686	-0.24943	0.86702	-0.2403	0.00913				0.86704	-0.23288	0.867	-0.22522	0.86702	-0.22905	-0.00383				0.86696	-0.14639	0.86712	-0.16392	0.86704	-0.15516	0.00877
0.86475	-0.23118	0.86442	-0.24943	0.86458	-0.2403	0.00913				0.8646	-0.23288	0.86456	-0.22522	0.86458	-0.22905	-0.00383				0.86458	-0.15336	0.86468	-0.16392	0.86463	-0.15864	0.00528
0.86234	-0.23668	0.862	-0.2551	0.86217	-0.24589	0.00921				0.86215	-0.23288	0.86209	-0.21973	0.86212	-0.2263	-0.00658				0.86214	-0.15336	0.86226	-0.16741	0.8622	-0.16039	0.00702
0.8599	-0.23668	0.85956	-0.2551	0.85973	-0.24589	0.00921				0.85971	-0.23288	0.85968	-0.22522	0.85969	-0.22905	-0.00383				0.85969	-0.15336	0.85988	-0.17439	0.85979	-0.16387	0.01051
0.85749	-0.24218	0.85714	-0.26077	0.85732	-0.25148	0.00929				0.85727	-0.23288	0.85723	-0.22522	0.85725	-0.22905	-0.00383				0.85728	-0.15685	0.85744	-0.17439	0.85736	-0.16562	0.00877
0.85508	-0.24769	0.8547	-0.26077	0.85489	-0.25423	0.00654				0.85487	-0.23973	0.85479	-0.22522	0.85483	-0.23247	-0.00725				0.85484	-0.15685	0.85503	-0.17787	0.85493	-0.16736	0.01051
0.85264	-0.24769	0.85228	-0.26644	0.85246	-0.25706	0.00938				0.85239	-0.23288	0.85235	-0.22522	0.85237	-0.22905	-0.00383				0.8524	-0.15685	0.85261	-0.18136	0.85251	-0.1691	0.01226
0.8502	-0.24769	0.84987	-0.27211	0.85003	-0.2599	0.01221				0.84995	-0.23288	0.84991	-0.22522	0.84993	-0.22905	-0.00383				0.85001	-0.16382	0.8502	-0.18485	0.85011	-0.17433	0.01052
0.84782	-0.2587	0.84745	-0.27778	0.84764	-0.26824	0.00954				0.84754	-0.23973	0.8475	-0.23071	0.84752	-0.23522	-0.00451				0.8476	-0.1673	0.84779	-0.18834	0.84769	-0.17782	0.01052
0.84538	-0.2587	0.84501	-0.27778	0.8452	-0.26824	0.00954				0.84506	-0.23288	0.84506	-0.23071	0.84506	-0.2318	-0.00108				0.84513	-0.16382	0.84537	-0.19182	0.84525	-0.17782	0.014
0.84294	-0.2587	0.84259	-0.28344	0.84277	-0.27107	0.01237				0.84262	-0.23288	0.84259	-0.22522	0.8426	-0.22905	-0.00383				0.84269	-0.16382	0.84296	-0.19531	0.84282	-0.17957	0.01575
0.84053	-0.2642	0.84015	-0.28344	0.84034	-0.27382	0.00962				0.84022	-0.23973	0.84017	-0.23071	0.8402	-0.23522	-0.00451				0.8403	-0.17079	0.84055	-0.1988	0.84043	-0.1848	0.01401
0.83809	-0.2642	0.83773	-0.28911	0.83791	-0.27666	0.01246				0.83774	-0.23288	0.83773	-0.23071	0.83774	-0.2318	-0.00108				0.83789	-0.17428	0.83813	-0.20229	0.83801	-0.18828	0.01401
0.83572	-0.27521	0.83532	-0.29478	0.83552	-0.285	0.00979				0.83537	-0.24658	0.83529	-0.23071	0.83533	-0.23864	-0.00793				0.83548	-0.17776	0.83572	-0.20578	0.8356	-0.19177	0.01401
0.83328	-0.27521	0.8329	-0.30045	0.83309	-0.28783	0.01262				0.83293	-0.24658	0.83285	-0.23071	0.83289	-0.23864	-0.00793				0.83306	-0.18125	0.83334	-0.21275	0.8332	-0.197	0.01575
0.8309	-0.28622	0.83048	-0.30612	0.83069	-0.29617	0.00995				0.83049	-0.24658	0.83041	-0.23071	0.83045	-0.23864	-0.00793				0.83062	-0.18125	0.83095	-0.21973	0.83079	-0.20049	0.01924
0.82846	-0.28622	0.82807	-0.31179	0.82826	-0.299	0.01279				0.82805	-0.24658	0.82797	-0.23071	0.82801	-0.23864	-0.00793				0.82824	-0.18822	0.82854	-0.22321	0.82839	-0.20572	0.0175
0.82609	-0.29723	0.82565	-0.31746	0.82587	-0.30734	0.01012				0.82561	-0.24658	0.8255	-0.22522	0.82555	-0.2359	-0.01068				0.82582	-0.1917	0.82613	-0.2267	0.82597	-0.2092	0.0175
0.82368	-0.30273	0.82323	-0.32313	0.82346	-0.31293	0.0102				0.8232	-0.25343	0.82308	-0.23071	0.82314	-0.24207	-0.01136				0.82341	-0.19519	0.82374	-0.23368	0.82358	-0.21443	0.01924
0.82127	-0.30823	0.82084	-0.33447	0.82105	-0.32135	0.01312				0.82076	-0.25343	0.82064	-0.23071	0.8207	-0.24207	-0.01136				0.82103	-0.20216	0.82136	-0.24065	0.82119	-0.22141	0.01925
0.81883	-0.30823	0.81842	-0.34013	0.81863	-0.32418	0.01595				0.81832	-0.25343	0.8182	-0.23071	0.81826	-0.24207	-0.01136				0.81861	-0.20565	0.81897	-0.24763	0.81879	-0.22664	0.02099
0.81642	-0.31374	0.81601	-0.3458	0.81621	-0.32977	0.01603				0.81588	-0.25343	0.81576	-0.23071	0.81582	-0.24207	-0.01136				0.8162	-0.20913	0.81659	-0.2546	0.81639	-0.23187	0.02274
0.81405	-0.32475	0.81361	-0.35714	0.81383	-0.34094	0.0162				0.81344	-0.25343	0.81332	-0.23071	0.81338	-0.24207	-0.01136				0.81381	-0.2161	0.8142	-0.26158	0.81401	-0.23884	0.02274
0.81164	-0.33025	0.8112	-0.36281	0.81142	-0.34653	0.01628				0.81103	-0.26027	0.81088	-0.23071	0.81095	-0.24549	-0.01478				0.8114	-0.21959	0.81182	-0.26855	0.81161	-0.24407	0.02448
0.80926	-0.34126	0.8088	-0.37415	0.80903	-0.3577	0.01644				0.80863	-0.26712	0.80844	-0.23071	0.80853	-0.24892	-0.01821				0.80904	-0.23004	0.80946	-0.27902	0.80925	-0.25453	0.02449
0.80686	-0.34676	0.80641	-0.38549	0.80663	-0.36612	0.01936				0.80615	-0.26027	0.80602	-0.23621	0.80609	-0.24824	-0.01203				0.80663	-0.23353	0.80708	-0.28599	0.80685	-0.25976	0.02623
0.80448	-0.35777	0.80402	-0.39682	0.80425	-0.3773	0.01953				0.80374	-0.26712	0.80355	-0.23071	0.80365	-0.24892	-0.01821				0.80424	-0.2405	0.80466	-0.28948	0.80445	-0.26499	0.02449
0.80207	-0.36328	0.8016	-0.40249	0.80184	-0.38288	0.01961				0.8013	-0.26712	0.80117	-0.2417	0.80124	-0.25441	-0.01271				0.80186	-0.24747	0.80231	-0.29994	0.80208	-0.27371	0.02624
0.7997	-0.37428	0.79921	-0.41383	0.79945	-0.39406	0.01977				0.79886	-0.26712	0.79873	-0.2417	0.7988	-0.25441	-0.01271				0.7995	-0.25793	0.79995	-0.31041	0.79973	-0.28417	0.02624
0.79732	-0.38529	0.79682	-0.42517	0.79707	-0.40523	0.01994				0.79642	-0.26712	0.79629	-0.2417	0.79635	-0.25441	-0.01271				0.79712	-0.2649	0.79757	-0.31738	0.79734	-0.29114	0.02624
0.79492	-0.3908	0.79445	-0.44217	0.79468	-0.41649	0.02569				0.79398	-0.26712	0.79385	-0.2417	0.79391	-0.25441	-0.01271				0.79476	-0.27536	0.79521	-0.32785	0.79499	-0.3016	0.02625
0.79254	-0.4018	0.79206	-0.45351	0.7923	-0.42766	0.02585				0.79157	-0.27397	0.79141	-0.2417	0.79149	-0.25784	-0.01614				0.79237	-0.28233	0.79285	-0.33831	0.79261	-0.31032	0.02799
0.79017	-0.41281	0.78966	-0.46485	0.78992	-0.43883	0.02602				0.78913	-0.27397	0.78899	-0.24719	0.78906	-0.26058	-0.01339				0.78999	-0.2893	0.7905	-0.34877	0.79024	-0.31903	0.02974
0.78779	-0.42382	0.78727	-0.47619	0.78753	-0.45	0.02618				0.78669	-0.27397	0.78655	-0.24719	0.78662	-0.26058	-0.01339				0.78763	-0.29975	0.78817	-0.36272	0.7879	-0.33124	0.03148
0.78542	-0.43483	0.78488	-0.48753	0.78515	-0.46118	0.02635				0.78429	-0.28082	0.78411	-0.24719	0.7842	-0.26401	-0.01682				0.78527	-0.31021	0.78581	-0.37319	0.78554	-0.3417	0.03149
0.78301	-0.44033	0.78249	-0.49886	0.78275	-0.4696	0.02926				0.78185	-0.28082	0.78167	-0.24719	0.78176	-0.26401	-0.01682				0.78292	-0.32067	0.78349	-0.38714	0.7832	-0.3539	0.03324
0.78064	-0.45134	0.78012	-0.51587	0.78038	-0.48361	0.03226				0.7794	-0.28082	0.77926	-0.25269	0.77933	-0.26675	-0.01407				0.78056	-0.33112	0.78116	-0.40109	0.78086	-0.36611	0.03498
0.7783	-0.46785	0.77775	-0.53288	0.77802	-0.50037	0.03251				0.77696	-0.28082	0.77682	-0.25269	0.77689	-0.26675	-0.01407				0.77823	-0.34507	0.7788	-0.41155	0.77852	-0.37831	0.03324
0.77595	-0.48437	0.77541	-0.55555	0.77568	-0.51996	0.03559				0.77456	-0.28767	0.7744	-0.25818	0.77448	-0.27293	-0.01475				0.7759	-0.35901	0.7765	-0.42899	0.7762	-0.394	0.03499
0.77358	-0.49538	0.77301	-0.56689	0.7733	-0.53113	0.03576				0.77215	-0.29452	0.77199	-0.26367	0.77207	-0.2791	-0.01542				0.77352	-0.36598	0.77418	-0.44294	0.77385	-0.40446	0.03848
0.77121	-0.50638	0.77065	-0.5839	0.77093	-0.54514	0.03876				0.76971	-0.29452	0.76955	-0.26367	0.76963	-0.2791	-0.01542				0.77122	-0.38341	0.77185	-0.45689	0.77153	-0.42015	0.03674
0.7689	-0.5284	0.76828	-0.6009	0.76859	-0.56465	0.03625				0.76727	-0.29452	0.76711	-0.26367	0.76719	-0.2791	-0.01542				0.76889	-0.39735	0.76955	-0.47433	0.76922	-0.43584	0.03849
0.76652	-0.53941	0.76591	-0.61791	0.76622	-0.57866	0.03925				0.76487	-0.30137	0.76467	-0.26367	0.76477	-0.28252	-0.01885				0.76656	-0.41129	0.76725	-0.49177	0.7669	-0.45153	0.04024
0.76418	-0.55592	0.76357	-0.64059	0.76387	-0.59825	0.04233				0.76243	-0.30137	0.76229	-0.27466	0.76236	-0.28801	-0.01336				0.76423	-0.42523	0.76492	-0.50572	0.76457	-0.46548	0.04024
0.76184	-0.57243	0.7612	-0.65759	0.76152	-0.61501	0.04258				0.75998	-0.30137	0.75982	-0.26917	0.7599	-0.28527	-0.0161				0.7619	-0.43917	0.76262	-0.52316	0.76226	-0.48117	0.04199
0.7595	-0.58895	0.75885	-0.68027	0.75918	-0.63461	0.04566				0.75758	-0.30822	0.75743	-0.28015	0.75751	-0.29419	-0.01403				0.75963	-0.46009	0.76032	-0.5406	0.75997	-0.50034	0.04025
0.75716	-0.60546	0.75651	-0.70294	0.75683	-0.6542	0.04874				0.75514	-0.30822	0.75502	-0.28564	0.75508	-0.29693	-0.01129				0.7573	-0.47403	0.75802	-0.55804	0.75766	-0.51603	0.042
0.75482	-0.62197	0.75419	-0.73129	0.7545	-0.67663	0.05466				0.75273	-0.31507	0.75261	-0.29114	0.75267	-0.3031	-0.01197				0.75497	-0.48797	0.75575	-0.57896	0.75536	-0.53347	0.0455
0.75251	-0.64399	0.75185	-0.75396	0.75218	-0.69898	0.05499				0.75029	-0.31507	0.75017	-0.29114	0.75023	-0.3031	-0.01197				0.75267	-0.5054	0.75345	-0.5964	0.75306	-0.5509	0.0455
0.75017	-0.6605	0.74948	-0.77097	0.74982	-0.71574	0.05523				0.74789	-0.32192	0.74776	-0.29663	0.74782	-0.30927	-0.01264				0.75037	-0.52283	0.75118	-0.61733	0.75077	-0.57008	0.04725
0.74783	-0.67701	0.74716	-0.79931	0.74749	-0.73816	0.06115				0.74545	-0.32192	0.74534	-0.30212	0.7454	-0.31202	-0.0099				0.74809	-0.54374	0.74888	-0.63477	0.74849	-0.58925	0.04551
0.74555	-0.70453	0.74482	-0.82199	0.74519	-0.76326	0.05873				0.743	-0.32192	0.74293	-0.30762	0.74297	-0.31477	-0.00715				0.74576	-0.55768	0.74661	-0.65569	0.74619	-0.60669	0.04901
0.74321	-0.72105	0.74247	-0.84467	0.74284	-0.78286	0.06181				0.7406	-0.32877	0.74052	-0.31311	0.74056	-0.32094	-0.00783				0.74349	-0.57859	0.74434	-0.67662	0.74392	-0.62761	0.04901
0.74091	-0.74306	0.74015	-0.87301	0.74053	-0.80804	0.06497				0.73816	-0.32877	0.73811	-0.3186	0.73813	-0.32369	-0.00508				0.74122	-0.59951	0.74207	-0.69754	0.74164	-0.64853	0.04902
0.7386	-0.76508	0.73783	-0.90136	0.73822	-0.83322	0.06814				0.73572	-0.32877	0.73573	-0.32959	0.73572	-0.32918	0.00041096				0.73889	-0.61345	0.7398	-0.71847	0.73934	-0.66596	0.05251
0.73629	-0.7871	0.73552	-0.9297	0.7359	-0.8584	0.0713				0.73331	-0.33562	0.73329	-0.32959	0.7333	-0.3326	-0.00301				0.73664	-0.63785	0.73756	-0.74289	0.7371	-0.69037	0.05252
0.73395	-0.80361	0.73317	-0.95238	0.73356	-0.87799	0.07438				0.73091	-0.34247	0.73087	-0.33508	0.73089	-0.33877	-0.00369				0.73437	-0.65876	0.73531	-0.7673	0.73484	-0.71303	0.05427
0.73164	-0.82563	0.73085	-0.98072	0.73125	-0.90317	0.07755				0.7285	-0.34932	0.72846	-0.34058	0.72848	-0.34495	-0.00437				0.7321	-0.67967	0.73304	-0.78823	0.73257	-0.73395	0.05428
0.72937	-0.85315	0.72853	-1.00906	0.72895	-0.93111	0.07796				0.72606	-0.34932	0.72605	-0.34607	0.72606	-0.34769	-0.00162				0.72985	-0.70407	0.73077	-0.80915	0.73031	-0.75661	0.05254
0.72706	-0.87516	0.72624	-1.04308	0.72665	-0.95912	0.08396				0.72366	-0.35617	0.72364	-0.35156	0.72365	-0.35386	-0.0023				0.72758	-0.72499	0.72856	-0.83705	0.72807	-0.78102	0.05603
0.72479	-0.90268	0.72392	-1.07142	0.72435	-0.98705	0.08437				0.72122	-0.35617	0.72123	-0.35706	0.72122	-0.35661	0.000445207				0.72531	-0.7459	0.72631	-0.86147	0.72581	-0.80368	0.05778
0.72248	-0.9247	0.72162	-1.10544	0.72205	-1.01507	0.09037				0.71877	-0.35617	0.71882	-0.36255	0.7188	-0.35936	0.00319				0.72306	-0.7703	0.7241	-0.88937	0.72358	-0.82983	0.05954
0.7202	-0.95222	0.71933	-1.13945	0.71977	-1.04584	0.09361				0.71637	-0.36301	0.71643	-0.37354	0.7164	-0.36827	0.00526				0.72082	-0.7947	0.72186	-0.91378	0.72134	-0.85424	0.05954
0.7179	-0.97424	0.71701	-1.16779	0.71745	-1.07102	0.09678				0.714	-0.37671	0.71402	-0.37903	0.71401	-0.37787	0.00116				0.71857	-0.81909	0.71961	-0.9382	0.71909	-0.87865	0.05955
0.71562	-1.00176	0.71472	-1.20181	0.71517	-1.10178	0.10002				0.71156	-0.37671	0.71161	-0.38452	0.71159	-0.38062	0.0039				0.71633	-0.84349	0.7174	-0.9661	0.71686	-0.9048	0.0613
0.71335	-1.02928	0.71242	-1.23582	0.71288	-1.13255	0.10327				0.70912	-0.37671	0.70923	-0.39551	0.70917	-0.38611	0.0094				0.71408	-0.86789	0.71519	-0.994	0.71463	-0.93095	0.06305
0.71107	-1.0568	0.71015	-1.2755	0.71061	-1.16615	0.10935				0.70671	-0.38356	0.70682	-0.401	0.70677	-0.39228	0.00872				0.71184	-0.89229	0.71297	-1.0219	0.7124	-0.9571	0.06481
0.7088	-1.08432	0.70786	-1.30952	0.70833	-1.19692	0.1126				0.70431	-0.39041	0.7044	-0.40649	0.70436	-0.39845	0.00804				0.70962	-0.92017	0.71076	-1.0498	0.71019	-0.98499	0.06481
0.70656	-1.11735	0.70556	-1.34353	0.70606	-1.23044	0.11309				0.70194	-0.40411	0.70205	-0.42297	0.702	-0.41354	0.00943				0.70738	-0.94457	0.70854	-1.07771	0.70796	-1.01114	0.06657
0.70432	-1.15037	0.70329	-1.38321	0.7038	-1.26679	0.11642				0.6995	-0.40411	0.69964	-0.42847	0.69957	-0.41629	0.01218				0.70516	-0.97246	0.70636	-1.1091	0.70576	-1.04078	0.06832
0.70204	-1.17789	0.70105	-1.42856	0.70154	-1.30323	0.12533				0.6971	-0.41096	0.69723	-0.43396	0.69716	-0.42246	0.0115				0.70294	-1.00034	0.70417	-1.14049	0.70356	-1.07041	0.07007
0.69977	-1.20541	0.69875	-1.46258	0.69926	-1.33399	0.12858				0.69469	-0.41781	0.69485	-0.44495	0.69477	-0.43138	0.01357				0.70075	-1.03171	0.70196	-1.16839	0.70136	-1.10005	0.06834
0.69753	-1.23844	0.69648	-1.50226	0.697	-1.37035	0.13191				0.69229	-0.42466	0.69243	-0.45044	0.69236	-0.43755	0.01289				0.69854	-1.0596	0.69977	-1.19978	0.69915	-1.12969	0.07009
0.69529	-1.27146	0.69421	-1.54194	0.69475	-1.4067	0.13524				0.68988	-0.43151	0.69005	-0.46143	0.68997	-0.44647	0.01496				0.69635	-1.09096	0.69759	-1.23117	0.69697	-1.16107	0.0701
0.69305	-1.30449	0.69194	-1.58162	0.69249	-1.44306	0.13857				0.68752	-0.44521	0.68764	-0.46692	0.68758	-0.45606	0.01086				0.69413	-1.11885	0.6954	-1.26256	0.69477	-1.1907	0.07185
0.69084	-1.34302	0.68969	-1.62697	0.69027	-1.485	0.14198				0.68507	-0.44521	0.68529	-0.4834	0.68518	-0.4643	0.0191				0.69194	-1.15022	0.69321	-1.29395	0.69258	-1.22208	0.07186
0.68857	-1.37054	0.68742	-1.66666	0.688	-1.5186	0.14806				0.68267	-0.45206	0.68291	-0.49438	0.68279	-0.47322	0.02116				0.68975	-1.18159	0.69106	-1.32882	0.6904	-1.25521	0.07362
0.68636	-1.40907	0.68518	-1.71201	0.68577	-1.56054	0.15147				0.6803	-0.46575	0.68055	-0.51086	0.68043	-0.48831	0.02255				0.68762	-1.21993	0.68887	-1.36021	0.68825	-1.29007	0.07014
0.68412	-1.44209	0.68293	-1.75736	0.68353	-1.59973	0.15763				0.67786	-0.46575	0.67817	-0.52185	0.67802	-0.4938	0.02805				0.6854	-1.24781	0.68674	-1.39858	0.68607	-1.32319	0.07538
0.68191	-1.48062	0.68069	-1.80271	0.6813	-1.64167	0.16104				0.67549	-0.47945	0.67579	-0.53284	0.67564	-0.50615	0.02669				0.68321	-1.27918	0.68456	-1.42997	0.68389	-1.35457	0.07539
0.67967	-1.51365	0.67844	-1.84806	0.67906	-1.68085	0.16721				0.67309	-0.4863	0.67338	-0.53833	0.67323	-0.51232	0.02601				0.68103	-1.31055	0.68237	-1.46136	0.6817	-1.38595	0.0754
0.67746	-1.55218	0.67622	-1.89908	0.67684	-1.72563	0.17345				0.67072	-0.5	0.67103	-0.55481	0.67087	-0.52741	0.0274				0.67886	-1.34541	0.68021	-1.49623	0.67954	-1.42082	0.07541
0.67522	-1.5852	0.67397	-1.94443	0.6746	-1.76482	0.17962				0.66832	-0.50685	0.66864	-0.5658	0.66848	-0.53632	0.02947				0.6767	-1.38026	0.67808	-1.5346	0.67739	-1.45743	0.07717
0.67302	-1.62373	0.67173	-1.98978	0.67237	-1.80676	0.18303				0.66595	-0.52055	0.66626	-0.57678	0.6661	-0.54867	0.02812				0.67457	-1.4186	0.67593	-1.56948	0.67525	-1.49404	0.07544
0.67084	-1.66776	0.66951	-2.0408	0.67017	-1.85428	0.18652				0.66354	-0.5274	0.66391	-0.59326	0.66373	-0.56033	0.03293				0.67241	-1.45346	0.67377	-1.60435	0.67309	-1.52891	0.07545
0.66863	-1.70629	0.66726	-2.08616	0.66795	-1.89622	0.18993				0.66114	-0.53425	0.66153	-0.60425	0.66133	-0.56925	0.035				0.67025	-1.48831	0.67161	-1.63923	0.67093	-1.56377	0.07546
0.66643	-1.74482	0.66506	-2.14284	0.66575	-1.94383	0.19901				0.65873	-0.5411	0.6592	-0.62622	0.65897	-0.58366	0.04256				0.66812	-1.52665	0.66951	-1.68108	0.66881	-1.60387	0.07721
0.66422	-1.78335	0.66282	-2.1882	0.66352	-1.98577	0.20242				0.65637	-0.5548	0.65682	-0.63721	0.65659	-0.596	0.04121				0.66598	-1.56499	0.66738	-1.71945	0.66668	-1.64222	0.07723
0.66205	-1.82739	0.66062	-2.24488	0.66133	-2.03613	0.20875				0.654	-0.56849	0.65444	-0.64819	0.65422	-0.60834	0.03985				0.66385	-1.60333	0.66525	-1.75781	0.66455	-1.68057	0.07724
0.65984	-1.86591	0.65842	-2.30157	0.65913	-2.08374	0.21783				0.65163	-0.58219	0.65212	-0.67017	0.65187	-0.62618	0.04399				0.66175	-1.64516	0.6631	-1.79269	0.66242	-1.71893	0.07376
0.65767	-1.90995	0.6562	-2.35259	0.65693	-2.13127	0.22132				0.64926	-0.59589	0.64974	-0.68115	0.6495	-0.63852	0.04263				0.65961	-1.6835	0.66097	-1.83105	0.66029	-1.75728	0.07378
0.65549	-1.95398	0.654	-2.40928	0.65475	-2.18163	0.22765				0.64686	-0.60274	0.64738	-0.69763	0.64712	-0.65019	0.04745				0.65751	-1.72533	0.65887	-1.87291	0.65819	-1.79912	0.07379
0.65335	-2.00352	0.65181	-2.46597	0.65258	-2.23475	0.23123				0.64449	-0.61644	0.64503	-0.71411	0.64476	-0.66528	0.04884				0.65538	-1.76367	0.65677	-1.91476	0.65607	-1.83921	0.07555
0.65118	-2.04755	0.64961	-2.52266	0.65039	-2.28511	0.23755				0.64212	-0.63014	0.64268	-0.73059	0.6424	-0.68036	0.05023				0.65327	-1.80549	0.65469	-1.9601	0.65398	-1.8828	0.0773
0.649	-2.09159	0.64741	-2.57935	0.64821	-2.33547	0.24388				0.63976	-0.64384	0.64033	-0.74707	0.64004	-0.69545	0.05162				0.65117	-1.84732	0.65256	-1.99847	0.65187	-1.92289	0.07557
0.64686	-2.14112	0.64524	-2.64171	0.64605	-2.39142	0.25029				0.63739	-0.65754	0.638	-0.76904	0.6377	-0.71329	0.05575				0.64906	-1.88915	0.65046	-2.04032	0.64976	-1.96473	0.07559
0.64469	-2.18516	0.64304	-2.6984	0.64387	-2.44178	0.25662				0.63502	-0.67123	0.63565	-0.78552	0.63534	-0.72838	0.05714				0.64696	-1.93097	0.64836	-2.08217	0.64766	-2.00657	0.0756
0.64252	-2.22919	0.64087	-2.76075	0.64169	-2.49497	0.26578				0.63265	-0.68493	0.6333	-0.802	0.63298	-0.74347	0.05853				0.64488	-1.97628	0.64629	-2.12751	0.64559	-2.0519	0.07561
0.64038	-2.27873	0.63867	-2.81744	0.63953	-2.54809	0.26936				0.63029	-0.69863	0.63098	-0.82397	0.63063	-0.7613	0.06267				0.64281	-2.0216	0.64419	-2.16936	0.6435	-2.09548	0.07388
0.6382	-2.32276	0.6365	-2.8798	0.63735	-2.60128	0.27852				0.62792	-0.71233	0.62862	-0.84045	0.62827	-0.77639	0.06406				0.64067	-2.05994	0.64212	-2.2147	0.6414	-2.13732	0.07738
0.63609	-2.3778	0.63435	-2.94783	0.63522	-2.66282	0.28501				0.62555	-0.72603	0.6263	-0.86243	0.62593	-0.79423	0.0682				0.6386	-2.10525	0.64002	-2.25656	0.63931	-2.1809	0.07565
0.63395	-2.42734	0.63218	-3.01019	0.63307	-2.71876	0.29142				0.62322	-0.74658	0.62395	-0.87891	0.62358	-0.81274	0.06616				0.63655	-2.15405	0.63795	-2.3019	0.63725	-2.22797	0.07393
0.63185	-2.48238	0.63001	-3.07254	0.63093	-2.77746	0.29508				0.62081	-0.75343	0.62165	-0.90637	0.62123	-0.8299	0.07647				0.6345	-2.20284	0.6359	-2.35073	0.6352	-2.27678	0.07394
0.62967	-2.52642	0.62786	-3.14057	0.62877	-2.83349	0.30708				0.61848	-0.77397	0.61933	-0.92834	0.61891	-0.85116	0.07719				0.63245	-2.25164	0.63383	-2.39607	0.63314	-2.32385	0.07221
0.62757	-2.58146	0.62571	-3.2086	0.62664	-2.89503	0.31357				0.61615	-0.79452	0.61701	-0.95032	0.61658	-0.87242	0.0779				0.63038	-2.29695	0.63176	-2.44141	0.63107	-2.36918	0.07223
0.62546	-2.6365	0.62354	-3.27096	0.6245	-2.95373	0.31723				0.61379	-0.80822	0.61469	-0.97229	0.61424	-0.89026	0.08203				0.62833	-2.34575	0.62968	-2.48675	0.62901	-2.41625	0.0705
0.62332	-2.68604	0.62139	-3.33898	0.62236	-3.01251	0.32647				0.61145	-0.82877	0.61236	-0.99426	0.61191	-0.91152	0.08275				0.62628	-2.39455	0.62764	-2.53557	0.62696	-2.46506	0.07051
0.62121	-2.74108	0.61924	-3.40701	0.62023	-3.07404	0.33297				0.60912	-0.84932	0.61001	-1.01074	0.60957	-0.93003	0.08071				0.62426	-2.44683	0.62557	-2.58092	0.62491	-2.51387	0.06704
0.61911	-2.79612	0.6171	-3.47504	0.6181	-3.13558	0.33946				0.60676	-0.86302	0.60775	-1.0437	0.60725	-0.95336	0.09034				0.62221	-2.49563	0.62353	-2.62974	0.62287	-2.56268	0.06706
0.617	-2.85116	0.61497	-3.54873	0.61599	-3.19995	0.34879				0.60446	-0.89041	0.60543	-1.06567	0.60494	-0.97804	0.08763				0.62016	-2.54442	0.62151	-2.68206	0.62084	-2.61324	0.06882
0.61489	-2.9062	0.61282	-3.61676	0.61386	-3.26148	0.35528				0.60209	-0.90411	0.60313	-1.09314	0.60261	-0.99863	0.09451				0.61811	-2.59322	0.61947	-2.73089	0.61879	-2.66205	0.06883
0.61279	-2.96124	0.6107	-3.69045	0.61174	-3.32585	0.3646				0.59976	-0.92466	0.60081	-1.11511	0.60029	-1.01989	0.09523				0.61612	-2.64899	0.61742	-2.77972	0.61677	-2.71435	0.06536
0.61071	-3.02179	0.60855	-3.75848	0.60963	-3.39014	0.36835				0.5974	-0.93836	0.59852	-1.14258	0.59796	-1.04047	0.10211				0.6141	-2.70127	0.61538	-2.82854	0.61474	-2.76491	0.06364
0.60864	-3.08234	0.60645	-3.83785	0.60755	-3.46009	0.37775				0.5951	-0.96576	0.59622	-1.17004	0.59566	-1.0679	0.10214				0.61208	-2.75355	0.61336	-2.88086	0.61272	-2.81721	0.06365
0.60653	-3.13738	0.60431	-3.90587	0.60542	-3.52163	0.38425				0.59277	-0.9863	0.59393	-1.19751	0.59335	-1.09191	0.1056				0.61006	-2.80584	0.61135	-2.93318	0.6107	-2.86951	0.06367
0.60442	-3.19242	0.60221	-3.98524	0.60332	-3.58883	0.39641				0.59048	-1.0137	0.59164	-1.22498	0.59106	-1.11934	0.10564				0.60804	-2.85812	0.6093	-2.982	0.60867	-2.92006	0.06194
0.60238	-3.25847	0.60011	-4.0646	0.60125	-3.66154	0.40307				0.58811	-1.0274	0.58934	-1.25244	0.58873	-1.13992	0.11252				0.60605	-2.91389	0.60732	-3.03781	0.60668	-2.97585	0.06196
0.60028	-3.31351	0.59798	-4.1383	0.59913	-3.7259	0.41239				0.58582	-1.0548	0.58705	-1.27991	0.58643	-1.16735	0.11256				0.60405	-2.96965	0.60527	-3.08664	0.60466	-3.02814	0.05849
0.59824	-3.37956	0.59588	-4.21766	0.59706	-3.79861	0.41905				0.58348	-1.07535	0.58476	-1.30737	0.58412	-1.19136	0.11601				0.60206	-3.02542	0.60326	-3.13895	0.60266	-3.08219	0.05676
0.59616	-3.44011	0.59379	-4.29703	0.59498	-3.86857	0.42846				0.58115	-1.09589	0.58249	-1.34033	0.58182	-1.21811	0.12222				0.60007	-3.08119	0.60127	-3.19475	0.60067	-3.13797	0.05678
0.59409	-3.50065	0.59166	-4.37072	0.59288	-3.93569	0.43503				0.57886	-1.12329	0.58023	-1.37329	0.57955	-1.24829	0.125				0.59811	-3.14044	0.59926	-3.24707	0.59868	-3.19376	0.05331
0.59202	-3.5612	0.58956	-4.45009	0.59079	-4.00564	0.44444				0.57653	-1.14384	0.57797	-1.40625	0.57725	-1.27504	0.13121				0.59611	-3.19621	0.59727	-3.30287	0.59669	-3.24954	0.05333
0.58998	-3.62725	0.58746	-4.52945	0.58872	-4.07835	0.4511				0.57424	-1.17124	0.57567	-1.43372	0.57495	-1.30248	0.13124				0.59409	-3.2485	0.59525	-3.35519	0.59467	-3.30184	0.05335
0.58794	-3.6933	0.58536	-4.60882	0.58665	-4.15106	0.45776				0.57198	-1.20548	0.57341	-1.46667	0.57269	-1.33608	0.1306				0.59216	-3.31123	0.59327	-3.41099	0.59271	-3.36111	0.04988
0.58586	-3.75385	0.58329	-4.69385	0.58458	-4.22385	0.47				0.56965	-1.22603	0.57115	-1.49963	0.5704	-1.36283	0.1368				0.59019	-3.37049	0.59128	-3.4668	0.59074	-3.41864	0.04815
0.58382	-3.8199	0.58119	-4.77321	0.58251	-4.29655	0.47666				0.56735	-1.25343	0.56888	-1.53259	0.56812	-1.39301	0.13958				0.58823	-3.42974	0.58929	-3.5226	0.58876	-3.47617	0.04643
0.58175	-3.88044	0.57912	-4.85825	0.58043	-4.36934	0.4889				0.56502	-1.27398	0.56662	-1.56555	0.56582	-1.41976	0.14579				0.58626	-3.489	0.5873	-3.5784	0.58678	-3.5337	0.0447
0.57978	-3.9575	0.57704	-4.94328	0.57841	-4.45039	0.49289				0.56273	-1.30137	0.56436	-1.59851	0.56354	-1.44994	0.14857				0.58427	-3.54476	0.58532	-3.63421	0.58479	-3.58949	0.04472
0.5777	-4.01805	0.57497	-5.02831	0.57634	-4.52318	0.50513				0.56047	-1.33562	0.56209	-1.63147	0.56128	-1.48354	0.14793				0.58231	-3.60402	0.58333	-3.69001	0.58282	-3.64701	0.043
0.5757	-4.0896	0.57289	-5.11335	0.57429	-4.60147	0.51187				0.55814	-1.35617	0.55986	-1.66992	0.559	-1.51304	0.15688				0.58034	-3.66327	0.58137	-3.7493	0.58086	-3.70629	0.04302
0.57366	-4.15565	0.57082	-5.19838	0.57224	-4.67702	0.52137				0.55585	-1.38357	0.55763	-1.70837	0.55674	-1.54597	0.1624				0.57841	-3.72601	0.57938	-3.80511	0.5789	-3.76556	0.03955
0.57165	-4.2272	0.56877	-5.28908	0.57021	-4.75814	0.53094				0.55359	-1.41781	0.55536	-1.74133	0.55448	-1.57957	0.16176				0.57647	-3.78875	0.57743	-3.8644	0.57695	-3.82657	0.03782
0.56961	-4.29325	0.56669	-5.37412	0.56815	-4.83369	0.54043				0.55133	-1.45206	0.55313	-1.77979	0.55223	-1.61592	0.16386				0.57454	-3.85149	0.57547	-3.92369	0.575	-3.88759	0.0361
0.56761	-4.36481	0.56462	-5.45915	0.56611	-4.91198	0.54717				0.54904	-1.47946	0.5509	-1.81824	0.54997	-1.64885	0.16939				0.5726	-3.91423	0.57351	-3.98298	0.57305	-3.9486	0.03438
0.5656	-4.43636	0.56257	-5.54985	0.56408	-4.99311	0.55675				0.54674	-1.50685	0.54866	-1.85669	0.5477	-1.68177	0.17492				0.57066	-3.97697	0.57155	-4.04227	0.57111	-4.00962	0.03265
0.56363	-4.51342	0.56052	-5.64056	0.56207	-5.07699	0.56357				0.54449	-1.5411	0.54643	-1.89514	0.54546	-1.71812	0.17702				0.56873	-4.03971	0.56959	-4.10156	0.56916	-4.07063	0.03093
0.56159	-4.57947	0.55844	-5.72559	0.56001	-5.15253	0.57306				0.54223	-1.57535	0.54419	-1.93359	0.54321	-1.75447	0.17912				0.56679	-4.10245	0.56763	-4.16085	0.56721	-4.13165	0.0292
0.55958	-4.65103	0.55642	-5.82196	0.558	-5.23649	0.58547				0.53994	-1.60274	0.54193	-1.96655	0.54093	-1.78465	0.1819				0.56488	-4.16867	0.5657	-4.22363	0.56529	-4.19615	0.02748
0.55757	-4.72258	0.55434	-5.90699	0.55596	-5.31479	0.59221				0.53764	-1.63014	0.53973	-2.0105	0.53868	-1.82032	0.19018				0.56297	-4.23489	0.56374	-4.28292	0.56336	-4.25891	0.02401
0.5556	-4.79964	0.55229	-5.9977	0.55395	-5.39867	0.59903				0.53542	-1.67124	0.53752	-2.05444	0.53647	-1.86284	0.1916				0.56107	-4.30112	0.56181	-4.3457	0.56144	-4.32341	0.02229
0.55359	-4.87119	0.55024	-6.0884	0.55192	-5.4798	0.6086				0.53313	-1.69863	0.53529	-2.0929	0.53421	-1.89576	0.19713				0.55913	-4.36386	0.55986	-4.40499	0.55949	-4.38443	0.02057
0.55162	-4.94825	0.54821	-6.18477	0.54992	-5.56651	0.61826				0.53087	-1.73288	0.53308	-2.13684	0.53198	-1.93486	0.20198				0.55725	-4.43357	0.55793	-4.46777	0.55759	-4.45067	0.0171
0.54961	-5.01981	0.54616	-6.27547	0.54789	-5.64764	0.62783				0.52865	-1.77398	0.53085	-2.17529	0.52975	-1.97463	0.20066				0.55531	-4.49631	0.556	-4.53055	0.55565	-4.51343	0.01712
0.54764	-5.09686	0.54411	-6.36617	0.54588	-5.73152	0.63466				0.52636	-1.80137	0.52865	-2.21924	0.5275	-2.01031	0.20893				0.55343	-4.56602	0.55406	-4.59333	0.55375	-4.57967	0.01366
0.54567	-5.17392	0.54211	-6.46821	0.54389	-5.82107	0.64715				0.52414	-1.84247	0.52644	-2.26318	0.52529	-2.05283	0.21036				0.55155	-4.63573	0.55213	-4.65611	0.55184	-4.64592	0.01019
0.54369	-5.25098	0.54009	-6.56459	0.54189	-5.90778	0.6568				0.52184	-1.86987	0.52424	-2.30713	0.52304	-2.0885	0.21863				0.54965	-4.70195	0.5502	-4.71889	0.54993	-4.71042	0.00847
0.54169	-5.32253	0.53804	-6.65529	0.53986	-5.98891	0.66638				0.51962	-1.91096	0.52203	-2.35107	0.52083	-2.13102	0.22006				0.54777	-4.77166	0.5483	-4.78516	0.54803	-4.77841	0.00675
0.53975	-5.4051	0.53601	-6.75166	0.53788	-6.07838	0.67328				0.51736	-1.94521	0.51983	-2.39502	0.5186	-2.17011	0.2249				0.54583	-4.8344	0.54637	-4.84794	0.5461	-4.84117	0.00677
0.53778	-5.48216	0.53398	-6.84803	0.53588	-6.16509	0.68294				0.51511	-1.97946	0.51766	-2.44446	0.51638	-2.21196	0.2325				0.54398	-4.9076	0.54447	-4.9142	0.54422	-4.9109	0.0033
0.5358	-5.55921	0.53198	-6.95007	0.53389	-6.25464	0.69543				0.51289	-2.02055	0.51545	-2.4884	0.51417	-2.25448	0.23393				0.54213	-4.98079	0.54254	-4.97698	0.54233	-4.97889	-0.00191
0.53383	-5.63627	0.52996	-7.04644	0.53189	-6.34136	0.70509				0.51067	-2.06165	0.51328	-2.53784	0.51197	-2.29975	0.2381				0.54025	-5.0505	0.54064	-5.04325	0.54044	-5.04688	-0.00363
0.53186	-5.71333	0.52796	-7.14848	0.52991	-6.43091	0.71758				0.50841	-2.0959	0.5111	-2.58728	0.50976	-2.34159	0.24569				0.53834	-5.11673	0.53874	-5.10951	0.53854	-5.11312	-0.00361
0.52992	-5.79589	0.52593	-7.24485	0.52792	-6.52037	0.72448				0.50615	-2.13014	0.50893	-2.63672	0.50754	-2.38343	0.25329				0.53649	-5.18992	0.53684	-5.17578	0.53666	-5.18285	-0.00707
0.52798	-5.87846	0.5239	-7.34123	0.52594	-6.60984	0.73138				0.5039	-2.16439	0.50675	-2.68616	0.50532	-2.42527	0.26088				0.53461	-5.25963	0.5349	-5.23856	0.53476	-5.2491	-0.01054
0.526	-5.95551	0.5219	-7.44327	0.52395	-6.69939	0.74388				0.50168	-2.20548	0.50455	-2.7301	0.50311	-2.46779	0.26231				0.53273	-5.32935	0.53303	-5.30831	0.53288	-5.31883	-0.01052
0.52406	-6.03808	0.5199	-7.54531	0.52198	-6.79169	0.75361				0.49946	-2.24658	0.50238	-2.77954	0.50092	-2.51306	0.26648				0.53087	-5.40254	0.53113	-5.37458	0.531	-5.38856	-0.01398
0.52212	-6.12064	0.5179	-7.64735	0.52001	-6.88399	0.76335				0.49724	-2.28768	0.5002	-2.82898	0.49872	-2.55833	0.27065				0.52902	-5.47574	0.52923	-5.44085	0.52913	-5.45829	-0.01744
0.52022	-6.20871	0.5159	-7.74939	0.51806	-6.97905	0.77034				0.49502	-2.32877	0.49803	-2.87842	0.49652	-2.6036	0.27482				0.52717	-5.54893	0.52733	-5.50711	0.52725	-5.52802	-0.02091
0.51828	-6.29127	0.5139	-7.85143	0.51609	-7.07135	0.78008				0.49279	-2.36987	0.49582	-2.92236	0.49431	-2.64612	0.27625				0.52532	-5.62213	0.52545	-5.57687	0.52539	-5.5995	-0.02263
0.51634	-6.37383	0.51192	-7.95914	0.51413	-7.16648	0.79265				0.49057	-2.41096	0.49368	-2.97729	0.49213	-2.69413	0.28317				0.52347	-5.69532	0.52358	-5.64662	0.52352	-5.67097	-0.02435
0.5144	-6.45639	0.50992	-8.06118	0.51216	-7.25878	0.80239				0.48835	-2.45206	0.4915	-3.02673	0.48993	-2.7394	0.28734				0.52164	-5.772	0.52171	-5.71638	0.52167	-5.74419	-0.02781
0.51246	-6.53896	0.50792	-8.16322	0.51019	-7.35109	0.81213				0.48613	-2.49316	0.48936	-3.08167	0.48775	-2.78741	0.29425				0.51979	-5.8452	0.5198	-5.78265	0.5198	-5.81392	-0.03128
0.51059	-6.63253	0.50592	-8.26526	0.50825	-7.44889	0.81636				0.48391	-2.53425	0.48718	-3.1311	0.48555	-2.83268	0.29843				0.51791	-5.91491	0.51793	-5.8524	0.51792	-5.88366	-0.03126
0.50858	-6.70408	0.50391	-8.3673	0.50625	-7.53569	0.83161				0.48169	-2.57535	0.48501	-3.18054	0.48335	-2.87795	0.3026				0.51609	-5.99159	0.51603	-5.91867	0.51606	-5.95513	-0.03646
0.50667	-6.79215	0.50194	-8.47501	0.50431	-7.63358	0.84143				0.47947	-2.61644	0.48289	-3.24097	0.48118	-2.92871	0.31226				0.51423	-6.06479	0.51416	-5.98842	0.5142	-6.0266	-0.03818
0.50473	-6.87471	0.49996	-8.58271	0.50235	-7.72871	0.854				0.47725	-2.65754	0.48072	-3.29041	0.47899	-2.97397	0.31643				0.51241	-6.14147	0.51228	-6.05818	0.51235	-6.09982	-0.04165
0.50286	-6.96828	0.49798	-8.69042	0.50042	-7.82935	0.86107				0.47503	-2.69864	0.47858	-3.34534	0.4768	-3.02199	0.32335				0.51059	-6.21815	0.51041	-6.12793	0.5105	-6.17304	-0.04511
0.50092	-7.05084	0.49598	-8.79246	0.49845	-7.92165	0.87081				0.47285	-2.74658	0.47643	-3.40027	0.47464	-3.07343	0.32684				0.50876	-6.29483	0.50854	-6.19768	0.50865	-6.24626	-0.04857
0.49902	-7.13891	0.49401	-8.90017	0.49651	-8.01954	0.88063				0.47059	-2.78083	0.47429	-3.4552	0.47244	-3.11801	0.33719				0.50694	-6.37151	0.50666	-6.26744	0.5068	-6.31948	-0.05204
0.49711	-7.22698	0.49203	-9.00788	0.49457	-8.11743	0.89045				0.46841	-2.82877	0.47214	-3.51013	0.47027	-3.16945	0.34068				0.50512	-6.44819	0.50479	-6.33719	0.50495	-6.39269	-0.0555
0.4952	-7.31505	0.49003	-9.10992	0.49262	-8.21248	0.89744				0.46619	-2.86987	0.47	-3.56506	0.46809	-3.21747	0.3476				0.50329	-6.52488	0.50291	-6.40695	0.5031	-6.46591	-0.05896
0.49326	-7.39761	0.48807	-9.2233	0.49067	-8.31045	0.91285				0.46397	-2.91097	0.46785	-3.62	0.46591	-3.26548	0.35451				0.50147	-6.60156	0.50104	-6.4767	0.50125	-6.53913	-0.06243
0.49139	-7.49118	0.4861	-9.33101	0.48874	-8.41109	0.91992				0.46178	-2.95891	0.46574	-3.68042	0.46376	-3.31967	0.36075				0.49964	-6.67824	0.4992	-6.54994	0.49942	-6.61409	-0.06415
0.48949	-7.57925	0.48415	-9.44439	0.48682	-8.51182	0.93257				0.4596	-3.00686	0.46359	-3.73535	0.4616	-3.3711	0.36425				0.49785	-6.7584	0.49735	-6.62319	0.4976	-6.6908	-0.06761
0.48761	-7.67282	0.48217	-9.5521	0.48489	-8.61246	0.93964				0.45734	-3.0411	0.46145	-3.79028	0.4594	-3.41569	0.37459				0.49602	-6.83509	0.49548	-6.69294	0.49575	-6.76401	-0.07107
0.48571	-7.76088	0.48019	-9.65981	0.48295	-8.71034	0.94946				0.45516	-3.08905	0.45933	-3.85071	0.45725	-3.46988	0.38083				0.49423	-6.91525	0.49366	-6.76967	0.49394	-6.84246	-0.07279
0.4838	-7.84895	0.47826	-9.77885	0.48103	-8.8139	0.96495				0.45298	-3.13699	0.45722	-3.91113	0.4551	-3.52406	0.38707				0.49243	-6.99542	0.49179	-6.83943	0.49211	-6.91742	-0.078
0.48193	-7.94252	0.47629	-9.88656	0.47911	-8.91454	0.97202				0.45079	-3.18494	0.45507	-3.96606	0.45293	-3.5755	0.39056				0.49061	-7.0721	0.48994	-6.91267	0.49028	-6.99238	-0.07972
0.48002	-8.03059	0.47431	-9.99427	0.47717	-9.01243	0.98184				0.44861	-3.23288	0.45293	-4.021	0.45077	-3.62694	0.39406				0.48879	-7.14878	0.4881	-6.98591	0.48844	-7.06735	-0.08144
0.47815	-8.12416	0.47233	-10.102	0.47524	-9.11307	0.98891				0.44639	-3.27398	0.45081	-4.08142	0.4486	-3.6777	0.40372				0.48699	-7.22895	0.48622	-7.05566	0.48661	-7.14231	-0.08664
0.47624	-8.21223	0.47038	-10.2154	0.47331	-9.21379	1.00157				0.44417	-3.31508	0.44867	-4.13635	0.44642	-3.72571	0.41064				0.48519	-7.30911	0.48441	-7.13239	0.4848	-7.22075	-0.08836
0.47437	-8.3058	0.4684	-10.3231	0.47139	-9.31443	1.00864				0.44199	-3.36302	0.44655	-4.19678	0.44427	-3.7799	0.41688				0.48337	-7.3858	0.48256	-7.20564	0.48297	-7.29572	-0.09008
0.47246	-8.39386	0.46647	-10.4421	0.46947	-9.41799	1.02413				0.4398	-3.41097	0.44447	-4.2627	0.44213	-3.83683	0.42586				0.4816	-7.46945	0.48072	-7.27888	0.48116	-7.37416	-0.09528
0.47059	-8.48743	0.4645	-10.5498	0.46754	-9.51863	1.03119				0.43762	-3.45891	0.44235	-4.32312	0.43999	-3.89102	0.4321				0.47981	-7.54962	0.47887	-7.35212	0.47934	-7.45087	-0.09875
0.46872	-8.581	0.46257	-10.6689	0.46564	-9.62494	1.04393				0.43544	-3.50686	0.44024	-4.38354	0.43784	-3.9452	0.43834				0.47804	-7.63327	0.47706	-7.42885	0.47755	-7.53106	-0.10221
0.46685	-8.67458	0.46062	-10.7822	0.46373	-9.72841	1.05384				0.43322	-3.54795	0.43812	-4.44397	0.43567	-3.99596	0.44801				0.47624	-7.71343	0.47518	-7.4986	0.47571	-7.60602	-0.10741
0.46497	-8.76815	0.45866	-10.8956	0.46182	-9.83189	1.06374				0.43103	-3.5959	0.43601	-4.50439	0.43352	-4.05015	0.45425				0.47445	-7.7936	0.47337	-7.57533	0.47391	-7.68447	-0.10913
0.46307	-8.85621	0.45671	-11.009	0.45989	-9.93261	1.0764				0.42885	-3.64384	0.43392	-4.57031	0.43139	-4.10708	0.46323				0.47268	-7.87725	0.47152	-7.64858	0.4721	-7.76292	-0.11434
0.46119	-8.94978	0.45476	-11.1224	0.45798	-10.0361	1.0863				0.42667	-3.69179	0.43181	-4.63074	0.42924	-4.16126	0.46947				0.47086	-7.95393	0.46968	-7.72182	0.47027	-7.83788	-0.11606
0.45936	-9.04886	0.45283	-11.2414	0.45609	-10.1451	1.09628				0.42448	-3.73974	0.42969	-4.69116	0.42709	-4.21545	0.47571				0.46906	-8.0341	0.46786	-7.79855	0.46846	-7.91633	-0.11778
0.45748	-9.14243	0.45088	-11.3548	0.45418	-10.2486	1.10619				0.42226	-3.78083	0.42763	-4.76257	0.42495	-4.2717	0.49087				0.46732	-8.12124	0.46604	-7.87528	0.46668	-7.99826	-0.12298
0.45561	-9.236	0.44893	-11.4682	0.45227	-10.3521	1.11609				0.42012	-3.83563	0.42552	-4.823	0.42282	-4.32931	0.49369				0.46552	-8.20141	0.4642	-7.94852	0.46486	-8.07496	-0.12644
0.45377	-9.33508	0.447	-11.5872	0.45038	-10.4611	1.12608				0.41797	-3.89042	0.4234	-4.88342	0.42069	-4.38692	0.4965				0.46376	-8.28506	0.46238	-8.02525	0.46307	-8.15515	-0.1299
0.45193	-9.43415	0.44507	-11.7063	0.4485	-10.5702	1.13606				0.41575	-3.93152	0.42132	-4.94934	0.41853	-4.44043	0.50891				0.46196	-8.36522	0.46056	-8.10198	0.46126	-8.2336	-0.13162
0.45003	-9.52222	0.44312	-11.8197	0.44657	-10.6709	1.14872				0.4136	-3.98631	0.4192	-5.00977	0.4164	-4.49804	0.51173				0.46019	-8.44888	0.45875	-8.17871	0.45947	-8.31379	-0.13508
0.44819	-9.62129	0.44117	-11.933	0.44468	-10.7772	1.15587				0.41142	-4.03426	0.41712	-5.07568	0.41427	-4.55497	0.52071				0.4584	-8.52904	0.4569	-8.25195	0.45765	-8.3905	-0.13855
0.44631	-9.71486	0.43924	-12.0521	0.44278	-10.8835	1.16861				0.40924	-4.0822	0.41506	-5.14709	0.41215	-4.61465	0.53245				0.45663	-8.6127	0.45509	-8.32868	0.45586	-8.47069	-0.14201
0.44447	-9.81394	0.43728	-12.1655	0.44088	-10.9897	1.17576				0.40705	-4.13015	0.41295	-5.20752	0.41	-4.66883	0.53869				0.45483	-8.69286	0.45327	-8.40541	0.45405	-8.54914	-0.14372
0.44263	-9.91301	0.43536	-12.2845	0.439	-11.0988	1.18575				0.40487	-4.17809	0.41089	-5.27893	0.40788	-4.72851	0.55042				0.45309	-8.78	0.45148	-8.48563	0.45229	-8.63282	-0.14718
0.44076	-10.0066	0.43343	-12.4035	0.4371	-11.2051	1.19848				0.40272	-4.23289	0.40881	-5.34485	0.40576	-4.78887	0.55598				0.4513	-8.86017	0.44964	-8.55887	0.45047	-8.70952	-0.15065
0.43896	-10.1112	0.4315	-12.5226	0.43523	-11.3169	1.20572				0.40054	-4.28083	0.40672	-5.41077	0.40363	-4.8458	0.56497				0.44953	-8.94382	0.44785	-8.63909	0.44869	-8.79145	-0.15236
0.43708	-10.2047	0.42955	-12.636	0.43332	-11.4204	1.21562				0.39836	-4.32878	0.40464	-5.47668	0.4015	-4.90273	0.57395				0.44776	-9.02747	0.446	-8.71233	0.44688	-8.8699	-0.15757
0.43521	-10.2983	0.4276	-12.7494	0.4314	-11.5238	1.22552				0.39617	-4.37672	0.40255	-5.5426	0.39936	-4.95966	0.58294				0.44597	-9.10764	0.44419	-8.78906	0.44508	-8.94835	-0.15929
0.43337	-10.3974	0.42569	-12.8741	0.42953	-11.6357	1.23835				0.39406	-4.43837	0.40049	-5.61401	0.39728	-5.02619	0.58782				0.44423	-9.19478	0.4424	-8.86928	0.44331	-9.03203	-0.16275
0.43153	-10.4965	0.42376	-12.9931	0.42765	-11.7448	1.24833				0.39188	-4.48631	0.39841	-5.67993	0.39514	-5.08312	0.59681				0.44246	-9.27843	0.44055	-8.94252	0.44151	-9.11048	-0.16795
0.42973	-10.601	0.42181	-13.1065	0.42577	-11.8538	1.25273				0.38973	-4.54111	0.39632	-5.74585	0.39303	-5.14348	0.60237				0.44072	-9.36557	0.43877	-9.02274	0.43974	-9.19415	-0.17141
0.42785	-10.6946	0.41991	-13.2312	0.42388	-11.9629	1.2683				0.38751	-4.5822	0.39427	-5.81726	0.39089	-5.19973	0.61753				0.43895	-9.44922	0.43698	-9.10296	0.43796	-9.27609	-0.17313
0.42601	-10.7937	0.41798	-13.3503	0.422	-12.072	1.27829				0.38537	-4.637	0.39218	-5.88318	0.38877	-5.26009	0.62309				0.43718	-9.53287	0.43516	-9.17969	0.43617	-9.35628	-0.17659
0.42418	-10.8928	0.41605	-13.4693	0.42011	-12.181	1.28827				0.38326	-4.69864	0.39013	-5.95459	0.38669	-5.32662	0.62797				0.43542	-9.61652	0.43334	-9.25642	0.43438	-9.43647	-0.18005
0.42234	-10.9918	0.41412	-13.5884	0.41823	-12.2901	1.29826				0.38107	-4.74659	0.38807	-6.026	0.38457	-5.38629	0.63971				0.43368	-9.70366	0.43153	-9.33315	0.4326	-9.5184	-0.18526
0.4205	-11.0909	0.4122	-13.7074	0.41635	-12.3992	1.30825				0.37893	-4.80138	0.38598	-6.09192	0.38246	-5.44665	0.64527				0.43191	-9.78731	0.42974	-9.41336	0.43082	-9.60034	-0.18697
0.41866	-11.19	0.41027	-13.8264	0.41446	-12.5082	1.31823				0.37674	-4.84933	0.38393	-6.16333	0.38034	-5.50633	0.657				0.43017	-9.87445	0.42792	-9.49009	0.42905	-9.68227	-0.19218
0.41685	-11.2946	0.40834	-13.9455	0.4126	-12.62	1.32547				0.3746	-4.90412	0.3819	-6.24023	0.37825	-5.57218	0.66806				0.42837	-9.95462	0.42613	-9.57031	0.42725	-9.76246	-0.19215
0.41498	-11.3881	0.40641	-14.0645	0.4107	-12.7263	1.3382				0.37245	-4.95892	0.37985	-6.31165	0.37615	-5.63528	0.67636				0.42661	-10.0383	0.42435	-9.65053	0.42548	-9.8444	-0.19387
0.41317	-11.4927	0.40451	-14.1893	0.40884	-12.841	1.34827				0.3703	-5.01371	0.37779	-6.38306	0.37405	-5.69838	0.68467				0.42489	-10.1289	0.42256	-9.73075	0.42373	-9.92982	-0.19907
0.41133	-11.5918	0.40258	-14.3083	0.40696	-12.95	1.35826				0.36812	-5.06166	0.37574	-6.45447	0.37193	-5.75806	0.69641				0.42315	-10.216	0.42074	-9.80748	0.42195	-10.0117	-0.20428
0.40953	-11.6964	0.40065	-14.4274	0.40509	-13.0619	1.36549				0.36601	-5.1233	0.37368	-6.52588	0.36985	-5.82459	0.70129				0.42139	-10.2997	0.41895	-9.8877	0.42017	-10.0937	-0.20599
0.40769	-11.7954	0.3987	-14.5407	0.40319	-13.1681	1.37264				0.36386	-5.17809	0.37162	-6.59729	0.36774	-5.88769	0.7096				0.41968	-10.3903	0.41714	-9.96443	0.41841	-10.1774	-0.21294
0.40588	-11.9	0.3968	-14.6654	0.40134	-13.2827	1.38271				0.36172	-5.23289	0.36954	-6.66321	0.36563	-5.94805	0.71516				0.41791	-10.474	0.41535	-10.0446	0.41663	-10.2593	-0.21466
0.40404	-11.9991	0.39487	-14.7845	0.39946	-13.3918	1.3927				0.35957	-5.28768	0.36754	-6.74561	0.36356	-6.01664	0.72896				0.41617	-10.5611	0.41356	-10.1249	0.41486	-10.343	-0.21812
0.4022	-12.0982	0.39296	-14.9092	0.39758	-13.5037	1.40552				0.35742	-5.34248	0.36549	-6.81702	0.36146	-6.07975	0.73727				0.41446	-10.6517	0.41174	-10.2016	0.4131	-10.4267	-0.22506
0.4004	-12.2027	0.39104	-15.0282	0.39572	-13.6155	1.41275				0.35531	-5.40412	0.36346	-6.89392	0.35939	-6.14902	0.7449				0.41269	-10.7354	0.40996	-10.2818	0.41132	-10.5086	-0.22678
0.39859	-12.3073	0.38913	-15.153	0.39386	-13.7302	1.42282				0.35313	-5.45207	0.36143	-6.97083	0.35728	-6.21145	0.75938				0.41095	-10.8225	0.40817	-10.362	0.40956	-10.5923	-0.23024
0.39675	-12.4064	0.3872	-15.272	0.39198	-13.8392	1.43281				0.35102	-5.51371	0.35941	-7.04773	0.35521	-6.28072	0.76701				0.40921	-10.9096	0.40638	-10.4422	0.40779	-10.676	-0.2337
0.39495	-12.511	0.3853	-15.3967	0.39012	-13.9539	1.44287				0.34888	-5.56851	0.35735	-7.11914	0.35311	-6.34382	0.77532				0.40747	-10.9968	0.40459	-10.5225	0.40603	-10.7596	-0.23716
0.39311	-12.6101	0.3834	-15.5214	0.38825	-14.0657	1.45569				0.34673	-5.6233	0.35533	-7.19604	0.35103	-6.40967	0.78637				0.40573	-11.0839	0.4028	-10.6027	0.40427	-10.8433	-0.24062
0.39127	-12.7091	0.38147	-15.6405	0.38637	-14.1748	1.46568				0.34462	-5.68495	0.3533	-7.27295	0.34896	-6.47895	0.794				0.40402	-11.1745	0.40099	-10.6794	0.4025	-10.927	-0.24757
0.38946	-12.8137	0.37954	-15.7595	0.3845	-14.2866	1.47291				0.34251	-5.74659	0.35124	-7.34436	0.34688	-6.54547	0.79889				0.40236	-11.2721	0.3992	-10.7596	0.40078	-11.0159	-0.25626
0.38766	-12.9183	0.37761	-15.8786	0.38264	-14.3984	1.48015				0.34036	-5.80138	0.34925	-7.42676	0.34481	-6.61407	0.81269				0.40155	-11.4743	0.39738	-10.8364	0.39947	-11.1553	-0.31897
0.38582	-13.0174	0.37571	-16.0033	0.38076	-14.5103	1.49297				0.33825	-5.86303	0.34722	-7.50366	0.34274	-6.68335	0.82032				0.40032	-11.6242	0.39562	-10.9201	0.39797	-11.2721	-0.35206
0.38405	-13.1274	0.37381	-16.128	0.37893	-14.6277	1.50028				0.33611	-5.91782	0.3452	-7.58057	0.34065	-6.74919	0.83137				0.39863	-11.7183	0.39383	-11.0003	0.39623	-11.3593	-0.359
0.38224	-13.232	0.37188	-16.2471	0.37706	-14.7395	1.50752				0.334	-5.97947	0.34317	-7.65747	0.33858	-6.81847	0.839				0.39692	-11.8089	0.39207	-11.084	0.3945	-11.4465	-0.36246
0.3804	-13.3311	0.36997	-16.3718	0.37519	-14.8514	1.52034				0.33189	-6.04111	0.34117	-7.73987	0.33653	-6.89049	0.84938				0.39524	-11.903	0.39028	-11.1642	0.39276	-11.5336	-0.36941
0.37856	-13.4302	0.36807	-16.4965	0.37332	-14.9633	1.53316				0.32978	-6.10275	0.33915	-7.81677	0.33446	-6.95976	0.85701				0.3935	-11.9902	0.3885	-11.2444	0.391	-11.6173	-0.37287
0.37679	-13.5403	0.36617	-16.6212	0.37148	-15.0807	1.54048				0.32763	-6.15755	0.33712	-7.89368	0.33238	-7.02561	0.86806				0.39179	-12.0808	0.38668	-11.3211	0.38923	-11.701	-0.37981
0.37495	-13.6393	0.36424	-16.7403	0.36959	-15.1898	1.55046				0.32556	-6.22604	0.33509	-7.97058	0.33033	-7.09831	0.87227				0.3901	-12.1749	0.38492	-11.4048	0.38751	-11.7899	-0.38502
0.37318	-13.7494	0.36233	-16.865	0.36776	-15.3072	1.55778				0.32345	-6.28769	0.33313	-8.05847	0.32829	-7.17308	0.88539				0.38836	-12.262	0.38316	-11.4886	0.38576	-11.8753	-0.38673
0.37137	-13.854	0.36046	-16.9954	0.36591	-15.4247	1.57068				0.3213	-6.34248	0.3311	-8.13538	0.3262	-7.23893	0.89645				0.38668	-12.3561	0.38137	-11.5688	0.38403	-11.9625	-0.39368
0.36957	-13.9586	0.35853	-17.1144	0.36405	-15.5365	1.57791				0.31923	-6.41097	0.32908	-8.21228	0.32415	-7.31163	0.90065				0.38494	-12.4433	0.37956	-11.6455	0.38225	-12.0444	-0.39888
0.36773	-14.0577	0.35662	-17.2391	0.36218	-15.6484	1.59073				0.31712	-6.47262	0.32708	-8.29468	0.3221	-7.38365	0.91103				0.3832	-12.5304	0.3778	-11.7292	0.3805	-12.1298	-0.4006
0.36592	-14.1622	0.35472	-17.3638	0.36032	-15.763	1.6008				0.31501	-6.53426	0.32508	-8.37708	0.32005	-7.45567	0.92141				0.38149	-12.621	0.37604	-11.8129	0.37876	-12.217	-0.40406
0.36412	-14.2668	0.35279	-17.4829	0.35845	-15.8749	1.60804				0.3129	-6.59591	0.32306	-8.45398	0.31798	-7.52494	0.92904				0.37978	-12.7117	0.37425	-11.8931	0.37701	-12.3024	-0.40926
0.36231	-14.3714	0.35089	-17.6076	0.3566	-15.9895	1.6181				0.31079	-6.65755	0.32106	-8.53638	0.31593	-7.59696	0.93941				0.37804	-12.7988	0.37246	-11.9733	0.37525	-12.3861	-0.41272
0.36047	-14.4705	0.34898	-17.7323	0.35473	-16.1014	1.63092				0.30872	-6.72604	0.31906	-8.61877	0.31389	-7.67241	0.94637				0.3763	-12.8859	0.37067	-12.0536	0.37348	-12.4697	-0.41618
0.3587	-14.5806	0.34708	-17.857	0.35289	-16.2188	1.63824				0.30661	-6.78769	0.31707	-8.70117	0.31184	-7.74443	0.95674				0.37456	-12.9731	0.36891	-12.1373	0.37173	-12.5552	-0.4179
0.35689	-14.6851	0.34518	-17.9818	0.35104	-16.3334	1.64831				0.3045	-6.84933	0.31507	-8.78357	0.30978	-7.81645	0.96712				0.37285	-13.0637	0.36712	-12.2175	0.36998	-12.6406	-0.4231
0.35509	-14.7897	0.34327	-18.1065	0.34918	-16.4481	1.65838				0.30243	-6.91783	0.31307	-8.86597	0.30775	-7.8919	0.97407				0.37116	-13.1578	0.36536	-12.3012	0.36826	-12.7295	-0.4283
0.35328	-14.8943	0.34137	-18.2312	0.34733	-16.5627	1.66845				0.30035	-6.98632	0.31111	-8.95386	0.30573	-7.97009	0.98377				0.36942	-13.2449	0.3636	-12.3849	0.36651	-12.8149	-0.43002
0.35148	-14.9989	0.33947	-18.3559	0.34547	-16.6774	1.67851				0.29824	-7.04796	0.30908	-9.03076	0.30366	-8.03936	0.9914				0.36771	-13.3356	0.36182	-12.4651	0.36476	-12.9003	-0.43522
0.3497	-15.109	0.33754	-18.4749	0.34362	-16.7919	1.683				0.29617	-7.11646	0.30711	-9.11865	0.30164	-8.11755	1.0011				0.36597	-13.4227	0.36003	-12.5453	0.363	-12.984	-0.43868
0.3479	-15.2135	0.33563	-18.5997	0.34177	-16.9066	1.69306				0.29406	-7.1781	0.30515	-9.20654	0.2996	-8.19232	1.01422				0.3642	-13.5063	0.35827	-12.629	0.36124	-13.0677	-0.43865
0.34609	-15.3181	0.33376	-18.73	0.33992	-17.0241	1.70597				0.29199	-7.24659	0.30312	-9.28345	0.29755	-8.26502	1.01843				0.36246	-13.5935	0.35648	-12.7093	0.35947	-13.1514	-0.44211
0.34429	-15.4227	0.33183	-18.8491	0.33806	-17.1359	1.7132				0.28991	-7.31509	0.30115	-9.37134	0.29553	-8.34321	1.02813				0.36075	-13.6841	0.35472	-12.793	0.35774	-13.2385	-0.44557
0.34251	-15.5328	0.32995	-18.9795	0.33623	-17.2561	1.72335				0.28784	-7.38358	0.29919	-9.45923	0.29351	-8.4214	1.03782				0.35904	-13.7747	0.35296	-12.8767	0.356	-13.3257	-0.44903
0.34074	-15.6429	0.32807	-19.1099	0.33441	-17.3764	1.7335				0.28577	-7.45207	0.29719	-9.54163	0.29148	-8.49685	1.04478				0.3573	-13.8619	0.35117	-12.9569	0.35424	-13.4094	-0.45249
0.3389	-15.7419	0.32614	-19.2289	0.33252	-17.4854	1.74349				0.28366	-7.51372	0.29522	-9.62952	0.28944	-8.57162	1.0579				0.35559	-13.9525	0.34941	-13.0406	0.3525	-13.4965	-0.45595
0.33713	-15.852	0.32424	-19.3536	0.33068	-17.6028	1.7508				0.28162	-7.58906	0.29323	-9.71191	0.28743	-8.65049	1.06143				0.35388	-14.0431	0.34762	-13.1208	0.35075	-13.582	-0.46115
0.33532	-15.9566	0.32231	-19.4727	0.32882	-17.7146	1.75804				0.27955	-7.65755	0.29129	-9.8053	0.28542	-8.73143	1.07387				0.35214	-14.1303	0.34586	-13.2045	0.349	-13.6674	-0.46287
0.33352	-16.0612	0.32041	-19.5974	0.32696	-17.8293	1.76811				0.27748	-7.72605	0.28929	-9.8877	0.28339	-8.80687	1.08082				0.35043	-14.2209	0.34408	-13.2847	0.34725	-13.7528	-0.46807
0.33175	-16.1713	0.3185	-19.7221	0.32512	-17.9467	1.77542				0.27541	-7.79454	0.2873	-9.97009	0.28135	-8.88232	1.08778				0.34869	-14.308	0.34229	-13.365	0.34549	-13.8365	-0.47153
0.32994	-16.2758	0.31662	-19.8525	0.32328	-18.0642	1.78832				0.27333	-7.86303	0.28533	-10.058	0.27933	-8.96051	1.09748				0.34698	-14.3986	0.34056	-13.4521	0.34377	-13.9254	-0.47325
0.32813	-16.3804	0.31472	-19.9772	0.32143	-18.1788	1.79839				0.27126	-7.93153	0.28339	-10.1514	0.27733	-9.04145	1.10992				0.34524	-14.4858	0.33877	-13.5324	0.342	-14.0091	-0.47671
0.32636	-16.4905	0.31286	-20.1133	0.31961	-18.3019	1.81138				0.26922	-8.00687	0.28143	-10.2393	0.27533	-9.12306	1.11619				0.34355	-14.5799	0.33701	-13.6161	0.34028	-14.098	-0.48191
0.32459	-16.6006	0.31094	-20.2323	0.31776	-18.4164	1.81586				0.26715	-8.07536	0.27946	-10.3271	0.27331	-9.20126	1.12589				0.34178	-14.6635	0.33525	-13.6998	0.33852	-14.1817	-0.48188
0.32278	-16.7052	0.30903	-20.357	0.31591	-18.5311	1.82593				0.26511	-8.1507	0.27746	-10.4095	0.27129	-9.28013	1.12942				0.3401	-14.7576	0.33346	-13.78	0.33678	-14.2688	-0.48883
0.32098	-16.8097	0.30713	-20.4817	0.31405	-18.6457	1.836				0.26304	-8.2192	0.27553	-10.5029	0.26928	-9.36106	1.14187				0.33836	-14.8448	0.33173	-13.8672	0.33504	-14.356	-0.4888
0.31921	-16.9198	0.30523	-20.6064	0.31222	-18.7631	1.84331				0.26097	-8.28769	0.27356	-10.5908	0.26726	-9.43926	1.15156				0.33662	-14.9319	0.32997	-13.9509	0.3333	-14.4414	-0.49052
0.3174	-17.0244	0.30332	-20.7312	0.31036	-18.8778	1.85338				0.25893	-8.36303	0.27162	-10.6842	0.26528	-9.52362	1.16059				0.33491	-15.0226	0.32818	-14.0311	0.33155	-14.5268	-0.49572
0.31563	-17.1345	0.30142	-20.8559	0.30852	-18.9952	1.8607				0.2569	-8.43838	0.26966	-10.7721	0.26328	-9.60524	1.16686				0.33317	-15.1097	0.32642	-14.1148	0.3298	-14.6122	-0.49744
0.31382	-17.2391	0.29951	-20.9806	0.30667	-19.1098	1.87077				0.25482	-8.50687	0.26769	-10.86	0.26126	-9.68343	1.17656				0.33149	-15.2038	0.32466	-14.1985	0.32807	-14.7012	-0.50264
0.31205	-17.3492	0.29766	-21.1166	0.30485	-19.2329	1.88375				0.25283	-8.58906	0.26578	-10.9589	0.2593	-9.77396	1.1849				0.32978	-15.2944	0.3229	-14.2822	0.32634	-14.7883	-0.5061
0.31028	-17.4592	0.29576	-21.2414	0.30302	-19.3503	1.89107				0.25075	-8.65756	0.26384	-11.0523	0.2573	-9.8549	1.19735				0.32804	-15.3816	0.32111	-14.3624	0.32457	-14.872	-0.50956
0.30847	-17.5638	0.29388	-21.3717	0.30117	-19.4678	1.90397				0.24872	-8.7329	0.26191	-11.1456	0.25531	-9.93926	1.20637				0.32632	-15.4722	0.31938	-14.4496	0.32285	-14.9609	-0.51127
0.3067	-17.6739	0.29195	-21.4908	0.29932	-19.5824	1.90845				0.24668	-8.80824	0.25994	-11.2335	0.25331	-10.0209	1.21264				0.32458	-15.5593	0.31762	-14.5333	0.3211	-15.0463	-0.51299
0.30493	-17.784	0.29005	-21.6155	0.29749	-19.6998	1.91577				0.24461	-8.87673	0.258	-11.3269	0.25131	-10.1018	1.22509				0.3229	-15.6534	0.31583	-14.6136	0.31937	-15.1335	-0.51993
0.30312	-17.8886	0.28817	-21.7459	0.29564	-19.8172	1.92867				0.24257	-8.95208	0.25607	-11.4203	0.24932	-10.1862	1.23411				0.32116	-15.7406	0.31407	-14.6973	0.31762	-15.2189	-0.52165
0.30135	-17.9986	0.28629	-21.8763	0.29382	-19.9375	1.93882				0.24057	-9.03427	0.25416	-11.5192	0.24737	-10.2767	1.24245				0.31945	-15.8312	0.31234	-14.7845	0.3159	-15.3078	-0.52336
0.29958	-18.1087	0.28438	-22.001	0.29198	-20.0549	1.94614				0.2385	-9.10276	0.25219	-11.6071	0.24535	-10.3549	1.25215				0.31774	-15.9218	0.31055	-14.8647	0.31415	-15.3932	-0.52857
0.29784	-18.2243	0.2825	-22.1314	0.29017	-20.1778	1.95354				0.23646	-9.1781	0.25028	-11.7059	0.24337	-10.442	1.26391				0.31603	-16.0124	0.30879	-14.9484	0.31241	-15.4804	-0.53203
0.296	-18.3234	0.28063	-22.2618	0.28831	-20.2926	1.96919				0.23443	-9.25345	0.24838	-11.8048	0.2414	-10.5291	1.27568				0.31434	-16.1065	0.30706	-15.0356	0.3107	-15.5711	-0.53548
0.29426	-18.439	0.27872	-22.3865	0.28649	-20.4127	1.97375				0.23239	-9.32879	0.24644	-11.8982	0.23942	-10.6135	1.2847				0.3126	-16.1937	0.30527	-15.1158	0.30894	-15.6547	-0.53894
0.29245	-18.5436	0.27684	-22.5169	0.28465	-20.5302	1.98666				0.23039	-9.41098	0.24459	-12.0081	0.23749	-10.7095	1.29854				0.31089	-16.2843	0.30351	-15.1995	0.3072	-15.7419	-0.5424
0.29065	-18.6481	0.27491	-22.6359	0.28278	-20.642	1.99389				0.22832	-9.47948	0.24265	-12.1014	0.23549	-10.7905	1.31098				0.30915	-16.3714	0.30175	-15.2832	0.30545	-15.8273	-0.54412
0.28891	-18.7637	0.27304	-22.7663	0.28097	-20.765	2.00129				0.22628	-9.55482	0.24072	-12.1948	0.2335	-10.8748	1.32				0.30747	-16.4656	0.30002	-15.3704	0.30375	-15.918	-0.54758
0.2871	-18.8683	0.27116	-22.8967	0.27913	-20.8825	2.01419				0.22425	-9.63016	0.23881	-12.2937	0.23153	-10.9619	1.33177				0.30576	-16.5562	0.29823	-15.4506	0.302	-16.0034	-0.55278
0.28533	-18.9784	0.26925	-23.0214	0.27729	-20.9999	2.02151				0.22225	-9.71235	0.2369	-12.3926	0.22958	-11.0525	1.34011				0.30405	-16.6468	0.29647	-15.5343	0.30026	-16.0906	-0.55624
0.28356	-19.0885	0.26737	-23.1518	0.27547	-21.1201	2.03166				0.22021	-9.7877	0.235	-12.4915	0.2276	-11.1396	1.35188				0.30236	-16.7409	0.29474	-15.6215	0.29855	-16.1812	-0.5597
0.28179	-19.1986	0.26549	-23.2822	0.27364	-21.2404	2.04181				0.21821	-9.86989	0.23306	-12.5848	0.22564	-11.2274	1.35748				0.30065	-16.8315	0.29301	-15.7087	0.29683	-16.2701	-0.56141
0.27998	-19.3031	0.26359	-23.4069	0.27179	-21.355	2.05188				0.21618	-9.94523	0.23115	-12.6837	0.22366	-11.3145	1.36924				0.29897	-16.9256	0.29122	-15.7889	0.2951	-16.3573	-0.56836
0.27824	-19.4187	0.26171	-23.5373	0.26998	-21.478	2.05928				0.21411	-10.0137	0.22921	-12.7771	0.22166	-11.3954	1.38169				0.29726	-17.0163	0.28949	-15.8761	0.29337	-16.4462	-0.57007
0.27643	-19.5233	0.25983	-23.6677	0.26813	-21.5955	2.07218				0.21211	-10.0959	0.22731	-12.876	0.21971	-11.486	1.39003				0.29554	-17.1069	0.2877	-15.9563	0.29162	-16.5316	-0.57528
0.27466	-19.6334	0.25793	-23.7924	0.2663	-21.7129	2.0795				0.21007	-10.1713	0.2254	-12.9748	0.21773	-11.5731	1.4018				0.29383	-17.1975	0.28594	-16.04	0.28989	-16.6188	-0.57873
0.27289	-19.7435	0.25605	-23.9228	0.26447	-21.8331	2.08965				0.20807	-10.2535	0.22349	-13.0737	0.21578	-11.6636	1.41014				0.29212	-17.2881	0.28416	-16.1203	0.28814	-16.7042	-0.58394
0.27108	-19.8481	0.25415	-24.0475	0.26262	-21.9478	2.09971				0.206	-10.3219	0.22158	-13.1726	0.21379	-11.7473	1.42533				0.29041	-17.3788	0.28242	-16.2075	0.28642	-16.7931	-0.58565
0.26938	-19.9691	0.25227	-24.1779	0.26082	-22.0735	2.10436				0.204	-10.4041	0.21968	-13.2715	0.21184	-11.8378	1.43367				0.2887	-17.4694	0.28069	-16.2946	0.2847	-16.882	-0.58737
0.26757	-20.0737	0.25041	-24.3139	0.25899	-22.1938	2.1201				0.20196	-10.4795	0.2178	-13.3758	0.20988	-11.9277	1.44819				0.28701	-17.5635	0.27893	-16.3784	0.28297	-16.9709	-0.59257
0.2658	-20.1838	0.24851	-24.4386	0.25715	-22.3112	2.12741				0.19993	-10.5548	0.21589	-13.4747	0.20791	-12.0148	1.45996				0.28533	-17.6576	0.2772	-16.4655	0.28127	-17.0616	-0.59603
0.26406	-20.2994	0.24663	-24.569	0.25535	-22.4342	2.13481				0.19793	-10.637	0.21401	-13.5791	0.20597	-12.1081	1.47104				0.28362	-17.7482	0.27541	-16.5458	0.27952	-17.147	-0.60123
0.26226	-20.404	0.24473	-24.6937	0.25349	-22.5489	2.14488				0.19589	-10.7124	0.21211	-13.678	0.204	-12.1952	1.48281				0.28191	-17.8388	0.27365	-16.6295	0.27778	-17.2341	-0.60469
0.26048	-20.5141	0.24285	-24.8241	0.25166	-22.6691	2.15503				0.19386	-10.7877	0.21017	-13.7714	0.20201	-12.2795	1.49183				0.2802	-17.9295	0.27189	-16.7132	0.27605	-17.3213	-0.60815
0.25871	-20.6241	0.24097	-24.9545	0.24984	-22.7893	2.16518				0.19182	-10.863	0.20826	-13.8702	0.20004	-12.3666	1.5036				0.27848	-18.0201	0.27013	-16.7969	0.27431	-17.4085	-0.61161
0.25697	-20.7397	0.23911	-25.0906	0.24804	-22.9151	2.17541				0.18982	-10.9452	0.20638	-13.9746	0.1981	-12.4599	1.51469				0.2768	-18.1142	0.2684	-16.8841	0.2726	-17.4991	-0.61506
0.2552	-20.8498	0.23723	-25.2209	0.24622	-23.0354	2.18557				0.18779	-11.0206	0.20451	-14.079	0.19615	-12.5498	1.5292				0.27515	-18.2118	0.26664	-16.9678	0.27089	-17.5898	-0.62201
0.25343	-20.9599	0.23533	-25.3456	0.24438	-23.1528	2.19288				0.18579	-11.1028	0.2026	-14.1779	0.19419	-12.6403	1.53754				0.27341	-18.2989	0.26488	-17.0515	0.26914	-17.6752	-0.62372
0.25166	-21.07	0.23347	-25.4817	0.24257	-23.2758	2.20587				0.18375	-11.1781	0.20069	-14.2767	0.19222	-12.7274	1.54931				0.27172	-18.393	0.26315	-17.1387	0.26744	-17.7659	-0.62718
0.24992	-21.1856	0.2316	-25.6121	0.24076	-23.3988	2.21327				0.18171	-11.2535	0.19881	-14.3811	0.19026	-12.8173	1.56383				0.27001	-18.4837	0.26136	-17.2189	0.26569	-17.8513	-0.63239
0.24818	-21.3011	0.22972	-25.7425	0.23895	-23.5218	2.22066				0.17972	-11.3356	0.19691	-14.48	0.18831	-12.9078	1.57217				0.26833	-18.5778	0.2596	-17.3026	0.26397	-17.9402	-0.63759
0.24637	-21.4057	0.22781	-25.8672	0.23709	-23.6365	2.23073				0.17768	-11.411	0.19503	-14.5844	0.18635	-12.9977	1.58668				0.26664	-18.6719	0.25784	-17.3863	0.26224	-18.0291	-0.64279
0.2446	-21.5158	0.22596	-26.0032	0.23528	-23.7595	2.24372				0.17568	-11.4932	0.19315	-14.6887	0.18441	-13.0909	1.59777				0.2649	-18.759	0.25611	-17.4735	0.26051	-18.1163	-0.64276
0.24286	-21.6314	0.22408	-26.1336	0.23347	-23.8825	2.25112				0.17364	-11.5685	0.19127	-14.7931	0.18246	-13.1808	1.61228				0.26322	-18.8531	0.25435	-17.5572	0.25879	-18.2052	-0.64796
0.24109	-21.7415	0.22218	-26.2583	0.23163	-23.9999	2.25843				0.17165	-11.6507	0.18942	-14.903	0.18053	-13.2768	1.62612				0.26154	-18.9472	0.25259	-17.6409	0.25706	-18.2941	-0.65316
0.23935	-21.8571	0.22032	-26.3944	0.22983	-24.1257	2.26866				0.16961	-11.7261	0.18752	-15.0018	0.17856	-13.3639	1.63789				0.25985	-19.0413	0.25083	-17.7246	0.25534	-18.383	-0.65837
0.23758	-21.9672	0.21844	-26.5248	0.22801	-24.246	2.27882				0.16757	-11.8014	0.18564	-15.1062	0.17661	-13.4538	1.6524				0.25811	-19.1285	0.2491	-17.8118	0.25361	-18.4701	-0.65834
0.2358	-22.0772	0.21656	-26.6552	0.22618	-24.3662	2.28897				0.16557	-11.8836	0.18379	-15.2161	0.17468	-13.5498	1.66624				0.25646	-19.2261	0.24734	-17.8955	0.2519	-18.5608	-0.66528
0.23407	-22.1928	0.21468	-26.7856	0.22437	-24.4892	2.29636				0.16354	-11.9589	0.18188	-15.3149	0.17271	-13.6369	1.678				0.25475	-19.3167	0.24558	-17.9792	0.25016	-18.648	-0.66874
0.23229	-22.3029	0.2128	-26.9159	0.22255	-24.6094	2.30652				0.1615	-12.0343	0.18003	-15.4248	0.17077	-13.7295	1.69526				0.25303	-19.4073	0.24382	-18.0629	0.24843	-18.7351	-0.6722
0.23052	-22.413	0.21095	-27.052	0.22074	-24.7325	2.3195				0.1595	-12.1165	0.17816	-15.5292	0.16883	-13.8228	1.70635				0.25135	-19.5014	0.24206	-18.1466	0.24671	-18.824	-0.6774
0.22878	-22.5286	0.20907	-27.1824	0.21893	-24.8555	2.3269				0.15747	-12.1918	0.17628	-15.6335	0.16687	-13.9127	1.72087				0.24967	-19.5955	0.24033	-18.2338	0.245	-18.9147	-0.68086
0.22704	-22.6442	0.20724	-27.3241	0.21714	-24.9841	2.33997				0.15539	-12.2603	0.17446	-15.7489	0.16493	-14.0046	1.7443				0.24796	-19.6862	0.2386	-18.321	0.24328	-19.0036	-0.68258
0.22524	-22.7487	0.20531	-27.4431	0.21527	-25.0959	2.3472				0.1534	-12.3425	0.17255	-15.8478	0.16297	-14.0951	1.75264				0.24627	-19.7803	0.23684	-18.4047	0.24156	-19.0925	-0.68778
0.2235	-22.8643	0.20346	-27.5792	0.21348	-25.2218	2.35743				0.15136	-12.4178	0.1707	-15.9576	0.16103	-14.1877	1.7699				0.24456	-19.8709	0.23508	-18.4884	0.23982	-19.1797	-0.69124
0.22176	-22.9799	0.20158	-27.7096	0.21167	-25.3448	2.36483				0.14932	-12.4932	0.16886	-16.0675	0.15909	-14.2803	1.78716				0.24285	-19.9615	0.23335	-18.5756	0.2381	-19.2686	-0.69295
0.21995	-23.0845	0.1997	-27.84	0.20983	-25.4622	2.37773				0.14729	-12.5685	0.16698	-16.1719	0.15713	-14.3702	1.80168				0.24117	-20.0556	0.23156	-18.6558	0.23636	-19.3557	-0.6999
0.21822	-23.2001	0.19784	-27.976	0.20803	-25.588	2.38797				0.14521	-12.637	0.16513	-16.2817	0.15517	-14.4594	1.82236				0.23948	-20.1497	0.22983	-18.743	0.23466	-19.4464	-0.70335
0.21651	-23.3212	0.19599	-28.1121	0.20625	-25.7166	2.39545				0.14318	-12.7124	0.16322	-16.3806	0.1532	-14.5465	1.83413				0.23777	-20.2404	0.22807	-18.8267	0.23292	-19.5335	-0.70681
0.2147	-23.4258	0.19411	-28.2425	0.20441	-25.8341	2.40835				0.14114	-12.7877	0.16138	-16.4905	0.15126	-14.6391	1.85139				0.23609	-20.3345	0.22634	-18.9139	0.23121	-19.6242	-0.71027
0.213	-23.5468	0.19225	-28.3785	0.20263	-25.9627	2.41583				0.13911	-12.863	0.15953	-16.6003	0.14932	-14.7317	1.86865				0.2344	-20.4286	0.22458	-18.9976	0.22949	-19.7131	-0.71547
0.21123	-23.6569	0.1904	-28.5146	0.20081	-26.0858	2.42882				0.13703	-12.9315	0.15765	-16.7047	0.14734	-14.8181	1.88659				0.23272	-20.5227	0.22285	-19.0848	0.22778	-19.8038	-0.71893
0.20949	-23.7725	0.18855	-28.6506	0.19902	-26.2116	2.43905				0.135	-13.0069	0.15583	-16.8201	0.14541	-14.9135	1.90659				0.23101	-20.6133	0.22112	-19.172	0.22606	-19.8927	-0.72065
0.20775	-23.8881	0.18667	-28.781	0.19721	-26.3346	2.44645				0.13296	-13.0822	0.15389	-16.9135	0.14343	-14.9978	1.91561				0.22933	-20.7074	0.21936	-19.2557	0.22434	-19.9816	-0.72585
0.20598	-23.9982	0.18479	-28.9114	0.19538	-26.4548	2.4566				0.13089	-13.1507	0.15205	-17.0233	0.14147	-15.087	1.9363				0.22764	-20.8015	0.2176	-19.3394	0.22262	-20.0705	-0.73105
0.2042	-24.1083	0.18293	-29.0474	0.19357	-26.5779	2.46958				0.12885	-13.2261	0.1502	-17.1332	0.13953	-15.1796	1.95356				0.22593	-20.8922	0.21581	-19.4196	0.22087	-20.1559	-0.73625
0.20243	-24.2184	0.18108	-29.1835	0.19175	-26.7009	2.48257				0.12685	-13.3082	0.14841	-17.254	0.13763	-15.2811	1.97289				0.22422	-20.9828	0.21408	-19.5068	0.21915	-20.2448	-0.73797
0.20073	-24.3394	0.17925	-29.3252	0.18999	-26.8323	2.49288				0.12478	-13.3767	0.14656	-17.3639	0.13567	-15.3703	1.99357				0.22254	-21.0769	0.21234	-19.594	0.21744	-20.3355	-0.74143
0.19899	-24.455	0.17737	-29.4556	0.18818	-26.9553	2.50028				0.12271	-13.4452	0.14474	-17.4793	0.13373	-15.4622	2.017				0.22085	-21.171	0.21056	-19.6743	0.2157	-20.4226	-0.74837
0.19725	-24.5706	0.17551	-29.5917	0.18638	-27.0811	2.51052				0.12067	-13.5206	0.14289	-17.5891	0.13178	-15.5549	2.03427				0.21917	-21.2651	0.20883	-19.7614	0.214	-20.5133	-0.75183
0.19544	-24.6752	0.17363	-29.722	0.18454	-27.1986	2.52342				0.1186	-13.5891	0.14102	-17.6935	0.12981	-15.6413	2.0522				0.21746	-21.3557	0.20707	-19.8452	0.21226	-20.6004	-0.75529
0.19374	-24.7963	0.17178	-29.8581	0.18276	-27.3272	2.5309				0.11656	-13.6644	0.1392	-17.8088	0.12788	-15.7366	2.07221				0.21577	-21.4498	0.20536	-19.9358	0.21057	-20.6928	-0.757
0.19196	-24.9064	0.16992	-29.9942	0.18094	-27.4503	2.54388				0.11449	-13.7329	0.13735	-17.9187	0.12592	-15.8258	2.0929				0.21409	-21.5439	0.2036	-20.0195	0.20885	-20.7817	-0.7622
0.19026	-25.0275	0.16807	-30.1302	0.17916	-27.5788	2.55137				0.11242	-13.8014	0.13547	-18.0231	0.12394	-15.9122	2.11083				0.21241	-21.638	0.20184	-20.1032	0.20712	-20.8706	-0.76741
0.18849	-25.1376	0.16622	-30.2663	0.17735	-27.7019	2.56435				0.11035	-13.8699	0.13365	-18.1384	0.122	-16.0042	2.13427				0.21072	-21.7322	0.20008	-20.1869	0.2054	-20.9596	-0.77261
0.18675	-25.2531	0.16436	-30.4023	0.17555	-27.8277	2.57458				0.10827	-13.9384	0.1318	-18.2483	0.12004	-16.0933	2.15495				0.20901	-21.8228	0.19835	-20.2741	0.20368	-21.0485	-0.77432
0.18501	-25.3687	0.16253	-30.544	0.17377	-27.9564	2.58765				0.10624	-14.0137	0.13002	-18.3691	0.11813	-16.1914	2.1777				0.20733	-21.9169	0.19662	-20.3613	0.20197	-21.1391	-0.77778
0.18324	-25.4788	0.16068	-30.6801	0.17196	-28.0795	2.60064				0.10413	-14.0754	0.12817	-18.479	0.11615	-16.2772	2.20181				0.20567	-22.0145	0.19483	-20.4415	0.20025	-21.228	-0.78647
0.18153	-25.5999	0.15882	-30.8161	0.17018	-28.208	2.60812				0.10209	-14.1507	0.12632	-18.5889	0.11421	-16.3698	2.21907				0.20396	-22.1051	0.19313	-20.5322	0.19854	-21.3187	-0.78644
0.17976	-25.71	0.15697	-30.9522	0.16836	-28.3311	2.6211				0.09998	-14.2124	0.12447	-18.6987	0.11223	-16.4555	2.24318				0.2023	-22.2027	0.19137	-20.6159	0.19684	-21.4093	-0.79338
0.17802	-25.8256	0.15509	-31.0826	0.16655	-28.4541	2.6285				0.09791	-14.2809	0.12262	-18.8086	0.11027	-16.5447	2.26387				0.20062	-22.2968	0.18961	-20.6996	0.19512	-21.4982	-0.79859
0.17625	-25.9357	0.15326	-31.2243	0.16475	-28.58	2.64432				0.09584	-14.3493	0.12078	-18.9185	0.10831	-16.6339	2.28455				0.19894	-22.3909	0.18785	-20.7833	0.19339	-21.5871	-0.80379
0.17454	-26.0568	0.15143	-31.366	0.16298	-28.7114	2.65464				0.0938	-14.4247	0.11893	-19.0283	0.10636	-16.7265	2.30181				0.19725	-22.485	0.18609	-20.867	0.19167	-21.676	-0.80899
0.1728	-26.1723	0.14955	-31.4964	0.16118	-28.8344	2.66203				0.09169	-14.4863	0.11711	-19.1437	0.1044	-16.815	2.32867				0.19554	-22.5756	0.18436	-20.9542	0.18995	-21.7649	-0.8107
0.17103	-26.2824	0.14774	-31.6438	0.15939	-28.9631	2.68069				0.08965	-14.5617	0.11526	-19.2535	0.10246	-16.9076	2.34593				0.19383	-22.6663	0.18263	-21.0414	0.18823	-21.8539	-0.81242
0.16933	-26.4035	0.14589	-31.7798	0.15761	-29.0917	2.68817				0.08754	-14.6233	0.11341	-19.3634	0.10048	-16.9934	2.37004				0.19218	-22.7639	0.18087	-21.1251	0.18652	-21.9445	-0.81936
0.16755	-26.5136	0.14401	-31.9102	0.15578	-29.2119	2.69832				0.08547	-14.6918	0.11162	-19.4842	0.09855	-17.088	2.39622				0.19049	-22.858	0.17911	-21.2088	0.1848	-22.0334	-0.82457
0.16581	-26.6292	0.14218	-32.052	0.154	-29.3406	2.71139				0.0834	-14.7603	0.10978	-19.5941	0.09659	-17.1772	2.4169				0.18878	-22.9486	0.17738	-21.296	0.18308	-22.1223	-0.82628
0.16411	-26.7503	0.14032	-32.188	0.15222	-29.4691	2.71887				0.08129	-14.8219	0.10793	-19.704	0.09461	-17.263	2.44101				0.18707	-23.0392	0.17562	-21.3797	0.18134	-22.2095	-0.82974
0.16234	-26.8604	0.13847	-32.3241	0.1504	-29.5922	2.73185				0.07925	-14.8973	0.10605	-19.8084	0.09265	-17.3528	2.45553				0.18539	-23.1333	0.17388	-21.4669	0.17963	-22.3001	-0.8332
0.16063	-26.9814	0.13659	-32.4545	0.14861	-29.7179	2.7365				0.07718	-14.9658	0.10426	-19.9292	0.09072	-17.4475	2.4817				0.1837	-23.2274	0.17212	-21.5506	0.17791	-22.389	-0.8384
0.15886	-27.0915	0.13478	-32.6018	0.14682	-29.8467	2.75515				0.07511	-15.0343	0.10238	-20.0336	0.08875	-17.5339	2.49964				0.18202	-23.3215	0.17036	-21.6344	0.17619	-22.4779	-0.8436
0.15715	-27.2126	0.13295	-32.7436	0.14505	-29.9781	2.76547				0.07303	-15.1028	0.10056	-20.1489	0.0868	-17.6258	2.52307				0.18031	-23.4122	0.16863	-21.7215	0.17447	-22.5669	-0.84532
0.15541	-27.3282	0.1311	-32.8796	0.14326	-30.1039	2.7757				0.07092	-15.1644	0.09872	-20.2588	0.08482	-17.7116	2.54718				0.17865	-23.5098	0.16687	-21.8053	0.17276	-22.6575	-0.85226
0.15364	-27.4383	0.12927	-33.0213	0.14145	-30.2298	2.79152				0.06889	-15.2398	0.09693	-20.3796	0.08291	-17.8097	2.56994				0.17694	-23.6004	0.16514	-21.8924	0.17104	-22.7464	-0.85398
0.15194	-27.5594	0.12744	-33.1631	0.13969	-30.3612	2.80184				0.06678	-15.3014	0.09508	-20.4895	0.08093	-17.8955	2.59405				0.17526	-23.6945	0.16338	-21.9761	0.16932	-22.8353	-0.85918
0.1502	-27.675	0.12561	-33.3048	0.1379	-30.4899	2.8149				0.06474	-15.3767	0.09323	-20.5994	0.07899	-17.9881	2.61131				0.17354	-23.7851	0.16165	-22.0633	0.1676	-22.9242	-0.86089
0.14843	-27.7851	0.12375	-33.4408	0.13609	-30.613	2.82789				0.06267	-15.4452	0.09138	-20.7092	0.07703	-18.0772	2.63199				0.17183	-23.8757	0.15986	-22.1436	0.16585	-23.0097	-0.8661
0.14672	-27.9062	0.12195	-33.5882	0.13433	-30.7472	2.84104				0.0606	-15.5137	0.08953	-20.8191	0.07507	-18.1664	2.65268				0.17018	-23.9733	0.15813	-22.2308	0.16415	-23.102	-0.8713
0.14501	-28.0272	0.12009	-33.7243	0.13255	-30.8758	2.84852				0.05852	-15.5822	0.08769	-20.929	0.07311	-18.2556	2.67336				0.16847	-24.064	0.15643	-22.3214	0.16245	-23.1927	-0.87127
0.14324	-28.1373	0.11826	-33.866	0.13075	-31.0017	2.86434				0.05649	-15.6576	0.08584	-21.0388	0.07116	-18.3482	2.69062				0.16681	-24.1616	0.15464	-22.4017	0.16073	-23.2816	-0.87996
0.14147	-28.2474	0.11643	-34.0077	0.12895	-31.1276	2.88016				0.05438	-15.7192	0.08402	-21.1542	0.0692	-18.4367	2.71748				0.16516	-24.2592	0.15291	-22.4888	0.15903	-23.374	-0.88516
0.13973	-28.363	0.1146	-34.1495	0.12717	-31.2562	2.89323				0.05234	-15.7946	0.08214	-21.2585	0.06724	-18.5266	2.73199				0.1635	-24.3568	0.15115	-22.5725	0.15732	-23.4646	-0.8921
0.13803	-28.4841	0.11275	-34.2855	0.12539	-31.3848	2.90071				0.05027	-15.863	0.08032	-21.3739	0.0653	-18.6185	2.75542				0.16182	-24.4508	0.14939	-22.6562	0.1556	-23.5536	-0.8973
0.13625	-28.5942	0.11092	-34.4272	0.12358	-31.5107	2.91653				0.04823	-15.9384	0.07848	-21.4838	0.06336	-18.7111	2.77268				0.16013	-24.545	0.14763	-22.74	0.15388	-23.6425	-0.9025
0.13455	-28.7153	0.10909	-34.569	0.12182	-31.6421	2.92684				0.0462	-16.0137	0.07663	-21.5936	0.06141	-18.8037	2.78995				0.15848	-24.6426	0.14587	-22.8237	0.15217	-23.7331	-0.90945
0.13284	-28.8364	0.10725	-34.7107	0.12005	-31.7735	2.93716				0.04413	-16.0822	0.07478	-21.7035	0.05945	-18.8929	2.81063				0.15679	-24.7367	0.14414	-22.9108	0.15047	-23.8238	-0.91291
0.13107	-28.9464	0.10542	-34.8524	0.11825	-31.8994	2.95298				0.04213	-16.1644	0.07293	-21.8133	0.05753	-18.9889	2.82447				0.15508	-24.8273	0.14238	-22.9946	0.14873	-23.9109	-0.91636
0.12936	-29.0675	0.10362	-34.9998	0.11649	-32.0337	2.96613				0.04005	-16.2329	0.07111	-21.9287	0.05558	-19.0808	2.8479				0.15345	-24.9284	0.14062	-23.0783	0.14704	-24.0033	-0.92505
0.12763	-29.1831	0.10176	-35.1358	0.11469	-32.1595	2.97636				0.03802	-16.3083	0.06926	-22.0386	0.05364	-19.1734	2.86516				0.1518	-25.026	0.13892	-23.1689	0.14536	-24.0974	-0.92851
0.12592	-29.3042	0.09996	-35.2832	0.11294	-32.2937	2.98951				0.03602	-16.3905	0.06745	-22.1539	0.05173	-19.2722	2.88174				0.15028	-25.141	0.13713	-23.2492	0.14371	-24.1951	-0.94591
0.12415	-29.4143	0.09813	-35.425	0.11114	-32.4196	3.00533				0.03398	-16.4658	0.0656	-22.2638	0.04979	-19.3648	2.899				0.15189	-25.6429	0.13537	-23.3329	0.14363	-24.4879	-1.15502
0.12241	-29.5299	0.09627	-35.561	0.10934	-32.5455	3.01556				0.03195	-16.5411	0.06381	-22.3846	0.04788	-19.4629	2.92175				0.15029	-25.7475	0.13361	-23.4166	0.14195	-24.582	-1.16545
0.12067	-29.6455	0.09447	-35.7084	0.10757	-32.6769	3.03146				0.02991	-16.6165	0.06196	-22.4945	0.04594	-19.5555	2.93901				0.14866	-25.8485	0.13185	-23.5003	0.14025	-24.6744	-1.17413
0.11893	-29.7611	0.09261	-35.8445	0.10577	-32.8028	3.0417				0.02791	-16.6987	0.06014	-22.6099	0.04403	-19.6543	2.9556				0.14703	-25.9496	0.13012	-23.5875	0.13857	-24.7686	-1.18108
0.11726	-29.8877	0.09083	-35.9975	0.10405	-32.9426	3.05493				0.02588	-16.774	0.05832	-22.7252	0.0421	-19.7496	2.9756				0.1454	-26.0507	0.12836	-23.6712	0.13688	-24.8609	-1.18976
0.11549	-29.9977	0.08898	-36.1336	0.10223	-33.0656	3.06791				0.02391	-16.8631	0.05648	-22.8351	0.04019	-19.8491	2.98601				0.14375	-26.1483	0.1266	-23.7549	0.13517	-24.9516	-1.19671
0.11378	-30.1188	0.08715	-36.2753	0.10046	-33.1971	3.07823				0.02191	-16.9453	0.0546	-22.9395	0.03826	-19.9424	2.9971				0.14209	-26.2459	0.12484	-23.8386	0.13346	-25.0422	-1.20365
0.11204	-30.2344	0.08536	-36.4284	0.0987	-33.3314	3.09697				0.01992	-17.0274	0.05275	-23.0493	0.03633	-20.0384	3.01094				0.14044	-26.3435	0.12308	-23.9223	0.13176	-25.1329	-1.2106
0.1103	-30.35	0.08351	-36.5644	0.09691	-33.4572	3.1072				0.01792	-17.1096	0.05096	-23.1702	0.03444	-20.1399	3.03027				0.13873	-26.4341	0.12132	-24.006	0.13002	-25.2201	-1.21406
0.1086	-30.4711	0.08168	-36.7061	0.09514	-33.5886	3.11751				0.01595	-17.1987	0.04911	-23.28	0.03253	-20.2394	3.04068				0.13704	-26.5282	0.11959	-24.0932	0.12831	-25.3107	-1.21751
0.10683	-30.5812	0.07985	-36.8479	0.09334	-33.7145	3.13333				0.01396	-17.2809	0.04724	-23.3844	0.0306	-20.3326	3.05177				0.13533	-26.6188	0.1178	-24.1734	0.12656	-25.3961	-1.22272
0.10512	-30.7023	0.07802	-36.9896	0.09157	-33.8459	3.14365				0.01199	-17.3699	0.04539	-23.4943	0.02869	-20.4321	3.06218				0.13359	-26.706	0.11604	-24.2571	0.12481	-25.4815	-1.22443
0.10338	-30.8179	0.07621	-37.137	0.0898	-33.9774	3.15955				0.01003	-17.459	0.04354	-23.6041	0.02678	-20.5315	3.07259				0.13188	-26.7966	0.11428	-24.3408	0.12308	-25.5687	-1.22789
0.10171	-30.9445	0.07438	-37.2787	0.08805	-34.1116	3.16711				0.00807	-17.548	0.04175	-23.725	0.02491	-20.6365	3.08849				0.13017	-26.8872	0.11255	-24.428	0.12136	-25.6576	-1.22961
0.0999	-31.049	0.07255	-37.4204	0.08623	-34.2347	3.18569				0.00614	-17.6439	0.03987	-23.8294	0.02301	-20.7366	3.09273				0.12846	-26.9779	0.11076	-24.5082	0.11961	-25.743	-1.23481
0.0982	-31.1701	0.07077	-37.5735	0.08448	-34.3718	3.20167				0.00422	-17.7398	0.03799	-23.9337	0.02111	-20.8367	3.09697				0.1268	-27.0754	0.10903	-24.5954	0.11791	-25.8354	-1.24001
0.09649	-31.2912	0.06892	-37.7095	0.0827	-34.5004	3.20915				0.00229	-17.8357	0.03612	-24.0381	0.0192	-20.9369	3.10121				0.12506	-27.1626	0.1073	-24.6826	0.11618	-25.9226	-1.23998
0.09475	-31.4068	0.06709	-37.8513	0.08092	-34.629	3.22222				0.000366833	-17.9316	0.03427	-24.148	0.01732	-21.0398	3.1082				0.12335	-27.2532	0.10551	-24.7628	0.11443	-26.008	-1.24518
0.09302	-31.5224	0.06528	-37.9986	0.07915	-34.7605	3.23812				-0.00156	-18.0274	0.03239	-24.2523	0.01542	-21.1399	3.11244				0.12164	-27.3438	0.10375	-24.8465	0.11269	-26.0952	-1.24864
0.09128	-31.638	0.06345	-38.1404	0.07736	-34.8892	3.25119				-0.00345	-18.1302	0.03051	-24.3567	0.01353	-21.2434	3.11325				0.11987	-27.4275	0.10199	-24.9303	0.11093	-26.1789	-1.24862

## Sheet: Figure 3b
Potential	Current		Potential	Current		Potential	Current
V	A		V	A		V	A
	Pt/HOMC			Pt/VC			Pt/KB
0.05249	-7.24731e-05		0.05249	-4.53308e-05		0.05249	-9.99969e-05
0.05493	-4.5929e-05		0.05493	-2.58881e-05		0.05493	-8.54187e-05
0.05737	-3.32947e-05		0.05737	-1.60461e-05		0.05737	-3.83301e-05
0.05981	-2.54425e-05		0.05981	-1.09711e-05		0.05981	-1.38e-05
0.06226	-1.97906e-05		0.06226	-7.30286e-06		0.06226	-8.57544e-07
0.0647	-1.55518e-05		0.0647	-4.37927e-06		0.0647	8.61206e-06
0.06714	-1.18744e-05		0.06714	-2.27661e-06		0.06714	1.80359e-05
0.06958	-9.021e-06		0.06958	-9.64966e-07		0.06958	2.42737e-05
0.07202	-6.48499e-06		0.07202	6.16455e-07		0.07202	2.98462e-05
0.07446	-4.64172e-06		0.07446	2.19727e-06		0.07446	3.93921e-05
0.0769	-2.90833e-06		0.0769	3.07434e-06		0.0769	3.67889e-05
0.07935	-1.18408e-06		0.07935	3.64349e-06		0.07935	3.75153e-05
0.08179	-9.58252e-08		0.08179	4.43604e-06		0.08179	4.25232e-05
0.08423	1.1557e-06		0.08423	5.54413e-06		0.08423	4.46716e-05
0.08667	1.63605e-06		0.08667	5.8493e-06		0.08667	4.93073e-05
0.08911	3.22968e-06		0.08911	6.11023e-06		0.08911	4.02649e-05
0.09155	4.52271e-06		0.09155	6.88171e-06		0.09155	4.25568e-05
0.09399	5.54993e-06		0.09399	7.74231e-06		0.09399	4.76288e-05
0.09644	6.10413e-06		0.09644	7.5531e-06		0.09644	4.92676e-05
0.09888	6.8512e-06		0.09888	8.45337e-06		0.09888	5.13947e-05
0.10132	8.02612e-06		0.10132	8.73413e-06		0.10132	5.03357e-05
0.10376	8.33435e-06		0.10376	8.91113e-06		0.10376	5.30853e-05
0.1062	9.64966e-06		0.1062	9.26819e-06		0.1062	5.50018e-05
0.10864	9.8053e-06		0.10864	9.80835e-06		0.10864	5.62622e-05
0.11108	1.09161e-05		0.11108	1.00189e-05		0.11108	5.42419e-05
0.11353	1.17493e-05		0.11353	1.03516e-05		0.11353	5.69305e-05
0.11597	1.20239e-05		0.11597	1.03394e-05		0.11597	5.73181e-05
0.11841	1.25946e-05		0.11841	1.09467e-05		0.11841	5.70526e-05
0.12085	1.25732e-05		0.12085	1.08063e-05		0.12085	5.92499e-05
0.12329	1.35773e-05		0.12329	1.0968e-05		0.12329	6.16486e-05
0.12573	1.43402e-05		0.12573	1.16974e-05		0.12573	6.15234e-05
0.12817	1.47797e-05		0.12817	1.1676e-05		0.12817	6.19507e-05
0.13062	1.51794e-05		0.13062	1.14716e-05		0.13062	6.45752e-05
0.13306	1.58569e-05		0.13306	1.22528e-05		0.13306	6.35681e-05
0.1355	1.62231e-05		0.1355	1.22528e-05		0.1355	6.33545e-05
0.13794	1.65771e-05		0.13794	1.22498e-05		0.13794	6.55518e-05
0.14038	1.75201e-05		0.14038	1.28296e-05		0.14038	6.7749e-05
0.14282	1.75507e-05		0.14282	1.33484e-05		0.14282	6.53076e-05
0.14526	1.80817e-05		0.14526	1.30554e-05		0.14526	6.55212e-05
0.14771	1.89911e-05		0.14771	1.33972e-05		0.14771	6.77185e-05
0.15015	1.87927e-05		0.15015	1.34705e-05		0.15015	6.8573e-05
0.15259	1.94763e-05		0.15259	1.33209e-05		0.15259	7.01904e-05
0.15503	1.95953e-05		0.15503	1.36475e-05		0.15503	6.91528e-05
0.15747	1.98944e-05		0.15747	1.45874e-05		0.15747	7.01904e-05
0.15991	2.05414e-05		0.15991	1.44684e-05		0.15991	7.40662e-05
0.16235	2.1106e-05		0.16235	1.427e-05		0.16235	7.26929e-05
0.16479	2.17865e-05		0.16479	1.47736e-05		0.16479	7.4585e-05
0.16724	2.22229e-05		0.16724	1.48895e-05		0.16724	7.29675e-05
0.16968	2.2406e-05		0.16968	1.45844e-05		0.16968	7.44934e-05
0.17212	2.22565e-05		0.17212	1.52649e-05		0.17212	7.70264e-05
0.17456	2.33276e-05		0.17456	1.48712e-05		0.17456	7.56836e-05
0.177	2.31506e-05		0.177	1.56647e-05		0.177	7.91321e-05
0.17944	2.3877e-05		0.17944	1.57593e-05		0.17944	7.69348e-05
0.18188	2.4585e-05		0.18188	1.61194e-05		0.18188	7.92542e-05
0.18433	2.43927e-05		0.18433	1.6217e-05		0.18433	7.9834e-05
0.18677	2.51312e-05		0.18677	1.64429e-05		0.18677	8.02307e-05
0.18921	2.53143e-05		0.18921	1.633e-05		0.18921	8.21533e-05
0.19165	2.60651e-05		0.19165	1.61407e-05		0.19165	8.27332e-05
0.19409	2.6416e-05		0.19409	1.6748e-05		0.19409	8.38623e-05
0.19653	2.65503e-05		0.19653	1.72516e-05		0.19653	8.27942e-05
0.19897	2.76337e-05		0.19897	1.68793e-05		0.19897	8.34961e-05
0.20142	2.74109e-05		0.20142	1.76025e-05		0.20142	8.54187e-05
0.20386	2.76917e-05		0.20386	1.7453e-05		0.20386	8.61511e-05
0.2063	2.79327e-05		0.2063	1.76544e-05		0.2063	8.70056e-05
0.20874	2.836e-05		0.20874	1.80054e-05		0.20874	9.03931e-05
0.21118	2.86346e-05		0.21118	1.80573e-05		0.21118	8.64563e-05
0.21362	2.95471e-05		0.21362	1.84998e-05		0.21362	8.61206e-05
0.21606	2.94342e-05		0.21606	1.85944e-05		0.21606	8.98132e-05
0.21851	2.98065e-05		0.21851	1.81885e-05		0.21851	8.84094e-05
0.22095	3.0127e-05		0.22095	1.87256e-05		0.22095	9.2926e-05
0.22339	3.05267e-05		0.22339	1.8866e-05		0.22339	9.21936e-05
0.22583	3.09021e-05		0.22583	1.8927e-05		0.22583	9.18579e-05
0.22827	3.18909e-05		0.22827	1.93268e-05		0.22827	9.23157e-05
0.23071	3.1424e-05		0.23071	1.92047e-05		0.23071	9.45435e-05
0.23315	3.16956e-05		0.23315	1.96869e-05		0.23315	9.47876e-05
0.2356	3.21655e-05		0.2356	1.96533e-05		0.2356	9.47571e-05
0.23804	3.28766e-05		0.23804	2.00073e-05		0.23804	9.5459e-05
0.24048	3.29651e-05		0.24048	1.96014e-05		0.24048	9.79309e-05
0.24292	3.37799e-05		0.24292	2.00531e-05		0.24292	9.78088e-05
0.24536	3.36731e-05		0.24536	2.01599e-05		0.24536	0.000100403
0.2478	3.36426e-05		0.2478	2.09106e-05		0.2478	0.000100281
0.25024	3.39081e-05		0.25024	2.08588e-05		0.25024	0.000101654
0.25269	3.50037e-05		0.25269	2.0929e-05		0.25269	0.000103485
0.25513	3.5434e-05		0.25513	2.11426e-05		0.25513	0.000102997
0.25757	3.55164e-05		0.25757	2.1225e-05		0.25757	0.000102386
0.26001	3.59894e-05		0.26001	2.1759e-05		0.26001	0.000104126
0.26245	3.58185e-05		0.26245	2.14569e-05		0.26245	0.000105804
0.26489	3.58429e-05		0.26489	2.14447e-05		0.26489	0.000106659
0.26733	3.68591e-05		0.26733	2.15729e-05		0.26733	0.000108124
0.26978	3.67645e-05		0.26978	2.18231e-05		0.26978	0.000106384
0.27222	3.75275e-05		0.27222	2.2641e-05		0.27222	0.000106781
0.27466	3.8208e-05		0.27466	2.23541e-05		0.27466	0.000107605
0.2771	3.82538e-05		0.2771	2.2818e-05		0.2771	0.000108337
0.27954	3.88519e-05		0.27954	2.29218e-05		0.27954	0.000111237
0.28198	3.91174e-05		0.28198	2.27753e-05		0.28198	0.000110718
0.28442	3.91205e-05		0.28442	2.30469e-05		0.28442	0.000113098
0.28687	3.97614e-05		0.28687	2.36877e-05		0.28687	0.000114685
0.28931	3.97247e-05		0.28931	2.2879e-05		0.28931	0.000114655
0.29175	3.97858e-05		0.29175	2.3468e-05		0.29175	0.000116425
0.29419	4.09729e-05		0.29419	2.38007e-05		0.29419	0.000115784
0.29663	4.0332e-05		0.29663	2.388e-05		0.29663	0.000117737
0.29907	4.06342e-05		0.29907	2.38708e-05		0.29907	0.000118805
0.30151	4.09576e-05		0.30151	2.42737e-05		0.30151	0.000114929
0.30396	4.11987e-05		0.30396	2.4115e-05		0.30396	0.000120789
0.3064	4.21448e-05		0.3064	2.44965e-05		0.3064	0.000122925
0.30884	4.21082e-05		0.30884	2.46643e-05		0.30884	0.000121368
0.31128	4.22882e-05		0.31128	2.49023e-05		0.31128	0.000122772
0.31372	4.22028e-05		0.31372	2.51678e-05		0.31372	0.000123047
0.31616	4.29596e-05		0.31616	2.47406e-05		0.31616	0.000125153
0.3186	4.33594e-05		0.3186	2.5293e-05		0.3186	0.000124542
0.32104	4.3631e-05		0.32104	2.56104e-05		0.32104	0.000126923
0.32349	4.41132e-05		0.32349	2.57568e-05		0.32349	0.000125488
0.32593	4.41071e-05		0.32593	2.54822e-05		0.32593	0.000129852
0.32837	4.43726e-05		0.32837	2.56134e-05		0.32837	0.000129395
0.33081	4.49066e-05		0.33081	2.57935e-05		0.33081	0.000130066
0.33325	4.53339e-05		0.33325	2.61505e-05		0.33325	0.000131683
0.33569	4.58221e-05		0.33569	2.64709e-05		0.33569	0.000132935
0.33813	4.56451e-05		0.33813	2.63306e-05		0.33813	0.000129608
0.34058	4.60663e-05		0.34058	2.65656e-05		0.34058	0.000133179
0.34302	4.5993e-05		0.34302	2.67944e-05		0.34302	0.000134674
0.34546	4.6347e-05		0.34546	2.76306e-05		0.34546	0.000136993
0.3479	4.6344e-05		0.3479	2.76489e-05		0.3479	0.000136871
0.35034	4.70337e-05		0.35034	2.75879e-05		0.35034	0.000136993
0.35278	4.66949e-05		0.35278	2.74841e-05		0.35278	0.000136444
0.35522	4.73389e-05		0.35522	2.7597e-05		0.35522	0.000140106
0.35767	4.78912e-05		0.35767	2.76794e-05		0.35767	0.000139008
0.36011	4.8056e-05		0.36011	2.82806e-05		0.36011	0.00014093
0.36255	4.85809e-05		0.36255	2.80823e-05		0.36255	0.000141846
0.36499	4.87e-05		0.36499	2.84332e-05		0.36499	0.00014386
0.36743	4.88861e-05		0.36743	2.83081e-05		0.36743	0.000140747
0.36987	4.95544e-05		0.36987	2.85889e-05		0.36987	0.000145111
0.37231	4.95697e-05		0.37231	2.85278e-05		0.37231	0.000147247
0.37476	4.99817e-05		0.37476	2.92206e-05		0.37476	0.000148193
0.3772	5.02899e-05		0.3772	2.94464e-05		0.3772	0.000146851
0.37964	5.03632e-05		0.37964	2.93243e-05		0.37964	0.000147247
0.38208	5.02899e-05		0.38208	2.93396e-05		0.38208	0.000150238
0.38452	5.03845e-05		0.38452	2.99011e-05		0.38452	0.000150726
0.38696	5.16693e-05		0.38696	2.95288e-05		0.38696	0.000151367
0.3894	5.18066e-05		0.3894	3.00842e-05		0.3894	0.000151337
0.39185	5.17639e-05		0.39185	3.01849e-05		0.39185	0.000154388
0.39429	5.2478e-05		0.39429	3.09235e-05		0.39429	0.000153107
0.39673	5.21057e-05		0.39673	3.03314e-05		0.39673	0.000154053
0.39917	5.20905e-05		0.39917	3.07373e-05		0.39917	0.000156586
0.40161	5.289e-05		0.40161	3.07648e-05		0.40161	0.000155304
0.40405	5.39215e-05		0.40405	3.08746e-05		0.40405	0.000156342
0.40649	5.33508e-05		0.40649	3.08594e-05		0.40649	0.000153137
0.40894	5.38635e-05		0.40894	3.15674e-05		0.40894	0.00015213
0.41138	5.383e-05		0.41138	3.14209e-05		0.41138	0.000154053
0.41382	5.4306e-05		0.41382	3.14545e-05		0.41382	0.000156464
0.41626	5.42572e-05		0.41626	3.22357e-05		0.41626	0.000156097
0.4187	5.47211e-05		0.4187	3.22937e-05		0.4187	0.00015329
0.42114	5.47943e-05		0.42114	3.255e-05		0.42114	0.000157684
0.42358	5.49347e-05		0.42358	3.21472e-05		0.42358	0.000158508
0.42603	5.52704e-05		0.42603	3.31055e-05		0.42603	0.000159668
0.42847	5.53436e-05		0.42847	3.27454e-05		0.42847	0.000160095
0.43091	5.54962e-05		0.43091	3.25226e-05		0.43091	0.000161865
0.43335	5.59296e-05		0.43335	3.35632e-05		0.43335	0.000160553
0.43579	5.64423e-05		0.43579	3.32397e-05		0.43579	0.000164032
0.43823	5.66742e-05		0.43823	3.30627e-05		0.43823	0.000164215
0.44067	5.66742e-05		0.44067	3.34991e-05		0.44067	0.000166718
0.44312	5.68787e-05		0.44312	3.3786e-05		0.44312	0.00016626
0.44556	5.7254e-05		0.44556	3.37799e-05		0.44556	0.0001698
0.448	5.7373e-05		0.448	3.4491e-05		0.448	0.000170135
0.45044	5.74829e-05		0.45044	3.46344e-05		0.45044	0.000170319
0.45288	5.76172e-05		0.45288	3.43658e-05		0.45288	0.000172424
0.45532	5.83344e-05		0.45532	3.47137e-05		0.45532	0.000172211
0.45776	5.86426e-05		0.45776	3.49609e-05		0.45776	0.000173096
0.46021	5.86304e-05		0.46021	3.51868e-05		0.46021	0.000175934
0.46265	5.93903e-05		0.46265	3.53424e-05		0.46265	0.000175201
0.46509	5.95978e-05		0.46509	3.56903e-05		0.46509	0.000177582
0.46753	5.96008e-05		0.46753	3.5788e-05		0.46753	0.000177277
0.46997	5.95093e-05		0.46997	3.63617e-05		0.46997	0.000179169
0.47241	6.02966e-05		0.47241	3.6142e-05		0.47241	0.000181091
0.47485	5.99976e-05		0.47485	3.64594e-05		0.47485	0.000180939
0.47729	6.03333e-05		0.47729	3.67035e-05		0.47729	0.000183258
0.47974	5.95398e-05		0.47974	3.66333e-05		0.47974	0.00018454
0.48218	6.01196e-05		0.48218	3.68652e-05		0.48218	0.000187439
0.48462	6.08215e-05		0.48462	3.6908e-05		0.48462	0.000188721
0.48706	6.0791e-05		0.48706	3.7735e-05		0.48706	0.000188324
0.4895	6.14929e-05		0.4895	3.74054e-05		0.4895	0.00019043
0.49194	6.17981e-05		0.49194	3.79425e-05		0.49194	0.000190216
0.49438	6.17371e-05		0.49438	3.79181e-05		0.49438	0.000192047
0.49683	6.23779e-05		0.49683	3.76953e-05		0.49683	0.000193207
0.49927	6.22864e-05		0.49927	3.86993e-05		0.49927	0.000192688
0.50171	6.19507e-05		0.50171	3.85254e-05		0.50171	0.000194794
0.50415	6.30798e-05		0.50415	3.79639e-05		0.50415	0.000193176
0.50659	6.36597e-05		0.50659	3.89709e-05		0.50659	0.000196564
0.50903	6.33545e-05		0.50903	3.86841e-05		0.50903	0.000195862
0.51147	6.37512e-05		0.51147	3.92181e-05		0.51147	0.000196777
0.51392	6.44531e-05		0.51392	3.92273e-05		0.51392	0.000196747
0.51636	6.45447e-05		0.51636	3.9566e-05		0.51636	0.000197327
0.5188	6.47888e-05		0.5188	3.96729e-05		0.5188	0.000200348
0.52124	6.43311e-05		0.52124	3.99841e-05		0.52124	0.000199158
0.52368	6.5033e-05		0.52368	4.01825e-05		0.52368	0.000193542
0.52612	6.50635e-05		0.52612	4.02435e-05		0.52612	0.000195679
0.52856	6.62231e-05		0.52856	4.08905e-05		0.52856	0.000199066
0.53101	6.5979e-05		0.53101	4.08081e-05		0.53101	0.00020163
0.53345	6.57043e-05		0.53345	4.09882e-05		0.53345	0.000201294
0.53589	6.57349e-05		0.53589	4.04572e-05		0.53589	0.000202789
0.53833	6.68335e-05		0.53833	4.13452e-05		0.53833	0.000202667
0.54077	6.68335e-05		0.54077	4.133e-05		0.54077	0.000202393
0.54321	6.74133e-05		0.54321	4.15833e-05		0.54321	0.000203827
0.54565	6.69861e-05		0.54565	4.198e-05		0.54565	0.000203369
0.5481	6.72913e-05		0.5481	4.18976e-05		0.5481	0.000203186
0.55054	6.88477e-05		0.55054	4.2099e-05		0.55054	0.00020343
0.55298	6.80542e-05		0.55298	4.20197e-05		0.55298	0.000206421
0.55542	6.81458e-05		0.55542	4.24072e-05		0.55542	0.000206757
0.55786	6.77795e-05		0.55786	4.2691e-05		0.55786	0.000204681
0.5603	6.87256e-05		0.5603	4.27155e-05		0.5603	0.000208405
0.56274	6.96716e-05		0.56274	4.26849e-05		0.56274	0.00020932
0.56519	6.94275e-05		0.56519	4.31122e-05		0.56519	0.000211823
0.56763	6.94885e-05		0.56763	4.29474e-05		0.56763	0.000210419
0.57007	7.00378e-05		0.57007	4.39178e-05		0.57007	0.00021405
0.57251	7.01904e-05		0.57251	4.3573e-05		0.57251	0.000215118
0.57495	7.07092e-05		0.57495	4.39453e-05		0.57495	0.000212555
0.57739	7.0343e-05		0.57739	4.45099e-05		0.57739	0.000212555
0.57983	7.11365e-05		0.57983	4.41223e-05		0.57983	0.000213654
0.58228	7.08008e-05		0.58228	4.41803e-05		0.58228	0.000218475
0.58472	7.17163e-05		0.58472	4.47479e-05		0.58472	0.000219482
0.58716	7.15637e-05		0.58716	4.51477e-05		0.58716	0.000216705
0.5896	7.16858e-05		0.5896	4.47357e-05		0.5896	0.000218506
0.59204	7.24792e-05		0.59204	4.49066e-05		0.59204	0.000221344
0.59448	7.18994e-05		0.59448	4.52881e-05		0.59448	0.000218109
0.59692	7.2998e-05		0.59692	4.55658e-05		0.59692	0.000221039
0.59937	7.2876e-05		0.59937	4.56024e-05		0.59937	0.000224701
0.60181	7.3761e-05		0.60181	4.60632e-05		0.60181	0.000225159
0.60425	7.27844e-05		0.60425	4.60999e-05		0.60425	0.000224274
0.60669	7.2937e-05		0.60669	4.64386e-05		0.60669	0.000222321
0.60913	7.37305e-05		0.60913	4.64325e-05		0.60913	0.000222992
0.61157	7.42188e-05		0.61157	4.64569e-05		0.61157	0.000226196
0.61401	7.39136e-05		0.61401	4.67987e-05		0.61401	0.000225891
0.61646	7.43103e-05		0.61646	4.69055e-05		0.61646	0.000224091
0.6189	7.43713e-05		0.6189	4.68536e-05		0.6189	0.000229095
0.62134	7.47986e-05		0.62134	4.73969e-05		0.62134	0.000230164
0.62378	7.56226e-05		0.62378	4.73236e-05		0.62378	0.000228638
0.62622	7.62939e-05		0.62622	4.77875e-05		0.62622	0.000228912
0.62866	7.547e-05		0.62866	4.81903e-05		0.62866	0.00023233
0.6311	7.55615e-05		0.6311	4.81018e-05		0.6311	0.000232574
0.63354	7.56836e-05		0.63354	4.79187e-05		0.63354	0.00023291
0.63599	7.60498e-05		0.63599	4.84375e-05		0.63599	0.000234772
0.63843	7.61108e-05		0.63843	4.85474e-05		0.63843	0.000234131
0.64087	7.62329e-05		0.64087	4.84955e-05		0.64087	0.000236206
0.64331	7.66907e-05		0.64331	4.87518e-05		0.64331	0.00023819
0.64575	7.65381e-05		0.64575	4.89807e-05		0.64575	0.000238342
0.64819	7.73621e-05		0.64819	4.92035e-05		0.64819	0.000240387
0.65063	7.72095e-05		0.65063	4.96399e-05		0.65063	0.000243683
0.65308	7.78809e-05		0.65308	4.93439e-05		0.65308	0.000245117
0.65552	7.8125e-05		0.65552	4.95697e-05		0.65552	0.000245483
0.65796	7.79114e-05		0.65796	5.00458e-05		0.65796	0.000245972
0.6604	7.77588e-05		0.6604	5.02808e-05		0.6604	0.000249115
0.66284	7.84912e-05		0.66284	5.01648e-05		0.66284	0.000247894
0.66528	7.84302e-05		0.66528	5.02441e-05		0.66528	0.000249908
0.66772	7.86743e-05		0.66772	5.09521e-05		0.66772	0.000249573
0.67017	7.94373e-05		0.67017	5.12878e-05		0.67017	0.000249481
0.67261	8.00781e-05		0.67261	5.09003e-05		0.67261	0.000255219
0.67505	7.89795e-05		0.67505	5.10986e-05		0.67505	0.000254364
0.67749	7.96814e-05		0.67749	5.16907e-05		0.67749	0.00025528
0.67993	8.00781e-05		0.67993	5.19043e-05		0.67993	0.000256714
0.68237	8.078e-05		0.68237	5.20538e-05		0.68237	0.000259064
0.68481	8.06274e-05		0.68481	5.22797e-05		0.68481	0.000257751
0.68726	8.10852e-05		0.68726	5.23865e-05		0.68726	0.00026181
0.6897	8.13599e-05		0.6897	5.24963e-05		0.6897	0.000263519
0.69214	8.10242e-05		0.69214	5.30853e-05		0.69214	0.000264984
0.69458	8.21838e-05		0.69458	5.3186e-05		0.69458	0.000265839
0.69702	8.22449e-05		0.69702	5.27618e-05		0.69702	0.000266327
0.69946	8.19702e-05		0.69946	5.34943e-05		0.69946	0.000270325
0.7019	8.25195e-05		0.7019	5.42572e-05		0.7019	0.00027124
0.70435	8.34961e-05		0.70435	5.43854e-05		0.70435	0.000273254
0.70679	8.32825e-05		0.70679	5.42786e-05		0.70679	0.000276123
0.70923	8.37097e-05		0.70923	5.4425e-05		0.70923	0.000275909
0.71167	8.4198e-05		0.71167	5.48279e-05		0.71167	0.000279816
0.71411	8.38623e-05		0.71411	5.53741e-05		0.71411	0.000281036
0.71655	8.51135e-05		0.71655	5.61615e-05		0.71655	0.000282715
0.71899	8.49915e-05		0.71899	5.63538e-05		0.71899	0.0002883
0.72144	8.57239e-05		0.72144	5.63049e-05		0.72144	0.000285065
0.72388	8.63342e-05		0.72388	5.70465e-05		0.72388	0.000285278
0.72632	8.65173e-05		0.72632	5.70587e-05		0.72632	0.000286163
0.72876	8.78601e-05		0.72876	5.81573e-05		0.72876	0.000290466
0.7312	8.79517e-05		0.7312	5.82916e-05		0.7312	0.000293884
0.73364	8.85315e-05		0.73364	5.89325e-05		0.73364	0.00029834
0.73608	8.95996e-05		0.73608	5.96832e-05		0.73608	0.000299988
0.73853	9.0271e-05		0.73853	6.06506e-05		0.73853	0.000304077
0.74097	9.05762e-05		0.74097	5.99976e-05		0.74097	0.000305878
0.74341	9.21021e-05		0.74341	6.08215e-05		0.74341	0.000311462
0.74585	9.32312e-05		0.74585	6.21338e-05		0.74585	0.00031311
0.74829	9.40552e-05		0.74829	6.26526e-05		0.74829	0.000318115
0.75073	9.50012e-05		0.75073	6.37512e-05		0.75073	0.000320099
0.75317	9.67712e-05		0.75317	6.4209e-05		0.75317	0.000325104
0.75562	9.85107e-05		0.75562	6.55823e-05		0.75562	0.000328461
0.75806	9.97009e-05		0.75806	6.57959e-05		0.75806	0.0003367
0.7605	0.00010141		0.7605	6.73218e-05		0.7605	0.000342682
0.76294	0.000102936		0.76294	6.86035e-05		0.76294	0.000343079
0.76538	0.000105713		0.76538	6.97327e-05		0.76538	0.000347961
0.76782	0.000108124		0.76782	7.11365e-05		0.76782	0.000355469
0.77026	0.000111023		0.77026	7.27844e-05		0.77026	0.000362122
0.77271	0.000113403		0.77271	7.40967e-05		0.77271	0.000370514
0.77515	0.000117523		0.77515	7.56836e-05		0.77515	0.000375519
0.77759	0.000121704		0.77759	7.69653e-05		0.77759	0.000383667
0.78003	0.000127014		0.78003	7.86438e-05		0.78003	0.000387207
0.78247	0.000131714		0.78247	8.04138e-05		0.78247	0.000394257
0.78491	0.000137787		0.78491	8.18787e-05		0.78491	0.000402222
0.78735	0.000143585		0.78735	8.30078e-05		0.78735	0.000409363
0.78979	0.000150146		0.78979	8.47778e-05		0.78979	0.000414948
0.79224	0.000157837		0.79224	8.70667e-05		0.79224	0.000423615
0.79468	0.000165588		0.79468	8.92029e-05		0.79468	0.000427734
0.79712	0.000173248		0.79712	9.09119e-05		0.79712	0.00043634
0.79956	0.000181824		0.79956	9.24683e-05		0.79956	0.000440125
0.802	0.000189453		0.802	9.34753e-05		0.802	0.000448059
0.80444	0.000198547		0.80444	9.53064e-05		0.80444	0.000452087
0.80688	0.000206482		0.80688	9.75952e-05		0.80688	0.000460297
0.80933	0.000213989		0.80933	9.84497e-05		0.80933	0.000465454
0.81177	0.000221588		0.81177	9.98535e-05		0.81177	0.000469971
0.81421	0.00022876		0.81421	0.000101624		0.81421	0.000472656
0.81665	0.00023526		0.81665	0.0001026		0.81665	0.000480621
0.81909	0.000240204		0.81909	0.000104248		0.81909	0.000481354
0.82153	0.00024588		0.82153	0.000105164		0.82153	0.000488373
0.82397	0.000250214		0.82397	0.000106384		0.82397	0.000489227
0.82642	0.000254181		0.82642	0.000106659		0.82642	0.000490112
0.82886	0.000257141		0.82886	0.000108032		0.82886	0.000494232
0.8313	0.00026004		0.8313	0.000108521		0.8313	0.000494415
0.83374	0.00026178		0.83374	0.000109131		0.83374	0.000495911
0.83618	0.000263458		0.83618	0.000109558		0.83618	0.000499786
0.83862	0.000264313		0.83862	0.000109741		0.83862	0.000499207
0.84106	0.000264984		0.84106	0.000109924		0.84106	0.000500763
0.84351	0.00026413		0.84351	0.00010968		0.84351	0.000500671
0.84595	0.000263885		0.84595	0.000110352		0.84595	0.000500488
0.84839	0.000263123		0.84839	0.000109589		0.84839	0.000498047
0.85083	0.000261719		0.85083	0.000109741		0.85083	0.000497772
0.85327	0.00026062		0.85327	0.000109528		0.85327	0.000496185
0.85571	0.000258423		0.85571	0.000108826		0.85571	0.000496521
0.85815	0.000256226		0.85815	0.00010849		0.85815	0.000495117
0.8606	0.000253571		0.8606	0.000107544		0.8606	0.000492859
0.86304	0.000251282		0.86304	0.000107574		0.86304	0.000493835
0.86548	0.000249207		0.86548	0.000107544		0.86548	0.000488373
0.86792	0.000245941		0.86792	0.000106598		0.86792	0.000489105
0.87036	0.000242737		0.87036	0.000106201		0.87036	0.000484222
0.8728	0.000239838		0.8728	0.000105133		0.8728	0.000480164
0.87524	0.000236877		0.87524	0.00010553		0.87524	0.000483063
0.87769	0.000233643		0.87769	0.000104736		0.87769	0.000477722
0.88013	0.000230438		0.88013	0.000103912		0.88013	0.000474304
0.88257	0.000227112		0.88257	0.000103546		0.88257	0.000470917
0.88501	0.000224304		0.88501	0.000102997		0.88501	0.000471069
0.88745	0.000221069		0.88745	0.000102509		0.88745	0.000469513
0.88989	0.000217926		0.88989	0.00010199		0.88989	0.00046756
0.89233	0.000215149		0.89233	0.000102203		0.89233	0.00046402
0.89478	0.000212158		0.89478	0.000101959		0.89478	0.000462677
0.89722	0.00020932		0.89722	0.00010141		0.89722	0.000461853
0.89966	0.000206635		0.89966	0.000100861		0.89966	0.000458313
0.9021	0.000203674		0.9021	0.000100555		0.9021	0.000456116
0.90454	0.000201904		0.90454	0.000100647		0.90454	0.000456268
0.90698	0.000198456		0.90698	0.00010022		0.90698	0.000459595
0.90942	0.000195923		0.90942	9.97314e-05		0.90942	0.000454681
0.91187	0.000194427		0.91187	9.97314e-05		0.91187	0.000453461
0.91431	0.000191467		0.91431	9.99451e-05		0.91431	0.000457855
0.91675	0.000189819		0.91675	9.9884e-05		0.91675	0.000458069
0.91919	0.000187714		0.91919	0.000100006		0.91919	0.000459015
0.92163	0.000185059		0.92163	9.96704e-05		0.92163	0.00045816
0.92407	0.000184418		0.92407	0.000100342		0.92407	0.000461121
0.92651	0.000182861		0.92651	9.92432e-05		0.92651	0.000460327
0.92896	0.000181274		0.92896	9.96399e-05		0.92896	0.000461273
0.9314	0.00018045		0.9314	9.96094e-05		0.9314	0.00046048
0.93384	0.000179749		0.93384	0.000100189		0.93384	0.00045993
0.93628	0.000178314		0.93628	9.9884e-05		0.93628	0.000463867
0.93872	0.000177216		0.93872	9.9823e-05		0.93872	0.000463501
0.94116	0.000177155		0.94116	0.00010025		0.94116	0.000463104
0.9436	0.000175934		0.9436	0.000100067		0.9436	0.000465515
0.94604	0.000175232		0.94604	0.000101166		0.94604	0.000463745
0.94849	0.00017392		0.94849	0.000100739		0.94849	0.000465546
0.95093	0.000173431		0.95093	0.000100983		0.95093	0.000466827
0.95337	0.000172546		0.95337	0.000100922		0.95337	0.000470825
0.95581	0.000172333		0.95581	0.000101105		0.95581	0.00047052
0.95825	0.000171295		0.95825	0.000101105		0.95825	0.000472107
0.96069	0.000171265		0.96069	0.000101593		0.96069	0.000473511
0.96313	0.00017099		0.96313	0.000102417		0.96313	0.000474152
0.96558	0.000170563		0.96558	0.000102264		0.96558	0.00047641
0.96802	0.000170441		0.96802	0.000102386		0.96802	0.000480652
0.97046	0.000169647		0.97046	0.000102966		0.97046	0.000480896
0.9729	0.000169525		0.9729	0.00010321		0.9729	0.000486511
0.97534	0.000168915		0.97534	0.000103516		0.97534	0.000486816
0.97778	0.000168945		0.97778	0.000104065		0.97778	0.000489777
0.98022	0.00016864		0.98022	0.000104126		0.98022	0.000490723
0.98267	0.000169006		0.98267	0.000104767		0.98267	0.000494598
0.98511	0.000168701		0.98511	0.000105255		0.98511	0.000499329
0.98755	0.000168915		0.98755	0.000105408		0.98755	0.00049884
0.98999	0.000168854		0.98999	0.000106293		0.98999	0.000503204
0.99243	0.000169556		0.99243	0.000106873		0.99243	0.000510956
0.99487	0.000169128		0.99487	0.000107483		0.99487	0.000511932
0.99731	0.000169434		0.99731	0.000107574		0.99731	0.000515686
0.99976	0.000169647		0.99976	0.000108124		0.99976	0.000518707
1.0022	0.000170532		1.0022	0.000108643		1.0022	0.00052478
1.00464	0.00016983		1.00464	0.000108978		1.00464	0.000526154
1.00708	0.000170654		1.00708	0.000109497		1.00708	0.000534363
1.00952	0.000171906		1.00952	0.000109894		1.00952	0.000535431
1.01196	0.000171539		1.01196	0.000110657		1.01196	0.000542419
1.0144	0.000171967		1.0144	0.000111267		1.0144	0.000546082
1.01685	0.000172607		1.01685	0.000111908		1.01685	0.000549561
1.01929	0.000172852		1.01929	0.000112671		1.01929	0.000555267
1.02173	0.000173859		1.02173	0.000113068		1.02173	0.000560577
1.02417	0.000173798		1.02417	0.000113159		1.02417	0.000566345
1.02661	0.000173889		1.02661	0.000114166		1.02661	0.000571686
1.02905	0.000175201		1.02905	0.000114655		1.02905	0.000576447
1.03149	0.000175934		1.03149	0.000115875		1.03149	0.000582886
1.03394	0.000175812		1.03394	0.000116089		1.03394	0.000589783
1.03638	0.000176605		1.03638	0.000116821		1.03638	0.000589722
1.03882	0.000177643		1.03882	0.000117859		1.03882	0.000596588
1.04126	0.000178497		1.04126	0.000118927		1.04126	0.000603027
1.0437	0.000178833		1.0437	0.000118896		1.0437	0.000610657
1.04614	0.000180145		1.04614	0.000120697		1.04614	0.00061615
1.04858	0.000181244		1.04858	0.000120697		1.04858	0.000623474
1.05103	0.000181641		1.05103	0.000121979		1.05103	0.000629883
1.05347	0.000182709		1.05347	0.000122467		1.05347	0.000638733
1.05591	0.00018335		1.05591	0.000123322		1.05591	0.000645752
1.05835	0.00018515		1.05835	0.000124084		1.05835	0.000654297
1.06079	0.000185425		1.06079	0.000124573		1.06079	0.000661621
1.06323	0.000186951		1.06323	0.000126099		1.06323	0.000666809
1.06567	0.000187225		1.06567	0.000126862		1.06567	0.000672913
1.06812	0.000188843		1.06812	0.000127869		1.06812	0.000681152
1.07056	0.000189972		1.07056	0.000129089		1.07056	0.000693359
1.073	0.000190582		1.073	0.000129425		1.073	0.000701599
1.07544	0.000191559		1.07544	0.000130585		1.07544	0.000707703
1.07788	0.000193573		1.07788	0.0001315		1.07788	0.000718994
1.08032	0.000194092		1.08032	0.000132904		1.08032	0.000729065
1.08276	0.000195648		1.08276	0.000133789		1.08276	0.000739746
1.08521	0.000196503		1.08521	0.000135071		1.08521	0.000747681
1.08765	0.000198364		1.08765	0.000135864		1.08765	0.000762939
1.09009	0.000199615		1.09009	0.000136932		1.09009	0.000770874
1.09253	0.000200317		1.09253	0.000138306		1.09253	0.000780334
1.09497	0.000202271		1.09497	0.000139465		1.09497	0.000792847
1.09741	0.000203827		1.09741	0.000140533		1.09741	0.000802917
1.09985	0.000205078		1.09985	0.000141724		1.09985	0.00081665
1.10229			1.10229	0.000142944		1.10229	0.000826111
1.09985			1.09985			1.09985
1.09741			1.09741			1.09741
1.09497			1.09497			1.09497
1.09253			1.09253			1.09253
1.09009			1.09009			1.09009
1.08765			1.08765			1.08765
1.08521			1.08521			1.08521
1.08276			1.08276			1.08276
1.08032			1.08032			1.08032
1.07788			1.07788			1.07788
1.07544			1.07544			1.07544
1.073			1.073			1.073
1.07056			1.07056			1.07056
1.06812			1.06812			1.06812
1.06567			1.06567			1.06567
1.06323			1.06323			1.06323
1.06079			1.06079			1.06079
1.05835			1.05835			1.05835
1.05591			1.05591			1.05591
1.05347			1.05347			1.05347
1.05103			1.05103			1.05103
1.04858			1.04858			1.04858
1.04614			1.04614			1.04614
1.0437			1.0437			1.0437
1.04126			1.04126			1.04126
1.03882			1.03882			1.03882
1.03638			1.03638			1.03638
1.03394			1.03394			1.03394
1.03149			1.03149			1.03149
1.02905			1.02905			1.02905
1.02661			1.02661			1.02661
1.02417			1.02417			1.02417
1.02173			1.02173			1.02173
1.01929			1.01929			1.01929
1.01685			1.01685			1.01685
1.0144			1.0144			1.0144
1.01196			1.01196			1.01196
1.00952			1.00952			1.00952
1.00708			1.00708			1.00708
1.00464			1.00464			1.00464
1.0022			1.0022			1.0022
0.99976			0.99976			0.99976
0.99731			0.99731			0.99731
0.99487			0.99487			0.99487
0.99243			0.99243			0.99243
0.98999			0.98999			0.98999
0.98755			0.98755			0.98755
0.98511			0.98511			0.98511
0.98267			0.98267			0.98267
0.98022			0.98022			0.98022
0.97778			0.97778			0.97778
0.97534			0.97534			0.97534
0.9729			0.9729			0.9729
0.97046			0.97046			0.97046
0.96802			0.96802			0.96802
0.96558			0.96558			0.96558
0.96313			0.96313			0.96313
0.96069			0.96069			0.96069
0.95825			0.95825			0.95825
0.95581			0.95581			0.95581
0.95337			0.95337			0.95337
0.95093			0.95093			0.95093
0.94849			0.94849			0.94849
0.94604			0.94604			0.94604
0.9436			0.9436			0.9436
0.94116			0.94116			0.94116
0.93872			0.93872			0.93872
0.93628			0.93628			0.93628
0.93384			0.93384			0.93384
0.9314			0.9314			0.9314
0.92896			0.92896			0.92896
0.92651			0.92651			0.92651
0.92407			0.92407			0.92407
0.92163			0.92163			0.92163
0.91919			0.91919			0.91919
0.91675			0.91675			0.91675
0.91431			0.91431			0.91431
0.91187			0.91187			0.91187
0.90942			0.90942			0.90942
0.90698			0.90698			0.90698
0.90454			0.90454			0.90454
0.9021			0.9021			0.9021
0.89966			0.89966			0.89966
0.89722			0.89722			0.89722
0.89478			0.89478			0.89478
0.89233			0.89233			0.89233
0.88989			0.88989			0.88989
0.88745			0.88745			0.88745
0.88501			0.88501			0.88501
0.88257			0.88257			0.88257
0.88013			0.88013			0.88013
0.87769			0.87769			0.87769
0.87524			0.87524			0.87524
0.8728			0.8728			0.8728
0.87036			0.87036			0.87036
0.86792			0.86792			0.86792
0.86548			0.86548			0.86548
0.86304			0.86304			0.86304
0.8606			0.8606			0.8606
0.85815			0.85815			0.85815
0.85571			0.85571			0.85571
0.85327			0.85327			0.85327
0.85083			0.85083			0.85083
0.84839			0.84839			0.84839
0.84595			0.84595			0.84595
0.84351			0.84351			0.84351
0.84106			0.84106			0.84106
0.83862			0.83862			0.83862
0.83618			0.83618			0.83618
0.83374			0.83374			0.83374
0.8313			0.8313			0.8313
0.82886			0.82886			0.82886
0.82642			0.82642			0.82642
0.82397			0.82397			0.82397
0.82153			0.82153			0.82153
0.81909			0.81909			0.81909
0.81665			0.81665			0.81665
0.81421			0.81421			0.81421
0.81177			0.81177			0.81177
0.80933			0.80933			0.80933
0.80688			0.80688			0.80688
0.80444			0.80444			0.80444
0.802			0.802			0.802
0.79956			0.79956			0.79956
0.79712			0.79712			0.79712
0.79468			0.79468			0.79468
0.79224			0.79224			0.79224
0.78979			0.78979			0.78979
0.78735			0.78735			0.78735
0.78491			0.78491			0.78491
0.78247			0.78247			0.78247
0.78003			0.78003			0.78003
0.77759			0.77759			0.77759
0.77515			0.77515			0.77515
0.77271			0.77271			0.77271
0.77026			0.77026			0.77026
0.76782			0.76782			0.76782
0.76538			0.76538			0.76538
0.76294			0.76294			0.76294
0.7605			0.7605			0.7605
0.75806			0.75806			0.75806
0.75562			0.75562			0.75562
0.75317			0.75317			0.75317
0.75073			0.75073			0.75073
0.74829			0.74829			0.74829
0.74585			0.74585			0.74585
0.74341			0.74341			0.74341
0.74097			0.74097			0.74097
0.73853			0.73853			0.73853
0.73608			0.73608			0.73608
0.73364			0.73364			0.73364
0.7312			0.7312			0.7312
0.72876			0.72876			0.72876
0.72632			0.72632			0.72632
0.72388			0.72388			0.72388
0.72144			0.72144			0.72144
0.71899			0.71899			0.71899
0.71655			0.71655			0.71655
0.71411			0.71411			0.71411
0.71167			0.71167			0.71167
0.70923			0.70923			0.70923
0.70679			0.70679			0.70679
0.70435			0.70435			0.70435
0.7019			0.7019			0.7019
0.69946			0.69946			0.69946
0.69702			0.69702			0.69702
0.69458			0.69458			0.69458
0.69214			0.69214			0.69214
0.6897			0.6897			0.6897
0.68726			0.68726			0.68726
0.68481			0.68481			0.68481
0.68237			0.68237			0.68237
0.67993			0.67993			0.67993
0.67749			0.67749			0.67749
0.67505			0.67505			0.67505
0.67261			0.67261			0.67261
0.67017			0.67017			0.67017
0.66772			0.66772			0.66772
0.66528			0.66528			0.66528
0.66284			0.66284			0.66284
0.6604			0.6604			0.6604
0.65796			0.65796			0.65796
0.65552			0.65552			0.65552
0.65308			0.65308			0.65308
0.65063			0.65063			0.65063
0.64819			0.64819			0.64819
0.64575			0.64575			0.64575
0.64331			0.64331			0.64331
0.64087			0.64087			0.64087
0.63843			0.63843			0.63843
0.63599			0.63599			0.63599
0.63354			0.63354			0.63354
0.6311			0.6311			0.6311
0.62866			0.62866			0.62866
0.62622			0.62622			0.62622
0.62378			0.62378			0.62378
0.62134			0.62134			0.62134
0.6189			0.6189			0.6189
0.61646			0.61646			0.61646
0.61401			0.61401			0.61401
0.61157			0.61157			0.61157
0.60913			0.60913			0.60913
0.60669			0.60669			0.60669
0.60425			0.60425			0.60425
0.60181			0.60181			0.60181
0.59937			0.59937			0.59937
0.59692			0.59692			0.59692
0.59448			0.59448			0.59448
0.59204			0.59204			0.59204
0.5896			0.5896			0.5896
0.58716			0.58716			0.58716
0.58472			0.58472			0.58472
0.58228			0.58228			0.58228
0.57983			0.57983			0.57983
0.57739			0.57739			0.57739
0.57495			0.57495			0.57495
0.57251			0.57251			0.57251
0.57007			0.57007			0.57007
0.56763			0.56763			0.56763
0.56519			0.56519			0.56519
0.56274			0.56274			0.56274
0.5603			0.5603			0.5603
0.55786			0.55786			0.55786
0.55542			0.55542			0.55542
0.55298			0.55298			0.55298
0.55054			0.55054			0.55054
0.5481			0.5481			0.5481
0.54565			0.54565			0.54565
0.54321			0.54321			0.54321
0.54077			0.54077			0.54077
0.53833			0.53833			0.53833
0.53589			0.53589			0.53589
0.53345			0.53345			0.53345
0.53101			0.53101			0.53101
0.52856			0.52856			0.52856
0.52612			0.52612			0.52612
0.52368			0.52368			0.52368
0.52124			0.52124			0.52124
0.5188			0.5188			0.5188
0.51636			0.51636			0.51636
0.51392			0.51392			0.51392
0.51147			0.51147			0.51147
0.50903			0.50903			0.50903
0.50659			0.50659			0.50659
0.50415			0.50415			0.50415
0.50171			0.50171			0.50171
0.49927			0.49927			0.49927
0.49683			0.49683			0.49683
0.49438			0.49438			0.49438
0.49194			0.49194			0.49194
0.4895			0.4895			0.4895
0.48706			0.48706			0.48706
0.48462			0.48462			0.48462
0.48218			0.48218			0.48218
0.47974			0.47974			0.47974
0.47729			0.47729			0.47729
0.47485			0.47485			0.47485
0.47241			0.47241			0.47241
0.46997			0.46997			0.46997
0.46753			0.46753			0.46753
0.46509			0.46509			0.46509
0.46265			0.46265			0.46265
0.46021			0.46021			0.46021
0.45776			0.45776			0.45776
0.45532			0.45532			0.45532
0.45288			0.45288			0.45288
0.45044			0.45044			0.45044
0.448			0.448			0.448
0.44556			0.44556			0.44556
0.44312			0.44312			0.44312
0.44067			0.44067			0.44067
0.43823			0.43823			0.43823
0.43579			0.43579			0.43579
0.43335			0.43335			0.43335
0.43091			0.43091			0.43091
0.42847			0.42847			0.42847
0.42603			0.42603			0.42603
0.42358			0.42358			0.42358
0.42114			0.42114			0.42114
0.4187			0.4187			0.4187
0.41626			0.41626			0.41626
0.41382			0.41382			0.41382
0.41138			0.41138			0.41138
0.40894			0.40894			0.40894
0.40649			0.40649			0.40649
0.40405			0.40405			0.40405
0.40161			0.40161			0.40161
0.39917			0.39917			0.39917
0.39673			0.39673			0.39673
0.39429			0.39429			0.39429
0.39185			0.39185			0.39185
0.3894			0.3894			0.3894
0.38696			0.38696			0.38696
0.38452			0.38452			0.38452
0.38208			0.38208			0.38208
0.37964			0.37964			0.37964
0.3772			0.3772			0.3772
0.37476			0.37476			0.37476
0.37231			0.37231			0.37231
0.36987			0.36987			0.36987
0.36743			0.36743			0.36743
0.36499			0.36499			0.36499
0.36255			0.36255			0.36255
0.36011			0.36011			0.36011
0.35767			0.35767			0.35767
0.35522			0.35522			0.35522
0.35278			0.35278			0.35278
0.35034			0.35034			0.35034
0.3479			0.3479			0.3479
0.34546			0.34546			0.34546
0.34302			0.34302			0.34302
0.34058			0.34058			0.34058
0.33813			0.33813			0.33813
0.33569			0.33569			0.33569
0.33325			0.33325			0.33325
0.33081			0.33081			0.33081
0.32837			0.32837			0.32837
0.32593			0.32593			0.32593
0.32349			0.32349			0.32349
0.32104			0.32104			0.32104
0.3186			0.3186			0.3186
0.31616			0.31616			0.31616
0.31372			0.31372			0.31372
0.31128			0.31128			0.31128
0.30884			0.30884			0.30884
0.3064			0.3064			0.3064
0.30396			0.30396			0.30396
0.30151			0.30151			0.30151
0.29907			0.29907			0.29907
0.29663			0.29663			0.29663
0.29419			0.29419			0.29419
0.29175			0.29175			0.29175
0.28931			0.28931			0.28931
0.28687			0.28687			0.28687
0.28442			0.28442			0.28442
0.28198			0.28198			0.28198
0.27954			0.27954			0.27954
0.2771			0.2771			0.2771
0.27466			0.27466			0.27466
0.27222			0.27222			0.27222
0.26978			0.26978			0.26978
0.26733			0.26733			0.26733
0.26489			0.26489			0.26489
0.26245			0.26245			0.26245
0.26001			0.26001			0.26001
0.25757			0.25757			0.25757
0.25513			0.25513			0.25513
0.25269			0.25269			0.25269
0.25024			0.25024			0.25024
0.2478			0.2478			0.2478
0.24536			0.24536			0.24536
0.24292			0.24292			0.24292
0.24048			0.24048			0.24048
0.23804			0.23804			0.23804
0.2356			0.2356			0.2356
0.23315			0.23315			0.23315
0.23071			0.23071			0.23071
0.22827			0.22827			0.22827
0.22583			0.22583			0.22583
0.22339			0.22339			0.22339
0.22095			0.22095			0.22095
0.21851			0.21851			0.21851
0.21606			0.21606			0.21606
0.21362			0.21362			0.21362
0.21118			0.21118			0.21118
0.20874			0.20874			0.20874
0.2063			0.2063			0.2063
0.20386			0.20386			0.20386
0.20142			0.20142			0.20142
0.19897			0.19897			0.19897
0.19653			0.19653			0.19653
0.19409			0.19409			0.19409
0.19165			0.19165			0.19165
0.18921			0.18921			0.18921
0.18677			0.18677			0.18677
0.18433			0.18433			0.18433
0.18188			0.18188			0.18188
0.17944			0.17944			0.17944
0.177			0.177			0.177
0.17456			0.17456			0.17456
0.17212			0.17212			0.17212
0.16968			0.16968			0.16968
0.16724			0.16724			0.16724
0.16479			0.16479			0.16479
0.16235			0.16235			0.16235
0.15991			0.15991			0.15991
0.15747			0.15747			0.15747
0.15503			0.15503			0.15503
0.15259			0.15259			0.15259
0.15015			0.15015			0.15015
0.14771			0.14771			0.14771
0.14526			0.14526			0.14526
0.14282			0.14282			0.14282
0.14038			0.14038			0.14038
0.13794			0.13794			0.13794
0.1355			0.1355			0.1355
0.13306			0.13306			0.13306
0.13062			0.13062			0.13062
0.12817			0.12817			0.12817
0.12573			0.12573			0.12573
0.12329			0.12329			0.12329
0.12085			0.12085			0.12085
0.11841			0.11841			0.11841
0.11597			0.11597			0.11597
0.11353			0.11353			0.11353
0.11108			0.11108			0.11108
0.10864			0.10864			0.10864
0.1062			0.1062			0.1062
0.10376			0.10376			0.10376
0.10132			0.10132			0.10132
0.09888			0.09888			0.09888
0.09644			0.09644			0.09644
0.09399			0.09399			0.09399
0.09155			0.09155			0.09155
0.08911			0.08911			0.08911
0.08667			0.08667			0.08667
0.08423			0.08423			0.08423
0.08179			0.08179			0.08179
0.07935			0.07935			0.07935
0.0769			0.0769			0.0769
0.07446			0.07446			0.07446
0.07202			0.07202			0.07202
0.06958			0.06958			0.06958
0.06714			0.06714			0.06714
0.0647			0.0647			0.0647
0.06226			0.06226			0.06226
0.05981			0.05981			0.05981
0.05737			0.05737			0.05737
0.05493			0.05493			0.05493
0.05249			0.05249			0.05249
0.05005			0.05005			0.05005
0.05249			0.05249			0.05249
0.05493			0.05493			0.05493
0.05737			0.05737			0.05737
0.05981			0.05981			0.05981
0.06226			0.06226			0.06226
0.0647			0.0647			0.0647
0.06714			0.06714			0.06714
0.06958			0.06958			0.06958
0.07202			0.07202			0.07202
0.07446			0.07446			0.07446
0.0769			0.0769			0.0769
0.07935			0.07935			0.07935
0.08179			0.08179			0.08179
0.08423			0.08423			0.08423
0.08667			0.08667			0.08667
0.08911			0.08911			0.08911
0.09155			0.09155			0.09155
0.09399			0.09399			0.09399
0.09644			0.09644			0.09644
0.09888			0.09888			0.09888
0.10132			0.10132			0.10132
0.10376			0.10376			0.10376
0.1062			0.1062			0.1062
0.10864			0.10864			0.10864
0.11108			0.11108			0.11108
0.11353			0.11353			0.11353
0.11597			0.11597			0.11597
0.11841			0.11841			0.11841
0.12085			0.12085			0.12085
0.12329			0.12329			0.12329
0.12573			0.12573			0.12573
0.12817			0.12817			0.12817
0.13062			0.13062			0.13062
0.13306			0.13306			0.13306
0.1355			0.1355			0.1355
0.13794			0.13794			0.13794
0.14038			0.14038			0.14038
0.14282			0.14282			0.14282
0.14526			0.14526			0.14526
0.14771			0.14771			0.14771
0.15015			0.15015			0.15015
0.15259			0.15259			0.15259
0.15503			0.15503			0.15503
0.15747			0.15747			0.15747
0.15991			0.15991			0.15991
0.16235			0.16235			0.16235
0.16479			0.16479			0.16479
0.16724			0.16724			0.16724
0.16968			0.16968			0.16968
0.17212			0.17212			0.17212
0.17456			0.17456			0.17456
0.177			0.177			0.177
0.17944			0.17944			0.17944
0.18188			0.18188			0.18188
0.18433			0.18433			0.18433
0.18677			0.18677			0.18677
0.18921			0.18921			0.18921
0.19165			0.19165			0.19165
0.19409			0.19409			0.19409
0.19653			0.19653			0.19653
0.19897			0.19897			0.19897
0.20142			0.20142			0.20142
0.20386			0.20386			0.20386
0.2063			0.2063			0.2063
0.20874			0.20874			0.20874
0.21118			0.21118			0.21118
0.21362			0.21362			0.21362
0.21606			0.21606			0.21606
0.21851			0.21851			0.21851
0.22095			0.22095			0.22095
0.22339			0.22339			0.22339
0.22583			0.22583			0.22583
0.22827			0.22827			0.22827
0.23071			0.23071			0.23071
0.23315			0.23315			0.23315
0.2356			0.2356			0.2356
0.23804			0.23804			0.23804
0.24048			0.24048			0.24048
0.24292			0.24292			0.24292
0.24536			0.24536			0.24536
0.2478			0.2478			0.2478
0.25024			0.25024			0.25024
0.25269			0.25269			0.25269
0.25513			0.25513			0.25513
0.25757			0.25757			0.25757
0.26001			0.26001			0.26001
0.26245			0.26245			0.26245
0.26489			0.26489			0.26489
0.26733			0.26733			0.26733
0.26978			0.26978			0.26978
0.27222			0.27222			0.27222
0.27466			0.27466			0.27466
0.2771			0.2771			0.2771
0.27954			0.27954			0.27954
0.28198			0.28198			0.28198
0.28442			0.28442			0.28442
0.28687			0.28687			0.28687
0.28931			0.28931			0.28931
0.29175			0.29175			0.29175
0.29419			0.29419			0.29419
0.29663			0.29663			0.29663
0.29907			0.29907			0.29907
0.30151			0.30151			0.30151
0.30396			0.30396			0.30396
0.3064			0.3064			0.3064
0.30884			0.30884			0.30884
0.31128			0.31128			0.31128
0.31372			0.31372			0.31372
0.31616			0.31616			0.31616
0.3186			0.3186			0.3186
0.32104			0.32104			0.32104
0.32349			0.32349			0.32349
0.32593			0.32593			0.32593
0.32837			0.32837			0.32837
0.33081			0.33081			0.33081
0.33325			0.33325			0.33325
0.33569			0.33569			0.33569
0.33813			0.33813			0.33813
0.34058			0.34058			0.34058
0.34302			0.34302			0.34302
0.34546			0.34546			0.34546
0.3479			0.3479			0.3479
0.35034			0.35034			0.35034
0.35278			0.35278			0.35278
0.35522			0.35522			0.35522
0.35767			0.35767			0.35767
0.36011			0.36011			0.36011
0.36255			0.36255			0.36255
0.36499			0.36499			0.36499
0.36743			0.36743			0.36743
0.36987			0.36987			0.36987
0.37231			0.37231			0.37231
0.37476			0.37476			0.37476
0.3772			0.3772			0.3772
0.37964			0.37964			0.37964
0.38208			0.38208			0.38208
0.38452			0.38452			0.38452
0.38696			0.38696			0.38696
0.3894			0.3894			0.3894
0.39185			0.39185			0.39185
0.39429			0.39429			0.39429
0.39673			0.39673			0.39673
0.39917			0.39917			0.39917
0.40161			0.40161			0.40161
0.40405			0.40405			0.40405
0.40649			0.40649			0.40649
0.40894			0.40894			0.40894
0.41138			0.41138			0.41138
0.41382			0.41382			0.41382
0.41626			0.41626			0.41626
0.4187			0.4187			0.4187
0.42114			0.42114			0.42114
0.42358			0.42358			0.42358
0.42603			0.42603			0.42603
0.42847			0.42847			0.42847
0.43091			0.43091			0.43091
0.43335			0.43335			0.43335
0.43579			0.43579			0.43579
0.43823			0.43823			0.43823
0.44067			0.44067			0.44067
0.44312			0.44312			0.44312
0.44556			0.44556			0.44556
0.448			0.448			0.448
0.45044			0.45044			0.45044
0.45288			0.45288			0.45288
0.45532			0.45532			0.45532
0.45776			0.45776			0.45776
0.46021			0.46021			0.46021
0.46265			0.46265			0.46265
0.46509			0.46509			0.46509
0.46753			0.46753			0.46753
0.46997			0.46997			0.46997
0.47241			0.47241			0.47241
0.47485			0.47485			0.47485
0.47729			0.47729			0.47729
0.47974			0.47974			0.47974
0.48218			0.48218			0.48218
0.48462			0.48462			0.48462
0.48706			0.48706			0.48706
0.4895			0.4895			0.4895
0.49194			0.49194			0.49194
0.49438			0.49438			0.49438
0.49683			0.49683			0.49683
0.49927			0.49927			0.49927
0.50171			0.50171			0.50171
0.50415			0.50415			0.50415
0.50659			0.50659			0.50659
0.50903			0.50903			0.50903
0.51147			0.51147			0.51147
0.51392			0.51392			0.51392
0.51636			0.51636			0.51636
0.5188			0.5188			0.5188
0.52124			0.52124			0.52124
0.52368			0.52368			0.52368
0.52612			0.52612			0.52612
0.52856			0.52856			0.52856
0.53101			0.53101			0.53101
0.53345			0.53345			0.53345
0.53589			0.53589			0.53589
0.53833			0.53833			0.53833
0.54077			0.54077			0.54077
0.54321			0.54321			0.54321
0.54565			0.54565			0.54565
0.5481			0.5481			0.5481
0.55054			0.55054			0.55054
0.55298			0.55298			0.55298
0.55542			0.55542			0.55542
0.55786			0.55786			0.55786
0.5603			0.5603			0.5603
0.56274			0.56274			0.56274
0.56519			0.56519			0.56519
0.56763			0.56763			0.56763
0.57007			0.57007			0.57007
0.57251			0.57251			0.57251
0.57495			0.57495			0.57495
0.57739			0.57739			0.57739
0.57983			0.57983			0.57983
0.58228			0.58228			0.58228
0.58472			0.58472			0.58472
0.58716			0.58716			0.58716
0.5896			0.5896			0.5896
0.59204			0.59204			0.59204
0.59448			0.59448			0.59448
0.59692			0.59692			0.59692
0.59937			0.59937			0.59937
0.60181			0.60181			0.60181
0.60425			0.60425			0.60425
0.60669			0.60669			0.60669
0.60913			0.60913			0.60913
0.61157			0.61157			0.61157
0.61401			0.61401			0.61401
0.61646			0.61646			0.61646
0.6189			0.6189			0.6189
0.62134			0.62134			0.62134
0.62378			0.62378			0.62378
0.62622			0.62622			0.62622
0.62866			0.62866			0.62866
0.6311			0.6311			0.6311
0.63354			0.63354			0.63354
0.63599			0.63599			0.63599
0.63843			0.63843			0.63843
0.64087			0.64087			0.64087
0.64331			0.64331			0.64331
0.64575			0.64575			0.64575
0.64819			0.64819			0.64819
0.65063			0.65063			0.65063
0.65308			0.65308			0.65308
0.65552			0.65552			0.65552
0.65796			0.65796			0.65796
0.6604			0.6604			0.6604
0.66284			0.66284			0.66284
0.66528			0.66528			0.66528
0.66772			0.66772			0.66772
0.67017			0.67017			0.67017
0.67261			0.67261			0.67261
0.67505			0.67505			0.67505
0.67749			0.67749			0.67749
0.67993			0.67993			0.67993
0.68237			0.68237			0.68237
0.68481			0.68481			0.68481
0.68726			0.68726			0.68726
0.6897			0.6897			0.6897
0.69214			0.69214			0.69214
0.69458			0.69458			0.69458
0.69702			0.69702			0.69702
0.69946			0.69946			0.69946
0.7019			0.7019			0.7019
0.70435			0.70435			0.70435
0.70679			0.70679			0.70679
0.70923			0.70923			0.70923
0.71167			0.71167			0.71167
0.71411			0.71411			0.71411
0.71655			0.71655			0.71655
0.71899			0.71899			0.71899
0.72144			0.72144			0.72144
0.72388			0.72388			0.72388
0.72632			0.72632			0.72632
0.72876			0.72876			0.72876
0.7312			0.7312			0.7312
0.73364			0.73364			0.73364
0.73608			0.73608			0.73608
0.73853			0.73853			0.73853
0.74097			0.74097			0.74097
0.74341			0.74341			0.74341
0.74585			0.74585			0.74585
0.74829			0.74829			0.74829
0.75073			0.75073			0.75073
0.75317			0.75317			0.75317
0.75562			0.75562			0.75562
0.75806			0.75806			0.75806
0.7605			0.7605			0.7605
0.76294			0.76294			0.76294
0.76538			0.76538			0.76538
0.76782			0.76782			0.76782
0.77026			0.77026			0.77026
0.77271			0.77271			0.77271
0.77515			0.77515			0.77515
0.77759			0.77759			0.77759
0.78003			0.78003			0.78003
0.78247			0.78247			0.78247
0.78491			0.78491			0.78491
0.78735			0.78735			0.78735
0.78979			0.78979			0.78979
0.79224			0.79224			0.79224
0.79468			0.79468			0.79468
0.79712			0.79712			0.79712
0.79956			0.79956			0.79956
0.802			0.802			0.802
0.80444			0.80444			0.80444
0.80688			0.80688			0.80688
0.80933			0.80933			0.80933
0.81177			0.81177			0.81177
0.81421			0.81421			0.81421
0.81665			0.81665			0.81665
0.81909			0.81909			0.81909
0.82153			0.82153			0.82153
0.82397			0.82397			0.82397
0.82642			0.82642			0.82642
0.82886			0.82886			0.82886
0.8313			0.8313			0.8313
0.83374			0.83374			0.83374
0.83618			0.83618			0.83618
0.83862			0.83862			0.83862
0.84106			0.84106			0.84106
0.84351			0.84351			0.84351
0.84595			0.84595			0.84595
0.84839			0.84839			0.84839
0.85083			0.85083			0.85083
0.85327			0.85327			0.85327
0.85571			0.85571			0.85571
0.85815			0.85815			0.85815
0.8606			0.8606			0.8606
0.86304			0.86304			0.86304
0.86548			0.86548			0.86548
0.86792			0.86792			0.86792
0.87036			0.87036			0.87036
0.8728			0.8728			0.8728
0.87524			0.87524			0.87524
0.87769			0.87769			0.87769
0.88013			0.88013			0.88013
0.88257			0.88257			0.88257
0.88501			0.88501			0.88501
0.88745			0.88745			0.88745
0.88989			0.88989			0.88989
0.89233			0.89233			0.89233
0.89478			0.89478			0.89478
0.89722			0.89722			0.89722
0.89966			0.89966			0.89966
0.9021			0.9021			0.9021
0.90454			0.90454			0.90454
0.90698			0.90698			0.90698
0.90942			0.90942			0.90942
0.91187			0.91187			0.91187
0.91431			0.91431			0.91431
0.91675			0.91675			0.91675
0.91919			0.91919			0.91919
0.92163			0.92163			0.92163
0.92407			0.92407			0.92407
0.92651			0.92651			0.92651
0.92896			0.92896			0.92896
0.9314			0.9314			0.9314
0.93384			0.93384			0.93384
0.93628			0.93628			0.93628
0.93872			0.93872			0.93872
0.94116			0.94116			0.94116
0.9436			0.9436			0.9436
0.94604			0.94604			0.94604
0.94849			0.94849			0.94849
0.95093			0.95093			0.95093
0.95337			0.95337			0.95337
0.95581			0.95581			0.95581
0.95825			0.95825			0.95825
0.96069			0.96069			0.96069
0.96313			0.96313			0.96313
0.96558			0.96558			0.96558
0.96802			0.96802			0.96802
0.97046			0.97046			0.97046
0.9729			0.9729			0.9729
0.97534			0.97534			0.97534
0.97778			0.97778			0.97778
0.98022			0.98022			0.98022
0.98267			0.98267			0.98267
0.98511			0.98511			0.98511
0.98755			0.98755			0.98755
0.98999			0.98999			0.98999
0.99243			0.99243			0.99243
0.99487			0.99487			0.99487
0.99731			0.99731			0.99731
0.99976			0.99976			0.99976
1.0022			1.0022			1.0022
1.00464			1.00464			1.00464
1.00708			1.00708			1.00708
1.00952			1.00952			1.00952
1.01196			1.01196			1.01196
1.0144			1.0144			1.0144
1.01685			1.01685			1.01685
1.01929			1.01929			1.01929
1.02173			1.02173			1.02173
1.02417			1.02417			1.02417
1.02661			1.02661			1.02661
1.02905			1.02905			1.02905
1.03149			1.03149			1.03149
1.03394			1.03394			1.03394
1.03638			1.03638			1.03638
1.03882			1.03882			1.03882
1.04126			1.04126			1.04126
1.0437			1.0437			1.0437
1.04614			1.04614			1.04614
1.04858			1.04858			1.04858
1.05103			1.05103			1.05103
1.05347			1.05347			1.05347
1.05591			1.05591			1.05591
1.05835			1.05835			1.05835
1.06079			1.06079			1.06079
1.06323			1.06323			1.06323
1.06567			1.06567			1.06567
1.06812			1.06812			1.06812
1.07056			1.07056			1.07056
1.073			1.073			1.073
1.07544			1.07544			1.07544
1.07788			1.07788			1.07788
1.08032			1.08032			1.08032
1.08276			1.08276			1.08276
1.08521			1.08521			1.08521
1.08765			1.08765			1.08765
1.09009			1.09009			1.09009
1.09253			1.09253			1.09253
1.09497			1.09497			1.09497
1.09741			1.09741			1.09741
1.09985			1.09985			1.09985
1.10229			1.10229			1.10229

## Sheet: Figure 3c
Potential-iR	ECSA specific current	error			Potential-iR	ECSA specific current	error				Potential-iR	ECSA specific current	error
V	mA/cm\+(2)\-(Pt)				V	mA/cm\+(2)\-(Pt)					V	mA/cm\+(2)\-(Pt)
	Pt/HOMC					Pt/VC						Pt/KB
0.99838	-0.43965	-0.02737			0.99844	-0.24661	-0.01693				0.99764	-0.01455	0.21433
0.99599	-0.47376	-0.00994			0.99605	-0.26362	-0.01692				0.99553	-0.26886	0.21179
0.99356	-0.48235	-0.00135			0.99363	-0.26787	-0.01267				0.99325	-0.39743	0.19766
0.99113	-0.49094	0.00724			0.99123	-0.28062	-0.01692				0.99093	-0.48884	0.17491
0.98875	-0.5248	0.00774			0.98879	-0.28063	-0.00841				0.98855	-0.54027	0.16926
0.98629	-0.51646	0.01608			0.98636	-0.28488	-0.01267				0.98616	-0.58025	0.15217
0.98387	-0.5248	0.00774			0.98392	-0.28488	-0.01267				0.98376	-0.60597	0.14934
0.98143	-0.5248	0.00774			0.9815	-0.29338	-0.01266				0.98137	-0.64595	0.13225
0.97901	-0.54197	0.02492			0.97908	-0.29764	-0.00841				0.97894	-0.65739	0.14369
0.97657	-0.54172	0.00799			0.97664	-0.29764	-0.00841				0.97652	-0.67166	0.12942
0.97414	-0.55031	0.01658			0.97419	-0.29764	-0.00841				0.97413	-0.71165	0.11233
0.9717	-0.55031	0.01658			0.97175	-0.29764	-0.00841				0.97169	-0.71165	0.11233
0.96926	-0.55031	0.01658			0.96931	-0.29764	-0.00841				0.96924	-0.71165	0.11233
0.96683	-0.5589	0.02517			0.96687	-0.29764	-0.00841				0.96682	-0.72592	0.09806
0.96444	-0.58417	0.01708			0.96444	-0.30189	-0.00416				0.96439	-0.73736	0.1095
0.96198	-0.57583	0.02541			0.962	-0.30189	-0.00416				0.96199	-0.76307	0.10668
0.95954	-0.57583	0.02541			0.95957	-0.30614	9.71571e-05				0.95955	-0.7659	0.08096
0.9571	-0.57583	0.02541			0.95713	-0.30614	-0.00841				0.95712	-0.77734	0.09241
0.95466	-0.57558	0.00849			0.95468	-0.30189	-0.00416				0.95468	-0.77734	0.09241
0.95223	-0.58417	0.01708			0.95225	-0.30614	9.71571e-05				0.95226	-0.79161	0.07814
0.9498	-0.59276	0.02566			0.94981	-0.30614	9.71571e-05				0.94983	-0.80306	0.08958
0.94735	-0.58417	0.01708			0.94735	-0.30189	-0.00416				0.94737	-0.79161	0.07814
0.94491	-0.58417	0.01708			0.94493	-0.30614	9.71571e-05				0.94495	-0.80588	0.06387
0.94248	-0.59276	0.02566			0.94251	-0.31465	9.98559e-05				0.94253	-0.82015	0.0496
0.94005	-0.6011	0.01732			0.94006	-0.31039	-0.00415				0.94009	-0.82015	0.0496
0.93761	-0.6011	0.01732			0.9376	-0.30614	9.71571e-05				0.93768	-0.84586	0.04678
0.93517	-0.6011	0.01732			0.93519	-0.31465	9.98559e-05				0.93522	-0.83159	0.06104
0.93273	-0.6011	0.01732			0.93275	-0.31465	9.98559e-05				0.9328	-0.84586	0.04678
0.93029	-0.6011	0.01732			0.9303	-0.31465	9.98559e-05				0.93035	-0.84586	0.04678
0.92784	-0.6011	0.01732			0.92788	-0.3189	0.00435				0.92791	-0.84586	0.04678
0.92542	-0.60969	0.02591			0.92544	-0.3189	-0.00415				0.92549	-0.86013	0.03251
0.92297	-0.60969	0.02591			0.92299	-0.3189	0.00435				0.92306	-0.87158	0.04395
0.92053	-0.60969	0.02591			0.92055	-0.3189	0.00435				0.92061	-0.86013	0.03251
0.91811	-0.61803	0.01757			0.91811	-0.3189	0.00435				0.91817	-0.86013	0.03251
0.91567	-0.61803	0.01757			0.91567	-0.3189	0.00435				0.91572	-0.86013	0.03251
0.91324	-0.62662	0.02616			0.91324	-0.32315	0.000102555				0.9133	-0.87158	0.04395
0.91078	-0.61803	0.01757			0.91082	-0.3274	0.00436				0.91088	-0.88585	0.02968
0.90837	-0.63496	0.01782			0.90839	-0.33165	0.000105254				0.90843	-0.88585	0.02968
0.90593	-0.63496	0.01782			0.90595	-0.33165	0.000105254				0.90599	-0.88585	0.02968
0.9035	-0.6433	0.00948			0.90352	-0.33591	0.00436				0.90357	-0.90012	0.01541
0.90105	-0.63496	0.01782			0.90106	-0.33165	0.000105254				0.90111	-0.88585	0.02968
0.89862	-0.64355	0.02641			0.89864	-0.33591	0.00436				0.89867	-0.88585	0.02968
0.89618	-0.64355	0.02641			0.89622	-0.34441	0.00436				0.89625	-0.90012	0.01541
0.89375	-0.65189	0.01807			0.89377	-0.34016	0.00861				0.89382	-0.91439	0.00114
0.89131	-0.65189	0.01807			0.89136	-0.34866	0.00861				0.89136	-0.90012	0.01541
0.88888	-0.66048	0.02666			0.88891	-0.34866	0.00861				0.88894	-0.91439	0.00114
0.88646	-0.66882	0.01832			0.88649	-0.35292	0.01287				0.88649	-0.91156	0.02686
0.88403	-0.67716	0.00998			0.88403	-0.34866	0.00861				0.88406	-0.91439	0.00114
0.88159	-0.67716	0.00998			0.8816	-0.35292	0.01287				0.88165	-0.9401	-0.00168
0.87918	-0.69408	0.01023			0.87919	-0.36142	0.01287				0.87921	-0.9401	-0.00168
0.87672	-0.68575	0.01857			0.87678	-0.36993	0.01287				0.87675	-0.92866	-0.01313
0.87431	-0.70267	0.01882			0.87434	-0.36993	0.01287				0.87432	-0.9401	-0.00168
0.87187	-0.70267	0.01882			0.87191	-0.37418	0.01713				0.87188	-0.9401	-0.00168
0.86945	-0.7196	0.01907			0.86948	-0.37843	0.01288				0.86944	-0.9401	-0.00168
0.86702	-0.72819	0.02766			0.86704	-0.37843	0.02138				0.86702	-0.95437	-0.01595
0.86458	-0.72819	0.02766			0.86463	-0.38693	0.01288				0.86458	-0.95437	-0.01595
0.86217	-0.74512	0.02791			0.8622	-0.39119	0.01713				0.86212	-0.94292	-0.0274
0.85973	-0.74512	0.02791			0.85979	-0.39969	0.02564				0.85969	-0.95437	-0.01595
0.85732	-0.76205	0.02816			0.85736	-0.40394	0.02139				0.85725	-0.95437	-0.01595
0.85489	-0.77039	0.01982			0.85493	-0.4082	0.02564				0.85483	-0.96864	-0.03022
0.85246	-0.77898	0.02841			0.85251	-0.41245	0.02989				0.85237	-0.95437	-0.01595
0.85003	-0.78757	0.037			0.85011	-0.42521	0.02565				0.84993	-0.95437	-0.01595
0.84764	-0.81284	0.02891			0.84769	-0.43371	0.02565				0.84752	-0.98008	-0.01878
0.8452	-0.81284	0.02891			0.84525	-0.43371	0.03415				0.84506	-0.96581	-0.00451
0.84277	-0.82143	0.0375			0.84282	-0.43797	0.03841				0.8426	-0.95437	-0.01595
0.84034	-0.82977	0.02916			0.84043	-0.45072	0.03416				0.8402	-0.98008	-0.01878
0.83791	-0.83835	0.03775			0.83801	-0.45922	0.03416				0.83774	-0.96581	-0.00451
0.83552	-0.86362	0.02966			0.8356	-0.46773	0.03416				0.83533	-0.99435	-0.03305
0.83309	-0.87221	0.03825			0.8332	-0.48048	0.03842				0.83289	-0.99435	-0.03305
0.83069	-0.89748	0.03016			0.83079	-0.48899	0.04693				0.83045	-0.99435	-0.03305
0.82826	-0.90607	0.03875			0.82839	-0.50175	0.04268				0.82801	-0.99435	-0.03305
0.82587	-0.93134	0.03066			0.82597	-0.51025	0.04268				0.82555	-0.98291	-0.04449
0.82346	-0.94827	0.03091			0.82358	-0.52301	0.04694				0.82314	-1.00862	-0.04732
0.82105	-0.97379	0.03974			0.82119	-0.54002	0.04694				0.8207	-1.00862	-0.04732
0.81863	-0.98238	0.04833			0.81879	-0.55277	0.0512				0.81826	-1.00862	-0.04732
0.81621	-0.9993	0.04858			0.81639	-0.56553	0.05546				0.81582	-1.00862	-0.04732
0.81383	-1.03316	0.04908			0.81401	-0.58254	0.05546				0.81338	-1.00862	-0.04732
0.81142	-1.05009	0.04933			0.81161	-0.59529	0.05972				0.81095	-1.02289	-0.06159
0.80903	-1.08395	0.04983			0.80925	-0.62081	0.05972				0.80853	-1.03716	-0.07586
0.80663	-1.10947	0.05867			0.80685	-0.63356	0.06398				0.80609	-1.03433	-0.05014
0.80425	-1.14332	0.05917			0.80445	-0.64632	0.05973				0.80365	-1.03716	-0.07586
0.80184	-1.16025	0.05942			0.80208	-0.66758	0.06399				0.80124	-1.06005	-0.05297
0.79945	-1.19411	0.05992			0.79973	-0.69309	0.064				0.7988	-1.06005	-0.05297
0.79707	-1.22797	0.06042			0.79734	-0.7101	0.064				0.79635	-1.06005	-0.05297
0.79468	-1.26208	0.07785			0.79499	-0.73561	0.06401				0.79391	-1.06005	-0.05297
0.7923	-1.29593	0.07834			0.79261	-0.75687	0.06827				0.79149	-1.07432	-0.06724
0.78992	-1.32979	0.07884			0.79024	-0.77813	0.07253				0.78906	-1.08576	-0.05579
0.78753	-1.36365	0.07934			0.7879	-0.8079	0.07679				0.78662	-1.08576	-0.05579
0.78515	-1.39751	0.07984			0.78554	-0.83341	0.0768				0.7842	-1.10003	-0.07006
0.78275	-1.42303	0.08868			0.7832	-0.86318	0.08106				0.78176	-1.10003	-0.07006
0.78038	-1.46547	0.09777			0.78086	-0.89294	0.08532				0.77933	-1.11148	-0.05862
0.77802	-1.51626	0.09852			0.77852	-0.9227	0.08108				0.77689	-1.11148	-0.05862
0.77568	-1.57564	0.10786			0.7762	-0.96097	0.08534				0.77448	-1.13719	-0.06144
0.7733	-1.60949	0.10836			0.77385	-0.98649	0.09386				0.77207	-1.1629	-0.06427
0.77093	-1.65194	0.11744			0.77153	-1.02475	0.08962				0.76963	-1.1629	-0.06427
0.76859	-1.71107	0.10985			0.76922	-1.06302	0.09388				0.76719	-1.1629	-0.06427
0.76622	-1.75351	0.11894			0.7669	-1.10129	0.09814				0.76477	-1.17717	-0.07854
0.76387	-1.81289	0.12828			0.76457	-1.13531	0.09816				0.76236	-1.20006	-0.05565
0.76152	-1.86368	0.12903			0.76226	-1.17358	0.10242				0.7599	-1.18862	-0.06709
0.75918	-1.92305	0.13837			0.75997	-1.22035	0.09818				0.75751	-1.22577	-0.05848
0.75683	-1.98243	0.1477			0.75766	-1.25862	0.10245				0.75508	-1.23722	-0.04703
0.7545	-2.05039	0.16563			0.75536	-1.30114	0.11096				0.75267	-1.26293	-0.04986
0.75218	-2.11811	0.16663			0.75306	-1.34366	0.11098				0.75023	-1.26293	-0.04986
0.74982	-2.1689	0.16738			0.75077	-1.39043	0.11524				0.74782	-1.28864	-0.05268
0.74749	-2.23686	0.18531			0.74849	-1.4372	0.11101				0.7454	-1.30009	-0.04124
0.74519	-2.31292	0.17796			0.74619	-1.47972	0.11952				0.74297	-1.31153	-0.02979
0.74284	-2.37229	0.1873			0.74392	-1.53075	0.11954				0.74056	-1.33725	-0.03262
0.74053	-2.4486	0.19689			0.74164	-1.58177	0.11956				0.73813	-1.34869	-0.02118
0.73822	-2.5249	0.20648			0.73934	-1.62429	0.12807				0.73572	-1.37158	0.00171
0.7359	-2.60121	0.21607			0.7371	-1.68382	0.12809				0.7333	-1.38585	-0.01256
0.73356	-2.66058	0.2254			0.73484	-1.7391	0.13236				0.73089	-1.41156	-0.01538
0.73125	-2.73689	0.23499			0.73257	-1.79012	0.13238				0.72848	-1.43728	-0.01821
0.72895	-2.82153	0.23624			0.73031	-1.8454	0.12814				0.72606	-1.44872	-0.00676
0.72665	-2.90643	0.25442			0.72807	-1.90493	0.13667				0.72365	-1.47443	-0.00959
0.72435	-2.99107	0.25566			0.72581	-1.9602	0.14094				0.72122	-1.48588	0.00186
0.72205	-3.07596	0.27384			0.72358	-2.02398	0.14521				0.7188	-1.49732	0.0133
0.71977	-3.1692	0.28368			0.72134	-2.08351	0.14523				0.7164	-1.53448	0.02192
0.71745	-3.2455	0.29326			0.71909	-2.14304	0.14525				0.71401	-1.57446	0.00482
0.71517	-3.33874	0.3031			0.71686	-2.20682	0.14952				0.71159	-1.58591	0.01627
0.71288	-3.43197	0.31294			0.71463	-2.2706	0.15379				0.70917	-1.60879	0.03916
0.71061	-3.53379	0.33137			0.7124	-2.33438	0.15806				0.70677	-1.63451	0.03633
0.70833	-3.62703	0.3412			0.71019	-2.40241	0.15809				0.70436	-1.66022	0.0335
0.70606	-3.7286	0.3427			0.70796	-2.46619	0.16236				0.702	-1.72309	0.0393
0.7038	-3.83876	0.35279			0.70576	-2.53848	0.16663				0.69957	-1.73454	0.05074
0.70154	-3.94918	0.3798			0.70356	-2.61076	0.17091				0.69716	-1.76025	0.04792
0.69926	-4.04241	0.38964			0.70136	-2.68305	0.16668				0.69477	-1.79741	0.05654
0.697	-4.15257	0.39973			0.69915	-2.75533	0.17095				0.69236	-1.82312	0.05371
0.69475	-4.26273	0.40981			0.69697	-2.83187	0.17098				0.68997	-1.86028	0.06233
0.69249	-4.3729	0.4199			0.69477	-2.90415	0.17525				0.68758	-1.90026	0.04523
0.69027	-4.49999	0.43024			0.69258	-2.98069	0.17528				0.68518	-1.93459	0.07957
0.688	-4.60181	0.44866			0.6904	-3.06148	0.17955				0.68279	-1.97175	0.08819
0.68577	-4.7289	0.459			0.68825	-3.14651	0.17108				0.68043	-2.03462	0.09398
0.68353	-4.84765	0.47768			0.68607	-3.2273	0.18386				0.67802	-2.05751	0.11687
0.6813	-4.97475	0.48801			0.68389	-3.30384	0.18388				0.67564	-2.10894	0.11122
0.67906	-5.0935	0.50669			0.6817	-3.38038	0.18391				0.67323	-2.13465	0.10839
0.67684	-5.22918	0.52561			0.67954	-3.46541	0.18393				0.67087	-2.19752	0.11418
0.6746	-5.34793	0.54429			0.67739	-3.55471	0.18821				0.66848	-2.23468	0.1228
0.67237	-5.47502	0.55463			0.67525	-3.644	0.18399				0.6661	-2.28611	0.11715
0.67017	-5.61904	0.56521			0.67309	-3.72904	0.18402				0.66373	-2.33471	0.13721
0.66795	-5.74613	0.57555			0.67093	-3.81408	0.18405				0.66133	-2.37187	0.14583
0.66575	-5.8904	0.60306			0.66881	-3.91187	0.18833				0.65897	-2.43191	0.17734
0.66352	-6.0175	0.6134			0.66668	-4.00542	0.18836				0.65659	-2.48334	0.17169
0.66133	-6.17011	0.63257			0.66455	-4.09896	0.18839				0.65422	-2.53477	0.16604
0.65913	-6.31438	0.66009			0.66242	-4.1925	0.17991				0.65187	-2.60908	0.18328
0.65693	-6.4584	0.67068			0.66029	-4.28604	0.17994				0.6495	-2.66051	0.17763
0.65475	-6.61101	0.68985			0.65819	-4.38809	0.17998				0.64712	-2.70911	0.19769
0.65258	-6.77195	0.70069			0.65607	-4.48589	0.18426				0.64476	-2.77198	0.20348
0.65039	-6.92456	0.71986			0.65398	-4.59219	0.18854				0.6424	-2.83485	0.20928
0.64821	-7.07717	0.73904			0.65187	-4.68998	0.18432				0.64004	-2.89772	0.21507
0.64605	-7.24671	0.75846			0.64976	-4.79203	0.18436				0.6377	-2.97204	0.23231
0.64387	-7.39932	0.77764			0.64766	-4.89408	0.18439				0.63534	-3.03491	0.2381
0.64169	-7.56052	0.8054			0.64559	-5.00463	0.18442				0.63298	-3.09778	0.24389
0.63953	-7.72147	0.81624			0.6435	-5.11093	0.1802				0.63063	-3.1721	0.26113
0.63735	-7.88267	0.844			0.6414	-5.21298	0.18874				0.62827	-3.23497	0.26692
0.63522	-8.06914	0.86367			0.63931	-5.31927	0.18452				0.62593	-3.30928	0.28416
0.63307	-8.23868	0.8831			0.63725	-5.43408	0.18031				0.62358	-3.38642	0.27569
0.63093	-8.41655	0.89418			0.6352	-5.55313	0.18035				0.62123	-3.45791	0.31864
0.62877	-8.58634	0.93054			0.63314	-5.66793	0.17613				0.61891	-3.5465	0.3216
0.62664	-8.77281	0.95021			0.63107	-5.77848	0.17616				0.61658	-3.63508	0.32457
0.6245	-8.95069	0.9613			0.62901	-5.89329	0.17195				0.61424	-3.7094	0.34181
0.62236	-9.12882	0.98931			0.62696	-6.01234	0.17199				0.61191	-3.79798	0.34478
0.62023	-9.31528	1.00899			0.62491	-6.13139	0.16352				0.60957	-3.87512	0.3363
0.6181	-9.50175	1.02866			0.62287	-6.25045	0.16356				0.60725	-3.97233	0.37643
0.61599	-9.69681	1.05692			0.62084	-6.37376	0.16785				0.60494	-4.07518	0.36513
0.61386	-9.88327	1.0766			0.61879	-6.49281	0.16789				0.60261	-4.16094	0.39381
0.61174	-10.0783	1.10486			0.61677	-6.62037	0.15942				0.60029	-4.24953	0.39678
0.60963	-10.2731	1.1162			0.61474	-6.74368	0.15521				0.59796	-4.33528	0.42546
0.60755	-10.4851	1.14471			0.61272	-6.87123	0.15525				0.59566	-4.44958	0.4256
0.60542	-10.6716	1.16438			0.6107	-6.99879	0.15529				0.59335	-4.54961	0.44001
0.60332	-10.8752	1.20124			0.60867	-7.1221	0.15108				0.59106	-4.66391	0.44016
0.60125	-11.0956	1.22141			0.60668	-7.25816	0.15112				0.58873	-4.74967	0.46884
0.59913	-11.2906	1.24967			0.60466	-7.38572	0.14266				0.58643	-4.86397	0.46898
0.59706	-11.5109	1.26985			0.60266	-7.51753	0.13845				0.58412	-4.964	0.48339
0.59498	-11.7229	1.29836			0.60067	-7.65359	0.13849				0.58182	-5.07547	0.50925
0.59288	-11.9263	1.31829			0.59868	-7.78965	0.13003				0.57955	-5.20121	0.52083
0.59079	-12.1383	1.3468			0.59669	-7.92572	0.13007				0.57725	-5.31268	0.54669
0.58872	-12.3586	1.36697			0.59467	-8.05327	0.13011				0.57495	-5.42698	0.54683
0.58665	-12.579	1.38715			0.59271	-8.19784	0.12166				0.57269	-5.56699	0.54415
0.58458	-12.7995	1.42425			0.59074	-8.33815	0.11745				0.5704	-5.67847	0.57001
0.58251	-13.0199	1.44442			0.58876	-8.47847	0.11324				0.56812	-5.80421	0.58159
0.58043	-13.2404	1.48152			0.58678	-8.61878	0.10903				0.56582	-5.91568	0.60745
0.57841	-13.486	1.49361			0.58479	-8.75484	0.10908				0.56354	-6.04142	0.61904
0.57634	-13.7066	1.53071			0.58282	-8.89516	0.10487				0.56128	-6.18144	0.61635
0.57429	-13.9439	1.55113			0.58086	-9.03972	0.10492				0.559	-6.30435	0.65365
0.57224	-14.1728	1.5799			0.5789	-9.18429	0.09646				0.55674	-6.44154	0.67669
0.57021	-14.4186	1.60891			0.57695	-9.33311	0.09225				0.55448	-6.58155	0.674
0.56815	-14.6475	1.63767			0.575	-9.48192	0.08805				0.55223	-6.73301	0.68276
0.56611	-14.8848	1.65809			0.57305	-9.63074	0.08384				0.54997	-6.87019	0.7058
0.56408	-15.1306	1.68711			0.57111	-9.77956	0.07964				0.5477	-7.00738	0.72883
0.56207	-15.3848	1.70778			0.56916	-9.92838	0.07543				0.54546	-7.15884	0.73759
0.56001	-15.6137	1.73654			0.56721	-10.0772	0.07123				0.54321	-7.31029	0.74635
0.558	-15.8682	1.77414			0.56529	-10.2345	0.06703				0.54093	-7.43603	0.75794
0.55596	-16.1054	1.79457			0.56336	-10.3876	0.05857				0.53868	-7.58466	0.79241
0.55395	-16.3596	1.81524			0.56144	-10.5449	0.05437				0.53647	-7.76183	0.79835
0.55192	-16.6054	1.84425			0.55949	-10.6937	0.05017				0.53421	-7.89902	0.82138
0.54992	-16.8682	1.87351			0.55759	-10.8553	0.04171				0.53198	-8.06192	0.84158
0.54789	-17.1141	1.90253			0.55565	-11.0084	0.04176				0.52975	-8.22765	0.83608
0.54588	-17.3682	1.9232			0.55375	-11.1699	0.03331				0.5275	-8.37628	0.87055
0.54389	-17.6396	1.96105			0.55184	-11.3315	0.02486				0.52529	-8.55345	0.87649
0.54189	-17.9024	1.99031			0.54993	-11.4888	0.02065				0.52304	-8.70208	0.91096
0.53986	-18.1482	2.01932			0.54803	-11.6547	0.01645				0.52083	-8.87925	0.9169
0.53788	-18.4193	2.04025			0.5461	-11.8077	0.0165				0.5186	-9.04215	0.9371
0.53588	-18.6821	2.06951			0.54422	-11.9778	0.00805				0.51638	-9.21649	0.96875
0.53389	-18.9535	2.10736			0.54233	-12.1436	-0.00465				0.51417	-9.39366	0.97469
0.53189	-19.2162	2.13662			0.54044	-12.3095	-0.00885				0.51197	-9.58227	0.99207
0.52991	-19.4876	2.17447			0.53854	-12.471	-0.0088				0.50976	-9.75662	1.02372
0.52792	-19.7587	2.19539			0.53666	-12.6411	-0.01725				0.50754	-9.93096	1.05537
0.52594	-20.0298	2.21632			0.53476	-12.8027	-0.0257				0.50532	-10.1053	1.08702
0.52395	-20.3012	2.25417			0.53288	-12.9728	-0.02565				0.50311	-10.2825	1.09295
0.52198	-20.5809	2.28368			0.531	-13.1428	-0.0341				0.50092	-10.4711	1.11033
0.52001	-20.8606	2.31319			0.52913	-13.3129	-0.04255				0.49872	-10.6597	1.12771
0.51806	-21.1486	2.33436			0.52725	-13.483	-0.051				0.49652	-10.8483	1.14509
0.51609	-21.4283	2.36387			0.52539	-13.6573	-0.05519				0.49431	-11.0255	1.15103
0.51413	-21.7166	2.40198			0.52352	-13.8316	-0.05939				0.49213	-11.2255	1.17985
0.51216	-21.9963	2.43149			0.52167	-14.0102	-0.06784				0.48993	-11.4141	1.19723
0.51019	-22.276	2.461			0.5198	-14.1803	-0.07629				0.48775	-11.6142	1.22606
0.50825	-22.5724	2.47383			0.51792	-14.3504	-0.07623				0.48555	-11.8028	1.24344
0.50625	-22.8354	2.52002			0.51606	-14.5247	-0.08893				0.48335	-11.9914	1.26082
0.50431	-23.132	2.54978			0.5142	-14.699	-0.09313				0.48118	-12.2029	1.30109
0.50235	-23.4203	2.58788			0.51235	-14.8776	-0.10158				0.47899	-12.3916	1.31847
0.50042	-23.7253	2.60931			0.5105	-15.0562	-0.11002				0.4768	-12.5916	1.34729
0.49845	-24.005	2.63882			0.50865	-15.2348	-0.11847				0.47464	-12.8059	1.36185
0.49651	-24.3016	2.66858			0.5068	-15.4134	-0.12692				0.47244	-12.9917	1.40494
0.49457	-24.5983	2.69834			0.50495	-15.5919	-0.13537				0.47027	-13.206	1.4195
0.49262	-24.8863	2.71951			0.5031	-15.7705	-0.14381				0.46809	-13.4061	1.44832
0.49067	-25.1832	2.7662			0.50125	-15.9491	-0.15226				0.46591	-13.6062	1.47714
0.48874	-25.4882	2.78762			0.49942	-16.1319	-0.15646				0.46376	-13.8319	1.50314
0.48682	-25.7934	2.82597			0.4976	-16.319	-0.1649				0.4616	-14.0463	1.5177
0.48489	-26.0983	2.84739			0.49575	-16.4976	-0.17335				0.4594	-14.2321	1.56079
0.48295	-26.395	2.87716			0.49394	-16.6889	-0.17754				0.45725	-14.4578	1.58679
0.48103	-26.7088	2.92409			0.49211	-16.8718	-0.19024				0.4551	-14.6836	1.61279
0.47911	-27.0138	2.94552			0.49028	-17.0546	-0.19443				0.45293	-14.8979	1.62734
0.47717	-27.3104	2.97528			0.48844	-17.2374	-0.19862				0.45077	-15.1122	1.6419
0.47524	-27.6154	2.9967			0.48661	-17.4203	-0.21132				0.4486	-15.3238	1.68217
0.47331	-27.9206	3.03505			0.4848	-17.6116	-0.21551				0.44642	-15.5238	1.71099
0.47139	-28.2255	3.05647			0.48297	-17.7944	-0.21971				0.44427	-15.7496	1.73699
0.46947	-28.5394	3.10341			0.48116	-17.9858	-0.2324				0.44213	-15.9868	1.77443
0.46754	-28.8443	3.12483			0.47934	-18.1729	-0.24085				0.43999	-16.2126	1.80043
0.46564	-29.1665	3.16343			0.47755	-18.3684	-0.24929				0.43784	-16.4383	1.82643
0.46373	-29.48	3.19344			0.47571	-18.5513	-0.26199				0.43567	-16.6498	1.8667
0.46182	-29.7936	3.22345			0.47391	-18.7426	-0.26618				0.43352	-16.8756	1.8927
0.45989	-30.0988	3.2618			0.4721	-18.9339	-0.27887				0.43139	-17.1128	1.93014
0.45798	-30.4124	3.29181			0.47027	-19.1168	-0.28307				0.42924	-17.3386	1.95614
0.45609	-30.7429	3.32207			0.46846	-19.3081	-0.28726				0.42709	-17.5644	1.98214
0.45418	-31.0564	3.35209			0.46668	-19.508	-0.29995				0.42495	-17.7988	2.0453
0.45227	-31.37	3.3821			0.46486	-19.695	-0.3084				0.42282	-18.0388	2.05703
0.45038	-31.7005	3.41236			0.46307	-19.8906	-0.31684				0.42069	-18.2788	2.06876
0.4485	-32.0309	3.44262			0.46126	-20.082	-0.32103				0.41853	-18.5018	2.12047
0.44657	-32.3362	3.48097			0.45947	-20.2776	-0.32947				0.4164	-18.7418	2.1322
0.44468	-32.6581	3.50264			0.45765	-20.4646	-0.33792				0.41427	-18.979	2.16964
0.44278	-32.9802	3.54124			0.45586	-20.6602	-0.34636				0.41215	-19.2277	2.21853
0.44088	-33.3021	3.56291			0.45405	-20.8516	-0.35055				0.41	-19.4535	2.24453
0.439	-33.6326	3.59317			0.45229	-21.0556	-0.35899				0.40788	-19.7021	2.29341
0.4371	-33.9548	3.63177			0.45047	-21.2427	-0.36743				0.40576	-19.9536	2.31659
0.43523	-34.2936	3.65369			0.44869	-21.4426	-0.37162				0.40363	-20.1908	2.35403
0.43332	-34.6071	3.6837			0.44688	-21.6339	-0.38432				0.4015	-20.428	2.39147
0.4314	-34.9207	3.71371			0.44508	-21.8252	-0.38851				0.39936	-20.6653	2.42892
0.42953	-35.2598	3.75256			0.44331	-22.0293	-0.39695				0.39728	-20.9425	2.44926
0.42765	-35.5903	3.78282			0.44151	-22.2207	-0.40964				0.39514	-21.1797	2.48671
0.42577	-35.9205	3.79615			0.43974	-22.4248	-0.41808				0.39303	-21.4312	2.50988
0.42388	-36.2512	3.84334			0.43796	-22.6246	-0.42227				0.39089	-21.6655	2.57304
0.422	-36.5817	3.8736			0.43617	-22.8202	-0.43071				0.38877	-21.917	2.59621
0.42011	-36.9122	3.90386			0.43438	-23.0158	-0.43915				0.38669	-22.1942	2.61656
0.41823	-37.2427	3.93412			0.4326	-23.2156	-0.45185				0.38457	-22.4429	2.66545
0.41635	-37.5732	3.96438			0.43082	-23.4155	-0.45603				0.38246	-22.6944	2.68862
0.41446	-37.9037	3.99464			0.42905	-23.6153	-0.46873				0.38034	-22.943	2.73751
0.4126	-38.2425	4.01656			0.42725	-23.8109	-0.46866				0.37825	-23.2174	2.78357
0.4107	-38.5647	4.05516			0.42548	-24.0107	-0.47285				0.37615	-23.4803	2.81819
0.40884	-38.9121	4.08567			0.42373	-24.2191	-0.48554				0.37405	-23.7433	2.8528
0.40696	-39.2426	4.11593			0.42195	-24.4189	-0.49823				0.37193	-23.9919	2.90169
0.40509	-39.5814	4.13785			0.42017	-24.6187	-0.50242				0.36985	-24.2691	2.92204
0.40319	-39.9033	4.15953			0.41841	-24.8228	-0.51937				0.36774	-24.5321	2.95666
0.40134	-40.2507	4.19004			0.41663	-25.0227	-0.52356				0.36563	-24.7835	2.97983
0.39946	-40.5812	4.2203			0.41486	-25.2268	-0.53199				0.36356	-25.0694	3.03734
0.39758	-40.9203	4.25915			0.4131	-25.4309	-0.54894				0.36146	-25.3323	3.07195
0.39572	-41.2591	4.28107			0.41132	-25.6307	-0.55313				0.35939	-25.6209	3.10375
0.39386	-41.6065	4.31158			0.40956	-25.8348	-0.56157				0.35728	-25.881	3.16408
0.39198	-41.937	4.34184			0.40779	-26.0389	-0.57				0.35521	-26.1697	3.19587
0.39012	-42.2844	4.37235			0.40603	-26.243	-0.57844				0.35311	-26.4326	3.23049
0.38825	-42.6235	4.4112			0.40427	-26.4471	-0.58688				0.35103	-26.707	3.27655
0.38637	-42.954	4.44146			0.4025	-26.6512	-0.60383				0.34896	-26.9956	3.30834
0.3845	-43.2928	4.46338			0.40078	-26.868	-0.62502				0.34688	-27.2728	3.32869
0.38264	-43.6316	4.4853			0.39947	-27.2081	-0.77798				0.34481	-27.5586	3.3862
0.38076	-43.9707	4.52415			0.39797	-27.493	-0.85868				0.34274	-27.8473	3.41799
0.37893	-44.3265	4.54632			0.39623	-27.7056	-0.87562				0.34065	-28.1216	3.46405
0.37706	-44.6653	4.56824			0.3945	-27.9182	-0.88405				0.33858	-28.4103	3.49584
0.37519	-45.0044	4.60709			0.39276	-28.1308	-0.90099				0.33653	-28.7104	3.53908
0.37332	-45.3434	4.64594			0.391	-28.3348	-0.90943				0.33446	-28.999	3.57087
0.37148	-45.6992	4.66811			0.38923	-28.5389	-0.92638				0.33238	-29.2734	3.61693
0.36959	-46.0297	4.69837			0.38751	-28.7558	-0.93906				0.33033	-29.5763	3.63446
0.36776	-46.3854	4.72054			0.38576	-28.9641	-0.94325				0.32829	-29.8878	3.68914
0.36591	-46.7415	4.75964			0.38403	-29.1767	-0.96019				0.3262	-30.1622	3.7352
0.36405	-47.0803	4.78156			0.38225	-29.3766	-0.97288				0.32415	-30.4651	3.75272
0.36218	-47.4194	4.82041			0.3805	-29.5849	-0.97707				0.3221	-30.7652	3.79596
0.36032	-47.7668	4.85092			0.37876	-29.7975	-0.9855				0.32005	-31.0653	3.83919
0.35845	-48.1056	4.87284			0.37701	-30.0058	-0.99819				0.31798	-31.3539	3.87099
0.3566	-48.453	4.90335			0.37525	-30.2099	-1.00663				0.31593	-31.654	3.91422
0.35473	-48.7921	4.9422			0.37348	-30.414	-1.01507				0.31389	-31.9684	3.94319
0.35289	-49.1479	4.96437			0.37173	-30.6224	-1.01926				0.31184	-32.2685	3.98643
0.35104	-49.4953	4.99488			0.36998	-30.8307	-1.03195				0.30978	-32.5685	4.02966
0.34918	-49.8427	5.02539			0.36826	-31.0476	-1.04464				0.30775	-32.8829	4.05863
0.34733	-50.1901	5.0559			0.36651	-31.2559	-1.04882				0.30573	-33.2087	4.09904
0.34547	-50.5375	5.08641			0.36476	-31.4642	-1.06151				0.30366	-33.4973	4.13083
0.34362	-50.8847	5.09999			0.363	-31.6683	-1.06995				0.30164	-33.8231	4.17124
0.34177	-51.2321	5.1305			0.36124	-31.8724	-1.06989				0.2996	-34.1347	4.22592
0.33992	-51.5881	5.1696			0.35947	-32.0765	-1.07832				0.29755	-34.4376	4.24345
0.33806	-51.9269	5.19152			0.35774	-32.2891	-1.08676				0.29553	-34.7634	4.28386
0.33623	-52.2913	5.22228			0.356	-32.5017	-1.0952				0.29351	-35.0892	4.32427
0.33441	-52.6556	5.25304			0.35424	-32.7058	-1.10364				0.29148	-35.4035	4.35324
0.33252	-52.9861	5.2833			0.3525	-32.9184	-1.11207				0.28944	-35.7151	4.40792
0.33068	-53.3419	5.30547			0.35075	-33.1268	-1.12476				0.28743	-36.0437	4.42261
0.32882	-53.6807	5.32739			0.349	-33.3351	-1.12895				0.28542	-36.3809	4.47447
0.32696	-54.0281	5.3579			0.34725	-33.5434	-1.14164				0.28339	-36.6953	4.50344
0.32512	-54.3839	5.38007			0.34549	-33.7475	-1.15008				0.28135	-37.0097	4.5324
0.32328	-54.7399	5.41917			0.34377	-33.9644	-1.15426				0.27933	-37.3355	4.57281
0.32143	-55.0873	5.44968			0.342	-34.1685	-1.1627				0.27733	-37.6727	4.62467
0.31961	-55.4602	5.48903			0.34028	-34.3853	-1.17539				0.27533	-38.0128	4.65081
0.31776	-55.8074	5.50261			0.33852	-34.5894	-1.17532				0.27331	-38.3386	4.69122
0.31591	-56.1548	5.53312			0.33678	-34.802	-1.19226				0.27129	-38.6672	4.70592
0.31405	-56.5022	5.56363			0.33504	-35.0146	-1.1922				0.26928	-39.0044	4.75777
0.31222	-56.858	5.5858			0.3333	-35.2229	-1.19638				0.26726	-39.3302	4.79819
0.31036	-57.2054	5.61631			0.33155	-35.4313	-1.20907				0.26528	-39.6818	4.83577
0.30852	-57.5612	5.63848			0.3298	-35.6396	-1.21326				0.26328	-40.0218	4.86191
0.30667	-57.9086	5.66899			0.32807	-35.8565	-1.22594				0.26126	-40.3476	4.90232
0.30485	-58.2815	5.70833			0.32634	-36.0691	-1.23438				0.2593	-40.7248	4.93708
0.30302	-58.6373	5.7305			0.32457	-36.2732	-1.24282				0.2573	-41.0621	4.98894
0.30117	-58.9933	5.7696			0.32285	-36.49	-1.247				0.25531	-41.4136	5.02652
0.29932	-59.3404	5.78319			0.3211	-36.6984	-1.25119				0.25331	-41.7537	5.05267
0.29749	-59.6962	5.80536			0.31937	-36.911	-1.26813				0.25131	-42.0909	5.10452
0.29564	-60.0522	5.84445			0.31762	-37.1193	-1.27232				0.24932	-42.4424	5.14211
0.29382	-60.4166	5.87521			0.3159	-37.3362	-1.2765				0.24737	-42.8197	5.17687
0.29198	-60.7723	5.89738			0.31415	-37.5445	-1.28919				0.24535	-43.1454	5.21728
0.29017	-61.145	5.9198			0.31241	-37.7571	-1.29762				0.24337	-43.5084	5.26631
0.28831	-61.4927	5.96724			0.3107	-37.9782	-1.30606				0.2414	-43.8714	5.31534
0.28649	-61.8568	5.98107			0.30894	-38.1823	-1.3145				0.23942	-44.2229	5.35292
0.28465	-62.2128	6.02017			0.3072	-38.3949	-1.32293				0.23749	-44.623	5.41057
0.28278	-62.5516	6.04209			0.30545	-38.6032	-1.32712				0.23549	-44.9602	5.46243
0.28097	-62.9243	6.06451			0.30375	-38.8243	-1.33555				0.2335	-45.3118	5.50001
0.27913	-63.2803	6.10361			0.302	-39.0327	-1.34824				0.23153	-45.6747	5.54904
0.27729	-63.636	6.12578			0.30026	-39.2453	-1.35668				0.22958	-46.0519	5.5838
0.27547	-64.0004	6.15654			0.29855	-39.4664	-1.36511				0.2276	-46.4149	5.63283
0.27364	-64.3647	6.1873			0.29683	-39.6832	-1.3693				0.22564	-46.7807	5.65615
0.27179	-64.7121	6.21781			0.2951	-39.8958	-1.38624				0.22366	-47.1436	5.70518
0.26998	-65.0848	6.24023			0.29337	-40.1127	-1.39042				0.22166	-47.4809	5.75703
0.26813	-65.4408	6.27933			0.29162	-40.321	-1.40311				0.21971	-47.8581	5.79179
0.2663	-65.7966	6.3015			0.28989	-40.5336	-1.41155				0.21773	-48.2211	5.84082
0.26447	-66.1609	6.33226			0.28814	-40.7419	-1.42424				0.21578	-48.5983	5.87559
0.26262	-66.5084	6.36277			0.28642	-40.9588	-1.42842				0.21379	-48.947	5.93888
0.26082	-66.8894	6.37685			0.2847	-41.1756	-1.4326				0.21184	-49.3242	5.97364
0.25899	-67.254	6.42454			0.28297	-41.3925	-1.44529				0.20988	-49.6986	6.03412
0.25715	-67.6097	6.44671			0.28127	-41.6136	-1.45372				0.20791	-50.0616	6.08315
0.25535	-67.9824	6.46913			0.27952	-41.8219	-1.46641				0.20597	-50.4502	6.12935
0.25349	-68.3298	6.49964			0.27778	-42.0345	-1.47485				0.204	-50.8132	6.17838
0.25166	-68.6942	6.5304			0.27605	-42.2471	-1.48329				0.20201	-51.1647	6.21597
0.24984	-69.0585	6.56116			0.27431	-42.4597	-1.49172				0.20004	-51.5277	6.265
0.24804	-69.4398	6.59217			0.2726	-42.6808	-1.50016				0.1981	-51.9163	6.3112
0.24622	-69.8042	6.62293			0.27089	-42.9019	-1.51709				0.19615	-52.2907	6.37168
0.24438	-70.1599	6.6451			0.26914	-43.1103	-1.52128				0.19419	-52.668	6.40644
0.24257	-70.5328	6.68444			0.26744	-43.3314	-1.52971				0.19222	-53.0309	6.45547
0.24076	-70.9055	6.70686			0.26569	-43.5397	-1.5424				0.19026	-53.4053	6.51594
0.23895	-71.2782	6.72928			0.26397	-43.7565	-1.55509				0.18831	-53.7826	6.5507
0.23709	-71.6256	6.75979			0.26224	-43.9734	-1.56778				0.18635	-54.157	6.61117
0.23528	-71.9986	6.79914			0.26051	-44.186	-1.56771				0.18441	-54.5456	6.65738
0.23347	-72.3713	6.82156			0.25879	-44.4028	-1.5804				0.18246	-54.92	6.71785
0.23163	-72.727	6.84373			0.25706	-44.6197	-1.59308				0.18053	-55.3201	6.7755
0.22983	-73.1083	6.87474			0.25534	-44.8365	-1.60577				0.17856	-55.6831	6.82453
0.22801	-73.4726	6.9055			0.25361	-45.0491	-1.6057				0.17661	-56.0575	6.88501
0.22618	-73.837	6.93626			0.2519	-45.2702	-1.62264				0.17468	-56.4576	6.94265
0.22437	-74.2097	6.95868			0.25016	-45.4828	-1.63108				0.17271	-56.8206	6.99168
0.22255	-74.574	6.98944			0.24843	-45.6954	-1.63951				0.17077	-57.2064	7.0636
0.22074	-74.9469	7.02879			0.24671	-45.9123	-1.6522				0.16883	-57.5951	7.10981
0.21893	-75.3196	7.05121			0.245	-46.1334	-1.66064				0.16687	-57.9695	7.17028
0.21714	-75.7095	7.09081			0.24328	-46.3502	-1.66482				0.16493	-58.3525	7.26791
0.21527	-76.0483	7.11273			0.24156	-46.5671	-1.67751				0.16297	-58.7297	7.30267
0.21348	-76.4296	7.14374			0.23982	-46.7796	-1.68594				0.16103	-59.1156	7.37459
0.21167	-76.8023	7.16616			0.2381	-46.9965	-1.69013				0.15909	-59.5014	7.44651
0.20983	-77.1583	7.20526			0.23636	-47.2091	-1.70707				0.15713	-59.8758	7.50698
0.20803	-77.5396	7.23626			0.23466	-47.4302	-1.7155				0.15517	-60.2474	7.59317
0.20625	-77.9292	7.25893			0.23292	-47.6428	-1.72394				0.1532	-60.6104	7.6422
0.20441	-78.2852	7.29803			0.23121	-47.8639	-1.73237				0.15126	-60.9962	7.71412
0.20263	-78.6748	7.3207			0.22949	-48.0807	-1.74506				0.14932	-61.3821	7.78603
0.20081	-79.0477	7.36005			0.22778	-48.3018	-1.75349				0.14734	-61.7422	7.86078
0.19902	-79.429	7.39106			0.22606	-48.5187	-1.75767				0.14541	-62.1395	7.94414
0.19721	-79.8017	7.41348			0.22434	-48.7355	-1.77036				0.14343	-62.491	7.98173
0.19538	-80.166	7.44424			0.22262	-48.9524	-1.78305				0.14147	-62.8626	8.06791
0.19357	-80.539	7.48359			0.22087	-49.1607	-1.79574				0.13953	-63.2484	8.13983
0.19175	-80.9119	7.52294			0.21915	-49.3776	-1.79992				0.13763	-63.6714	8.22037
0.18999	-81.3101	7.5542			0.21744	-49.5987	-1.80836				0.13567	-64.043	8.30656
0.18818	-81.6828	7.57662			0.2157	-49.8113	-1.8253				0.13373	-64.426	8.40419
0.18638	-82.0641	7.60762			0.214	-50.0324	-1.83373				0.13178	-64.8119	8.47611
0.18454	-82.4201	7.64672			0.21226	-50.245	-1.84217				0.12981	-65.172	8.55085
0.18276	-82.8097	7.66939			0.21057	-50.4703	-1.84635				0.12788	-65.5693	8.63421
0.18094	-83.1826	7.70874			0.20885	-50.6872	-1.85903				0.12592	-65.9409	8.7204
0.17916	-83.5722	7.73141			0.20712	-50.904	-1.87172				0.12394	-66.301	8.79514
0.17735	-83.9452	7.77076			0.2054	-51.1208	-1.88441				0.122	-66.684	8.89277
0.17555	-84.3264	7.80177			0.20368	-51.3377	-1.88859				0.12004	-67.0556	8.97896
0.17377	-84.7163	7.84137			0.20197	-51.5588	-1.89702				0.11813	-67.4643	9.07377
0.17196	-85.0892	7.88072			0.20025	-51.7756	-1.91822				0.11615	-67.8216	9.17422
0.17018	-85.4789	7.90339			0.19854	-51.9967	-1.91815				0.11421	-68.2075	9.24614
0.16836	-85.8518	7.94273			0.19684	-52.2178	-1.93508				0.11223	-68.5648	9.3466
0.16655	-86.2245	7.96515			0.19512	-52.4347	-1.94777				0.11027	-68.9364	9.43279
0.16475	-86.606	8.01309			0.19339	-52.6515	-1.96046				0.10831	-69.3079	9.51897
0.16298	-87.0042	8.04435			0.19167	-52.8684	-1.97314				0.10636	-69.6938	9.59089
0.16118	-87.3769	8.06677			0.18995	-53.0852	-1.97733				0.1044	-70.0625	9.70279
0.15939	-87.767	8.1233			0.18823	-53.3021	-1.98151				0.10246	-70.4484	9.77471
0.15761	-88.1566	8.14597			0.18652	-53.5232	-1.99845				0.10048	-70.8057	9.87517
0.15578	-88.521	8.17673			0.1848	-53.74	-2.01114				0.09855	-71.2001	9.98424
0.154	-88.9108	8.21632			0.18308	-53.9569	-2.01532				0.09659	-71.5717	10.0704
0.15222	-89.3004	8.23899			0.18134	-54.1695	-2.02375				0.09461	-71.929	10.1709
0.1504	-89.6734	8.27834			0.17963	-54.3906	-2.03219				0.09265	-72.3034	10.2314
0.14861	-90.0544	8.29242			0.17791	-54.6074	-2.04488				0.09072	-72.6979	10.3404
0.14682	-90.4445	8.34895			0.17619	-54.8243	-2.05756				0.08875	-73.058	10.4152
0.14505	-90.8427	8.38021			0.17447	-55.0411	-2.06175				0.0868	-73.4411	10.5128
0.14326	-91.224	8.41122			0.17276	-55.2622	-2.07868				0.08482	-73.7983	10.6133
0.14145	-91.6055	8.45916			0.17104	-55.4791	-2.08287				0.08291	-74.2071	10.7081
0.13969	-92.0037	8.49041			0.16932	-55.6959	-2.09555				0.08093	-74.5644	10.8085
0.1379	-92.3936	8.53001			0.1676	-55.9128	-2.09974				0.07899	-74.9502	10.8804
0.13609	-92.7665	8.56936			0.16585	-56.1211	-2.11243				0.07703	-75.3218	10.9666
0.13433	-93.1733	8.60921			0.16415	-56.3464	-2.12511				0.07507	-75.6934	11.0528
0.13255	-93.5629	8.63188			0.16245	-56.5675	-2.12504				0.07311	-76.065	11.139
0.13075	-93.9445	8.67982			0.16073	-56.7844	-2.14623				0.07116	-76.4508	11.2109
0.12895	-94.326	8.72775			0.15903	-57.0097	-2.15892				0.0692	-76.8196	11.3228
0.12717	-94.7158	8.76735			0.15732	-57.2308	-2.17585				0.06724	-77.194	11.3833
0.12539	-95.1055	8.79002			0.1556	-57.4477	-2.18854				0.0653	-77.577	11.4809
0.12358	-95.487	8.83796			0.15388	-57.6645	-2.20123				0.06336	-77.9628	11.5528
0.12182	-95.8852	8.86922			0.15217	-57.8856	-2.21817				0.06141	-78.3487	11.6248
0.12005	-96.2834	8.90048			0.15047	-58.1067	-2.2266				0.05945	-78.7202	11.711
0.11825	-96.6649	8.94842			0.14873	-58.3193	-2.23504				0.05753	-79.1204	11.7686
0.11649	-97.0717	8.98826			0.14704	-58.5447	-2.25622				0.05558	-79.5034	11.8662
0.11469	-97.453	9.01927			0.14536	-58.7743	-2.26466				0.05364	-79.8892	11.9382
0.11294	-97.8598	9.05912			0.14371	-59.0124	-2.3071				0.05173	-80.3008	12.0073
0.11114	-98.2413	9.10706			0.14363	-59.7265	-2.81711				0.04979	-80.6866	12.0792
0.10934	-98.6226	9.13807			0.14195	-59.9561	-2.84255				0.04788	-81.0954	12.174
0.10757	-99.021	9.18625			0.14025	-60.1815	-2.86374				0.04594	-81.4812	12.2459
0.10577	-99.4023	9.21726			0.13857	-60.4111	-2.88067				0.04403	-81.8928	12.315
0.10405	-99.826	9.25736			0.13688	-60.6364	-2.90186				0.0421	-82.2901	12.3984
0.10223	-100.199	9.29671			0.13517	-60.8575	-2.9188				0.04019	-82.7044	12.4417
0.10046	-100.597	9.32797			0.13346	-61.0786	-2.93574				0.03826	-83.0931	12.4879
0.0987	-101.004	9.38475			0.13176	-61.2997	-2.95267				0.03633	-83.4932	12.5456
0.09691	-101.385	9.41575			0.13002	-61.5123	-2.96111				0.03444	-83.9162	12.6261
0.09514	-101.784	9.44701			0.12831	-61.7334	-2.96954				0.03253	-84.3306	12.6695
0.09334	-102.165	9.49495			0.12656	-61.9418	-2.98223				0.0306	-84.7193	12.7157
0.09157	-102.563	9.52621			0.12481	-62.1501	-2.98642				0.02869	-85.1337	12.7591
0.0898	-102.962	9.5744			0.12308	-62.3627	-2.99486				0.02678	-85.5481	12.8025
0.08805	-103.368	9.59732			0.12136	-62.5796	-2.99904				0.02491	-85.9853	12.8687
0.08623	-103.742	9.65359			0.11961	-62.7879	-3.01173				0.02301	-86.4026	12.8864
0.08448	-104.157	9.70203			0.11791	-63.0132	-3.02441				0.02111	-86.8198	12.9041
0.0827	-104.547	9.7247			0.11618	-63.2259	-3.02435				0.0192	-87.237	12.9217
0.08092	-104.936	9.7643			0.11443	-63.4342	-3.03704				0.01732	-87.6656	12.9508
0.07915	-105.335	9.81249			0.11269	-63.6468	-3.04547				0.01542	-88.0828	12.9685
0.07736	-105.725	9.85208			0.11093	-63.8509	-3.04541				0.01353	-88.5143	12.9719

## Sheet: Figure 3d
	spcific current	ECSA specific current@0.8 V
	mA/ug	mA/cm\+(2)\-(Pt)
Pt/HOMC	-0.39406	-1.19411	0.05992
Pt/Ketjenblack	-0.25441	-1.06005	-0.05297
Pt/Vulcan	-0.28417	-0.69309	0.064
