# Supplementary material for: Resolving optimal ionomer interaction in fuel cell electrodes via operando X-ray absorption spectroscopy
Source: Nat Commun. 2024 Oct 30;15:9390. doi: 10.1038/s41467-024-53823-z (PMC11525635; doi:10.1038/s41467-024-53823-z)
Supplement: Supplementary file 3 — Source Data [file 41467_2024_53823_MOESM3_ESM.zip › Source Data Figure 4.xlsx]

## Sheet: Figure 4a
Relative Pressure	Quantity Adsorbed	Relative Pressure	Quantity Adsorbed
p/p°	cm³/g STP	p/p°	cm³/g STP
	Pt/MCS (51.99m2/g)		ionomer/Pt/MCS (47.33m2/g)
0.00107	5.07133	0.00195	0.22368
0.00203	5.65315	0.00292	0.28495
0.00322	6.0546	0.00397	0.3452
0.00392	6.2281	0.00498	0.39957
0.00499	6.43146	0.00598	0.45124
0.00598	6.58874	0.00698	0.50134
0.007	6.72697	0.008	0.5489
0.00801	6.84875	0.00898	0.592
0.00901	6.95717	0.01002	0.63888
0.01002	7.05765	0.01961	1.05498
0.01946	7.66666	0.02999	1.49794
0.03004	8.1729	0.03999	1.92152
0.04002	8.58263	0.04951	2.27615
0.04956	8.94577	0.05952	2.66377
0.05948	9.29771	0.06949	3.0277
0.06959	9.64668	0.07985	3.41666
0.08017	9.99448	0.08982	3.77646
0.08987	10.3081	0.09992	4.13254
0.09999	10.6352	0.14837	5.83232
0.14815	12.0221	0.20006	7.53804
0.19907	13.4539	0.25023	9.08778
0.24983	14.8699	0.3002	10.5523
0.29941	16.2333	0.34973	11.9096
0.34941	17.5878	0.40032	13.2148
0.40008	18.9343	0.45029	14.3933
0.45037	20.2356	0.50055	15.5498
0.50031	21.5129	0.55009	16.5867
0.55071	22.7856	0.59967	17.5622
0.6003	24.0655	0.65009	18.452
0.65066	25.378	0.70017	19.3046
0.70026	26.736	0.75068	20.1102
0.74944	28.1853	0.8002	20.8858
0.79945	29.8384	0.85025	21.5952
0.84929	31.8399	0.90067	22.4284
0.89939	34.5335	0.92006	22.8214
0.92017	36.2079	0.93952	23.2845
0.93997	38.1169	0.96013	24.0465
0.9598	40.7899	0.97956	25.8311
0.9789	45.6055	0.98993	28.0989
0.98959	50.8124	0.94283	23.63
0.92641	37.9151	0.89276	22.1368
0.89436	34.8958	0.84094	21.1401
0.84143	31.944	0.78992	20.2359
0.7906	29.9049	0.74051	19.3723
0.74085	28.2917	0.69032	18.4657
0.69067	26.8487	0.63988	17.5296
0.6404	25.5132	0.60085	16.7303
0.60013	24.4654	0.5804	16.1794
0.58032	23.9573	0.56038	15.7521
0.55995	23.4249	0.54007	15.2735
0.54035	22.9496	0.51982	14.767
0.52056	22.4244	0.50041	14.314
0.50001	21.8795	0.48002	13.782
0.47996	21.3822	0.46036	13.312
0.46043	20.8745	0.43993	12.7934
0.44047	20.3591	0.41996	12.3086
0.42028	19.8388	0.40049	11.7964
0.40041	19.3354	0.35146	10.6158
0.35169	18.0998	0.30015	9.33262
0.30009	16.7764	0.24996	8.03355
0.25	15.4864	0.20265	6.80141
0.20332	14.2775	0.15013	5.34025
0.15003	12.8794	0.10004	3.88358
0.10002	11.55

## Sheet: Figure 4b
Relative Pressure	Quantity Adsorbed	Relative Pressure	Quantity Adsorbed
p/p°	cm³/g STP	p/p°	cm³/g STP
	Pt/Ketjenblack (1,405.43 cm2/g)		ionomer/Pt/Ketjenblack (384.90cm2/g)
1.93432e-06	6.41563	7.80594e-06	6.52193
3.83049e-06	12.8909	3.92266e-05	13.1094
5.90042e-06	19.3453	0.000108288	19.5048
8.82419e-06	25.8244	0.000253661	25.6319
1.32704e-05	32.2629	0.000519625	31.1933
1.91486e-05	38.7251	0.000981408	36.0139
2.61475e-05	45.1982	0.00193	40.6123
3.46395e-05	51.669	0.00287	43.2062
4.47115e-05	58.1464	0.0043	45.8869
5.65354e-05	64.5756	0.0049	46.7849
7.04762e-05	70.9776	0.00595	48.1333
8.72344e-05	77.4355	0.00696	49.2454
0.00010686	83.847	0.00796	50.2494
0.000130437	90.2906	0.00896	51.1412
0.00015849	96.7226	0.00998	51.9835
0.000191566	103.116	0.01984	57.7429
0.00023134	109.545	0.02985	62.0149
0.000277887	115.852	0.03977	65.548
0.000333612	122.189	0.04891	68.473
0.000400399	128.46	0.05896	71.3754
0.000479996	134.697	0.06911	74.1164
0.0005767	140.885	0.07977	76.8459
0.000694139	147.055	0.08973	79.2918
0.00083828	153.188	0.09967	81.6158
0.00101	159.203	0.14706	91.6796
0.00199	178.546	0.19896	101.938
0.00295	188.759	0.24914	111.381
0.00397	195.931	0.29849	120.477
0.00477	200.294	0.34974	129.865
0.00586	205.061	0.39993	139.055
0.00684	208.593	0.45024	148.439
0.00789	211.898	0.50027	158.088
0.00887	214.618	0.5502	168.207
0.00992	217.213	0.59948	179.013
0.01924	233.991	0.65006	191.015
0.02964	246.651	0.69968	204.079
0.0388	255.964	0.74928	218.621
0.053	268.681	0.7996	235.521
0.0589	273.636	0.84897	254.398
0.06959	282.25	0.89905	275.72
0.07954	289.957	0.91908	287.291
0.08936	297.396	0.93932	304.796
0.09931	304.797	0.95734	332.479
0.14819	339.97	0.97349	382.185
0.19701	374.375	0.99447	409.095
0.24779	409.79	0.93017	345.658
0.29864	445.105	0.88416	285.27
0.34882	480.06	0.83416	263.678
0.39914	515.341	0.7935	254.115
0.45007	551.656	0.74141	245.74
0.49898	587.36	0.69056	239.237
0.54812	624.831	0.64008	233.166
0.59749	664.503	0.60073	228.261
0.64753	707.533	0.58074	225.152
0.69691	754.189	0.56042	222.214
0.74644	806.493	0.54012	219.072
0.79502	865.661	0.52005	215.753
0.84431	934.655	0.50068	212.361
0.89935	1019.36	0.48147	204.543
0.91773	1054.27	0.46641	171.492
0.93734	1104.22	0.43824	152.825
0.95333	1164.49	0.42228	147.988
0.95896	1194.71	0.40107	142.838
0.97479	1322.38	0.35227	133.684
0.99874	1387.07	0.30053	124.503
0.93499	1201.57	0.25018	115.6
0.88802	1042.37	0.2043	107.315
0.839	970.623	0.15014	97.1146
0.78088	919.078	0.10018	86.9138
0.74471	893.917
0.69243	860.644
0.64198	826.759
0.60208	795.663
0.58082	775.503
0.55947	755.891
0.54096	737.987
0.52142	718.609
0.50157	698.514
0.48286	673.435
0.46579	599.262
0.43443	550.603
0.4236	539.663
0.40139	520.464
0.35535	486.601
0.30232	449.414
0.25349	415.439
0.20078	378.811
0.15065	343.681
0.10024	307.807

## Sheet: Figure 4c
Relative Pressure	Quantity Adsorbed	Relative Pressure	Quantity Adsorbed
p/p°	cm³/g STP	p/p°	cm³/g STP
	Pt/Vulcan XC-72 (210.50m2/g)		ionomer/Pt/Vulcan XC-72 (111.32 m2/g)
1.30506e-05	6.49798	0.00108	0.70664
8.14006e-05	12.9717	0.0019	0.90614
0.000318414	19.0702	0.00293	1.10973
0.000909528	24.3129	0.00397	1.28638
0.0021	28.2928	0.00497	1.43917
0.00288	29.68	0.00597	1.58513
0.00432	31.4087	0.00697	1.72424
0.00492	31.961	0.008	1.8572
0.00598	32.7516	0.00899	1.97819
0.00697	33.3824	0.01001	2.10592
0.00798	33.9309	0.01942	3.35508
0.00899	34.4155	0.03	4.52731
0.01	34.8542	0.03996	5.57221
0.01987	37.9282	0.04939	6.52262
0.03009	39.9798	0.05934	7.50165
0.0399	41.6204	0.06929	8.41815
0.04903	42.9253	0.07994	9.39384
0.05907	44.2114	0.08999	10.2464
0.06934	45.466	0.1002	11.1129
0.08002	46.6921	0.14792	15.1224
0.08968	47.736	0.19995	19.2035
0.09981	48.7951	0.25014	22.9937
0.1472	53.4307	0.30042	26.5698
0.19899	58.1449	0.35037	29.981
0.24905	62.5574	0.4003	33.1708
0.29951	66.8645	0.45022	36.2613
0.34992	70.9943	0.49989	39.136
0.40006	75.0336	0.5501	41.9174
0.45055	79.0307	0.60002	44.6981
0.50056	82.9367	0.6504	47.3758
0.55054	86.8401	0.70038	49.9912
0.59955	90.8072	0.75009	52.5391
0.65	95.1344	0.80027	55.3787
0.69981	99.837	0.85027	58.227
0.7496	105.32	0.90011	61.723
0.79869	111.863	0.92014	63.8981
0.84872	120.808	0.93974	67.1956
0.89745	134.622	0.95957	72.8444
0.91976	144.487	0.9794	84.4998
0.93896	156.579	0.98908	99.023
0.95716	173.844	0.94628	76.0357
0.97407	202.201	0.89489	62.6024
0.98532	235.948	0.8413	57.9211
0.94067	185.96	0.79085	54.5155
0.8873	137.866	0.74034	51.5222
0.83583	120.111	0.69007	48.5208
0.79565	111.797	0.64	45.5098
0.74171	103.843	0.60008	43.0381
0.69084	98.151	0.58055	41.6767
0.64028	93.4232	0.56054	40.3017
0.60093	90.0484	0.54007	38.8995
0.58049	88.264	0.52065	37.6239
0.56053	86.677	0.50049	36.1763
0.54006	85.0939	0.48019	34.7253
0.51998	83.5155	0.45989	33.3053
0.50044	82.0083	0.44052	32.1471
0.48	80.4339	0.42033	30.8884
0.46032	78.8794	0.40002	29.4779
0.44014	77.068	0.35146	26.5335
0.4204	75.2866	0.30022	22.8354
0.40013	73.564	0.24994	19.1245
0.35229	69.8177	0.20316	16.1271
0.30056	65.7379	0.15032	12.7422
0.25031	61.6834	0.10004	9.37477
0.2047	57.9716
0.15002	53.3647
0.10027	48.8762

## Sheet: Figure 4d
Pore Width	dV/dW Pore Volume	Cumulative Pore Volume	Pore Width	dV/dW Pore Volume	Cumulative Pore Volume
nm	cm³/g·nm	cm³/g	nm	cm³/g·nm	cm³/g
	Pt/MCS (51.99m2/g)	Pt/MCS (51.99m2/g)		ionomer/Pt/MCS (47.33m2/g)	ionomer/Pt/MCS (47.33m2/g)
2.32138	0.00271	0.00235	2.32138	0	0
2.40707	0.000997653	0.00245	2.40707	0	0
2.52132	0	0.00245	2.52132	0	0
2.62129	0	0.00245	2.62129	0	0
2.73554	0	0.00245	2.73554	0	0
2.8498	0	0.00245	2.8498	0	0
2.96405	0	0.00245	2.96405	0	0
3.09258	0	0.00245	3.09258	0	0
3.22112	0	0.00245	3.22112	0	0
3.36393	0.000776935	0.00256	3.36393	0	0
3.49247	0.00402	0.00313	3.49247	0	0
3.64957	0.00914	0.0045	3.64957	0	0
3.79238	0.01157	0.00632	3.79238	0	0
3.96376	0.01202	0.00829	3.96376	0.000221069	3.6308e-05
4.12086	0.01093	0.01009	4.12086	0.00273	0.000485321
4.29224	0.00923	0.01174	4.29224	0.00582	0.00152
4.4779	0.00765	0.01316	4.4779	0.00972	0.00333
4.66356	0.00675	0.01446	4.66356	0.01248	0.00573
4.8635	0.00634	0.01572	4.8635	0.01277	0.00829
5.06344	0.00591	0.0169	5.06344	0.01026	0.01034
5.26339	0.00533	0.01805	5.26339	0.00794	0.01204
5.49189	0.00492	0.01917	5.49189	0.00691	0.01362
5.7204	0.005	0.02039	5.7204	0.007	0.01532
5.97747	0.00552	0.0218	5.97747	0.00712	0.01715
6.23454	0.00572	0.02327	6.23454	0.00575	0.01863
6.4916	0.00526	0.02463	6.4916	0.00417	0.0197
6.74867	0.0044	0.02582	6.74867	0.00266	0.02042
7.03431	0.00331	0.02681	7.03431	0.00145	0.02086
7.3485	0.00244	0.02754	7.3485	0.00149	0.0213
7.63413	0.00235	0.02828	7.63413	0.00287	0.0222
7.97689	0.0029	0.02923	7.97689	0.00356	0.02337
8.29109	0.00325	0.03035	8.29109	0.00316	0.02445
8.66241	0.00324	0.03151	8.66241	0.00225	0.02526
9.00517	0.00274	0.03253	9.00517	0.00126	0.02572
9.40505	0.00188	0.03325	9.40505	0.000548795	0.02594
9.77637	0.00139	0.03381	9.77637	0.000846451	0.02627
10.2048	0.00137	0.0344	10.2048	0.00091598	0.02667
10.6333	0.00177	0.03518	10.6333	0.00157	0.02736
11.0903	0.00216	0.03617	11.0903	0.00126	0.02794
11.5473	0.00183	0.03703	11.5473	0.000633628	0.02824
12.0329	0.0015	0.03778	12.0329	0.000747232	0.02861
12.547	0.00143	0.03851	12.547	0.000540523	0.02889
13.0611	0.00148	0.0393	13.0611	0.000755157	0.02929
13.6038	0.0015	0.04013	13.6038	0.000427538	0.02952
14.1751	0.00136	0.04093	14.1751	0.00042416	0.02977
14.7749	0.00105	0.04158	14.7749	0	0.02977
15.4033	0.000857749	0.04213	15.4033	0.000289582	0.02996
16.0603	0.000830598	0.04267	16.0603	0.000637483	0.03038
16.7172	0.000886349	0.04328	16.7172	0	0.03038
17.4313	0.000953505	0.04396	17.4313	0.000218608	0.03053
18.1454	0.000921591	0.04465	18.1454	0.00057141	0.03096
18.9166	0.0007781	0.04526	18.9166	0	0.03096
19.7164	0.000689832	0.04582	19.7164	0	0.03096
20.5447	0.000682297	0.04639	20.5447	0.000295305	0.03121
21.4016	0.000713907	0.04703	21.4016	0.000679262	0.03181
22.3156	0.000753858	0.04772	22.3156	0.000238888	0.03203
23.2296	0.00084196	0.04852	23.2296	0.000232757	0.03225
24.2294	0.000910992	0.04943	24.2294	0.000114418	0.03236
25.2291	0.000799197	0.0502	25.2291	0.000226975	0.03258
26.1431	0.000588521	0.05081	26.1431	0	0.03258
27.3142	0.00043113	0.05133	27.3142	0	0.03258
28.5424	0.000494042	0.05195	28.5424	0.000367931	0.03304
29.8277	0.000680169	0.05284	29.8277	5.14535e-05	0.03311
31.1702	0.000753256	0.05387	31.1702	0.000242096	0.03344
32.5698	0.000629274	0.05477	32.5698	0	0.03344
34.0265	0.000468849	0.05548	34.0265	0	0.03344
35.5689	0.000315891	0.05597	35.5689	0	0.03344
37.1685	0.000169561	0.05625	37.1685	0.000344971	0.03401
38.8537	3.67493e-05	0.05631	38.8537	0	0.03401
40.5961	0	0.05631	40.5961	0	0.03401
42.4241	4.26739e-05	0.05639	42.4241	0	0.03401
44.3379	0.00015069	0.05669	44.3379	0	0.03401
46.3373	0.000277399	0.05726	46.3373	0	0.03401
48.4224	0.000368622	0.05804	48.4224	7.20902e-06	0.03402
50.5932	0.000385525	0.0589	50.5932	0.000337942	0.03478
52.8782	0.000322943	0.05965	52.8782	0	0.03478
55.249	0.000226942	0.0602	55.249	0	0.03478
57.734	0.000129326	0.06053	57.734	0	0.03478
60.3332	5.43476e-05	0.06067	60.3332	0	0.03478
63.0467	2.00838e-05	0.06073	63.0467	0	0.03478
65.9031	3.86907e-05	0.06084	65.9031	0	0.03478
68.8451	0.000111796	0.06118	68.8451	0	0.03478
71.9585	0.000229614	0.06191	71.9585	0.000268333	0.03563
75.1861	0.00035486	0.06309	75.1861	0	0.03563
78.5851	0.000419864	0.06454	78.5851	0	0.03563
82.127	0.000401288	0.06599	82.127	0	0.03563
85.8116	0.000315247	0.06718	85.8116	0	0.03563
89.6676	0.000198348	0.06796	89.6676	0	0.03563
93.695	9.2603e-05	0.06834	93.695	0	0.03563
97.9224	2.52831e-05	0.06842	97.9224	0.000369472	0.03679
100.008	0	0.06842	100.008	0.000606303	0.03806

## Sheet: Figure 4e
Pore Width	dV/dW Pore Volume	Cumulative Pore Volume	Pore Width	dV/dW Pore Volume	Cumulative Pore Volume
nm	cm³/g·nm	cm³/g	nm	cm³/g·nm	cm³/g
	Pt/Ketjenblack (1,405.43 cm2/g)	Pt/Ketjenblack (1,405.43 cm2/g)		ionomer/Pt/Ketjenblack (384.90cm2/g)	ionomer/Pt/Ketjenblack (384.90cm2/g)
0.4269	0	0	0.44474	0	0
0.44474	0	0	0.46257	0	0
0.46257	0	0	0.48041	0	0
0.48041	0	0	0.51608	0	0
0.51608	0	0	0.53391	0	0
0.53391	0.01942	0.00034631	0.55175	0	0
0.55175	0.04444	0.00154	0.58742	0	0
0.58742	0.11446	0.0046	0.60525	0	0
0.60525	0.13719	0.00827	0.64092	0.02986	0.00107
0.64092	0.15867	0.01393	0.67659	0.07494	0.00307
0.67659	0.0788	0.01603	0.69443	0.0817	0.00526
0.69443	0.03982	0.0171	0.7301	0.072	0.00782
0.7301	0	0.0171	0.76577	0.04042	0.00927
0.76577	0.04688	0.01877	0.80144	0.00882	0.00958
0.80144	0.2279	0.0269	0.83711	0	0.00958
0.83711	0.53281	0.04591	0.87278	0.03844	0.01095
0.87278	0.87567	0.07714	0.90845	0.08665	0.01481
0.90845	1.04123	0.12357	0.96195	0.09351	0.01898
0.96195	0.63391	0.15183	0.99762	0.05549	0.02146
0.99762	0.23827	0.16245	1.05113	0	0.02146
1.05113	0	0.16245	1.0868	0	0.02146
1.0868	0	0.16245	1.1403	0	0.02146
1.1403	0	0.16245	1.19381	0	0.02146
1.19381	0	0.16245	1.24731	0.02694	0.0229
1.24731	0	0.16245	1.30082	0.04969	0.02556
1.30082	0	0.16245	1.35432	0.03563	0.02778
1.35432	0	0.16245	1.42566	0.03152	0.02975
1.42566	0.03689	0.16476	1.47917	0.04797	0.03257
1.47917	0.09929	0.1706	1.54338	0.07626	0.03829
1.54338	0.17148	0.18344	1.62898	0.08107	0.04407
1.62898	0.16233	0.19502	1.68606	0.04734	0.04745
1.68606	0.09112	0.20153	1.77166	0	0.04745
1.77166	0	0.20153	1.85727	0.02974	0.04999
1.85727	0.04274	0.20518	1.94288	0.14175	0.06213
1.94288	0.36889	0.23677	2.02849	0.09126	0.06994
2.02849	0.28823	0.26144	2.1141	0.04689	0.07395
2.1141	0.1659	0.27564	2.1997	0.05283	0.07923
2.1997	0.18518	0.29414	2.31385	0.07235	0.08646
2.31385	0.26731	0.32084	2.39946	0.06476	0.09293
2.39946	0.24693	0.3455	2.5136	0.04749	0.09835
2.5136	0.18646	0.36678	2.62774	0.05021	0.10408
2.62774	0.19952	0.38955	2.74189	0.0544	0.11106
2.74189	0.21773	0.41751	2.88457	0.05141	0.11767
2.88457	0.20515	0.44386	2.99871	0.05419	0.12462
2.99871	0.21663	0.47168	3.14139	0.05554	0.13255
3.14139	0.22309	0.50351	3.28407	0.06241	0.14145
3.28407	0.25011	0.53919	3.42675	0.06344	0.15141
3.42675	0.25185	0.57872	3.59797	0.04552	0.1592
3.59797	0.17823	0.60923	3.76918	0.05144	0.16728
3.76918	0.20059	0.64072	3.91186	0.05117	0.17604
3.91186	0.19973	0.67491	4.11162	0.05003	0.18532
4.11162	0.19324	0.71076	4.28283	0.05591	0.19569
4.28283	0.21079	0.74985	4.48258	0.05124	0.20592
4.48258	0.19082	0.78797	4.68234	0.02707	0.21133
4.68234	0.10101	0.80815	4.88209	0.02979	0.21771
4.88209	0.11092	0.83189	5.11038	0.06147	0.23174
5.11038	0.22652	0.8836	5.33866	0.04616	0.24294
5.33866	0.16916	0.92463	5.59549	0.02428	0.24917
5.59549	0.08841	0.94733	5.85231	0.02172	0.25475
5.85231	0.07927	0.96769	6.10914	0.02304	0.26067
6.10914	0.085	0.98952	6.36596	0.02666	0.26828
6.36596	0.09925	1.01785	6.67986	0.03536	0.27887
6.67986	0.13174	1.05732	6.96522	0.03837	0.29037
6.96522	0.14287	1.10013	7.27911	0.0365	0.30235
7.27911	0.13598	1.14475	7.62154	0.02421	0.31064
7.62154	0.09132	1.17602	7.96398	0.01101	0.31441
7.96398	0.04316	1.1908	8.30641	0.00615	0.3166
8.30641	0.0252	1.19979	8.67738	0.01178	0.32114
8.67738	0.04537	1.21727	9.07688	0.01629	0.32765
9.07688	0.06184	1.24197	9.47638	0.01901	0.33551
9.47638	0.07201	1.27177	9.90442	0.02392	0.34609
9.90442	0.09014	1.31164	10.361	0.03101	0.36025
10.361	0.11582	1.36452	10.8176	0.02646	0.37271
10.8176	0.09859	1.41094	11.3027	0.01281	0.3791
11.3027	0.04778	1.4348	11.8163	0	0.3791
11.8163	0	1.4348	12.3585	0	0.3791
12.3585	0	1.4348	12.9292	0	0.3791
12.9292	0	1.4348	13.5	0.00597	0.38259
13.5	0.02098	1.44708	14.0992	0.01007	0.38877
14.0992	0.0337	1.46775	14.727	0.00826	0.3942
14.727	0.02718	1.48559	15.4119	0.00668	0.39877
15.4119	0.022	1.50066	16.0967	0.00802	0.40438
16.0967	0.0261	1.51891	16.8101	0.0113	0.41276
16.8101	0.03427	1.54434	17.5806	0.00395	0.41586
17.5806	0.01171	1.55352	18.3796	0.00943	0.42353
18.3796	0.02789	1.5762	19.2072	0.00934	0.4314
19.2072	0.02905	1.60066	20.0632	0.00431	0.43521
20.0632	0.01354	1.61264	20.9764	0.01028	0.44474
20.9764	0.02929	1.6398	21.9181	0.00853	0.4529
21.9181	0.0225	1.6613	22.8883	0.00592	0.4589
22.8883	0.01474	1.67624	23.9441	0.006	0.46523
23.9441	0.01436	1.6914	25	0.00917	0.47531
25	0.02397	1.71774	26.1414	0.01011	0.48699
26.1414	0.02683	1.74874	27.3114	0.00923	0.49805
27.3114	0.02147	1.77448	28.5384	0.00488	0.50418
28.5384	0.01186	1.78937	29.8225	0.01553	0.52457
29.8225	0.03968	1.84146	31.1637	0.00993	0.53818
31.1637	0.02629	1.87747	32.562	0.00444	0.54458
32.562	0.01211	1.89493	34.0459	0.00776	0.5562
34.0459	0.02184	1.92764	35.5583	0.00439	0.56309
35.5583	0.01304	1.9481	37.1848	0.0032	0.56833
37.1848	0.01017	1.96479	38.8399	0.00271	0.57297
38.8399	0.00805	1.97858	40.6092	0.00123	0.57518
40.6092	0.00254	1.98315	42.4355	0.00177	0.57846
42.4355	0.00367	1.98996	44.3188	0.00169	0.58174
44.3188	0.00351	1.99677	46.3164	0.00104	0.58387
46.3164	0.00215	2.00117	48.3995	0	0.58387
48.3995	0	2.00117	50.5968	0.00756	0.60047
50.5968	0.01569	2.03565

## Sheet: Figure 4f
Pore Width	dV/dW Pore Volume	Cumulative Pore Volume	Pore Width	dV/dW Pore Volume	Cumulative Pore Volume
nm	cm³/g·nm	cm³/g	nm	cm³/g·nm	cm³/g
	Pt/Vulcan XC-72 (210.50m2/g)	Pt/Vulcan XC-72 (210.50m2/g)		ionomer/Pt/Vulcan XC-72 (111.32 m2/g)	ionomer/Pt/Vulcan XC-72 (111.32 m2/g)
0.44474	0.00321	0.000111506	0.87278	0	0
0.46257	0.0045	0.000191809	0.90845	0	0
0.48041	0.00583	0.000347873	0.96195	0	0
0.51608	0.00963	0.000605398	0.99762	0	0
0.53391	0.01152	0.000810782	1.05113	0	0
0.55175	0.01346	0.00117	1.0868	0	0
0.58742	0.0187	0.00167	1.1403	0	0
0.60525	0.02069	0.00222	1.19381	0	0
0.64092	0.02654	0.00317	1.24731	0	0
0.67659	0.03325	0.00406	1.30082	0	0
0.69443	0.03565	0.00501	1.35432	0	0
0.7301	0.04296	0.00655	1.42566	0	0
0.76577	0.05005	0.00833	1.47917	0	0
0.80144	0.05696	0.01036	1.54338	0	0
0.83711	0.06303	0.01261	1.62898	0	0
0.87278	0.06739	0.01502	1.68606	0	0
0.90845	0.06866	0.01808	1.77166	0	0
0.96195	0.06668	0.02105	1.85727	0	0
0.99762	0.05984	0.02372	1.94288	0	0
1.05113	0.04901	0.0259	2.02849	0.00374	0.000320506
1.0868	0.04007	0.02769	2.1141	0.013	0.00143
1.1403	0.02908	0.02925	2.1997	0.02278	0.00371
1.19381	0.02107	0.03037	2.31385	0.03179	0.00688
1.24731	0.01659	0.03126	2.39946	0.03366	0.01025
1.30082	0.01479	0.03205	2.5136	0.0334	0.01406
1.35432	0.01449	0.03296	2.62774	0.03092	0.01759
1.42566	0.01594	0.03395	2.74189	0.02821	0.02121
1.47917	0.01708	0.03496	2.88457	0.02651	0.02462
1.54338	0.01863	0.03635	2.99871	0.02546	0.02788
1.62898	0.02098	0.03785	3.14139	0.02468	0.03141
1.68606	0.02211	0.03943	3.28407	0.02339	0.03474
1.77166	0.02491	0.04156	3.42675	0.02122	0.03807
1.85727	0.02772	0.04393	3.59797	0.01912	0.04135
1.94288	0.03	0.0465	3.76918	0.01772	0.04413
2.02849	0.03086	0.04914	3.91186	0.01655	0.04696
2.1141	0.03055	0.05176	4.11162	0.01545	0.04983
2.1997	0.02982	0.05474	4.28283	0.01383	0.05239
2.31385	0.02951	0.05768	4.48258	0.01178	0.05475
2.39946	0.02816	0.0605	4.68234	0.01008	0.05676
2.5136	0.02656	0.06353	4.88209	0.00925	0.05874
2.62774	0.0251	0.06639	5.11038	0.00807	0.06058
2.74189	0.02413	0.06949	5.33866	0.00635	0.06212
2.88457	0.02413	0.07259	5.59549	0.00526	0.06348
2.99871	0.02413	0.07569	5.85231	0.00443	0.06461
3.14139	0.02458	0.0792	6.10914	0.00529	0.06597
3.28407	0.02423	0.08265	6.36596	0.00627	0.06776
3.42675	0.02292	0.08625	6.67986	0.00577	0.06949
3.59797	0.02092	0.08983	6.96522	0.00428	0.07077
3.76918	0.01941	0.09288	7.27911	0.00212	0.07147
3.91186	0.01825	0.09601	7.62154	0.00222	0.07223
4.11162	0.01729	0.09921	7.96398	0.00353	0.07344
4.28283	0.01587	0.10216	8.30641	0.00387	0.07482
4.48258	0.01393	0.10494	8.67738	0.00256	0.07581
4.68234	0.01218	0.10737	9.07688	0.00232	0.07673
4.88209	0.01153	0.10984	9.47638	0.00263	0.07782
5.11038	0.01186	0.11254	9.90442	0.00203	0.07872
5.33866	0.01127	0.11528	10.361	0	0.07872
5.59549	0.00996	0.11783	10.8176	0	0.07872
5.85231	0.00868	0.12006	11.3027	7.41389e-05	0.07875
6.10914	0.00851	0.12225	11.8163	0.0018	0.0797
6.36596	0.00937	0.12492	12.3585	0.00395	0.0819
6.67986	0.01111	0.12825	12.9292	0.00437	0.0844
6.96522	0.01105	0.13156	13.5	0.00259	0.08591
7.27911	0.00942	0.13465	14.0992	0.00156	0.08687
7.62154	0.00743	0.1372	14.727	0.00129	0.08771
7.96398	0.00625	0.13934	15.4119	0.00138	0.08865
8.30641	0.00615	0.14154	16.0967	0.00161	0.08978
8.67738	0.00703	0.14424	16.8101	0.00167	0.09101
9.07688	0.00825	0.14754	17.5806	0.0013	0.09204
9.47638	0.00917	0.15133	18.3796	0.0016	0.09334
9.90442	0.00963	0.15559	19.2072	0.00152	0.09462
10.361	0.00949	0.15992	20.0632	0.00124	0.09572
10.8176	0.00886	0.1641	20.9764	0.00169	0.09728
11.3027	0.00793	0.16806	21.9181	0.00151	0.09872
11.8163	0.00691	0.1717	22.8883	0.00111	0.09984
12.3585	0.00604	0.17507	23.9441	0.00113	0.10104
12.9292	0.00564	0.17829	25	0.00151	0.1027
13.5	0.0059	0.18173	26.1414	0.00142	0.10434
14.0992	0.00698	0.18601	27.3114	0.0008508	0.10536
14.727	0.00647	0.19026	28.5384	0.000486206	0.10597
15.4119	0.00576	0.19421	29.8225	0.000866188	0.1071
16.0967	0.00638	0.19867	31.1637	0.000644512	0.10799
16.8101	0.00685	0.20375	32.562	0.000462722	0.10865
17.5806	0.00477	0.2075	34.0459	0.000855931	0.10994
18.3796	0.00603	0.2124	35.5583	0.000894339	0.11134
19.2072	0.00601	0.21746	37.1848	0.00106	0.11308
20.0632	0.00446	0.2214	38.8399	0.0015	0.11565
20.9764	0.00605	0.22701	40.6092	0.00106	0.11756
21.9181	0.00535	0.23213	42.4355	0.00156	0.12046
22.8883	0.00374	0.23592	44.3188	0.00179	0.12394
23.9441	0.00372	0.23985	46.3164	0.00105	0.12607
25	0.00509	0.24544	48.3995	0.000327594	0.12677
26.1414	0.00495	0.25116	50.5968	0.00661	0.1413
27.3114	0.00311	0.25488
28.5384	0.00214	0.25757
29.8225	0.00483	0.26391
31.1637	0.00383	0.26916
32.562	0.00248	0.27273
34.0459	0.00434	0.27923
35.5583	0.00401	0.28553
37.1848	0.00436	0.29268
38.8399	0.00572	0.30247
40.6092	0.00327	0.30835
42.4355	0.00412	0.316
44.3188	0.0041	0.32396
46.3164	0.00235	0.32875
48.3995	0.000303221	0.3294
50.5968	0.00797	0.34691
