# Supplementary material for: Resolving optimal ionomer interaction in fuel cell electrodes via operando X-ray absorption spectroscopy
Source: Nat Commun. 2024 Oct 30;15:9390. doi: 10.1038/s41467-024-53823-z (PMC11525635; doi:10.1038/s41467-024-53823-z)
Supplement: Supplementary file 3 — Source Data [file 41467_2024_53823_MOESM3_ESM.zip › Source Data Figure 5.xlsx]

## Sheet: PtKB-L2
Energy	Normalized Absorption	Normalized Absorption	Normalized Absorption	Normalized Absorption	Normalized Absorption	Normalized Absorption
eV
	0.5 V	0.6 V	0.7 V	0.8 V	0.9 V	1.0 V
13074.8	-0.000342309	0.0029	0.00176	0.00222	0.000729031	0.000527356
13075.1	0.000783856	0.00205	0.00186	0.00225	0.000640971	0.000765131
13075.5	-0.000178971	0.00197	0.000981025	0.00272	0.000423833	0.00191
13075.8	0.00149	0.0011	0.00194	0.00131	-0.000642675	0.00198
13076.1	0.000967225	0.00142	0.00136	0.0021	0.000283006	0.000565646
13076.5	0.000803904	0.00225	0.000719991	0.00219	0.00198	0.00232
13076.8	0.00133	0.000675758	0.000604023	0.00167	0.000975104	0.000540849
13077.1	0.000350346	0.00116	0.00213	0.00251	0.00124	0.000713702
13077.4	0.00128	0.00395	-0.00157	0.000707009	0.00113	0.00278
13077.8	0.000917437	0.00213	0.00149	0.00112	0.00134	0.00214
13078.1	0.00115	0.00187	0.00134	-0.000669384	0.000203853	0.00107
13078.4	0.00138	0.000925354	0.00163	0.00141	0.00195	0.000839108
13078.8	-0.000397543	0.00135	0.00184	-9.50684e-05	-1.46801e-05	0.00137
13079.1	0.00391	0.000362781	0.00253	0.000824714	0.00113	0.00133
13079.4	0.00249	0.00278	0.00211	0.000384382	0.000557402	0.000365327
13079.7	0.00237	0.000815743	0.000312718	0.00282	0.00167	0.00131
13080.1	0.0018	0.00312	0.00118	0.00234	0.0011	0.00243
13080.4	0.00204	0.00225	0.00104	0.00269	0.000331929	0.000576454
13080.7	0.00276	0.00279	0.00101	0.000230057	0.00126	0.000115818
13081.1	0.00228	0.00321	0.00158	-0.000546423	0.000533048	0.00217
13081.4	0.00243	0.00102	0.000904468	0.000256346	0.000367561	0.0021
13081.7	0.000743951	0.000914804	0.00231	0.00112	0.000705619	0.00151
13082	0.00089683	0.00261	0.00166	0.000280828	-4.43445e-06	0.000407134
13082.4	0.0021	0.00269	0.00105	0.0006332	0.000422965	-2.31971e-05
13082.7	0.00217	0.000838559	0.00134	0.0023	-8.95513e-05	0.0017
13083	0.00129	0.000748023	0.00144	0.0031	0.00111	-0.000898784
13083.4	0.00361	0.00221	0.002	0.002	6.97752e-06	0.00199
13083.7	0.0017	0.00262	0.00165	1.97852e-06	-4.96693e-05	0.000755489
13084	0.0012	0.00222	0.000693381	0.000978333	0.000754792	0.00156
13084.4	0.00326	0.00228	0.00208	7.76526e-05	0.000557796	0.000537963
13084.7	0.002	0.00315	0.000633893	-5.58661e-05	0.000952769	0.000824936
13085	0.000199771	0.00317	0.0017	-0.00058078	0.000566462	0.00105
13085.3	0.00187	0.000580775	0.00132	0.00155	-0.000340945	0.000964042
13085.7	0.00125	0.00254	0.0011	0.00183	-0.000234151	0.00122
13086	0.0022	0.0015	0.00178	0.000546616	0.000208497	0.000775
13086.3	0.00158	0.00274	0.00153	0.0015	0.00092888	-0.000614692
13086.7	0.00131	0.0011	0.000407827	0.00182	-0.000114626	0.0015
13087	0.00178	0.00159	-0.00018419	0.00237	0.00109	0.00201
13087.3	-0.0001564	0.00272	0.00147	-0.000235156	-0.000214615	0.000418399
13087.6	0.000353158	0.00248	0.00116	0.00241	0.000800688	0.00197
13088	0.00321	0.000610054	0.00168	0.00173	0.000810839	0.00198
13088.3	0.000499937	-8.85114e-05	0.0019	0.00101	0.000909228	0.00142
13088.6	0.00163	0.0015	-5.0517e-05	0.00144	-0.000616661	0.00242
13089	0.00192	5.81946e-06	-0.000348758	0.00187	0.000353828	-0.00136
13089.3	0.000587113	0.000367044	0.00237	0.000958594	-0.000688473	0.0015
13089.6	-0.000553691	-0.00132	-5.66706e-05	-0.00054241	0.00188	-4.68706e-05
13090	0.00232	-2.89487e-05	0.000502902	-0.000501826	0.00156	0.00131
13090.3	0.000833744	-0.00241	-0.000824675	0.00108	0.000816401	0.000162307
13090.6	0.00141	0.000772418	0.000214655	0.000513119	0.000519716	0.000425791
13091	0.00152	-0.000487453	-2.24597e-05	0.00105	0.000278186	0.000966872
13091.3	0.00112	0.00155	0.00136	0.00184	0.000990254	0.000716351
13091.6	0.00114	0.000992789	-0.00059152	0.000938068	0.00264	0.00133
13091.9	0.0011	0.000965028	0.00138	0.00201	0.00106	0.00108
13092.3	0.00137	0.0013	-0.001	0.000806805	0.00104	0.00268
13092.6	0.000315513	6.4587e-05	0.00074471	0.000577833	-0.00032963	0.0019
13092.9	-0.000511033	0.00265	0.000653007	0.000765685	0.002	0.00112
13093.2	0.00132	0.00115	0.00186	-0.000521748	0.0013	-0.000650858
13093.6	-2.93446e-05	0.000102459	0.00256	-0.00119	0.00141	-0.000748075
13093.9	0.00034011	-0.00018627	0.000245824	0.00124	4.90499e-05	0.00107
13094.2	0.00225	0.000659674	0.001	0.0013	-0.000400639	0.000884031
13094.6	0.000676485	0.0005412	0.00069443	0.000166755	0.000408716	0.00147
13094.9	0.00404	0.000690108	0.000614953	0.000362162	0.000909756	0.00252
13095.2	0.00143	0.000455859	-0.00041551	0.000775564	-0.000301256	0.00171
13095.6	3.03939e-05	-0.000844368	-0.000340322	0.000293367	-0.00135	0.000551631
13095.9	0.00225	0.00178	-0.000334963	0.00118	-0.000520897	0.000472384
13096.2	0.000162371	-0.000325044	0.000910531	0.000718456	-0.000266732	-0.000494859
13096.5	0.00201	0.000700483	0.00208	0.000278308	-0.00139	0.000995097
13096.9	0.00173	0.000917411	0.000216805	0.000572635	-0.000487483	0.00193
13097.2	0.00121	-0.00047931	0.000201974	0.000545442	0.00129	0.000872271
13097.5	-0.000206738	-0.000907267	0.000537604	0.00105	-0.00109	0.00176
13097.9	0.0034	-4.37481e-05	-0.000340046	0.00167	0.00126	0.00357
13098.2	-0.000109638	-0.000873245	0.00154	0.000240488	-0.000201936	0.00148
13098.5	0.000145761	0.000430512	-0.000167804	0.00106	-0.00117	-0.00090945
13098.9	0.00142	0.00199	0.000752602	0.00177	0.00158	0.000688125
13099.2	0.000779462	-0.000265683	0.000184296	0.00199	0.00033373	0.000237107
13099.5	0.000159257	-0.000251295	0.00111	0.000752492	0.000432489	0.00138
13099.9	-0.000648208	0.0018	0.000391728	-0.000292105	3.77706e-05	-0.00112
13100.2	-2.71996e-05	-0.00135	0.000848315	-0.000410513	0.00106	0.00103
13100.5	0.000925556	0.00148	0.00212	0.00235	-0.00124	0.00171
13100.8	0.0017	-0.000405297	0.000257768	0.00198	0.000742058	0.00147
13101.2	-0.000338939	0.00105	0.0016	0.00166	-0.000806286	0.00168
13101.5	-1.80463e-05	2.69019e-05	-0.00198	0.00146	-0.00113	0.00121
13101.8	0.00201	-2.7763e-05	0.000400171	0.000496466	-0.000599898	-0.00111
13102.2	8.1473e-05	0.000371439	-0.000388382	-0.00026214	0.000397755	0.000593048
13102.5	0.000558284	-0.000296859	0.000591858	0.00097109	0.000119363	5.75035e-05
13102.8	0.000939274	-0.000599488	0.00114	0.000623262	-5.03733e-05	0.00215
13103.2	2.14747e-05	-0.000406549	-0.000170589	0.00058424	0.000401973	0.000769403
13103.5	0.00168	-0.000367051	0.00105	0.000506372	0.000401686	0.00107
13103.8	0.00067926	-0.00116	0.000280799	0.000566707	-0.000292476	0.00078773
13104.1	0.000785624	0.000747074	0.00101	0.000170416	-0.00085507	0.00119
13104.5	0.00298	0.000580398	0.0015	0.0011	0.000211508	0.000122785
13104.8	0.000306493	0.00096606	-0.000659114	0.000765001	0.000198286	0.000360004
13105.1	0.000248007	-0.000182024	0.00115	0.00245	0.000214445	0.000281681
13105.5	0.000343868	-0.000594872	0.000840133	0.000112984	-0.000209839	-0.000682445
13105.8	0.000490049	0.000259367	-0.00127	0.00181	0.0002232	-0.00056619
13106.1	0.000785451	-0.00046386	0.000148634	0.000297966	-0.000193042	-0.000919734
13106.5	2.54566e-06	0.000652107	0.00148	0.00154	-0.000278611	0.00181
13106.8	-0.000272516	-0.00271	0.000704119	0.000392436	-0.000866891	0.000978687
13107.1	-0.000686565	0.000985794	-0.000288742	0.000571259	0.000156358	0.00102
13107.5	0.000978536	-3.93407e-05	-0.000792777	0.00104	-0.000905811	0.00018205
13107.8	0.000164083	0.000666926	0.00142	0.000971621	-0.000549643	0.00080972
13108.1	0.000414086	0.00104	0.00128	0.000760708	-0.00109	-0.000181197
13108.4	6.7577e-05	0.000346849	-0.00132	-0.000450988	0.000194845	0.000569472
13108.8	-0.000871248	0.000169187	-0.000700214	-0.000329878	-0.000475021	-0.00048325
13109.1	-1.39412e-05	0.000463376	0.000627894	-0.000390793	-0.000924341	0.00082378
13109.4	-0.000450132	0.00245	-0.000254753	-2.23538e-05	-0.00172	-0.000193032
13109.8	-0.000826866	0.00284	0.000330567	-0.00111	-0.00116	-0.00226
13110.1	0.000723146	0.000539586	0.000657861	0.000846797	-0.000234563	-0.000102044
13110.4	0.000107221	0.00195	0.000357586	-0.000456114	-0.00135	0.00090572
13110.8	0.00132	-0.000461744	-0.000305008	-0.000643291	-0.00143	6.92167e-05
13111.1	-0.000368189	0.000912636	-0.00030854	-0.000608569	-0.00164	-0.000207384
13111.4	-7.72523e-05	-0.000800878	-0.000834984	0.000124729	-0.00188	0.000549944
13111.8	-0.0014	0.00030343	0.000162849	0.00142	-0.000253003	0.00223
13112.1	-0.000862268	0.000717117	-0.000591617	0.00208	-0.00107	4.85328e-06
13112.4	-0.000395876	0.00158	-0.00114	0.000372593	-0.000589889	0.00145
13112.7	-0.000223088	-0.000377344	-0.000210432	0.000122614	-0.000393008	0.00135
13113.1	0.000134747	-0.000200996	-0.00249	0.00133	0.00136	-0.00119
13113.4	7.96101e-05	-0.000556312	0.000116846	-0.000431924	-0.000224967	-0.000918836
13113.7	-0.00114	0.000272144	-0.00126	-0.00118	0.0023	0.000305702
13114.1	0.00117	0.00117	-0.000420914	0.000481821	0.000414651	0.00115
13114.4	0.00174	1.96387e-05	-0.00136	-0.00129	-0.00065814	0.00181
13114.7	0.00172	0.00111	-0.000994234	1.18998e-05	-0.00182	-5.91374e-05
13115.1	-0.000699724	-0.00139	0.000483167	0.000213906	-0.00044926	-0.00137
13115.4	0.000776608	0.00202	-0.00116	-0.00138	-0.000615856	0.000257502
13115.7	0.000410004	-0.000646883	-0.0014	9.77876e-05	0.0015	0.000971919
13116	0.00105	0.00028874	-0.000683281	0.000874206	-6.59485e-05	-0.00183
13116.4	0.00169	0.000777846	0.000188779	0.000187466	0.000499302	-0.00116
13116.7	0.000186831	-0.00119	0.000625176	0.000366842	-7.67809e-05	0.0012
13117	-0.000184797	0.00175	0.000925241	0.000674472	0.000561002	-0.000709923
13117.4	0.000487296	-0.000970253	-0.000565901	-0.000935289	0.00121	7.93753e-05
13117.7	-0.000483448	0.000499861	0.000366364	-0.000710582	1.72154e-06	0.000404451
13118	0.000640112	0.000692712	-4.35684e-05	-0.000307131	-0.000152308	-0.00154
13118.4	0.00233	0.000606747	0.000857944	6.34848e-05	9.60329e-05	-0.00124
13118.7	0.000368439	0.000895779	0.00106	0.000801759	-0.000536965	-0.00060442
13119	0.000743289	-0.00115	0.000230721	-0.00139	-0.00111	-0.000319111
13119.4	-0.000895125	-0.000496106	-0.000810305	-0.000839802	0.00103	0.000378261
13119.7	-0.000153177	0.000449606	-0.000462635	-0.00108	-0.000380297	0.000700933
13120	0.00222	-0.00174	0.000516124	0.00028626	-0.00078804	-0.00068506
13120.4	0.000132031	0.00155	-0.000156288	-3.06447e-05	0.00139	-0.0012
13120.7	-0.000487987	0.000219112	1.3373e-05	0.000689939	-0.00040158	-0.000714297
13121	0.000103438	0.000341788	0.00152	0.00117	0.0011	-0.00114
13121.4	0.000815906	-0.000623486	0.000735382	0.0001612	0.000647526	-0.00226
13121.7	0.000102112	-0.000758862	-0.000840962	-2.55737e-05	-7.4611e-06	0.00198
13122	0.000225965	-0.000646275	-0.00128	-0.000964731	0.000488405	-0.00114
13122.4	0.000548449	-7.08521e-05	0.000723857	-0.00065769	0.000968285	0.00025571
13122.7	-0.000880005	0.000732493	-0.000402742	-0.00121	0.000651642	-0.000388221
13123	0.00105	-0.000802783	-3.13621e-05	-0.00171	-0.000731406	-0.00184
13123.3	0.000605752	-0.000359053	-0.000484825	0.000268515	0.000170068	4.31217e-05
13123.7	-2.47689e-05	0.000923269	-0.00033295	-0.000183461	0.00279	-0.000672788
13124	0.000528328	-0.00126	0.000397967	-0.00053479	0.00128	-0.00149
13124.3	-0.000941618	-0.000873608	0.000781572	0.000492239	6.1566e-05	0.000265717
13124.7	-0.000483496	-0.00173	0.000345147	-0.00241	0.000960727	-7.19491e-05
13125	-0.00149	-0.000239854	7.80288e-05	0.000725282	0.00118	-0.00158
13125.3	-0.000371056	0.000708997	0.000650201	-0.00144	0.000869977	0.00217
13125.7	0.00128	-0.000265021	-0.000854092	0.00013131	0.000635655	-0.00217
13126	-0.000798461	-0.000718984	4.44608e-05	-0.00245	0.000720739	0.000246186
13126.3	-0.00141	-0.000676571	-0.000388997	0.000525073	0.000191038	-0.00112
13126.6	0.00133	-0.000991756	0.00127	-0.000729559	-0.000251814	-0.000486427
13127	-0.000101377	-0.000507358	0.000795354	-0.00158	-0.000404091	-0.00137
13127.3	-0.000166189	0.000604037	-0.000936586	-0.00139	-0.000247124	0.000136322
13127.6	-0.00121	0.000161508	0.000165908	-0.00065528	-0.000957363	-0.000245336
13128	4.68272e-05	0.000767197	0.000706587	9.2725e-05	-0.000124725	0.0002016
13128.3	-0.000634592	-0.00177	0.000495965	0.00313	-0.00118	0.000362616
13128.6	0.0001228	3.42987e-06	-0.000701579	-0.000995615	-0.00142	-4.51214e-05
13129	-0.000835189	-0.00158	-0.00137	-0.000503564	-0.000479179	-0.000513369
13129.3	-0.000265533	-0.000610036	0.000449245	-0.00132	0.00154	-0.00090446
13129.6	0.000267469	-0.00177	-0.00156	-0.00223	0.000898389	0.000654301
13130	-0.00119	0.00129	-0.00141	-0.00203	0.00133	-0.00162
13130.3	-0.000680908	-0.00184	-0.000395458	-0.000910894	0.000734923	5.0393e-05
13130.6	-0.000131533	0.000597523	0.000500131	-0.000216293	-0.000528384	-0.000567089
13131	-0.000650231	-0.00136	-0.00137	-0.00167	-0.00116	-0.000776577
13131.3	-0.000813656	-0.00221	-0.000597773	-0.0011	0.000109941	-0.0004134
13131.6	-0.000233581	-0.00114	0.000784423	-0.000634574	0.00159	-0.000917502
13132	-0.000759536	-0.000335932	-0.00127	-0.00113	0.000673981	0.00103
13132.3	0.000356023	-0.00041907	-0.00171	-0.00123	-0.000822527	-0.00115
13132.6	-0.00125	-0.000122864	-0.00108	-0.00131	5.41859e-05	-0.00156
13133	0.000731285	-0.0012	0.000516889	-0.00172	-0.000366402	0.000115107
13133.3	-0.00207	0.0002423	0.000588192	-0.00146	0.000300762	-0.00071545
13133.6	-0.00129	-0.000756468	-0.0001233	0.000104392	0.000735833	-0.000104241
13134	-0.000298836	0.000582577	-0.00223	0.000524945	-0.00152	0.00207
13134.3	0.000212397	-0.000588375	-0.000833883	-0.00195	-0.000568693	-0.000536136
13134.6	-0.00114	0.000600144	0.00168	-6.6596e-05	0.00013783	0.00138
13135	0.000633802	-0.00118	0.000392516	-0.000204757	-0.00131	0.000782989
13135.3	-0.00192	-0.00124	0.00177	0.00198	-0.000379503	-0.00139
13135.6	-0.000572931	-0.000426033	-0.000991939	-0.000288812	0.00017993	-0.00158
13135.9	-0.000235479	-0.00162	0.00129	-0.00114	0.000549772	-0.000786099
13136.3	-0.000659658	-0.00205	0.000692911	-0.000619274	-0.000507593	-0.00135
13136.6	-0.00213	-0.000813242	-0.00022419	0.00176	-0.000500119	-0.00011933
13136.9	-0.00267	-0.000957811	-0.000323116	-0.000998349	-0.000307303	-0.000965423
13137.3	0.000336612	0.000901825	-0.000133084	-0.000458756	-0.000264445	-0.000597835
13137.6	-0.00159	-0.000170705	-0.000922744	-0.000829433	-0.000308711	0.000270654
13137.9	-0.00229	0.000750569	-0.000220538	-0.000288883	-0.00069816	-0.000556943
13138.3	-0.00135	-0.00267	-5.21778e-05	2.60817e-05	-0.00126	-0.00135
13138.6	-0.000881122	-0.000521594	-0.00107	3.31629e-05	0.000600224	-0.00137
13138.9	-0.000584975	-0.000219558	0.000310299	-0.000985416	-0.00105	-0.00111
13139.3	-0.00125	0.00030116	-0.00084835	-0.00189	-3.22318e-05	-0.00106
13139.6	-0.00121	3.68693e-05	0.000607198	-0.0018	0.000118453	-0.00137
13139.9	-0.00117	0.000824072	0.00103	-0.000332891	-0.000207429	-0.00194
13140.3	4.04731e-06	0.000215499	0.0001339	-0.000619759	-0.000263063	-0.000264644
13140.6	-0.00149	0.000648691	-0.00052758	6.10858e-06	0.000606258	0.000119434
13140.9	-0.000119252	-0.00132	-0.00191	0.00178	-5.29791e-05	-0.00018787
13141.3	1.17753e-05	-0.00113	-0.00109	-0.0011	8.35737e-06	-0.00115
13141.6	-0.0019	-0.000680827	-0.000983849	-0.00084466	0.000725968	-0.00101
13141.9	-0.00179	-0.00146	-0.000638772	-0.00126	-0.000933891	-0.00163
13142.3	-0.00104	-0.00193	0.0012	0.000785352	0.000526284	-0.00182
13142.6	-0.00126	-0.000954816	-0.00134	-0.00127	-0.00161	-0.00136
13142.9	0.000503136	0.000684793	-0.000864983	0.000641408	0.00037363	-0.000705029
13143.2	-0.000192424	-0.000391548	-0.000687727	-0.00122	-0.000576462	-0.000707148
13143.6	0.000763412	-0.00169	-0.000193912	-0.000378417	-0.000722826	-0.00172
13143.9	-0.00213	-0.000404833	-0.00183	-0.00142	-0.000983478	-0.000707161
13144.2	0.000108723	0.000657911	-0.000817987	-4.01199e-05	-0.000726911	-0.000230048
13144.6	-0.00193	0.00023901	-0.0007478	-0.00037969	-0.00222	-0.00148
13144.9	-0.000317195	-0.0017	0.000805181	-0.000991396	0.000668302	-0.000275746
13145.2	-0.000901304	-0.000716671	0.000764973	-0.000527688	0.000748582	-9.32746e-05
13145.6	-0.00234	-0.00143	0.00036578	-0.000556759	0.000135076	-0.00154
13145.9	-0.00282	-0.000424597	-0.0015	-0.000339055	-0.000548184	-0.00184
13146.2	-0.00184	-0.000215155	-0.00156	-0.00205	-0.000141569	-0.000886852
13146.6	-0.000129197	-0.00191	0.000511888	-0.00145	0.000733569	-0.00224
13146.9	6.98252e-05	0.000961161	-0.00038706	-0.00229	0.000343567	-0.000560595
13147.2	-0.000751326	-6.89946e-05	-0.00236	-0.000582383	-0.000847673	-0.000409567
13147.6	-0.00106	-0.000826884	-9.88662e-05	-0.000460351	-0.00121	-0.00207
13147.9	-0.00183	0.000993204	0.000211942	-0.0027	-0.000964758	-0.00307
13148.2	-0.00172	-0.00204	-0.00165	-0.000368057	0.000570351	-0.00179
13148.6	-0.0021	0.000557977	0.000258963	0.000588729	-0.000658311	-0.0019
13148.9	-0.000707339	0.000246604	-0.000832812	-0.00161	-0.00111	-0.00246
13149.2	-0.00143	-0.000471243	2.98053e-05	-0.00148	-0.00194	-0.00102
13149.6	-0.000678523	0.000609973	0.00116	-0.00137	0.000237505	-0.000869871
13149.9	-0.00144	-0.00208	0.00101	-0.000678048	0.00010953	-2.74612e-05
13150.2	-0.000545988	-0.00137	-0.00109	-0.000630243	0.000399544	-0.000820471
13150.6	-0.00123	0.000173889	-0.00188	-0.00221	0.000249669	-0.00149
13150.9	-0.00191	-0.00148	-0.000944034	-0.000314278	0.00109	-0.00175
13151.2	-0.000515933	-0.00149	-0.000238494	-0.00187	-0.000286048	-0.00209
13151.6	-0.00192	-0.000359947	0.000602633	-0.000676251	0.000994144	-0.00286
13151.9	-0.00231	0.000198573	-0.000199994	-0.00148	-0.00015829	-0.00161
13152.2	-0.000952705	-0.00145	-0.0016	0.000194041	7.62872e-05	-0.00108
13152.6	-0.00165	0.000225196	-0.00235	-0.00202	6.0937e-05	0.00104
13152.9	-0.00192	-0.000916163	-0.00322	-0.00205	-0.000167377	-0.00060261
13153.2	-0.00186	0.000967374	-0.00208	-0.00215	-0.00059212	0.000240539
13153.6	-0.00175	-0.00111	-0.00227	-0.00143	-0.000217754	0.000260587
13153.9	-0.00020671	0.000309517	-0.00289	-0.0012	0.00113	-0.000318979
13154.2	-0.00197	-0.000593293	-0.000794871	-0.00113	0.000579953	-0.00066124
13154.6	3.30999e-05	-0.000986635	0.000630295	-0.000175532	0.000200018	-0.00101
13154.9	-0.00226	-0.00191	-0.000412579	-0.001	0.000219503	0.000127788
13155.2	-0.000494324	-0.00137	-0.000926612	-1.05269e-06	0.00078411	-0.000328779
13155.6	-0.00123	0.000825773	-0.00123	-0.00068595	0.000365555	-0.0013
13155.9	-0.00162	0.00105	-0.00251	-0.00183	-0.000801108	-0.000748836
13156.2	-0.0022	-0.000563734	-0.000147193	-0.00135	-0.000189565	-0.00166
13156.6	-0.000194068	-6.36421e-05	-0.00257	-0.00176	0.00104	0.000142845
13156.9	-0.00362	0.000471561	-0.000248914	-0.0018	-0.000149211	0.000794191
13157.2	-0.00168	-0.000795125	-0.00126	-0.00122	0.000438679	-0.000810425
13157.6	-0.00175	-0.00132	-0.000715545	-0.000512516	-0.00193	-0.000376436
13157.9	-0.00111	0.000783405	0.000402879	-0.002	-0.000583308	-0.00187
13158.2	-0.00142	-0.00123	-0.00104	-0.00117	8.55192e-05	-0.000378085
13158.6	-0.00223	0.00107	-0.000433661	-0.000376321	-0.0012	-0.00167
13158.9	-0.000183327	0.0012	0.000206677	-0.000243198	0.00109	0.00112
13159.2	-0.000490949	0.000370676	-0.000124902	-0.000576099	0.000168826	-0.000114799
13159.6	-0.00255	0.00184	-0.00172	-0.00145	0.00132	-0.000591185
13159.9	-0.00175	0.000254708	-0.000944216	-0.000894215	0.000118634	-0.0017
13160.2	-0.00241	0.000330079	0.000370925	-0.00146	0.00202	-0.00135
13160.6	-0.000607842	-0.00017469	0.00127	-0.000572906	-0.000719305	-0.00128
13160.9	-0.00078764	-0.000450864	-0.00102	-0.000461343	0.000992091	-0.000856046
13161.2	-0.0012	-0.000910656	0.000218067	-0.000859661	0.000189273	-0.0006708
13161.6	-0.00244	0.000564253	-0.00107	-0.00227	-0.000641357	-0.000230337
13161.9	-0.000877036	-0.00123	0.000767625	-0.0016	-0.000364463	-0.000564645
13162.2	-0.00036264	0.00184	-0.000152439	-0.000466038	-0.00082025	-0.000935761
13162.6	-0.00348	-0.000218892	-0.00171	-9.81868e-05	-0.000301381	-0.00148
13162.9	-0.00175	-0.00101	-0.00114	0.000610419	3.2612e-05	-0.00136
13163.2	-0.000220948	4.52941e-05	0.000507134	-0.000656743	-0.000561396	-0.0022
13163.6	-0.00149	0.000126358	-0.00141	-0.000937715	-0.00128	-0.000815007
13163.9	-0.00115	0.000911319	-0.0021	-0.00221	3.18408e-05	-0.00192
13164.2	0.000654011	-0.000246406	-0.000471492	-0.0024	-0.000454066	-0.000676271
13164.6	-0.00019811	0.000462415	-0.00096145	-0.000920561	0.000140196	-0.000870223
13164.9	-0.0014	-0.000556307	-0.000549504	4.5474e-05	0.000167443	-0.00317
13165.2	-0.00299	0.000104224	7.26812e-05	-0.00136	0.000182678	-0.000658797
13165.6	-0.00143	-0.00227	0.000480177	-0.00234	0.00049477	-0.00134
13165.9	-0.000768909	-0.00132	-0.000508423	-0.00106	0.000746348	-0.00218
13166.2	-0.00118	-0.000234783	-0.0014	-0.00179	-3.43475e-06	-0.000155063
13166.6	-0.000572266	-0.00231	-0.000723137	-0.00172	-0.000709519	-0.00013705
13166.9	4.46498e-05	-0.00306	-0.00277	6.87261e-05	-0.000838233	4.59765e-05
13167.2	-0.0015	0.00043578	0.000128355	-0.000752866	0.00042875	-0.00218
13167.6	-0.00107	-5.54078e-06	-0.00153	-0.000316097	0.000114415	-0.00278
13167.9	-0.00123	-0.00317	0.000358385	-0.000256498	-0.000532997	-0.000596673
13168.2	-0.00111	-0.00102	-0.00102	0.000697559	-0.00158	-0.000910821
13168.6	-0.00087516	-0.000206889	-0.000629305	-0.00134	-0.000182755	-0.000233054
13168.9	-0.00104	-0.000716006	-0.00248	-0.000251321	7.89862e-05	0.000441227
13169.2	-0.000647548	0.000400097	-0.000444282	-0.00268	-0.00064197	-0.000586867
13169.6	-0.00154	0.000305613	-0.00169	0.000423054	0.000122481	0.000821863
13169.9	-0.00197	-4.61158e-05	-0.00114	-0.00102	-0.000463765	-0.000245258
13170.2	-0.00156	-0.00135	-0.00124	0.0002019	0.00025902	-0.000708299
13170.6	-0.000783047	-0.000669671	-0.000288003	0.000577307	-0.000981284	0.000483843
13170.9	-0.00171	-0.00101	-6.01786e-05	-0.000619832	-0.000313566	0.000178573
13171.2	-0.00202	-0.000675196	0.000733162	0.000147741	0.00137	-0.00173
13171.6	-0.000605631	-0.000909133	0.000184856	0.000244343	-0.00159	1.82e-05
13171.9	-5.56979e-05	0.00121	0.000895397	-0.00148	-0.000851328	-0.00084232
13172.2	-0.000517937	0.000250729	-0.000702805	-5.34676e-05	-0.000712655	0.00148
13172.6	-0.000743403	0.000384928	0.00249	0.00159	0.000863381	-0.000875071
13172.9	-0.00123	-0.00162	0.00025445	-0.0013	-0.000359642	0.000130844
13173.2	-0.00156	-0.000494526	0.00114	0.00029593	-0.000902833	-0.00129
13173.6	-0.000696975	-0.000367951	7.0856e-05	-0.000163418	0.00125	-0.000691503
13173.9	-0.0012	-0.000270608	-0.000535238	-0.00098501	0.000358409	8.93151e-05
13174.2	-0.000212226	0.000168637	0.00038758	0.000251537	-0.00139	0.00158
13174.6	0.000450564	-0.000430519	0.00139	-0.00090565	0.000603691	6.25518e-06
13174.9	-0.00113	-0.000491686	0.000253257	0.000805951	0.000871346	-0.000846127
13175.2	-0.000812173	-0.00187	-0.000178348	6.10162e-05	-0.00113	0.000580573
13175.6	-0.000991496	0.000502804	0.000319357	-3.12607e-05	-0.00135	-0.000501743
13175.9	0.000123877	0.000917837	0.000306008	0.000877097	-0.000358075	0.00041761
13176.2	-0.0021	-0.000472383	0.000844097	0.000267602	-0.000539637	-0.000354684
13176.6	-0.000706165	0.00164	-0.000493116	0.0004287	-0.000605065	-0.000423233
13176.9	-0.00105	0.00118	0.00172	1.96942e-05	-0.000889369	-0.000921601
13177.2	-0.000192949	0.00276	0.000622147	0.000892487	0.00040681	-0.000554909
13177.6	-0.0018	-0.000793101	-0.00156	0.000537438	0.000698761	0.00251
13177.9	0.00255	0.00173	8.0868e-05	-0.000859637	-0.000381607	0.000798248
13178.2	0.00156	0.002	0.000558201	-0.00037658	-0.000823165	-0.000216344
13178.6	-8.47082e-05	0.00115	0.00225	-0.000632491	-0.000319448	0.000865006
13178.9	0.00118	-0.000968403	-0.000411337	-1.71265e-05	-0.00135	0.000604312
13179.2	0.000779605	-0.000725331	0.00047888	0.000271339	-0.000998375	-0.000354422
13179.6	0.000473947	-0.000782599	0.000568146	-0.000682596	-0.000595182	-0.00166
13179.9	0.00101	0.000511294	0.000160066	0.00118	0.00133	-5.64633e-05
13180.2	1.81567e-05	-0.000248029	-0.000515306	0.000539103	-0.00117	-7.04201e-05
13180.6	0.000359433	0.000811888	-0.000192646	0.00102	-0.00156	-0.000622825
13180.9	-0.000297054	-0.00117	0.000466956	-0.000389139	0.000196496	0.000927428
13181.3	0.00218	-0.000473054	0.00155	0.000736256	-0.00097248	0.000415345
13181.6	0.00109	0.000775102	0.00305	0.00161	-0.000824752	0.00048758
13181.9	0.000520226	0.000150075	4.06943e-05	0.00122	-0.00314	0.0011
13182.3	0.000923832	-0.000239904	-0.00104	0.00118	-0.000595361	0.00143
13182.6	0.00108	0.00107	0.00147	-0.000590225	-0.000682313	-0.00122
13182.9	0.000519767	0.00112	-7.03011e-05	0.00106	-0.00166	-0.00020158
13183.3	0.000767268	-0.00127	0.000312189	0.00131	0.00034351	-0.000109212
13183.6	0.00032717	-0.000588511	-0.000686229	0.000960813	-8.89939e-05	-0.000381929
13183.9	-0.00116	-0.00107	-0.000101646	-0.00109	-0.00147	-0.0024
13184.3	0.00102	0.000200164	0.000191561	-0.000287695	-0.000780028	0.000130584
13184.6	3.36654e-05	0.000158279	-0.000304135	0.00128	-0.0011	-1.00771e-06
13184.9	-0.000277492	0.000356062	0.000495133	0.000356863	-0.000461289	1.62939e-05
13185.3	0.000883755	-0.000872198	0.0012	0.000744248	-0.000195393	-0.000835007
13185.6	0.000829548	-0.0003426	0.000134271	-0.000858291	0.000496532	0.000682508
13185.9	-0.000108263	0.000835607	0.000390806	-0.000402506	0.000152357	-0.00025884
13186.3	-0.000680733	0.00215	-0.000456095	0.000498445	0.000408644	-0.000382506
13186.6	0.00101	-0.00105	0.000697153	0.000958284	-0.000920262	-0.00117
13186.9	-0.000639926	-0.00106	-0.000479459	0.000423604	0.000408624	-0.00116
13187.3	-0.000125241	0.000137785	0.000536527	0.00136	-0.000743166	-0.000643953
13187.6	0.00058731	0.00174	0.00144	0.000519548	-0.00181	0.000144264
13188	-0.000662237	0.00142	-0.000162385	0.000285934	-0.000467394	0.00145
13188.3	0.0024	0.000811038	-0.000487852	0.00074006	8.90827e-05	0.000418547
13188.6	0.00184	-0.000704285	0.00125	5.22499e-05	0.000456337	-0.000869971
13189	0.0011	0.0012	-0.000229666	0.000775747	-0.000261573	0.00168
13189.3	0.000560035	0.00245	-0.000167625	0.000598372	0.00101	0.00207
13189.6	0.00137	-0.0013	0.000557365	0.000807231	-0.000799877	0.00182
13190	0.00114	0.00142	-0.00075762	0.00192	0.00041952	0.00166
13190.3	9.3932e-06	-0.00156	0.000787951	0.00136	0.00133	0.000421497
13190.6	0.000508718	-0.000145839	0.000269101	0.0016	-0.000356051	0.000708286
13191	0.00169	0.000193277	0.000399119	-0.0011	0.000917674	0.00101
13191.3	0.000432224	-5.57682e-05	0.000168306	0.000734398	0.000494594	-0.000329355
13191.6	-0.000684392	-0.000817557	0.00146	0.00161	0.00108	0.000289623
13192	-0.000192221	0.000278007	0.0023	0.00111	-0.000964414	0.000932987
13192.3	0.00245	0.000235001	-3.6232e-05	0.000546457	0.00237	0.000951028
13192.6	-0.00034622	-0.000507283	-0.000337248	0.00113	0.000560429	0.000451366
13193	0.00138	-0.000740323	0.000929729	-0.000436698	-8.54297e-06	0.00261
13193.3	0.00208	0.00112	-0.000440636	0.000617051	0.000885724	0.00145
13193.6	0.00174	-0.00193	0.00123	0.000351961	0.000836284	0.00081712
13194	0.00302	0.000919407	0.00144	-0.000192336	-0.000908673	0.00128
13194.3	0.00126	-0.000432026	-0.000558856	0.00166	-0.000490047	0.00111
13194.6	0.000283238	0.00117	0.000141683	0.000120901	0.00269	0.00143
13195	0.00175	0.000952795	-0.00071448	0.000492069	-0.000325147	0.000751249
13195.3	0.00166	-0.000404243	0.000447103	0.0004435	0.00111	0.00154
13195.6	0.00142	0.000180508	-7.89704e-05	0.000855243	-0.000329232	0.000493429
13196	0.00113	0.000498102	0.00122	0.00094558	0.00115	0.000815887
13196.3	0.00251	-0.000207413	-0.000432979	0.00119	-0.00010095	0.00132
13196.7	0.00185	0.000554543	0.00142	0.00132	0.000305569	0.000547682
13197	0.000841102	0.00146	-6.53204e-05	0.00179	9.24075e-05	0.00179
13197.3	0.00335	-0.00109	-0.00089777	0.00226	0.00205	0.00117
13197.7	0.000810192	-0.000534634	-0.00125	0.000251381	3.41009e-06	0.000817627
13198	0.0044	-0.000569121	0.00102	0.00273	-0.000507443	0.000846951
13198.3	0.0018	0.00146	0.000202288	0.00125	0.00125	0.000557403
13198.7	0.00214	0.000764807	0.000731297	-9.57714e-05	0.00135	0.00145
13199	0.00223	0.00198	0.00029395	0.00107	-0.00021274	0.00215
13199.3	0.00289	0.00116	-8.06035e-05	0.000887295	0.000940045	0.000750774
13199.7	0.000945471	0.00235	0.000692357	0.00237	0.00099325	0.00181
13200	0.000246563	-2.86114e-05	0.00159	0.000435029	-0.000167499	0.00246
13200.3	0.00209	0.00208	0.00245	0.000687929	0.000718822	0.000368919
13200.7	0.00165	0.000772395	0.000167922	0.00175	0.00182	0.00172
13201	0.00282	0.00246	0.000426124	0.00207	0.000490865	0.00217
13201.4	0.00234	0.00122	0.000756749	0.000170843	0.000624269	0.00193
13201.7	0.00285	0.00187	0.00316	0.00194	0.00059922	0.00216
13202	0.0031	0.000407197	0.000633915	0.00163	0.000422831	0.00207
13202.4	0.00225	0.00102	0.000483119	0.0012	-0.000490214	0.00265
13202.7	0.000690122	0.000857332	0.00159	0.00189	0.00243	0.00141
13203	0.00316	0.00111	0.0021	0.00213	0.000823418	0.0027
13203.4	0.00205	0.000315386	0.00102	0.00255	-0.000757448	0.00243
13203.7	0.00118	0.00015176	6.29574e-05	0.000851657	0.00223	0.00297
13204	0.00124	0.00299	0.00255	0.00141	0.00265	0.00221
13204.4	0.00226	0.00198	0.00265	0.00179	-5.58183e-06	2.04053e-05
13204.7	0.00111	0.00122	-0.000138246	0.00203	-7.25767e-05	0.00291
13205	0.00149	0.00137	0.00147	0.00117	4.93183e-06	0.00234
13205.4	0.00286	0.00162	0.00177	0.00337	0.00268	0.00282
13205.7	0.00259	-0.000109018	-0.000126803	0.00274	-0.000743755	0.00197
13206	0.00259	0.000690291	0.00152	0.00222	0.000795234	0.00292
13206.4	0.0032	0.00121	0.000319765	0.00383	-0.000182487	0.00183
13206.7	0.00427	0.00225	0.00211	0.00387	0.00173	0.00195
13207	0.00213	0.00214	0.00133	0.0026	0.00154	0.00297
13207.4	0.00333	0.00181	0.00238	0.00116	0.00219	0.00361
13207.7	0.00122	0.00338	0.00199	0.00337	0.0032	0.00393
13208.1	0.00108	0.00243	0.00237	0.00362	0.0033	0.0039
13208.4	0.00274	0.00233	0.000215212	0.00494	1.12905e-05	0.00317
13208.7	0.00353	0.00117	0.0025	0.00455	0.0014	0.00282
13209.1	0.00407	0.00147	0.0018	0.00283	0.00188	0.00432
13209.4	0.00342	0.00341	-0.000120841	0.0038	-0.000110147	0.00313
13209.7	0.00477	0.000696012	0.00122	0.00219	0.000883536	0.00434
13210.1	0.00287	0.0031	0.0025	0.00315	0.00162	0.00438
13210.4	0.00351	0.00186	0.0013	0.00354	-0.000180398	0.00282
13210.8	0.00423	0.00163	0.00265	0.00393	0.00231	0.00391
13211.1	0.00442	0.0029	0.00168	0.00407	0.00207	0.00283
13211.4	0.00449	0.00229	0.00128	0.00425	0.000983359	0.00309
13211.8	0.00465	0.00409	0.00163	0.00354	0.00243	0.00343
13212.1	0.00348	0.00187	0.00447	0.00353	0.00255	0.00263
13212.4	0.00274	0.00212	0.00259	0.00471	0.00279	0.00291
13212.8	0.00382	0.00287	0.00396	0.00335	0.0012	0.0033
13213.1	0.00336	0.00225	0.00364	0.00361	0.000243879	0.0027
13213.4	0.00372	0.000185626	0.00415	0.00295	0.00218	0.0018
13213.8	0.00309	0.00315	0.00216	0.00429	0.00254	0.00439
13214.1	0.00445	0.0025	0.00308	0.00506	0.00388	0.00235
13214.4	0.00474	0.00192	0.00392	0.00446	0.00202	0.00239
13214.8	0.00541	0.000402536	0.00227	0.00466	0.00224	0.00375
13215.1	0.00292	0.00379	0.00343	0.00462	0.00348	0.00429
13215.5	0.00476	0.00167	0.00396	0.00345	0.00288	0.00469
13215.8	0.00347	0.00179	0.00236	0.00512	0.00256	0.0048
13216.1	0.00444	0.00248	0.00324	0.00464	0.00369	0.00476
13216.5	0.00345	0.00318	0.00418	0.0049	0.00216	0.00378
13216.8	0.00403	0.00482	0.00113	0.00591	0.00378	0.00253
13217.1	0.00472	0.00216	0.00172	0.00578	0.00323	0.00326
13217.5	0.00451	0.00214	0.00369	0.00452	0.00289	0.00461
13217.8	0.00611	0.00335	0.00308	0.0054	0.00151	0.00445
13218.1	0.00502	0.0032	0.00576	0.00452	0.0027	0.0031
13218.5	0.00549	0.00282	0.00429	0.00621	0.00361	0.00481
13218.8	0.00467	0.00249	0.00354	0.00414	0.00382	0.00528
13219.1	0.00579	0.00217	0.00353	0.00513	0.00206	0.00523
13219.5	0.00626	0.00298	0.00298	0.00612	0.00342	0.00416
13219.8	0.00527	0.00344	0.00451	0.00552	0.00381	0.00541
13220.2	0.00472	0.0044	0.00435	0.00678	0.00304	0.00593
13220.5	0.00597	0.00151	0.00269	0.00626	0.00649	0.00414
13220.8	0.00428	0.00306	0.00343	0.00589	0.00348	0.00592
13221.2	0.00507	0.00365	0.00549	0.00559	0.00323	0.00559
13221.5	0.00595	0.00217	0.00402	0.00593	0.00396	0.00426
13221.8	0.00519	0.00313	0.00388	0.00494	0.00401	0.00704
13222.2	0.00612	0.00288	0.00558	0.00546	0.00483	0.00416
13222.5	0.00536	0.00452	0.00427	0.00612	0.00555	0.00585
13222.9	0.00583	0.00246	0.00409	0.00424	0.00431	0.00455
13223.2	0.00671	0.00462	0.00574	0.00529	0.00448	0.00484
13223.5	0.00615	0.00412	0.00401	0.00535	0.00416	0.00699
13223.9	0.00707	0.00421	0.00259	0.00703	0.00494	0.00738
13224.2	0.00706	0.00512	0.00592	0.00662	0.00492	0.00466
13224.5	0.00555	0.00643	0.00509	0.0072	0.00468	0.00485
13224.9	0.00628	0.00415	0.00442	0.00436	0.00613	0.00515
13225.2	0.00804	0.0053	0.00397	0.0077	0.00783	0.00612
13225.5	0.00585	0.00484	0.00537	0.00682	0.00535	0.00762
13225.9	0.00698	0.00476	0.00521	0.00591	0.00565	0.00731
13226.2	0.00819	0.00614	0.00515	0.00669	0.00418	0.00683
13226.5	0.00606	0.00436	0.0064	0.00731	0.00527	0.00577
13226.9	0.00832	0.0029	0.00313	0.00686	0.00537	0.00627
13227.2	0.00903	0.00581	0.00551	0.00661	0.00578	0.008
13227.6	0.00764	0.00497	0.00507	0.00761	0.00692	0.00882
13227.9	0.00806	0.00563	0.00544	0.0076	0.00511	0.00829
13228.2	0.00742	0.00543	0.00347	0.00793	0.00535	0.00775
13228.6	0.00753	0.00687	0.0055	0.00873	0.00532	0.00672
13228.9	0.00662	0.00533	0.007	0.00609	0.00597	0.00792
13229.2	0.00744	0.00616	0.00533	0.00881	0.00568	0.00721
13229.6	0.00869	0.00649	0.00836	0.00775	0.00558	0.00653
13229.9	0.00896	0.00456	0.00511	0.00928	0.00651	0.0067
13230.3	0.00732	0.00688	0.00694	0.0086	0.00724	0.00694
13230.6	0.00876	0.00572	0.0056	0.00783	0.00723	0.0079
13230.9	0.00872	0.00577	0.00642	0.00698	0.00719	0.00742
13231.3	0.00786	0.00766	0.00519	0.00665	0.00699	0.00831
13231.6	0.00846	0.00734	0.0073	0.00796	0.0083	0.00833
13231.9	0.00817	0.00727	0.00524	0.00908	0.00767	0.00833
13232.3	0.011	0.00711	0.00588	0.00945	0.00819	0.00835
13232.6	0.00933	0.00726	0.00774	0.0098	0.00923	0.00693
13233	0.01057	0.00657	0.0081	0.00858	0.00788	0.00875
13233.3	0.01022	0.00762	0.0079	0.01023	0.00855	0.00775
13233.6	0.01259	0.00753	0.00625	0.00893	0.00826	0.00848
13234	0.01127	0.00851	0.00683	0.00751	0.00903	0.01185
13234.3	0.01115	0.00866	0.00845	0.00979	0.00983	0.01025
13234.6	0.01176	0.00926	0.0062	0.00902	0.00865	0.01046
13235	0.01033	0.00929	0.00745	0.00907	0.00765	0.01121
13235.3	0.01125	0.00848	0.0076	0.00874	0.00739	0.01015
13235.6	0.01232	0.00754	0.00922	0.01076	0.00906	0.00936
13236	0.01114	0.00885	0.01048	0.00991	0.00976	0.00925
13236.3	0.01138	0.00746	0.00982	0.0092	0.01007	0.01211
13236.7	0.01188	0.0095	0.00894	0.01069	0.01032	0.00858
13237	0.01162	0.00697	0.00984	0.01112	0.01016	0.00949
13237.3	0.01037	0.00909	0.01089	0.01119	0.00938	0.01121
13237.7	0.01524	0.00814	0.00933	0.01158	0.01048	0.01047
13238	0.01433	0.01058	0.00992	0.01177	0.01021	0.0121
13238.4	0.01264	0.0097	0.01067	0.01093	0.01082	0.0112
13238.7	0.01391	0.0084	0.01144	0.01106	0.01249	0.01175
13239	0.01247	0.00998	0.01064	0.01263	0.00994	0.01302
13239.4	0.01614	0.00915	0.01205	0.01202	0.01232	0.01451
13239.7	0.01435	0.01074	0.01028	0.01293	0.01152	0.01289
13240	0.01154	0.01097	0.00901	0.01423	0.0111	0.01318
13240.4	0.01471	0.0105	0.01089	0.01411	0.01236	0.01462
13240.7	0.01313	0.01032	0.0107	0.01518	0.01274	0.01345
13241	0.01454	0.01281	0.01244	0.01352	0.01239	0.01375
13241.4	0.01433	0.01276	0.0127	0.01504	0.01318	0.01265
13241.7	0.01475	0.01037	0.01222	0.0134	0.01303	0.01325
13242.1	0.01682	0.00995	0.01216	0.01459	0.01437	0.01572
13242.4	0.01633	0.0114	0.01146	0.01508	0.01425	0.01416
13242.7	0.01545	0.01173	0.0111	0.01514	0.01399	0.01438
13243.1	0.01557	0.01225	0.01381	0.0143	0.01334	0.01695
13243.4	0.01774	0.01312	0.01425	0.0161	0.0142	0.01493
13243.8	0.01565	0.01427	0.01242	0.01519	0.01486	0.01649
13244.1	0.01548	0.01209	0.01364	0.01628	0.01489	0.01568
13244.4	0.01567	0.01427	0.01448	0.01813	0.01352	0.01513
13244.8	0.01788	0.01368	0.01502	0.01867	0.01401	0.01645
13245.1	0.02005	0.01452	0.01277	0.01674	0.01663	0.01611
13245.4	0.01796	0.01437	0.01551	0.01651	0.01655	0.01709
13245.8	0.01863	0.01388	0.01498	0.01749	0.01781	0.01725
13246.1	0.01865	0.0151	0.01611	0.0193	0.01679	0.01906
13246.5	0.02114	0.01612	0.01615	0.01787	0.01657	0.01899
13246.8	0.02052	0.01662	0.01766	0.01929	0.01947	0.018
13247.1	0.01848	0.01735	0.01658	0.01981	0.01743	0.01852
13247.5	0.02	0.01653	0.01691	0.01929	0.01801	0.01901
13247.8	0.02031	0.01627	0.01807	0.02061	0.0185	0.0193
13248.1	0.02081	0.01743	0.01875	0.01979	0.01878	0.01873
13248.5	0.02137	0.01676	0.0182	0.02134	0.01898	0.02109
13248.8	0.02154	0.01946	0.0181	0.02082	0.01977	0.01949
13249.1	0.02271	0.0186	0.02035	0.02197	0.01952	0.01946
13249.5	0.02404	0.01942	0.01946	0.02302	0.01988	0.02236
13249.8	0.02309	0.0179	0.02245	0.0237	0.02204	0.02145
13250.2	0.02244	0.02044	0.02077	0.0242	0.02057	0.02277
13250.5	0.02364	0.02162	0.02093	0.02394	0.02362	0.02304
13250.8	0.02339	0.02097	0.02207	0.02465	0.02399	0.02337
13251.2	0.02336	0.02106	0.02235	0.02367	0.02045	0.02455
13251.5	0.02518	0.01917	0.02245	0.02541	0.02296	0.0246
13251.9	0.02634	0.02349	0.02146	0.02563	0.02409	0.02568
13252.2	0.02658	0.02414	0.02338	0.02675	0.02556	0.02617
13252.5	0.02585	0.02234	0.02311	0.02528	0.02435	0.02581
13252.9	0.02832	0.02249	0.02489	0.02774	0.02512	0.02741
13253.2	0.02806	0.02598	0.02487	0.02677	0.02902	0.02774
13253.5	0.0287	0.0253	0.02615	0.02739	0.02883	0.02625
13253.9	0.03083	0.02772	0.02677	0.02997	0.02772	0.02773
13254.2	0.03095	0.02774	0.02823	0.02922	0.0281	0.02846
13254.6	0.0306	0.02721	0.02801	0.03043	0.02836	0.02978
13254.9	0.03124	0.02882	0.02937	0.03155	0.03055	0.02949
13255.2	0.03178	0.02914	0.03108	0.03209	0.02824	0.03118
13255.6	0.03325	0.02901	0.03117	0.03183	0.03149	0.03264
13255.9	0.03131	0.03007	0.03202	0.0333	0.03243	0.03303
13256.2	0.03337	0.03205	0.03102	0.03457	0.03286	0.03389
13256.6	0.03826	0.0336	0.03481	0.03619	0.03406	0.03523
13256.9	0.03829	0.03299	0.0347	0.03694	0.03446	0.03639
13257.3	0.03937	0.03383	0.03521	0.03644	0.03557	0.03618
13257.6	0.0389	0.03534	0.03574	0.03851	0.03799	0.03787
13257.9	0.03892	0.03569	0.03592	0.03836	0.03945	0.03815
13258.3	0.0411	0.03797	0.0362	0.04244	0.03918	0.03928
13258.6	0.04467	0.03838	0.03895	0.04333	0.03979	0.04059
13259	0.04298	0.03926	0.04033	0.04245	0.04277	0.04209
13259.3	0.04533	0.03931	0.04085	0.04377	0.0435	0.0431
13259.6	0.04645	0.04278	0.04364	0.04572	0.04469	0.04259
13260	0.04582	0.04206	0.04534	0.0468	0.04429	0.04472
13260.3	0.04937	0.0453	0.04747	0.04732	0.04885	0.04676
13260.6	0.05145	0.04612	0.04692	0.04979	0.04865	0.04893
13261	0.05204	0.04726	0.04871	0.05225	0.04952	0.04927
13261.3	0.05221	0.04967	0.04948	0.05158	0.05022	0.05118
13261.7	0.054	0.04976	0.05133	0.05476	0.055	0.05364
13262	0.05733	0.05223	0.05454	0.05871	0.05582	0.05604
13262.3	0.05668	0.05607	0.05724	0.05885	0.05715	0.05782
13262.7	0.05864	0.05666	0.05696	0.06021	0.06022	0.05996
13263	0.0618	0.05915	0.06021	0.06169	0.06129	0.06092
13263.4	0.06564	0.06074	0.06274	0.06269	0.06594	0.0634
13263.7	0.06549	0.06546	0.06498	0.06657	0.06715	0.0656
13264	0.06912	0.06755	0.06665	0.07044	0.06777	0.06905
13264.4	0.07217	0.07124	0.07102	0.07176	0.07283	0.07097
13264.7	0.07515	0.07374	0.07446	0.07515	0.07557	0.07678
13265	0.08056	0.07601	0.07889	0.07937	0.08183	0.07935
13265.4	0.08209	0.07917	0.07934	0.08232	0.08234	0.08354
13265.7	0.08872	0.08387	0.08378	0.08438	0.08718	0.08724
13266.1	0.09144	0.08567	0.08883	0.09147	0.09038	0.08919
13266.4	0.09611	0.09055	0.09297	0.09252	0.09391	0.09355
13266.7	0.09915	0.09229	0.09528	0.09732	0.10089	0.09973
13267.1	0.10541	0.10043	0.10133	0.10357	0.10475	0.1043
13267.4	0.10897	0.1051	0.10846	0.10732	0.11158	0.11008
13267.8	0.11471	0.11197	0.11221	0.11509	0.11572	0.11476
13268.1	0.12226	0.11869	0.11986	0.11985	0.12371	0.12369
13268.4	0.12943	0.12498	0.1244	0.12853	0.12815	0.12987
13268.8	0.13688	0.13379	0.13346	0.13503	0.13665	0.13753
13269.1	0.14552	0.1449	0.14174	0.1445	0.14467	0.14486
13269.5	0.1563	0.15361	0.15204	0.1555	0.15499	0.15441
13269.8	0.16512	0.16109	0.1634	0.16455	0.16727	0.16756
13270.1	0.17842	0.17579	0.17379	0.17665	0.17865	0.17894
13270.5	0.19221	0.18564	0.18605	0.1884	0.1916	0.19414
13270.8	0.20736	0.19883	0.20048	0.20304	0.20717	0.20973
13271.1	0.22519	0.21706	0.22262	0.22087	0.22279	0.22572
13271.5	0.24278	0.23681	0.23794	0.23791	0.24136	0.24447
13271.8	0.2654	0.25579	0.25875	0.26464	0.26981	0.26999
13272.2	0.28951	0.28134	0.28136	0.28819	0.29333	0.29793
13272.5	0.31735	0.3092	0.31037	0.31385	0.32011	0.3267
13272.8	0.35113	0.3436	0.34186	0.3462	0.35204	0.35694
13273.2	0.38343	0.37236	0.37643	0.37809	0.38602	0.39329
13273.5	0.42602	0.4141	0.41659	0.41742	0.42857	0.43691
13273.9	0.46709	0.45648	0.45972	0.45813	0.469	0.47684
13274.2	0.51838	0.50426	0.51207	0.51556	0.52202	0.5301
13274.5	0.5679	0.55767	0.55789	0.56226	0.57252	0.58289
13274.9	0.62245	0.60967	0.61035	0.6158	0.6268	0.63663
13275.2	0.67042	0.66446	0.66096	0.66753	0.67553	0.68386
13275.5	0.71786	0.7111	0.71282	0.71786	0.72346	0.73433
13275.9	0.7658	0.75595	0.75737	0.76045	0.76984	0.77074
13276.2	0.80214	0.79571	0.79098	0.79935	0.80729	0.8104
13276.6	0.83475	0.82804	0.82645	0.8241	0.8367	0.84346
13276.9	0.85389	0.84985	0.84833	0.84582	0.85123	0.85973
13277.2	0.86272	0.86224	0.86234	0.86019	0.86966	0.87431
13277.6	0.8734	0.86844	0.87022	0.86994	0.87305	0.88046
13277.9	0.87473	0.86973	0.86983	0.87149	0.8734	0.88095
13278.3	0.86841	0.86605	0.86705	0.86534	0.86737	0.87598
13278.6	0.85918	0.86263	0.86061	0.86288	0.86351	0.87173
13279	0.85548	0.85439	0.85609	0.85462	0.85741	0.86127
13279.3	0.84749	0.84704	0.84896	0.85014	0.84824	0.85321
13279.6	0.84032	0.84333	0.83732	0.84057	0.84079	0.84191
13280	0.83179	0.83381	0.82911	0.83059	0.83269	0.83632
13280.3	0.82453	0.82467	0.82564	0.82528	0.82242	0.82862
13280.6	0.81846	0.82318	0.82056	0.81941	0.81684	0.81938
13281	0.81623	0.81765	0.81224	0.81142	0.81039	0.81512
13281.3	0.81538	0.80999	0.80934	0.80882	0.80705	0.81097
13281.7	0.80853	0.81094	0.80782	0.80936	0.80761	0.80572
13282	0.811	0.80593	0.80639	0.80569	0.80676	0.80659
13282.3	0.80906	0.80965	0.80629	0.80737	0.80862	0.80525
13282.7	0.81089	0.81059	0.8076	0.80998	0.80829	0.80603
13283	0.81246	0.80962	0.80995	0.81073	0.80933	0.80642
13283.4	0.81379	0.8135	0.8117	0.81144	0.81161	0.8069
13283.7	0.81565	0.81639	0.81575	0.81242	0.81396	0.81321
13284	0.82193	0.82018	0.82116	0.81785	0.81962	0.81727
13284.4	0.82573	0.82474	0.82484	0.82575	0.8238	0.81839
13284.7	0.83035	0.82813	0.82819	0.82944	0.83005	0.82726
13285.1	0.83867	0.83568	0.83688	0.83499	0.83465	0.82921
13285.4	0.84741	0.84528	0.84067	0.84013	0.84485	0.83809
13285.7	0.85333	0.85191	0.85222	0.85162	0.85075	0.8476
13286.1	0.86113	0.86042	0.86174	0.86106	0.85969	0.85416
13286.4	0.87031	0.87073	0.86965	0.86912	0.86835	0.8636
13286.8	0.87902	0.8783	0.87897	0.87739	0.88032	0.87374
13287.1	0.89239	0.89151	0.88514	0.88914	0.88951	0.88147
13287.4	0.89936	0.90079	0.90106	0.89666	0.89705	0.89273
13287.8	0.91129	0.91249	0.90617	0.90839	0.90683	0.90426
13288.1	0.9198	0.91655	0.91706	0.91949	0.91739	0.90982
13288.5	0.92722	0.92677	0.92544	0.92586	0.92457	0.92504
13288.8	0.93408	0.93545	0.93534	0.93212	0.93634	0.93017
13289.1	0.94551	0.94774	0.94693	0.9436	0.94598	0.93714
13289.5	0.95172	0.95612	0.95197	0.95065	0.94931	0.94623
13289.8	0.95967	0.95839	0.9566	0.95828	0.95872	0.94807
13290.2	0.96446	0.96459	0.96205	0.96017	0.96188	0.95748
13290.5	0.96631	0.96893	0.96826	0.96752	0.96617	0.96058
13290.8	0.9712	0.9745	0.97095	0.96993	0.96906	0.96349
13291.2	0.97031	0.97331	0.97203	0.97244	0.97289	0.96114
13291.5	0.97318	0.97212	0.96915	0.96992	0.96792	0.96644
13291.9	0.97403	0.96934	0.96877	0.97138	0.96836	0.96404
13292.2	0.97391	0.97122	0.96745	0.96669	0.97004	0.96026
13292.5	0.96662	0.96584	0.96681	0.96454	0.96391	0.96329
13292.9	0.96326	0.96232	0.9612	0.96481	0.96218	0.95444
13293.2	0.96139	0.96392	0.96008	0.95859	0.95801	0.95323
13293.6	0.95678	0.95809	0.95563	0.9541	0.95106	0.95097
13293.9	0.95056	0.95032	0.95136	0.95232	0.947	0.94617
13294.2	0.94714	0.95008	0.94969	0.9489	0.94421	0.94157
13294.6	0.94418	0.94444	0.94295	0.94541	0.9417	0.93946
13294.9	0.93984	0.94268	0.94153	0.94041	0.93976	0.9377
13295.3	0.93996	0.94181	0.93733	0.94052	0.94363	0.93675
13295.6	0.93771	0.9384	0.9404	0.93847	0.9411	0.93481
13295.9	0.93446	0.93932	0.9384	0.93493	0.93647	0.93837
13296.3	0.93952	0.94382	0.93623	0.93665	0.9385	0.93337
13296.6	0.94026	0.93995	0.93742	0.93665	0.94224	0.93619
13297	0.94187	0.94311	0.93824	0.94215	0.93481	0.93992
13297.3	0.94509	0.94347	0.93939	0.94447	0.94104	0.93917
13297.6	0.94201	0.94195	0.94299	0.94292	0.94277	0.93932
13298	0.94661	0.94801	0.94751	0.94813	0.94458	0.94347
13298.3	0.95037	0.95156	0.9498	0.9435	0.94794	0.94813
13298.7	0.95089	0.95293	0.95294	0.95292	0.95533	0.94905
13299	0.95728	0.96054	0.9542	0.95875	0.95713	0.95562
13299.3	0.95859	0.96174	0.95781	0.95817	0.96094	0.95738
13299.7	0.96625	0.96603	0.9626	0.96444	0.96683	0.96294
13300	0.97026	0.97084	0.96768	0.96674	0.97145	0.96595
13300.4	0.97755	0.97416	0.97353	0.9763	0.97731	0.9724
13300.7	0.98172	0.97895	0.98033	0.98143	0.98082	0.97735
13301	0.98918	0.99413	0.98368	0.98379	0.98562	0.98734
13301.4	0.99519	0.99561	0.98904	0.9939	0.99671	0.99383
13301.7	1.00041	1.00149	1.00164	1.0002	1.00014	1.00231
13302.1	1.01028	1.00547	1.00716	1.00375	1.00919	1.00793
13302.4	1.0208	1.01677	1.01359	1.01006	1.01383	1.01335
13302.8	1.01784	1.02188	1.02112	1.01815	1.02399	1.01796
13303.1	1.02698	1.02834	1.02486	1.02377	1.02616	1.02496
13303.4	1.0334	1.02869	1.03357	1.02987	1.03635	1.03123
13303.8	1.03664	1.0387	1.03425	1.03785	1.03839	1.03409
13304.1	1.0428	1.04072	1.04228	1.03749	1.04205	1.03855
13304.5	1.04346	1.04025	1.04221	1.04206	1.04531	1.04258
13304.8	1.04528	1.04842	1.04735	1.0457	1.04654	1.04415
13305.1	1.04862	1.05068	1.04568	1.04352	1.04711	1.04551
13305.5	1.04785	1.04772	1.04445	1.04714	1.04881	1.04313
13305.8	1.04543	1.04577	1.05027	1.04703	1.04618	1.04616
13306.1	1.042	1.0459	1.04245	1.044	1.04495	1.04593
13306.5	1.04377	1.04375	1.04036	1.04135	1.04186	1.04162
13306.8	1.04148	1.04049	1.04251	1.03756	1.04012	1.04005
13307.2	1.03723	1.04283	1.03606	1.03644	1.03873	1.0387
13307.5	1.03733	1.0382	1.03408	1.0326	1.03421	1.02864
13307.9	1.03255	1.03595	1.03276	1.03371	1.03408	1.02824
13308.2	1.02846	1.02993	1.02627	1.03001	1.02931	1.02527
13308.5	1.02675	1.02716	1.02539	1.02157	1.02388	1.02702
13308.9	1.02192	1.02509	1.02259	1.02354	1.02548	1.02306
13309.2	1.0184	1.02273	1.01772	1.02078	1.02268	1.01921
13309.6	1.01778	1.01577	1.02083	1.01468	1.02034	1.01768
13309.9	1.01566	1.0184	1.01552	1.01409	1.01898	1.01497
13310.2	1.0127	1.01332	1.01457	1.015	1.01331	1.0142
13310.6	1.01394	1.01408	1.01247	1.01151	1.01211	1.01016
13310.9	1.00933	1.01164	1.0084	1.00746	1.01264	1.01571
13311.3	1.01043	1.01417	1.0061	1.01006	1.00885	1.01023
13311.6	1.00582	1.0122	1.00586	1.00865	1.00961	1.0109
13312	1.00627	1.006	1.00502	1.00644	1.00627	1.01202
13312.3	1.00836	1.0125	1.00551	1.00772	1.00881	1.00937
13312.6	1.00827	1.00805	1.00227	1.00681	1.00991	1.01196
13313	1.00796	1.00871	1.00383	1.00667	1.01058	1.00994
13313.3	1.00542	1.00791	1.0068	1.00571	1.00787	1.00669
13313.6	1.00613	1.00868	1.00558	1.00478	1.0107	1.00538
13314	1.00829	1.00803	1.00327	1.00523	1.00778	1.00563
13314.3	1.00325	1.00745	1.00451	1.00568	1.00282	1.00612
13314.7	1.00236	1.00207	1.00415	1.00415	1.00602	1.00758
13315	1.00195	1.00496	1.00383	1.00429	1.00395	1.00418
13315.4	0.99975	1.00524	0.99887	1.00248	1.00456	1.00696
13315.7	0.99985	1.00289	0.99767	1.00071	1.00274	1.00279
13316	1.00049	1.0019	0.99994	0.99933	1.00128	1.00386
13316.4	0.99699	0.9991	0.9989	0.9975	0.99845	1.00318
13316.7	0.99918	1.00087	0.99904	0.99755	0.99809	1.00137
13317.1	0.9967	0.99634	0.9944	0.99362	0.99727	0.99967
13317.4	0.99621	0.99387	0.99413	0.99743	0.99615	1.00136
13317.8	0.99233	0.9958	0.99443	0.99159	0.99519	0.99851
13318.1	0.9979	0.99309	0.9935	0.99437	0.99476	0.99889
13318.4	0.99372	0.9915	0.9907	0.99415	0.99573	1.00007
13318.8	0.99364	0.9964	0.99552	0.99524	0.99504	0.99706
13319.1	0.9952	0.99747	0.99524	0.99603	0.99684	0.99913
13319.5	0.99117	0.99416	0.99436	0.99368	0.99611	0.99843
13319.8	0.9955	0.99345	0.99307	0.99582	0.99853	0.99967
13320.1	0.99546	0.999	0.99605	0.99563	1.00026	1.00171
13320.5	0.9954	0.99749	0.99942	0.99874	1.00082	1.00564
13320.8	1.00036	0.99817	0.99976	1.00451	1.00093	1.00316
13321.2	1.00423	1.00037	1.00092	1.00228	1.00481	1.00219
13321.5	1.00173	1.00299	1.00257	1.00228	1.00381	1.00852
13321.9	1.00582	1.0079	1.00253	1.00706	1.00893	1.00736
13322.2	1.00808	1.00432	1.0109	1.00817	1.0089	1.00997
13322.5	1.00929	1.01142	1.00642	1.01173	1.01153	1.01847
13322.9	1.01585	1.01573	1.01232	1.01249	1.01548	1.01615
13323.2	1.0127	1.01699	1.01521	1.01482	1.01681	1.01934
13323.6	1.02019	1.01848	1.01627	1.01694	1.01964	1.01946
13323.9	1.02168	1.02122	1.02105	1.01845	1.02299	1.02314
13324.2	1.02529	1.02553	1.02513	1.02485	1.02615	1.02924
13324.6	1.02807	1.02612	1.02471	1.02799	1.02947	1.03167
13324.9	1.02839	1.03405	1.03279	1.02972	1.02963	1.03446
13325.3	1.03286	1.03192	1.03506	1.03411	1.03235	1.03625
13325.6	1.03311	1.03558	1.03658	1.03674	1.03607	1.0349
13326	1.03706	1.03761	1.03866	1.03719	1.04001	1.04303
13326.3	1.04128	1.03745	1.04117	1.04174	1.0404	1.04422
13326.6	1.04629	1.04721	1.04829	1.04348	1.04576	1.04589
13327	1.04368	1.05134	1.04762	1.04774	1.0463	1.04945
13327.3	1.0453	1.0501	1.04657	1.04723	1.05057	1.04976
13327.7	1.05008	1.05404	1.05189	1.05074	1.05057	1.05436
13328	1.05358	1.05457	1.05388	1.05421	1.0534	1.05443
13328.3	1.05444	1.05561	1.05372	1.05828	1.05692	1.0562
13328.7	1.05559	1.06072	1.05761	1.05585	1.05777	1.06073
13329	1.05821	1.06319	1.05917	1.0574	1.05907	1.06248
13329.4	1.06034	1.05761	1.06061	1.06094	1.0625	1.06359
13329.7	1.06049	1.06093	1.05795	1.05925	1.06302	1.06149
13330	1.06115	1.06136	1.06053	1.06253	1.06332	1.06222
13330.4	1.06464	1.06165	1.06473	1.06435	1.06623	1.06155
13330.7	1.06328	1.05968	1.06095	1.06121	1.06295	1.06411
13331.1	1.06181	1.06777	1.06162	1.06353	1.06209	1.06417
13331.4	1.06415	1.06519	1.0627	1.06071	1.061	1.06271
13331.8	1.06245	1.06059	1.06264	1.05946	1.06445	1.06271
13332.1	1.06161	1.06369	1.06112	1.05994	1.06198	1.06337
13332.5	1.06207	1.06204	1.05968	1.05847	1.0607	1.06098
13332.8	1.05924	1.06463	1.06088	1.05968	1.06197	1.05912
13333.1	1.05935	1.06293	1.05804	1.05668	1.06109	1.05994
13333.5	1.06041	1.06001	1.05781	1.05694	1.05848	1.05951
13333.8	1.05877	1.05587	1.05801	1.05586	1.05808	1.05916
13334.2	1.05449	1.05708	1.05519	1.05375	1.05729	1.0561
13334.5	1.05259	1.05698	1.05152	1.05444	1.05382	1.05246
13334.8	1.05105	1.05344	1.05425	1.05481	1.05645	1.05597
13335.2	1.053	1.0511	1.04944	1.04947	1.04956	1.05004
13335.5	1.0476	1.049	1.04977	1.05622	1.04901	1.05
13335.9	1.049	1.04843	1.04924	1.04777	1.04973	1.04878
13336.2	1.04509	1.04694	1.04489	1.04838	1.04648	1.04458
13336.5	1.04549	1.04998	1.04538	1.04423	1.04621	1.04628
13336.9	1.04396	1.04766	1.04307	1.04239	1.04218	1.0449
13337.2	1.04097	1.04299	1.04154	1.04629	1.04182	1.04291
13337.6	1.04002	1.04309	1.03919	1.0376	1.03765	1.04056
13337.9	1.03813	1.0429	1.04047	1.03613	1.03762	1.03585
13338.3	1.03478	1.04047	1.03547	1.0346	1.03851	1.03248
13338.6	1.03465	1.03605	1.03329	1.03343	1.03155	1.03449
13339	1.03301	1.0323	1.03249	1.03231	1.0328	1.03289
13339.3	1.03346	1.03319	1.03156	1.03553	1.03102	1.02978
13339.6	1.0308	1.03054	1.02765	1.02612	1.02842	1.02666
13340	1.02826	1.02749	1.02804	1.02356	1.02992	1.02883
13340.3	1.02506	1.0267	1.02452	1.02599	1.02413	1.02638
13340.7	1.02131	1.02784	1.02259	1.02508	1.02657	1.02435
13341	1.02373	1.02573	1.02399	1.02314	1.02267	1.0223
13341.4	1.02196	1.02164	1.02092	1.02296	1.0235	1.02037
13341.7	1.0188	1.02163	1.02019	1.02257	1.01765	1.02011
13342	1.01563	1.02099	1.02297	1.01519	1.01879	1.01974
13342.4	1.01904	1.02144	1.01963	1.01897	1.01896	1.01624
13342.7	1.01641	1.02171	1.01801	1.01397	1.01732	1.01686
13343.1	1.01843	1.01515	1.01762	1.01246	1.01666	1.01872
13343.4	1.01539	1.01905	1.01604	1.01388	1.01571	1.01609
13343.8	1.01481	1.0132	1.01545	1.01221	1.01148	1.01515
13344.1	1.01598	1.01684	1.01183	1.01306	1.01217	1.01267
13344.4	1.01587	1.01441	1.011	1.01415	1.01234	1.0118
13344.8	1.00873	1.01168	1.0088	1.00968	1.00969	1.00755
13345.1	1.01177	1.01136	1.00896	1.00958	1.00779	1.00874
13345.5	1.00562	1.01072	1.00835	1.00861	1.00744	1.00307
13345.8	1.01045	1.01048	1.00623	1.00976	1.00678	1.00559
13346.1	1.00936	1.01087	1.00659	1.00356	1.00519	1.00498
13346.5	1.00605	1.00518	1.00403	1.00373	1.00541	1.00054
13346.8	1.00339	1.00577	1.00429	1.00207	1.00661	0.99977
13347.2	1.00398	1.00416	1.00179	0.99987	1.00064	1.00201
13347.5	1.00351	1.0034	1.00214	0.9999	1.00355	0.99715
13347.9	0.99938	1.00086	0.9989	0.99873	1.00049	0.9975
13348.2	0.99992	1.00278	0.99755	0.99886	1.00109	0.99619
13348.5	0.99759	1.00103	0.99787	0.99787	0.99897	0.99615
13348.9	0.99211	0.99824	0.9969	0.99493	0.99501	0.99734
13349.2	0.99796	0.99566	0.99391	0.9938	0.99185	0.99458
13349.6	0.9908	0.99349	0.99254	0.99251	0.99068	0.99016
13349.9	0.99351	0.98974	0.987	0.98862	0.99064	0.98885
13350.3	0.9882	0.98966	0.98971	0.98867	0.9902	0.98748
13350.6	0.98958	0.98588	0.9887	0.99001	0.9885	0.98924
13351	0.98854	0.9882	0.98682	0.9872	0.9872	0.98287
13351.3	0.98588	0.98578	0.98703	0.98394	0.987	0.98796
13351.6	0.98477	0.98804	0.97757	0.98256	0.98432	0.98319
13352	0.97983	0.98353	0.98373	0.97896	0.97952	0.98076
13352.3	0.98079	0.98015	0.97933	0.98119	0.9825	0.98086
13352.7	0.98353	0.98046	0.98196	0.97905	0.97933	0.97836
13353	0.97934	0.98107	0.98044	0.97788	0.97753	0.97923
13353.4	0.97806	0.9791	0.97845	0.97723	0.97661	0.97902
13353.7	0.97629	0.98034	0.97701	0.97689	0.97373	0.98012
13354	0.97627	0.9792	0.97483	0.97576	0.97467	0.97582
13354.4	0.97597	0.97498	0.97623	0.97183	0.974	0.97072
13354.7	0.97291	0.97785	0.97166	0.97314	0.97731	0.97544
13355.1	0.97216	0.97558	0.97179	0.97152	0.97192	0.97533
13355.4	0.97159	0.97317	0.97346	0.96986	0.97129	0.97337
13355.8	0.97301	0.97303	0.97183	0.97251	0.97063	0.97029
13356.1	0.97279	0.9705	0.97057	0.97212	0.9703	0.97091
13356.4	0.97265	0.97381	0.96705	0.97175	0.97047	0.9726
13356.8	0.97146	0.9686	0.96842	0.96972	0.97148	0.9712
13357.1	0.97057	0.97341	0.96789	0.96995	0.96671	0.96942
13357.5	0.97108	0.97296	0.97057	0.96716	0.96921	0.96956
13357.8	0.96914	0.96641	0.96854	0.9671	0.97182	0.97261
13358.2	0.97122	0.97148	0.96934	0.96725	0.96885	0.96935
13358.5	0.9694	0.96905	0.96832	0.96997	0.97051	0.96906
13358.8	0.96711	0.96953	0.96722	0.97032	0.96922	0.9732
13359.2	0.96731	0.96982	0.97115	0.96983	0.96784	0.97129
13359.5	0.97012	0.97175	0.97005	0.96899	0.96863	0.97255
13359.9	0.97014	0.97212	0.9694	0.97049	0.97231	0.96721
13360.2	0.96938	0.97097	0.9687	0.96788	0.96789	0.97187
13360.6	0.96926	0.96968	0.97018	0.97133	0.9717	0.96919
13360.9	0.97432	0.97159	0.96953	0.97275	0.96859	0.97226
13361.2	0.96914	0.97163	0.97062	0.96765	0.97032	0.97447
13361.6	0.9725	0.97019	0.9708	0.97211	0.97136	0.97182
13361.9	0.97405	0.97028	0.96909	0.97371	0.97438	0.97206
13362.3	0.97207	0.97243	0.97511	0.97333	0.97423	0.9736
13362.6	0.97392	0.97504	0.97183	0.97476	0.97304	0.97574
13363	0.97433	0.97605	0.97861	0.9761	0.97759	0.9744
13363.3	0.97511	0.97703	0.97635	0.97533	0.97751	0.97827
13363.7	0.97515	0.98122	0.97613	0.97673	0.97838	0.97602
13364	0.98008	0.97869	0.97777	0.97906	0.97878	0.97779
13364.3	0.97832	0.98167	0.97973	0.98051	0.97809	0.9825
13364.7	0.98027	0.97792	0.97821	0.97832	0.97825	0.98248
13365	0.98035	0.98395	0.98267	0.98234	0.9803	0.98194
13365.4	0.98394	0.98366	0.9812	0.9817	0.98372	0.98614
13365.7	0.9826	0.98816	0.98853	0.98622	0.98582	0.98457
13366.1	0.9873	0.98712	0.9889	0.98884	0.98615	0.98605
13366.4	0.98401	0.98808	0.98663	0.99005	0.98552	0.98875
13366.8	0.98935	0.9922	0.99001	0.99104	0.98674	0.99014
13367.1	0.98929	0.98848	0.9886	0.98818	0.99151	0.99077
13367.4	0.99054	0.9928	0.99098	0.99102	0.99086	0.99101
13367.8	0.99463	0.99337	0.9909	0.99138	0.99548	0.99461
13368.1	0.9966	0.99228	0.99568	0.99503	0.99604	0.9939
13368.5	0.99439	0.99498	0.99218	0.99457	0.99607	0.99725
13368.8	0.9995	0.9998	0.99413	0.99763	0.99823	0.99898
13369.2	1.00005	1.00343	0.99711	1.00072	1.00011	1.00067
13369.5	1.00051	0.99931	1.00008	0.99961	1.00194	1.00077
13369.9	0.99869	0.99881	1.00324	0.99964	1.00129	1.00273
13370.2	1.00535	1.0035	1.00308	1.00263	1.00272	1.00544
13370.5	1.0035	1.0074	1.00411	1.00419	1.00277	1.00292
13370.9	1.00435	1.00577	1.0061	1.00495	1.00578	1.00648
13371.2	1.00647	1.0074	1.00366	1.00548	1.00552	1.00864
13371.6	1.00636	1.00601	1.00588	1.00446	1.00484	1.00753
13371.9	1.00754	1.01005	1.00941	1.00732	1.01207	1.00924
13372.3	1.00946	1.00788	1.00951	1.00962	1.01284	1.00746
13372.6	1.01051	1.0073	1.00939	1.00948	1.01028	1.00786
13372.9	1.00816	1.0102	1.00739	1.01014	1.01051	1.009
13373.3	1.01136	1.0153	1.00855	1.01095	1.00846	1.01047
13373.6	1.01174	1.0147	1.0123	1.00837	1.01121	1.01426
13374	1.01394	1.01318	1.00892	1.01458	1.01299	1.00945
13374.3	1.0111	1.00998	1.01092	1.01233	1.0113	1.00949
13374.7	1.01313	1.01514	1.01088	1.01493	1.01402	1.01341
13375	1.01333	1.01304	1.01228	1.01264	1.01216	1.01251
13375.4	1.015	1.01881	1.00928	1.01474	1.01581	1.01451
13375.7	1.01281	1.01457	1.01531	1.01394	1.01398	1.01662
13376	1.0142	1.01667	1.01525	1.01336	1.01373	1.01464
13376.4	1.01184	1.01532	1.01594	1.01166	1.01538	1.01526
13376.7	1.01615	1.0135	1.01381	1.0143	1.01783	1.0127
13377.1	1.01286	1.01793	1.0131	1.01444	1.01605	1.01407
13377.4	1.0124	1.01634	1.01345	1.01459	1.01519	1.01618
13377.8	1.01409	1.01572	1.01418	1.0146	1.01548	1.01395
13378.1	1.01316	1.01702	1.01326	1.01375	1.0133	1.01426
13378.5	1.01141	1.01466	1.01368	1.01587	1.01314	1.01739
13378.8	1.01314	1.01506	1.01535	1.01482	1.01369	1.01556
13379.1	1.01512	1.01529	1.01446	1.01731	1.01713	1.01561
13379.5	1.01434	1.01573	1.01794	1.01494	1.01509	1.01465
13379.8	1.01474	1.01765	1.01714	1.01605	1.01311	1.01456
13380.2	1.01269	1.01669	1.01627	1.01489	1.01566	1.01268
13380.5	1.01468	1.01723	1.01497	1.01532	1.0116	1.01402
13380.9	1.01196	1.01598	1.01677	1.01604	1.01414	1.01305
13381.2	1.01617	1.01412	1.01496	1.01526	1.01449	1.01365
13381.6	1.01648	1.01444	1.01342	1.01277	1.01633	1.0133
13381.9	1.01476	1.01494	1.01528	1.01381	1.01582	1.01368
13382.2	1.01387	1.01407	1.01134	1.01583	1.01405	1.01405
13382.6	1.01501	1.01467	1.01275	1.01573	1.01735	1.01624
13382.9	1.01388	1.01441	1.0124	1.0151	1.01385	1.01546
13383.3	1.01537	1.01858	1.01373	1.01358	1.01704	1.01621
13383.6	1.01412	1.01661	1.01402	1.01374	1.01597	1.01365
13384	1.01237	1.0145	1.01206	1.01177	1.0151	1.01186
13384.3	1.01525	1.01373	1.0145	1.01188	1.01366	1.01524
13384.7	1.01539	1.00979	1.01733	1.01558	1.01474	1.01306
13385	1.01584	1.01283	1.01077	1.01355	1.01105	1.01329
13385.4	1.01236	1.01253	1.00975	1.01154	1.01441	1.01023
13385.7	1.01003	1.01483	1.01418	1.01178	1.0117	1.01327
13386	1.01377	1.01427	1.0128	1.01195	1.01176	1.01071
13386.4	1.01247	1.01019	1.01124	1.01272	1.01184	1.01729
13386.7	1.0084	1.01238	1.00928	1.01348	1.01405	1.01385
13387.1	1.0114	1.01156	1.01077	1.01281	1.00905	1.01519
13387.4	1.01294	1.0116	1.00745	1.00949	1.01277	1.01333
13387.8	1.01005	1.01141	1.01178	1.01168	1.01173	1.01248
13388.1	1.01024	1.00723	1.01272	1.00871	1.01049	1.01283
13388.5	1.01185	1.01008	1.0076	1.0119	1.01163	1.01118
13388.8	1.01452	1.0132	1.01046	1.01219	1.00955	1.01201
13389.1	1.0121	1.0112	1.00858	1.01049	1.01218	1.01425
13389.5	1.0125	1.01018	1.00662	1.00931	1.01122	1.01014
13389.8	1.00927	1.00963	1.00896	1.01034	1.01209	1.01129
13390.2	1.01341	1.00855	1.00937	1.01271	1.00948	1.011
13390.5	1.01132	1.01184	1.0099	1.00893	1.00807	1.01204
13390.9	1.00938	1.01032	1.00872	1.00962	1.01145	1.01134
13391.2	1.01313	1.01251	1.00991	1.00823	1.00996	1.00877
13391.6	1.01088	1.00859	1.00925	1.00677	1.01001	1.01468
13391.9	1.01139	1.01031	1.00743	1.00809	1.01085	1.01004
13392.2	1.0119	1.00991	1.00971	1.0093	1.01131	1.01291
13392.6	1.00905	1.01002	1.00638	1.009	1.01112	1.01064
13392.9	1.01176	1.01154	1.00855	1.00925	1.00942	1.0092
13393.3	1.01346	1.00965	1.0112	1.01112	1.01232	1.00914
13393.6	1.01311	1.01018	1.00975	1.01099	1.00958	1.01407
13394	1.01459	1.0074	1.00728	1.01405	1.01087	1.01104
13394.3	1.01477	1.01022	1.0101	1.01018	1.01278	1.01202
13394.7	1.0135	1.01418	1.0117	1.01324	1.01071	1.01339
13395	1.01243	1.01275	1.00917	1.00998	1.00807	1.00939
13395.4	1.01434	1.01391	1.01118	1.01542	1.01202	1.01182
13395.7	1.01148	1.01384	1.01145	1.01284	1.01325	1.01058
13396	1.01242	1.01018	1.01077	1.01006	1.0137	1.01332
13396.4	1.01385	1.01228	1.01071	1.01511	1.01113	1.01149
13396.7	1.0134	1.00977	1.01188	1.01048	1.00974	1.01271
13397.1	1.01152	1.00929	1.01452	1.01147	1.01323	1.01301
13397.4	1.01568	1.00915	1.00903	1.01516	1.01015	1.01083
13397.8	1.01274	1.01177	1.01019	1.01006	1.01268	1.01131
13398.1	1.01334	1.01256	1.01157	1.01245	1.01333	1.01476
13398.5	1.01319	1.01293	1.01327	1.00918	1.01164	1.01562
13398.8	1.01042	1.01408	1.01156	1.00615	1.01317	1.01383
13399.2	1.01559	1.01085	1.00843	1.009	1.01235	1.01294
13399.5	1.01307	1.01122	1.01121	1.01207	1.00915	1.01314
13399.9	1.01471	1.01393	1.01335	1.01074	1.01059	1.0126
13400.2	1.01404	1.00964	1.01194	1.01101	1.0099	1.00989
13400.5	1.01163	1.00797	1.0117	1.01143	1.01385	1.01094
13400.9	1.01241	1.01389	1.00881	1.01304	1.01089	1.01432
13401.2	1.00925	1.01002	1.01016	1.0102	1.00935	1.01175
13401.6	1.0104	1.00886	1.01137	1.01024	1.0107	1.00803
13401.9	1.00961	1.0121	1.00779	1.00805	1.00962	1.01226
13402.3	1.01012	1.00938	1.00562	1.01128	1.00792	1.00767
13402.6	1.01035	1.00689	1.01057	1.00865	1.00775	1.01059
13403	1.0078	1.00896	1.011	1.00897	1.00587	1.01149
13403.3	1.00697	1.00649	1.00703	1.00778	1.00561	1.00778
13403.6	1.00824	1.00692	1.00539	1.01058	1.00851	1.00796
13404	1.00983	1.00728	1.0049	1.00938	1.00712	1.00379
13404.4	1.00851	1.00744	1.00497	1.00354	1.00936	1.01011
13404.7	1.00578	1.00264	1.00238	1.005	1.0045	1.00374
13405	1.00573	1.00623	1.00668	1.00535	1.0038	1.00626
13405.4	1.0055	1.00415	1.00292	1.00314	1.00348	1.00349
13405.7	1.00342	0.9985	1.00519	1.00058	1.00462	1.00344
13406.1	1.00065	1.00027	1.00307	1.0024	1.0035	1.00054
13406.4	0.99922	1.00275	0.99774	1.00068	1.00184	0.99955
13406.8	1.00356	1.00054	1.00303	1.00188	0.99774	0.9982
13407.1	1.00145	0.99862	0.99944	1.0025	1.00217	0.99786
13407.5	1.00094	0.99981	0.99804	0.99921	0.9997	0.99793
13407.8	0.99519	0.99979	0.9939	0.99804	0.99774	0.99817
13408.1	0.99642	0.99673	0.99607	0.99475	0.99898	0.99856
13408.5	0.99579	0.99506	0.99394	0.99718	0.9971	0.99463
13408.8	0.99815	0.99668	0.99449	0.9942	0.99278	0.99364
13409.2	0.99525	0.9937	0.99166	0.99523	0.99421	0.99257
13409.5	0.99426	0.98998	0.99144	0.99517	0.99461	0.99375
13409.9	0.99159	0.99083	0.99123	0.99064	0.994	0.99144
13410.2	0.99173	0.99015	0.98758	0.98988	0.99081	0.99072
13410.6	0.99192	0.98912	0.98941	0.98849	0.99173	0.98788
13410.9	0.99153	0.98863	0.98992	0.98752	0.9895	0.98803
13411.3	0.98585	0.98798	0.98932	0.98669	0.98526	0.98903
13411.6	0.98753	0.98731	0.98844	0.98438	0.98904	0.98865
13412	0.98735	0.98318	0.98478	0.98396	0.98715	0.98667
13412.3	0.98581	0.98517	0.98449	0.98295	0.98314	0.98607
13412.6	0.98741	0.98214	0.98169	0.98508	0.98265	0.98465
13413	0.98457	0.98036	0.97964	0.98123	0.98328	0.98318
13413.4	0.98108	0.98153	0.98005	0.97955	0.98269	0.98217
13413.7	0.98348	0.97871	0.98	0.98077	0.98057	0.98178
13414	0.98114	0.98146	0.97956	0.97747	0.9821	0.97944
13414.4	0.97888	0.97787	0.97979	0.98115	0.98406	0.98092
13414.7	0.97921	0.98089	0.97736	0.97888	0.98033	0.97972
13415.1	0.97781	0.97866	0.97724	0.97664	0.97759	0.98138
13415.4	0.9804	0.97671	0.97907	0.97421	0.97816	0.97879
13415.8	0.97942	0.97813	0.97879	0.97686	0.98095	0.97782
13416.1	0.97856	0.9782	0.97493	0.97884	0.97828	0.97862
13416.5	0.97785	0.97441	0.97649	0.97712	0.97603	0.97808
13416.8	0.97623	0.97574	0.9765	0.97509	0.97471	0.97872
13417.2	0.98015	0.98013	0.97459	0.97489	0.97346	0.97806
13417.5	0.97786	0.97607	0.97616	0.97564	0.97474	0.97417
13417.9	0.97511	0.97496	0.97318	0.97099	0.97725	0.9773
13418.2	0.97784	0.97651	0.97674	0.97742	0.97839	0.97463
13418.5	0.97627	0.97093	0.97513	0.9757	0.97549	0.97522
13418.9	0.9778	0.97669	0.97716	0.9756	0.97375	0.9754
13419.2	0.9742	0.97476	0.97591	0.97632	0.97555	0.97965
13419.6	0.97495	0.97141	0.97414	0.97675	0.97472	0.97508
13419.9	0.97978	0.97167	0.97387	0.97378	0.97783	0.97896
13420.3	0.98067	0.9739	0.97421	0.97731	0.97747	0.97671
13420.6	0.97861	0.97904	0.97568	0.97429	0.97719	0.97548
13421	0.97631	0.97398	0.97464	0.97701	0.97572	0.97513
13421.3	0.97883	0.97706	0.97563	0.9767	0.97678	0.97775
13421.7	0.97725	0.97759	0.97373	0.97486	0.9783	0.97769
13422	0.97751	0.97625	0.97599	0.97877	0.97596	0.977
13422.4	0.97966	0.97954	0.97751	0.9751	0.97685	0.97809
13422.7	0.97596	0.97757	0.97933	0.9769	0.97714	0.9818
13423	0.97995	0.97793	0.97781	0.97926	0.97651	0.97664
13423.4	0.97648	0.97972	0.97753	0.97775	0.97539	0.97781
13423.7	0.97859	0.97742	0.9798	0.97614	0.98068	0.98134
13424.1	0.98132	0.97993	0.97796	0.98268	0.97857	0.98252
13424.4	0.98161	0.98057	0.98068	0.98182	0.97984	0.97817
13424.8	0.98199	0.97862	0.97965	0.98288	0.97915	0.98103
13425.1	0.97958	0.97989	0.98185	0.98249	0.98085	0.98209
13425.5	0.98157	0.98177	0.9828	0.98478	0.97923	0.98426
13425.8	0.98258	0.98241	0.98096	0.98166	0.98482	0.98528
13426.2	0.98339	0.98471	0.98388	0.98304	0.97949	0.98467
13426.5	0.98475	0.98323	0.98447	0.98279	0.98594	0.98556
13426.9	0.98561	0.98261	0.98356	0.98436	0.98591	0.98879
13427.2	0.98668	0.98503	0.98402	0.98372	0.98179	0.98144
13427.6	0.98999	0.98608	0.98259	0.98625	0.98313	0.98325
13427.9	0.98786	0.98484	0.98643	0.98463	0.9845	0.98658
13428.3	0.98788	0.98294	0.98837	0.98689	0.98746	0.98866
13428.6	0.98991	0.98966	0.98779	0.98703	0.98999	0.98731
13429	0.98733	0.98617	0.98961	0.98929	0.98628	0.98844
13429.3	0.98726	0.98888	0.98926	0.98799	0.98646	0.9924
13429.6	0.99037	0.99023	0.98608	0.98895	0.99	0.99038
13430	0.98732	0.99054	0.98807	0.98933	0.9895	0.9887
13430.3	0.99051	0.99324	0.99262	0.98877	0.99107	0.98746
13430.7	0.99016	0.99188	0.98888	0.99131	0.98925	0.99431
13431	0.99123	0.99012	0.99016	0.99035	0.99393	0.9921
13431.4	0.99651	0.98804	0.99195	0.99291	0.9938	0.98934
13431.7	0.99481	0.9912	0.99372	0.99149	0.99289	0.99264
13432.1	0.99268	0.98874	0.99012	0.99469	0.99334	0.99698
13432.4	0.99252	0.9961	0.99517	0.99308	0.99324	0.99291
13432.8	0.99505	0.99759	0.99332	0.99319	0.99606	0.99645
13433.1	0.99696	0.99427	0.99453	0.99554	0.99698	0.9942
13433.5	1.00091	0.99477	0.99758	0.99378	0.99758	0.99632
13433.8	0.99719	0.99414	0.99682	0.99593	0.99648	0.99589
13434.2	1.00012	1.00077	0.99864	1.00017	0.99763	0.99534
13434.5	0.99639	0.99768	0.9966	0.99842	1.00101	1.00126
13434.9	0.99936	0.99879	0.99607	1.00058	0.99868	0.99673
13435.2	0.99588	0.99709	0.99941	1.00077	0.99894	0.99842
13435.5	0.99671	0.99799	0.99794	0.99746	0.99957	0.99911
13435.9	1.00136	0.9989	0.99945	1.00289	0.99996	1.00161
13436.2	0.99878	1.00152	0.99895	1.00163	0.99744	0.99779
13436.6	0.99862	0.99979	1.0016	1.00077	0.99967	0.99957
13436.9	1.00139	1.00199	1.00235	1.00106	0.99905	1.00004
13437.3	1.00217	1.00001	1.00038	1.00109	1.00133	0.99961
13437.6	1.00211	1.00114	1.00148	0.99843	1.0008	1.00034
13438	1.0037	1.00421	1.00224	1.00319	1.00163	1.00315
13438.3	1.00498	1.00122	1.00334	1.00249	0.9993	0.99962
13438.7	1.00377	1.00223	1.00191	1.00405	1.00174	1.00177
13439	1.0069	1.0044	1.00069	1.00418	1.0037	1.00107
13439.4	1.00215	1.00342	1.00372	1.00242	1.00375	1.00166
13439.7	1.00307	1.00228	1.00539	1.00148	1.0027	1.00037
13440.1	1.00372	1.00349	1.00474	1.00745	1.00413	1.00171
13440.4	1.00721	1.00574	1.00241	1.00327	1.00111	1.00338
13440.8	1.00375	1.00737	1.00726	1.00756	1.0067	1.00613
13441.1	1.00865	1.01274	1.00557	1.00466	1.0052	1.00507
13441.5	1.01208	1.00673	1.00354	1.00331	1.0055	1.00315
13441.8	1.00756	1.00642	1.00451	1.00651	1.00752	1.00482
13442.2	1.00938	1.00346	1.00395	1.00686	1.00335	1.00663
13442.5	1.00621	1.00754	1.00843	1.00565	1.00627	1.00876
13442.9	1.00522	1.0056	1.0054	1.00611	1.00668	1.00807
13443.2	1.00642	1.0083	1.00907	1.00806	1.00804	1.00756
13443.5	1.00698	1.00524	1.00905	1.00695	1.00811	1.00655
13443.9	1.00502	1.00545	1.00929	1.00804	1.00738	1.00655
13444.2	1.007	1.00728	1.00576	1.0089	1.0093	1.00945
13444.6	1.00465	1.00571	1.00749	1.00968	1.00822	1.00622
13444.9	1.01075	1.00673	1.00967	1.00104	1.00944	1.01014
13445.3	1.00711	1.01081	1.00844	1.00848	1.00933	1.01048
13445.6	1.01217	1.00557	1.00977	1.00997	1.00511	1.00628
13446	1.00937	1.008	1.00819	1.00683	1.01192	1.00651
13446.3	1.01178	1.01122	1.00718	1.01035	1.00796	1.00789
13446.7	1.01198	1.00929	1.01022	1.01097	1.0111	1.00565
13447	1.00842	1.00986	1.0113	1.00788	1.0112	1.00886
13447.4	1.01	1.00956	1.00818	1.00901	1.00861	1.01025
13447.7	1.00922	1.01054	1.00807	1.00907	1.00982	1.00662
13448.1	1.00862	1.01295	1.00919	1.00976	1.01041	1.00781
13448.4	1.01136	1.0084	1.01031	1.00782	1.01104	1.01083
13448.8	1.01063	1.01137	1.00948	1.01229	1.00861	1.01074
13449.1	1.00742	1.01099	1.01092	1.00811	1.01124	1.00933
13449.5	1.00903	1.00894	1.00915	1.00846	1.01236	1.0081
13449.8	1.00914	1.00938	1.00989	1.00849	1.01253	1.00851
13450.2	1.00856	1.01139	1.0096	1.01052	1.00935	1.01345
13450.5	1.00994	1.01266	1.01069	1.01054	1.011	1.01104
13450.9	1.00895	1.01114	1.01028	1.00977	1.01251	1.00969
13451.2	1.0087	1.00887	1.01137	1.00912	1.01049	1.00965
13451.5	1.01265	1.01003	1.00912	1.0105	1.01191	1.00933
13451.9	1.01057	1.01187	1.0069	1.00866	1.01021	1.00806
13452.2	1.00874	1.00995	1.01176	1.01061	1.00758	1.01345
13452.6	1.01349	1.0112	1.0095	1.00898	1.01026	1.01243
13453	1.01096	1.01022	1.0126	1.01036	1.01022	1.01255
13453.3	1.01275	1.01099	1.01	1.01229	1.01153	1.00969
13453.6	1.00807	1.01068	1.00947	1.01291	1.01055	1.00974
13454	1.01105	1.01217	1.00956	1.01191	1.01033	1.01406
13454.3	1.01045	1.01131	1.00913	1.00931	1.01097	1.01074
13454.7	1.01044	1.01211	1.0143	1.01144	1.01219	1.01185
13455	1.00995	1.01039	1.011	1.01075	1.01154	1.01219
13455.4	1.01104	1.01443	1.01438	1.00907	1.01398	1.00947
13455.7	1.00952	1.01363	1.01067	1.00947	1.01395	1.01021
13456.1	1.0083	1.01607	1.01252	1.01175	1.01367	1.01303
13456.4	1.01031	1.011	1.01316	1.01127	1.01386	1.01328
13456.8	1.01473	1.01251	1.01477	1.01274	1.01283	1.0139
13457.1	1.01155	1.01344	1.01282	1.01233	1.01111	1.01239
13457.5	1.01238	1.01611	1.01325	1.01154	1.00963	1.01114
13457.8	1.01438	1.011	1.01266	1.0127	1.00891	1.01408
13458.2	1.01082	1.0111	1.01173	1.01182	1.01572	1.01498
13458.5	1.01402	1.01495	1.01015	1.01112	1.01601	1.01006
13458.9	1.01411	1.01624	1.01241	1.01452	1.01574	1.01318
13459.2	1.01431	1.01433	1.01737	1.01247	1.01358	1.01225
13459.6	1.01256	1.01754	1.01298	1.01623	1.01422	1.01443
13459.9	1.0159	1.0146	1.01689	1.01637	1.01596	1.01464
13460.3	1.01388	1.01121	1.0147	1.01409	1.01489	1.01401
13460.6	1.01412	1.01456	1.01473	1.01558	1.01175	1.01494
13461	1.01262	1.0157	1.0161	1.01745	1.01247	1.01413
13461.3	1.01729	1.0153	1.01648	1.01524	1.0125	1.01472
13461.7	1.01432	1.01321	1.01886	1.01326	1.01608	1.0139
13462	1.01527	1.01735	1.01623	1.01499	1.01426	1.01668
13462.4	1.01437	1.01627	1.01309	1.01559	1.01702	1.01608
13462.7	1.01423	1.01494	1.01422	1.0125	1.01705	1.01661
13463.1	1.0142	1.01478	1.01652	1.01697	1.01649	1.01735
13463.4	1.01515	1.01858	1.01575	1.01526	1.01578	1.01552
13463.8	1.01617	1.01765	1.01614	1.01686	1.01785	1.01472
13464.1	1.01577	1.01422	1.01589	1.01599	1.01812	1.02008
13464.5	1.01783	1.01616	1.01815	1.01724	1.01792	1.01451
13464.8	1.01619	1.01726	1.02126	1.01379	1.01963	1.01696
13465.1	1.01109	1.01334	1.01715	1.0154	1.01937	1.01668
13465.5	1.01756	1.01669	1.01869	1.01816	1.02038	1.01717
13465.9	1.01434	1.0169	1.01705	1.01701	1.01548	1.01847
13466.2	1.01593	1.01716	1.01139	1.01801	1.01607	1.01696
13466.5	1.01448	1.01599	1.01868	1.01623	1.01786	1.01505
13466.9	1.01668	1.01526	1.01554	1.01809	1.01639	1.01741
13467.2	1.01758	1.01503	1.017	1.01915	1.01603	1.02008
13467.6	1.01783	1.02013	1.01608	1.01528	1.01599	1.01638
13468	1.0184	1.01826	1.01692	1.01617	1.01754	1.01708
13468.3	1.01796	1.01398	1.01353	1.01677	1.01917	1.01567
13468.6	1.01436	1.01627	1.01808	1.01765	1.01569	1.01287
13469	1.0126	1.01484	1.01295	1.01633	1.01515	1.01486
13469.4	1.01246	1.01301	1.01662	1.01201	1.01504	1.01624
13469.7	1.01377	1.0133	1.01249	1.01089	1.01293	1.01329
13470	1.01316	1.01566	1.01515	1.01463	1.01255	1.01511
13470.4	1.0104	1.01314	1.01521	1.01548	1.01232	1.0145
13470.7	1.01474	1.00709	1.01301	1.01351	1.01144	1.01535
13471.1	1.01079	1.01172	1.01191	1.01155	1.01226	1.01213
13471.4	1.00807	1.01252	1.01284	1.0113	1.01276	1.00956
13471.8	1.01064	1.0124	1.00962	1.01209	1.01136	1.01166
13472.1	1.00799	1.01374	1.00813	1.01266	1.01016	1.01047
13472.5	1.00605	1.01234	1.00967	1.0096	1.00968	1.01013
13472.8	1.00732	1.00904	1.01195	1.00694	1.00683	1.00832
13473.2	1.00847	1.01062	1.00888	1.01096	1.00478	1.00772
13473.5	1.00928	1.009	1.00916	1.00609	1.00935	1.00674
13473.9	1.00509	1.00794	1.00904	1.00996	1.00653	1.00606
13474.2	1.00322	1.00191	1.00458	1.0075	1.00801	1.00476
13474.6	1.00624	1.00508	1.01092	1.00578	1.00558	1.00662
13474.9	1.00505	1.00725	1.00625	1.0055	1.00508	1.00622
13475.3	1.00462	1.00409	1.00199	1.0038	1.00406	1.00037
13475.6	1.00017	1.00324	1.00251	1.00698	1.00407	1.00428
13476	1.00436	1.00618	1.00835	1.00426	1.00411	1.00261
13476.3	1.00032	1.00132	1.00013	1.0011	1.00091	1.00469
13476.7	1.00342	1.00011	1.00323	1.00194	0.99723	1.00179
13477	0.99948	1.00405	1.00405	1.00272	1.00019	0.99961
13477.4	0.99649	1.00114	0.99831	1.00219	1.00281	1.00367
13477.7	0.99963	0.99826	1.00188	1.00044	0.99899	0.99968
13478.1	0.99646	0.99678	0.99698	0.99791	1.00105	0.9964
13478.4	0.99973	0.99747	0.99668	0.99652	0.99891	0.99691
13478.8	0.99693	0.9971	0.99296	0.99845	0.99471	0.9971
13479.1	0.99603	0.9986	0.99889	1.0007	0.99682	0.99857
13479.5	0.99434	0.99627	0.99802	0.99779	0.99669	0.99856
13479.8	0.99452	0.99499	0.99429	0.9915	0.99127	0.99601
13480.2	0.99281	0.99386	0.99371	0.99246	0.99607	0.99638
13480.5	0.99216	0.99568	0.99591	0.99461	0.9935	0.99331
13480.9	0.9941	0.99528	0.99824	0.998	0.9949	0.99629
13481.2	0.99685	0.99409	0.99567	0.99327	0.99484	0.99338
13481.6	0.99201	0.99548	0.99702	0.99273	0.99397	0.99399
13481.9	0.99206	0.99315	0.99527	0.99204	0.99144	0.99188
13482.3	0.99498	0.99012	0.98877	0.99258	0.99093	0.99502
13482.6	0.99105	0.99241	0.99533	0.99334	0.98881	0.98896
13483	0.99077	0.99457	0.99358	0.99386	0.99234	0.99276
13483.3	0.99206	0.99244	0.99182	0.99021	0.99296	0.99239
13483.7	0.98696	0.99181	0.99371	0.9896	0.99103	0.99125
13484	0.98841	0.99135	0.99185	0.9904	0.99119	0.98989
13484.4	0.99284	0.98884	0.99299	0.99071	0.98962	0.98803
13484.7	0.98918	0.99254	0.99185	0.99068	0.9908	0.99354
13485.1	0.9897	0.99211	0.99253	0.98598	0.98998	0.9915
13485.4	0.98866	0.98828	0.99126	0.99101	0.98798	0.99092
13485.8	0.98856	0.98938	0.98861	0.99224	0.98762	0.99074
13486.1	0.98823	0.99205	0.99202	0.98702	0.98961	0.9895
13486.5	0.98923	0.98864	0.99168	0.98871	0.99216	0.98899
13486.8	0.98572	0.98658	0.99014	0.98441	0.98849	0.98836
13487.2	0.98811	0.98535	0.99001	0.98702	0.9904	0.99093
13487.5	0.98733	0.98842	0.99162	0.98672	0.98815	0.99023
13487.9	0.98559	0.98611	0.98915	0.9859	0.98772	0.99089
13488.2	0.98354	0.98958	0.98576	0.98583	0.98634	0.98864
13488.6	0.98942	0.99055	0.98721	0.98756	0.98755	0.98726
13488.9	0.98647	0.98925	0.98595	0.98894	0.98561	0.99003
13489.3	0.98597	0.98718	0.98712	0.98636	0.98867	0.98735
13489.6	0.98653	0.98839	0.98512	0.98923	0.98871	0.98332
13490	0.98346	0.99062	0.98748	0.98774	0.9893	0.98748
13490.3	0.98437	0.9902	0.98518	0.98567	0.98725	0.98761
13490.7	0.98925	0.98717	0.9861	0.98785	0.98883	0.98868
13491	0.98681	0.98997	0.98978	0.98711	0.99097	0.98727
13491.4	0.98217	0.98566	0.98814	0.98591	0.98975	0.98531
13491.7	0.9894	0.98899	0.98418	0.986	0.98595	0.98677
13492.1	0.98782	0.98671	0.98381	0.98553	0.98315	0.98654
13492.4	0.98597	0.98542	0.98679	0.98594	0.98646	0.9888
13492.8	0.98463	0.98801	0.98663	0.98355	0.98812	0.98586
13493.1	0.98909	0.98661	0.98734	0.986	0.98752	0.98972
13493.5	0.98821	0.98579	0.98743	0.98569	0.98706	0.98743
13493.8	0.98802	0.9888	0.98652	0.98572	0.98915	0.98961
13494.2	0.98542	0.98811	0.98869	0.98515	0.98961	0.98624
13494.5	0.98606	0.9862	0.98831	0.98672	0.9864	0.98963
13494.9	0.99002	0.98635	0.98673	0.98355	0.98866	0.98786
13495.2	0.99004	0.98685	0.98585	0.9898	0.98653	0.98854
13495.6	0.99101	0.985	0.98788	0.98757	0.98985	0.98821
13495.9	0.98684	0.98488	0.9901	0.98691	0.9885	0.98675
13496.3	0.98561	0.98964	0.9838	0.98846	0.98688	0.98663
13496.6	0.98312	0.98802	0.98506	0.98701	0.98714	0.98508
13497	0.98557	0.98811	0.98842	0.98894	0.98762	0.98868
13497.4	0.98844	0.98778	0.98918	0.98965	0.98723	0.98952
13497.7	0.98769	0.98554	0.98622	0.98869	0.98708	0.98681
13498	0.98693	0.98655	0.98585	0.98701	0.98958	0.98534
13498.4	0.99138	0.98927	0.9863	0.98684	0.98934	0.98561
13498.8	0.9877	0.98631	0.98689	0.98539	0.98681	0.98852
13499.1	0.98635	0.99334	0.9893	0.9873	0.98926	0.98821
13499.5	0.98464	0.991	0.98961	0.98681	0.98976	0.99068
13499.8	0.98585	0.98841	0.98992	0.98714	0.9868	0.99013
13500.1	0.98522	0.98766	0.98801	0.98859	0.98671	0.99067
13500.5	0.98858	0.99104	0.98917	0.98776	0.99267	0.99345
13500.9	0.99086	0.98794	0.99064	0.98941	0.98674	0.98702
13501.2	0.99052	0.99217	0.98802	0.98725	0.98814	0.98927
13501.6	0.98912	0.98741	0.99011	0.98773	0.99277	0.98813
13501.9	0.98857	0.98722	0.99468	0.99315	0.98981	0.9899
13502.3	0.98814	0.99038	0.98803	0.99132	0.98869	0.9877
13502.6	0.98954	0.98962	0.9876	0.98991	0.98811	0.98847
13503	0.98752	0.99122	0.98939	0.99063	0.98917	0.99198
13503.3	0.99205	0.98735	0.99086	0.9884	0.99125	0.99009
13503.7	0.99141	0.99219	0.98992	0.98989	0.99069	0.98987
13504	0.9887	0.99031	0.98905	0.98953	0.99163	0.99044
13504.4	0.9911	0.99157	0.99407	0.98894	0.99179	0.99122
13504.7	0.99219	0.99425	0.98998	0.99147	0.98979	0.99422
13505.1	0.99548	0.99332	0.99061	0.9923	0.99125	0.99203
13505.4	0.98965	0.98953	0.9913	0.9927	0.993	0.99186
13505.8	0.99199	0.99188	0.99079	0.98931	0.99109	0.99161
13506.1	0.98844	0.99182	0.99106	0.9887	0.98978	0.99314
13506.5	0.99377	0.98979	0.99511	0.99204	0.99386	0.9951
13506.8	0.99412	0.9921	0.99496	0.99509	0.99096	0.99722
13507.2	0.99412	0.99272	0.99343	0.99519	0.9932	0.99177
13507.5	0.99243	0.99425	0.99412	0.99291	0.99474	0.9949
13507.9	0.99572	0.99704	0.99672	0.99632	0.99439	0.99342
13508.2	0.99384	0.99391	0.9953	1.00044	0.99263	0.99427
13508.6	0.99609	0.99206	0.99857	0.99693	0.99613	0.9965
13508.9	0.99535	0.99473	0.99725	0.9935	0.99423	0.99655
13509.3	0.99607	0.9958	0.99516	0.99524	0.99683	0.997
13509.6	0.99733	0.99828	0.99846	0.99791	0.99669	0.99915
13510	0.99433	0.99803	0.99605	0.99742	0.9965	0.99561
13510.3	0.99515	0.99771	0.99966	0.99815	0.99807	0.99892
13510.7	0.99838	0.99824	0.99861	0.99919	0.9965	0.99847
13511	0.99963	1.00095	0.99795	0.99717	0.99944	1.00103
13511.4	1.00022	1.0003	0.99662	0.99794	0.99989	0.99826
13511.7	1.00089	1.00046	0.99814	1.00027	0.99854	0.99976
13512.1	0.99698	0.99941	1.00195	1.00349	0.99838	0.99961
13512.5	0.9991	0.99968	1.002	1.00009	1.00009	1.00092
13512.8	0.99923	0.99896	0.99948	0.99894	1.00299	1.00311
13513.1	1.00283	1.00495	1.00279	1.00384	0.99726	1.00301
13513.5	1.00469	1.00211	0.99927	1.00257	1.00236	1.00099
13513.9	1.00235	1.001	1.00169	1.0023	1.00115	1.00517
13514.2	1.00241	1.00197	0.99952	1.00535	1.00488	1.00088
13514.6	1.00417	1.00168	1.00472	1.00433	1.00438	1.00171
13514.9	1.00414	1.00141	1.00255	1.004	1.00538	1.00288
13515.3	1.00568	1.0054	1.00266	1.00119	1.00388	1.00253
13515.6	1.00526	0.99988	1.00659	1.00352	1.0068	1.00592
13516	1.01002	1.00897	1.00412	1.00394	1.00695	1.00688
13516.3	1.00566	1.00984	1.00531	1.00963	1.00582	1.00595
13516.7	1.00527	1.0095	1.00638	1.00736	1.00687	1.00741
13517	1.00605	1.00681	1.00631	1.0075	1.00627	1.00766
13517.4	1.00784	1.0063	1.00817	1.00842	1.00551	1.008
13517.7	1.01022	1.01067	1.00955	1.0113	1.00778	1.00421
13518.1	1.00945	1.01017	1.01194	1.00755	1.0085	1.00945
13518.4	1.00856	1.00926	1.00948	1.01065	1.01095	1.00822
13518.8	1.01185	1.01336	1.01008	1.01239	1.00975	1.00877
13519.1	1.01137	1.01406	1.01285	1.01438	1.01006	1.01096
13519.5	1.00979	1.00807	1.01255	1.01244	1.00801	1.01184
13519.8	1.01122	1.00874	1.01507	1.0138	1.01298	1.01602
13520.2	1.01544	1.01169	1.01343	1.01186	1.01183	1.00964
13520.5	1.01103	1.01617	1.01137	1.01148	1.0132	1.01272
13520.9	1.0139	1.01301	1.01485	1.01504	1.0103	1.01277
13521.2	1.01139	1.01373	1.01428	1.01602	1.01553	1.01425
13521.6	1.01159	1.01523	1.01586	1.01683	1.01552	1.0129
13522	1.01579	1.0128	1.01417	1.01869	1.0137	1.01645
13522.3	1.01394	1.01637	1.01559	1.01921	1.01539	1.01403
13522.6	1.01782	1.01779	1.01588	1.01688	1.01659	1.01294
13523	1.01658	1.01396	1.0183	1.01561	1.01552	1.01326
13523.4	1.01621	1.01706	1.0176	1.01451	1.01702	1.01766
13523.7	1.01604	1.01289	1.01617	1.01483	1.01598	1.01598
13524.1	1.01731	1.01643	1.01668	1.01521	1.01358	1.01427
13524.4	1.01925	1.01762	1.01481	1.01645	1.0134	1.01554
13524.8	1.01679	1.01883	1.01958	1.01941	1.01909	1.01556
13525.1	1.01529	1.01722	1.01896	1.01996	1.01902	1.01678
13525.5	1.01771	1.01698	1.0164	1.01777	1.01865	1.01763
13525.8	1.01869	1.01536	1.01596	1.02253	1.02085	1.01725
13526.2	1.0169	1.01775	1.01634	1.02175	1.01644	1.01874
13526.5	1.01826	1.02244	1.01857	1.02071	1.01643	1.01662
13526.9	1.02095	1.01516	1.01667	1.01874	1.01577	1.017
13527.2	1.01503	1.0151	1.0169	1.0213	1.01693	1.01833
13527.6	1.01848	1.01894	1.01868	1.01887	1.02057	1.01878
13527.9	1.01851	1.01882	1.01629	1.02155	1.01771	1.01915
13528.3	1.02168	1.01718	1.01871	1.01687	1.01716	1.01718
13528.6	1.01738	1.0193	1.01958	1.01666	1.01723	1.02032
13529	1.01754	1.01769	1.01867	1.01725	1.01809	1.01715
13529.3	1.01766	1.01723	1.01613	1.01954	1.01819	1.01847
13529.7	1.0151	1.01699	1.01955	1.01816	1.01575	1.02129
13530	1.01948	1.01615	1.0187	1.01724	1.01757	1.02062
13530.4	1.01628	1.01803	1.02054	1.01981	1.01946	1.02003
13530.8	1.0213	1.01973	1.01774	1.01676	1.01543	1.02009
13531.1	1.0159	1.01772	1.01535	1.01815	1.01615	1.01917
13531.5	1.01756	1.01745	1.01981	1.01699	1.0168	1.01502
13531.8	1.01756	1.01584	1.01642	1.01698	1.01791	1.01777
13532.2	1.0166	1.02093	1.01982	1.01666	1.01733	1.01644
13532.5	1.0132	1.01883	1.0174	1.01478	1.01807	1.01642
13532.9	1.01674	1.01446	1.0145	1.01775	1.01524	1.01301
13533.2	1.01709	1.02014	1.01643	1.01717	1.01622	1.01664
13533.6	1.01678	1.01682	1.01707	1.0168	1.01357	1.01663
13533.9	1.01575	1.0164	1.01714	1.01465	1.01432	1.01466
13534.3	1.01809	1.02119	1.01646	1.01487	1.01451	1.01514
13534.6	1.01549	1.01499	1.01527	1.01405	1.01239	1.01424
13535	1.01689	1.01557	1.01407	1.01488	1.01517	1.01253
13535.3	1.01309	1.01403	1.01481	1.01314	1.01432	1.01417
13535.7	1.01573	1.01535	1.01511	1.01625	1.01467	1.01435
13536	1.01488	1.01246	1.01356	1.01338	1.01385	1.01377
13536.4	1.01794	1.01055	1.01402	1.01597	1.01403	1.01479
13536.8	1.01379	1.01407	1.01529	1.01295	1.01421	1.01455
13537.1	1.01434	1.00969	1.01363	1.01442	1.00967	1.01056
13537.5	1.01086	1.01338	1.01187	1.01054	1.01229	1.01169
13537.8	1.01018	1.00936	1.01532	1.00911	1.01376	1.00994
13538.2	1.01026	1.00978	1.01099	1.01112	1.01137	1.00898
13538.5	1.0102	1.00926	1.0095	1.00987	1.01191	1.00981
13538.9	1.00954	1.01302	1.01386	1.00957	1.00939	1.00796
13539.2	1.01052	1.01243	1.00979	1.01003	1.00976	1.01004
13539.6	1.00796	1.00934	1.00667	1.01089	1.01117	1.00896
13539.9	1.00787	1.00766	1.00683	1.0068	1.0117	1.00877
13540.3	1.01169	1.01014	1.0093	1.0098	1.00846	1.00919
13540.6	1.00609	1.01024	1.01069	1.00672	1.00616	1.0058
13541	1.00879	1.00998	1.0076	1.01024	1.00704	1.0062
13541.3	1.00945	1.00766	1.00747	1.00683	1.00743	1.0068
13541.7	1.00919	1.00689	1.00578	1.00679	1.00818	1.00486
13542	1.00572	1.00813	1.00492	1.0074	1.00649	1.00839
13542.4	1.00618	1.01022	1.00936	1.00733	1.00852	1.01121
13542.8	1.00714	1.00705	1.00611	1.00181	1.00393	1.0033
13543.1	1.00794	1.00856	1.00523	1.00595	1.00321	1.00316
13543.5	1.00811	1.00519	1.00173	1.00249	1.00601	1.00328
13543.8	1.00397	1.00015	1.00298	1.00206	1.0062	1.00281
13544.2	1.00636	1.009	1.00443	1.00305	1.00014	1.00424
13544.5	1.00063	1.00488	1.00061	1.00283	0.99987	1.00065
13544.9	1.00033	1.00187	1.00114	1.00531	1.00303	1.00023
13545.2	1.00238	1.00274	1.00066	0.99981	1.00277	1.00006
13545.6	1.0002	1.00297	0.99916	1.00132	0.9997	1.00163
13545.9	1.00334	1.00187	1.00036	1.00223	1.00276	0.99787
13546.3	1.00086	0.99677	1.00175	0.99946	1.00092	0.99893
13546.6	1.00462	1.00119	0.99861	1.00184	1.00129	0.99784
13547	0.99981	0.99977	0.99799	1.00076	0.9998	0.99626
13547.3	0.99754	1.00147	0.99928	0.9984	0.99953	0.9982
13547.7	0.99652	0.99752	0.99659	0.99929	0.99553	0.99812
13548	0.99818	0.99919	0.99916	1.001	1.00076	0.99868
13548.4	1.00021	1.00177	0.99909	1.00199	0.99892	0.99973
13548.8	1.00176	0.99898	0.99736	0.99998	0.99617	1.00013
13549.1	0.99653	0.99607	0.99718	0.99907	0.99348	0.99767
13549.5	0.99749	1.00155	0.99946	0.99677	0.99751	0.99854
13549.8	0.99654	0.99509	0.99493	0.99406	0.99545	0.99524
13550.2	0.9949	0.9935	0.99321	0.99468	0.9936	0.99317
13550.5	0.99329	0.99489	0.99411	0.99345	0.99164	0.99647
13550.9	0.99222	0.99447	0.9948	0.99532	0.9925	0.99152
13551.2	0.99502	0.99332	0.99149	0.99164	0.99199	0.99397
13551.6	0.99355	0.99256	0.99224	0.99132	0.98975	0.99236
13551.9	0.99278	0.99631	0.99428	0.99241	0.99253	0.98915
13552.3	0.99271	0.99329	0.994	0.99616	0.99455	0.99357
13552.6	0.99364	0.9899	0.99047	0.9921	0.99452	0.99299
13553	0.99593	0.98944	0.99263	0.99235	0.99052	0.99027
13553.4	0.99465	0.98929	0.99018	0.99406	0.99106	0.99293
13553.7	0.99561	0.99005	0.99073	0.99268	0.9929	0.99375
13554.1	0.99184	0.99469	0.99117	0.99273	0.99198	0.99429
13554.4	0.9915	0.99261	0.99085	0.99738	0.9915	0.99056
13554.8	0.99062	0.99349	0.99215	0.9951	0.99015	0.99211
13555.1	0.99199	0.98809	0.99007	0.99355	0.99421	0.99239
13555.5	0.99336	0.98738	0.99065	0.99148	0.99153	0.99275
13555.8	0.99533	0.99562	0.993	0.98789	0.99646	0.99385
13556.2	0.99279	0.99119	0.991	0.99378	0.99299	0.98994
13556.5	0.99295	0.989	0.9904	0.99069	0.98973	0.99112
13556.9	0.993	0.99098	0.98771	0.98887	0.99144	0.99093
13557.2	0.99161	0.98973	0.98877	0.99305	0.99175	0.99007
13557.6	0.99297	0.99095	0.9913	0.99161	0.98917	0.99158
13558	0.99021	0.98968	0.98792	0.98893	0.99106	0.99198
13558.3	0.99097	0.98753	0.98982	0.99209	0.98871	0.99096
13558.7	0.99262	0.9898	0.99006	0.99066	0.99317	0.98971
13559	0.99151	0.99502	0.99184	0.99385	0.9907	0.99352
13559.4	0.99599	0.98997	0.99425	0.99143	0.99145	0.99129
13559.7	0.99428	0.99468	0.99458	0.9903	0.99529	0.99357
13560.1	0.99614	0.99156	0.99372	0.9938	0.99127	0.9907
13560.4	0.99213	0.99355	0.99235	0.99298	0.99315	0.99344
13560.8	0.99205	0.99356	0.99059	0.99369	0.99217	0.99211
13561.1	0.99089	0.99429	0.99114	0.99188	0.99172	0.99158
13561.5	0.99153	0.99371	0.99615	0.99128	0.99113	0.98901
13561.9	0.99205	0.99322	0.99243	0.99037	0.99144	0.99226
13562.2	0.9929	0.99163	0.98999	0.99177	0.9907	0.99185
13562.6	0.99147	0.99186	0.98982	0.99345	0.98973	0.99311
13562.9	0.99018	0.99141	0.99431	0.9939	0.9907	0.99253
13563.3	0.9925	0.99183	0.99185	0.9936	0.99339	0.99154
13563.6	0.99469	0.99099	0.99077	0.99287	0.99459	0.98969
13564	0.98968	0.98783	0.98975	0.99042	0.99397	0.99138
13564.3	0.99227	0.99185	0.99202	0.99466	0.99341	0.99305
13564.7	0.99211	0.99122	0.99291	0.99438	0.99314	0.99043
13565	0.98855	0.98515	0.99117	0.99566	0.9932	0.99471
13565.4	0.99567	0.99209	0.99165	0.99448	0.99345	0.99159
13565.7	0.99249	0.99234	0.99073	0.99711	0.99428	0.9941
13566.1	0.99239	0.99254	0.99316	0.99179	0.99385	0.99295
13566.5	0.99312	0.99293	0.99308	0.99347	0.99115	0.9941
13566.8	0.99369	0.99451	0.99378	0.99216	0.99322	0.99254
13567.2	0.99162	0.99261	0.99107	0.98943	0.99154	0.99203
13567.5	0.9925	0.99187	0.99681	0.99741	0.99273	0.99432
13567.9	0.99684	0.9957	0.99452	0.99284	0.99289	0.99358
13568.2	0.99081	0.99368	0.99559	0.99603	0.99399	0.99396
13568.6	0.9942	0.99312	0.99168	0.99349	0.99336	0.99044
13568.9	0.99766	0.98858	0.99343	0.99386	0.99163	0.9963
13569.3	0.9926	0.99056	0.99513	0.99514	0.99542	0.99312
13569.6	0.99486	0.99569	0.9937	0.9942	0.99485	0.99805
13570	0.99063	0.99316	0.99789	0.99224	0.99221	0.98997
13570.4	0.99339	0.9916	0.99301	0.99266	0.99407	0.99322
13570.7	0.99177	0.99247	0.99249	0.99264	0.99584	0.99288
13571.1	0.99374	0.99478	0.99373	0.99559	0.9961	0.99329
13571.4	0.99436	0.9911	0.99302	0.99224	0.99538	0.99168
13571.8	0.99345	0.99368	0.99257	0.99468	0.9937	0.99564
13572.1	0.99588	0.99398	0.98946	0.99472	0.99442	0.99689
13572.5	0.99492	0.99228	0.99061	0.99462	0.99596	0.99661
13572.8	0.99532	0.9914	0.99317	0.99477	0.99377	0.99583
13573.2	0.99618	0.99489	0.99256	0.99348	0.99334	0.99272
13573.5	0.99312	0.99014	0.99463	0.99388	0.99655	0.9943
13573.9	0.9969	0.99099	0.99321	0.9955	0.99514	0.99453
13574.2	0.99544	0.99126	0.99314	0.99108	0.99307	0.99606
13574.6	0.9951	0.99429	0.99132	0.99271	0.99261	0.9926
13575	0.99618	0.99156	0.98996	0.99556	0.99573	0.99167
13575.3	0.99294	0.99538	0.9939	0.99362	0.99625	0.99672
13575.7	0.99139	0.99533	0.99344	0.99333	0.99334	0.99678
13576	0.99378	0.99518	0.99278	0.99413	0.99444	0.9961
13576.4	0.99753	0.99378	0.9931	0.99715	0.99503	0.99493
13576.7	0.99659	0.99329	0.99265	0.99305	0.99212	0.99419
13577.1	0.99631	0.99545	0.99351	0.99318	0.99219	0.99483
13577.5	0.99266	0.99164	0.99301	0.99208	0.99328	0.9924
13577.8	0.99242	0.98858	0.99177	0.99054	0.99159	0.99271
13578.2	0.98964	0.99242	0.99158	0.99027	0.99171	0.99134
13578.5	0.99216	0.98976	0.99057	0.98865	0.99096	0.99025
13578.9	0.99398	0.9889	0.98894	0.9893	0.99229	0.99298
13579.2	0.99209	0.99345	0.99183	0.99273	0.99278	0.99136
13579.6	0.99411	0.99326	0.99094	0.99223	0.99216	0.98808
13579.9	0.9937	0.99167	0.99187	0.99135	0.9928	0.99084
13580.3	0.99693	0.99443	0.98959	0.99294	0.99394	0.99142
13580.6	0.99533	0.99276	0.99176	0.99251	0.993	0.99004
13581	0.99148	0.99331	0.99084	0.99265	0.99024	0.9944
13581.4	0.99429	0.99096	0.99389	0.99332	0.9931	0.99078
13581.7	0.9945	0.99222	0.99388	0.99555	0.99233	0.99051
13582.1	0.99704	0.99665	0.99536	0.9906	0.99292	0.99322
13582.4	0.99652	0.99495	0.99658	0.99432	0.99321	0.99127
13582.8	0.99442	0.99388	0.995	0.9932	0.99425	0.99556
13583.1	0.99435	0.99488	0.99335	0.99251	0.99599	0.99428
13583.5	0.99332	0.99596	0.99268	0.99313	0.99366	0.99398
13583.8	0.9953	0.99161	0.99294	0.99416	0.99243	0.99322
13584.2	0.99377	0.99263	0.99244	0.992	0.99301	0.99375
13584.5	0.99277	0.98857	0.99503	0.99505	0.9955	0.99163
13584.9	0.99519	0.99298	0.99471	0.99437	0.99481	0.99263
13585.3	0.99291	0.99148	0.99535	0.99572	0.99818	0.99411
13585.6	0.99491	0.99443	0.99454	0.99668	0.99416	0.99351
13586	0.99279	0.99552	0.99108	0.99745	0.99188	0.99289
13586.3	0.99531	0.99001	0.99256	0.99698	0.99705	0.9935
13586.7	0.991	0.99404	0.99498	0.99347	1.00273	0.9968
13587	0.99799	0.9971	0.99707	0.99593	1.00127	0.99744
13587.4	1.0013	0.99787	0.99973	0.9994	0.99793	0.99714
13587.8	1.00048	0.99889	0.99896	0.99766	0.99669	0.99885
13588.1	0.99728	0.99896	0.99914	0.99771	0.99722	0.99697
13588.5	1.00133	1.00159	1.00137	0.99772	0.99701	0.99472
13588.8	0.99936	0.99892	0.99671	0.99883	1.00152	0.99727
13589.2	1.0005	1.00085	0.9998	0.99675	0.999	0.99867
13589.5	0.99729	0.99628	0.99527	0.99525	0.99931	0.99898
13589.9	0.99599	0.99643	0.99707	0.9969	0.99951	1.00184
13590.2	0.99784	0.99933	0.99453	0.9994	0.99799	0.99896
13590.6	1.00057	0.9979	0.99691	0.99705	0.995	1.00222
13591	0.99765	0.99714	0.99641	1.00233	0.99792	1.00023
13591.3	0.99765	1.00101	0.99939	0.99715	0.99929	0.99951
13591.7	1.00215	0.99727	0.99873	1.00105	1.00265	1.00265
13592	1.00044	0.99873	1.00161	1.00288	0.99853	1.00198
13592.4	0.99888	0.99855	1.00089	1.00011	1.00064	0.99737
13592.7	1.00311	1.00352	1.00052	1.00054	1.00296	1.00039
13593.1	1.00432	0.99994	1.0016	1.00294	1.00504	0.99928
13593.4	1.00069	0.99939	1.00437	0.99861	1.00037	1.00311
13593.8	1.00003	1.00383	1.00085	0.99877	1.00612	1.00527
13594.1	1.0027	0.99887	1.00181	0.99823	1.00475	1.00039
13594.5	1.00299	1.0006	0.99869	1.00245	1.00091	1.00473
13594.9	1.0049	1.00268	1.00075	1.00199	1.00228	1.00295
13595.2	1.00483	0.99899	1.00155	1.00131	1.00303	1.00198
13595.6	1.00297	1.00022	1.0014	1.00436	1.00044	1.00236
13595.9	1.00585	0.99923	1.00431	1.00289	1.00492	1.00277
13596.3	1.00148	1.00473	1.00106	1.00091	0.99967	1.00736
13596.6	1.00122	1.00386	1.00586	1.00531	1.00354	1.00134
13597	1.00728	1.00416	1.00267	1.00119	1.00278	1.00722
13597.4	1.00367	1.00231	1.0051	1.00546	1.00453	1.00238
13597.7	1.0051	1.00453	1.00563	0.99951	1.00437	1.00409
13598.1	1.00375	1.00447	1.00635	1.00611	1.00494	1.00483
13598.4	1.00257	1.00357	1.00419	1.00438	1.00414	1.00316
13598.8	1.00669	1.00442	1.00649	1.00417	1.0081	1.00816
13599.1	1.00806	1.00663	1.00406	1.00399	1.00455	1.00524
13599.5	1.00633	1.00582	1.00627	1.00684	1.00907	1.00299
13599.9	1.00858	1.00689	1.00547	1.00751	1.00731	1.00904
13600.2	1.0068	1.01087	1.0109	1.00388	1.00595	1.00644
13600.6	1.00814	1.00754	1.0059	1.0069	1.00458	1.00772
13600.9	1.00596	1.0084	1.00685	1.00726	1.00897	1.00876
13601.3	1.00538	1.00769	1.01028	1.01048	1.00728	1.00498
13601.6	1.00884	1.00436	1.00724	1.0117	1.00781	1.00684
13602	1.00556	1.01159	1.00837	1.01006	1.0095	1.011
13602.3	1.00711	1.00713	1.01072	1.00861	1.00837	1.00491
13602.7	1.0089	1.00699	1.00925	1.00706	1.01261	1.00843
13603.1	1.01045	1.0063	1.00709	1.00717	1.00974	1.00794
13603.4	1.00968	1.00579	1.00602	1.00907	1.01136	1.01068
13603.8	1.01005	1.01041	1.01013	1.00571	1.01165	1.00908
13604.1	1.00691	1.01109	1.00859	1.0087	1.01024	1.00649
13604.5	1.00653	1.012	1.0095	1.00665	1.0098	1.00817
13604.8	1.00985	1.01044	1.0084	1.00742	1.01101	1.00734
13605.2	1.00966	1.00979	1.01232	1.01099	1.00793	1.01037
13605.5	1.0117	1.00794	1.00948	1.01024	1.01068	1.0093
13605.9	1.00965	1.01079	1.01471	1.0093	1.00963	1.00929
13606.3	1.00528	1.0101	1.00966	1.01242	1.00851	1.01047
13606.6	1.01135	1.01257	1.01323	1.00739	1.00715	1.01301
13607	1.01223	1.01102	1.01108	1.00971	1.0087	1.00875
13607.3	1.01084	1.01156	1.01274	1.00724	1.01006	1.01007
13607.7	1.013	1.00817	1.00985	1.00828	1.01548	1.0124
13608	1.00779	1.00884	1.01159	1.0094	1.00895	1.01325
13608.4	1.01045	1.01023	1.01065	1.00695	1.00979	1.01111
13608.8	1.00874	1.01054	1.01419	1.01182	1.01317	1.00792
13609.1	1.01348	1.01234	1.00844	1.00871	1.01312	1.01252
13609.5	1.0095	1.01187	1.01302	1.00967	1.01275	1.00851
13609.8	1.01333	1.00883	1.01233	1.00832	1.01159	1.01035
13610.2	1.01294	1.01225	1.01201	1.01058	1.01036	1.01171
13610.5	1.01336	1.01272	1.01389	1.01213	1.01182	1.00769
13610.9	1.00862	1.01049	1.00875	1.0092	1.01299	1.00982
13611.3	1.00961	1.01419	1.01322	1.01081	1.00985	1.01216
13611.6	1.00903	1.01188	1.0101	1.01129	1.00975	1.00811
13612	1.0088	1.00929	1.01135	1.00594	1.01015	1.01141
13612.3	1.00733	1.01199	1.0107	1.00934	1.01065	1.00883
13612.7	1.00769	1.00829	1.00756	1.00814	1.00996	1.01012
13613	1.00724	1.00457	1.01169	1.00917	1.00947	1.00975
13613.4	1.00742	1.01047	1.00775	1.01148	1.00781	1.011
13613.8	1.00461	1.00861	1.00921	1.01153	1.01038	1.00646
13614.1	1.01184	1.00657	1.0103	1.00752	1.00715	1.00862
13614.5	1.01034	1.01136	1.00659	1.00378	1.01023	1.00898
13614.8	1.00795	1.008	1.01022	1.01086	1.00551	1.00809
13615.2	1.00687	1.00683	1.00903	1.00701	1.0104	1.01013
13615.5	1.0029	1.00764	1.00809	1.00854	1.01029	1.00816
13615.9	1.00505	1.00892	1.00736	1.00807	1.0066	1.00484
13616.2	1.00919	1.00898	1.00806	1.00945	1.0097	1.00641
13616.6	1.00612	1.00591	1.00631	1.00659	1.00531	1.00821
13617	1.00697	1.00461	1.00682	1.00559	1.00793	1.00684
13617.3	1.0051	1.00836	1.00499	1.00718	1.00279	1.00226
13617.7	1.00149	1.00893	1.00691	1.00802	1.00239	1.00599
13618	1.00541	1.00523	1.00813	1.00373	1.00515	1.0056
13618.4	1.00358	1.00896	1.00665	1.00424	1.00605	1.00506
13618.8	1.00583	1.00572	1.00606	1.00403	1.00284	1.0041
13619.1	1.00734	1.00696	1.00373	1.00774	1.00245	1.00427
13619.5	0.99998	1.00348	1.00573	1.00426	1.00397	1.00398
13619.8	1.00433	1.00522	1.00254	1.00796	1.00404	1.00485
13620.2	1.00092	1.00463	1.00259	1.00116	1.00661	1.00864
13620.5	1.00223	1.00398	1.00352	1.00377	1.00232	0.99998
13620.9	1.00319	1.00259	1.00475	1.00053	1.00092	0.99969
13621.2	1.00304	0.99939	1.00348	1.004	1.00189	1.00118
13621.6	1.00054	1.00187	1.00145	1.00389	1.00152	0.99904
13622	0.99883	1.00196	0.99974	1.00219	1.00105	1.00158
13622.3	1.00083	1.00156	1.00065	0.9977	1.00161	0.99975
13622.7	1	1.00304	1.00271	0.99808	1.00012	1.00239
13623	1.0015	1.00047	1.00199	1.00051	1.00044	1.00126
13623.4	0.99857	0.99951	1.00199	0.99983	0.99881	0.99896
13623.8	1.00056	1.00272	1.00058	1.0003	0.99964	0.99843
13624.1	0.9978	1.00144	0.99868	0.99822	0.99969	0.99809
13624.5	1.00003	0.99649	0.99779	0.99993	0.99739	0.99888
13624.8	0.99604	0.99748	0.99866	0.99739	1.00113	0.99848
13625.2	1.00078	0.99818	1.00269	1.00215	0.99801	1.00041
13625.5	0.99724	0.99858	0.99652	0.99678	1.00063	0.99872
13625.9	0.99579	0.99938	0.99423	0.99886	1.00024	0.99867
13626.3	0.99848	0.99823	0.99724	1.00022	0.99671	0.99813
13626.6	0.99892	0.99589	0.99628	0.99425	0.99882	0.9956
13627	0.99727	0.99808	0.9974	0.99437	0.99981	0.99848
13627.3	0.99497	0.9953	0.99734	0.99914	0.9991	0.99635
13627.7	0.99678	0.9977	0.99746	0.99568	0.99814	0.99395
13628	0.9952	1.0004	0.99768	0.99562	0.99648	0.99872
13628.4	0.99686	0.99656	0.99521	0.99434	0.99512	0.99548
13628.8	0.99279	0.99434	0.99648	0.99614	0.99769	0.9974
13629.1	0.99649	0.9952	0.99922	0.99676	0.99776	0.99775
13629.5	0.9953	0.99484	0.99703	0.9942	0.99442	0.99176
13629.8	0.99227	0.99492	0.99519	0.99535	0.99594	0.99217
13630.2	0.9931	0.99412	0.99552	0.99522	0.99538	0.99409
13630.5	0.99436	0.99084	0.99488	0.99679	0.9933	0.99386
13630.9	0.99188	0.99405	0.99851	0.99427	0.99625	0.99263
13631.3	0.99293	0.99428	0.99389	0.99795	0.99345	0.99347
13631.6	0.99202	0.99413	0.99294	0.99107	0.99262	0.99563
13632	0.99244	0.99265	0.99251	0.99489	0.99398	0.99396
13632.3	0.99421	0.99386	0.9966	0.99585	0.99098	0.99384
13632.7	0.99332	0.99415	0.99479	0.99214	0.99446	0.99423
13633.1	0.99416	0.99372	0.99556	0.99038	0.99365	0.997
13633.4	0.99398	0.99292	0.99246	0.99427	0.99346	0.99355
13633.8	0.99272	0.99143	0.99439	0.99087	0.99017	0.99172
13634.1	0.99436	0.99622	0.99411	0.9925	0.99308	0.9966
13634.5	0.99312	0.99155	0.99516	0.99462	0.99347	0.99261
13634.9	0.98933	0.9957	0.99258	0.99248	0.99295	0.99265
13635.2	0.99345	0.99534	0.99242	0.99226	0.99229	0.99235
13635.6	0.9923	0.99138	0.99645	0.9913	0.99407	0.99044
13635.9	0.9928	0.99062	0.99219	0.98969	0.99155	0.9907
13636.3	0.99516	0.99426	0.99081	0.99428	0.99347	0.99209
13636.6	0.99306	0.9926	0.98955	0.99031	0.9954	0.99322
13637	0.98877	0.99057	0.99245	0.99271	0.98853	0.99239
13637.4	0.99274	0.99222	0.99224	0.99156	0.99133	0.99175
13637.7	0.99369	0.99528	0.99555	0.995	0.99228	0.9939
13638.1	0.99499	0.99314	0.99441	0.99329	0.99378	0.99238
13638.4	0.9947	0.99081	0.99365	0.99087	0.99284	0.99459
13638.8	0.99168	0.99677	0.99394	0.99374	0.9851	0.99192
13639.1	0.99286	0.99186	0.99281	0.99223	0.9913	0.99275
13639.5	0.99169	0.99365	0.99536	0.99692	0.99219	0.99346
13639.9	0.9909	0.99178	0.99157	0.9924	0.99444	0.99298
13640.2	0.99133	0.99465	0.98935	0.99475	0.99033	0.99252
13640.6	0.99503	0.99403	0.99415	0.99062	0.99334	0.99037
13640.9	0.99342	0.99099	0.99248	0.99421	0.99389	0.99277
13641.3	0.99154	0.99527	0.99464	0.99373	0.99435	0.99177
13641.6	0.99408	0.99626	0.99334	0.99396	0.99328	0.99547
13642	0.99336	0.99312	0.99265	0.99214	0.99356	0.9928
13642.4	0.99228	0.9916	0.9951	0.99344	0.99118	0.99449
13642.7	0.99282	0.99452	0.99014	0.99419	0.99215	0.99185
13643.1	0.99462	0.9932	0.99149	0.98963	0.98905	0.99387
13643.4	0.99249	0.99599	0.99098	0.99152	0.99417	0.99329
13643.8	0.99217	0.99139	0.99477	0.9923	0.99135	0.99438
13644.2	0.99378	0.99298	0.99416	0.99508	0.99386	0.99432
13644.5	0.99454	0.99115	0.9937	0.99447	0.99195	0.99227
13644.9	0.99257	0.99754	0.99603	0.99586	0.9924	0.99366
13645.2	0.99675	0.9934	0.99774	0.99186	0.99355	0.99416
13645.6	0.99716	0.99278	0.99431	0.99724	0.99501	0.99465
13646	0.99258	0.9961	0.99532	0.99361	0.99488	0.99398
13646.3	0.99056	0.99123	0.99235	0.9924	0.99587	0.9965
13646.7	0.99226	0.99424	0.9937	0.99377	0.99565	0.99326
13647	0.99312	0.99134	0.9991	0.99213	0.99433	0.99394
13647.4	0.9915	0.99308	0.99343	0.99646	0.99466	0.99425
13647.8	0.9917	0.99458	0.99334	0.99145	0.99533	0.99535
13648.1	0.99202	0.99304	0.99245	0.99343	0.99472	0.9961
13648.5	0.9936	0.99258	0.99408	0.9917	0.99716	0.99414
13648.8	0.99418	0.99494	0.99548	0.99449	0.99411	0.99028
13649.2	0.99344	0.99545	0.99389	0.99327	0.99772	0.99307
13649.5	0.99429	0.99492	0.99728	0.9935	0.99701	0.98953
13649.9	0.99349	0.99331	0.99813	0.99547	0.99355	0.99684
13650.3	0.99353	0.99288	0.99278	0.99843	0.99834	0.99746
13650.6	0.99496	0.99532	0.99116	0.99401	0.99556	0.99488
13651	0.99245	0.9954	0.99301	0.99529	0.9969	0.99177
13651.3	0.99579	0.9977	0.99251	0.9977	0.99551	0.99659
13651.7	0.99426	0.99727	0.9932	0.99469	0.99576	0.99858
13652	0.99675	0.99557	0.99587	0.99449	0.99538	0.99685
13652.4	0.99558	0.99315	0.9969	0.99543	0.99411	0.99822
13652.8	0.99606	0.99443	0.99413	0.99401	0.99611	0.99521
13653.1	0.99654	0.99368	0.99848	0.99549	0.99801	0.99345
13653.5	0.99439	0.99256	0.99559	0.9949	0.99747	0.99512
13653.9	0.99556	0.99582	0.99627	0.99747	0.99439	0.99688
13654.2	0.99591	0.99593	0.99563	0.99408	0.99813	0.99589
13654.6	0.99372	0.99596	0.99239	0.99515	0.99625	0.99604
13654.9	0.99447	0.99543	0.99669	0.9949	0.99317	0.99816
13655.3	0.9943	0.99748	0.9945	0.99456	0.99955	0.99776
13655.6	0.99863	0.99656	0.99657	0.99539	0.99684	0.99475
13656	0.99434	0.99631	0.99671	0.99512	0.99626	0.99578
13656.4	0.99291	0.99631	0.99984	0.99486	0.99924	0.99441
13656.7	0.99626	0.99678	0.99741	0.99577	0.99632	0.99788
13657.1	0.99729	0.99899	0.99826	0.99554	0.9971	0.99761
13657.4	0.99629	0.99691	0.99678	0.99597	0.99605	0.99726
13657.8	0.99651	0.99645	0.99874	0.99501	0.99541	0.99742
13658.2	0.99514	0.99724	0.99503	0.99652	0.99815	0.99748
13658.5	0.99364	0.99879	0.99641	0.99762	0.99598	0.99645
13658.9	0.99563	0.99665	0.99405	0.99525	0.99644	0.99735
13659.2	0.99446	0.99443	0.9966	0.99823	0.99499	0.99499
13659.6	0.9961	0.99843	0.99356	0.9953	0.99848	0.99945
13660	0.99484	0.99701	0.99807	0.99717	0.99366	0.99524
13660.3	0.99557	0.99795	0.99693	0.99706	0.99657	0.99587
13660.7	0.99495	0.99792	0.99684	0.99619	0.99645	0.99485
13661	0.99528	0.99368	0.99666	0.99449	0.99418	0.99557
13661.4	0.9957	0.99759	0.99824	1.00003	0.99611	0.99673
13661.8	0.99768	0.99627	0.99706	0.99651	0.99501	0.99556
13662.1	0.99703	0.99528	0.99643	0.99705	0.99698	0.99673
13662.5	0.99763	0.995	0.99442	0.99497	0.99558	0.99681
13662.8	0.99774	0.99679	0.99411	0.99573	0.99757	0.99489
13663.2	0.99741	0.99855	0.99563	0.99672	1.0011	0.9959
13663.5	0.99437	0.99494	0.99933	0.99563	0.99378	0.99725
13663.9	0.99672	0.99705	0.99628	0.99886	0.99727	0.99859
13664.3	0.99681	0.99569	0.99578	0.99629	0.99627	0.99595
13664.6	0.99745	0.99491	1.00048	0.99677	0.9951	0.99766
13665	0.99528	0.99601	0.99737	0.99457	0.99191	0.99663
13665.4	0.99765	0.9927	0.99568	0.99725	0.99747	0.99527
13665.7	0.99957	0.99672	0.99696	0.99362	0.99837	0.99625
13666.1	0.9957	0.9986	0.99608	0.99608	0.99222	0.99633
13666.4	0.99592	0.99703	0.99409	0.99589	0.99402	0.99903
13666.8	0.9955	0.99702	0.99381	0.99684	0.99557	0.99728
13667.1	0.99789	0.99547	0.99725	0.99703	0.9922	0.99622
13667.5	0.99493	0.99669	0.99723	0.99571	0.99365	0.99782
13667.9	0.99813	1.00039	0.99575	0.99699	0.99562	0.99789
13668.2	0.99655	0.99488	0.99829	0.99456	0.99734	0.99414
13668.6	0.99643	0.99647	0.99516	0.99838	0.99707	0.99647
13668.9	0.99611	0.99932	1.00089	0.99668	0.9939	0.99658
13669.3	0.99627	0.99746	0.99805	0.99393	0.9958	0.9977
13669.7	0.99508	0.99806	0.99782	0.99645	0.99461	0.99872
13670	0.99318	0.9963	0.99573	0.9998	0.997	0.99818
13670.4	0.99498	0.99468	0.9984	0.99799	0.99378	0.9968
13670.7	0.9976	0.99784	0.99896	0.99529	0.99324	0.99745
13671.1	0.99482	0.99511	0.99334	0.99402	0.99445	0.99545
13671.5	0.99487	0.99412	0.99381	0.99601	0.99507	0.99888
13671.8	0.99884	0.99729	0.99598	0.99302	1.00032	0.99784
13672.2	0.99396	0.99655	0.99731	0.99604	1.00047	0.99752
13672.5	1.00027	0.99881	0.99743	0.99855	0.99904	1.00067
13672.9	0.99997	0.99784	0.99766	0.99648	0.99872	0.99648
13673.3	0.99754	0.99241	0.99795	0.99659	0.99816	0.99703
13673.6	0.99909	0.99513	0.99912	0.99848	0.99287	0.99628
13674	0.99763	0.9975	0.99544	1.00046	0.99764	0.99852
13674.3	0.99889	0.99844	0.99749	0.99745	0.99685	0.99732
13674.7	0.99624	0.99767	0.99576	0.99808	1.00014	0.99521
13675.1	0.99948	0.99648	1.00049	0.99606	0.99865	1.00097
13675.4	1.00111	0.996	0.99613	0.99783	0.99636	0.99945
13675.8	0.99994	0.99803	0.99705	1.00096	0.99676	1.00153
13676.1	0.99606	0.9989	0.99787	0.99827	0.99726	1.00007
13676.5	0.99744	1.00007	1.0003	0.99897	1.00258	0.99551
13676.9	0.99882	0.99894	1.00004	0.99875	0.99621	0.99975
13677.2	0.99926	1.00135	0.99965	0.99918	1.00316	1.00051
13677.6	0.99967	1.00148	0.99848	0.99909	0.99689	1.00097
13678	0.9998	1.00068	1.00119	0.99922	0.99836	0.99898
13678.3	1.00073	0.99894	1.00179	1.0002	0.99938	0.99711
13678.7	0.99997	0.99904	1.00027	1.00167	0.99934	0.99839
13679	1.00141	1.00102	1.00163	0.99862	0.99974	1.0017
13679.4	0.99937	0.99779	1.00074	0.99896	1.00018	0.99888
13679.8	1.00203	0.99511	1.00128	0.99837	0.99842	1.00144
13680.1	1.00169	0.99854	0.99905	1.00155	1.00097	1.00405
13680.5	1.00123	1.00098	1.00057	1.00031	0.99997	1.00179
13680.8	1.00088	1.00451	0.99972	1.00185	1	1.00353
13681.2	1.00464	1.0032	1.00017	0.99988	1.00376	1.00155
13681.5	1.0029	1.00539	1.00049	1.0011	1.00359	0.99832
13681.9	1.00175	1.00191	1.00245	0.9994	1.0011	1.00075
13682.3	1.0028	1.00325	0.99996	0.99946	0.99853	1.00007
13682.6	1.0052	1.00089	1.00074	1.00456	1.00293	1.00576
13683	1.00428	0.99939	1.00046	1.00084	1.00317	1.00446
13683.4	1.00115	1.00243	1.00018	1.00222	1.00151	1.00166
13683.7	1.00191	1.00336	1.00243	1.00478	1.00289	1.00018
13684.1	1.00497	1.00403	1.00121	1.00419	1.00327	1.00332
13684.4	0.99909	1.0021	1.00537	1.0057	1.00406	1.00458
13684.8	1.00112	1.00492	0.99911	1.00272	1.00241	0.99996
13685.2	1.00342	1.0001	1.00473	1	1.00161	1.003
13685.5	1.00485	1.00126	1.00288	1.00565	1.00144	1.00495
13685.9	1.00515	1.00304	1.00181	1.00454	1.00387	1.00383
13686.2	1.00314	1.00132	1.00552	1.00274	1.00236	1.00332
13686.6	1.00142	1.00055	1.00461	1.00451	1.00677	1.0045
13687	1.00055	1.00312	1.00391	1.00405	1.00613	1.0062
13687.3	1.00031	1.00337	1.00574	1.00349	1.00472	1.0038
13687.7	1.00501	1.00802	1.0042	1.00681	1.00114	0.99934
13688	1.0016	1.00438	1.00304	1.00433	0.99845	1.00685
13688.4	1.00113	1.00351	1.0038	1.002	1.00227	1.00356
13688.8	1.00298	1.00497	1.00457	1.00548	1.00712	1.00507
13689.1	1.00499	1.00228	1.00202	1.00218	1.00485	1.00506
13689.5	1.0027	1.0038	1.00255	1.00323	1.00351	1.00278
13689.9	1.00153	1.00279	1.00265	1.00399	1.00242	1.00567
13690.2	1.00588	1.00746	1.00476	1.00409	1.00586	1.00634
13690.6	1.00486	1.00445	1.00687	1.00472	1.00529	1.00386
13690.9	1.00247	1.00101	1.00409	1.00587	1.00582	1.0019
13691.3	1.00371	1.00451	1.00735	1.0055	1.00619	1.00658
13691.6	1.00527	1.0057	1.00181	1.0019	1.00293	1.00681
13692	1.00655	1.00787	1.00391	1.00416	1.00581	1.00544
13692.4	1.00238	1.00491	1.00438	1.00543	1.00325	1.00585
13692.7	1.00297	1.00332	1.00928	1.00645	1.00546	1.00316
13693.1	1.00549	1.00475	1.00552	1.00725	1.00068	1.00386
13693.5	1.00784	1.00407	1.00338	1.00473	1.00347	1.00371
13693.8	1.00418	1.00619	1.00584	1.00569	1.00492	1.00771
13694.2	1.00375	1.00726	1.00386	1.00696	1.00372	1.00796
13694.5	1.00265	1.00534	1.00669	1.00263	1.00671	1.00363
13694.9	1.00388	1.00397	1.00463	1.00571	1.00583	1.003
13695.3	1.00247	1.00707	1.00413	1.00428	1.00352	1.00448
13695.6	1.00474	1.00492	1.00764	1.00261	1.00812	1.00846
13696	1.00408	1.00179	1.00131	1.00568	1.00161	1.00569
13696.4	1.00298	1.00692	1.00359	1.00399	1.00259	1.00815
13696.7	1.00216	1.0064	0.99984	1.00331	1.0048	1.00306
13697.1	1.00759	1.00731	1.00444	1.00593	1.00414	1.00645
13697.4	1.00556	1.00658	1.00914	1.00408	1.0067	1.00317
13697.8	1.00455	1.0051	1.00297	1.00546	1.008	1.00584
13698.1	1.00727	1.00927	1.00561	1.00486	1.00576	1.0035
13698.5	1.00502	1.00693	1.00818	1.00752	1.00734	1.00568
13698.9	1.00815	1.00663	1.00451	1.00848	1.00711	1.00941
13699.2	1.008	1.00715	1.00508	1.00809	1.00669	1.0055
13699.6	1.00492	1.00772	1.00425	1.00957	1.00771	1.00863
13700	1.00565	1.00787	1.00588	1.00698	1.00621	1.00801
13700.3	1.00628	1.00612	1.00461	1.00835	1.00794	1.0073
13700.7	1.0052	1.0011	1.00792	1.0084	1.00629	1.0038
13701	1.00435	1.0068	1.00588	1.00566	1.00491	1.00779
13701.4	1.00861	1.00653	1.00632	1.00414	1.01133	1.00458
13701.8	1.00521	1.0029	1.00694	1.00761	1.004	1.00434
13702.1	1.0058	1.00588	1.00734	1.00542	1.00818	1.0082
13702.5	1.00893	1.00512	1.00285	1.00505	1.00441	1.00418
13702.9	1.00608	1.00816	1.00493	1.00569	1.00424	1.00762
13703.2	1.0047	1.00622	1.00394	1.00616	1.00466	1.00641
13703.6	1.00657	1.00726	1.00484	1.0058	1.0062	1.00553
13703.9	1.00749	1.00361	1.00509	1.00773	1.0049	1.00843
13704.3	1.00685	1.00457	1.00639	1.00523	1.00237	1.00131
13704.7	1.00469	1.01033	1.00441	1.00492	1.00572	1.00467
13705	1.00439	1.00647	1.00496	1.00727	1.00397	1.00356
13705.4	1.00831	1.00427	1.00727	1.0086	1.00862	1.00702
13705.8	1.01118	1.00555	1.00679	1.00417	1.00546	1.00625
13706.1	1.00508	1.00476	1.00469	1.00815	1.00518	1.0052
13706.5	1.00647	1.00448	1.00453	1.00384	1.00471	1.00775
13706.8	1.00342	1.00673	1.00509	1.00361	1.00546	1.00367
13707.2	1.00421	1.00818	1.00401	1.00366	1.00754	1.00607
13707.6	1.00858	1.00557	1.00584	1.00344	1.00527	1.00843
13707.9	1.00612	1.00509	1.00437	1.00535	1.00592	1.00431
13708.3	1.00564	1.0045	1.00266	1.0047	1.00223	1.00359
13708.6	1.00387	1.00733	1.00541	1.00256	1.0018	1.00853
13709	1.00807	1.00328	1.00659	1.00646	1.00136	1.00518
13709.4	1.00103	1.00239	1.00517	1.00606	1.00123	1.0028
13709.7	1.0031	1.00534	1.00214	1.00766	1.00471	1.00297
13710.1	1.0056	1.00361	1.00305	1.00299	1.00399	1.00318
13710.5	1.00376	1.00565	1.00425	1.00737	1.00307	1.00257
13710.8	1.00478	1.00574	1.00243	1.00667	1.00513	1.00117
13711.2	1.00671	1.00574	1.00166	1.00603	1.01032	1.00258
13711.5	1.00307	1.00281	1.00507	1.00284	1.00405	1.00637
13711.9	1.00378	1.00483	1.00273	1.00033	1.00134	1.00245
13712.3	1.00524	1.00246	1.00138	1.00101	1.00328	1.00134
13712.6	1.00364	1.00556	1.00339	1.00564	1.00295	1.00338
13713	1.00652	1.00411	1.00394	1.00368	0.99821	1.00298
13713.4	1.00339	1.0048	1.00303	1.00148	1.00318	1.00641
13713.7	1.0034	1.00312	1.00588	0.99946	1.00055	1.00154
13714.1	1.003	1.00592	1.00197	1.00155	1.00127	1.00386
13714.4	1.00098	1.00129	1.00122	0.99843	1.00107	0.9986
13714.8	1.00599	1.00317	1.00303	1.00126	1.00711	1.00521
13715.2	1.0043	1.00335	1.00092	1.0037	0.99933	1.00197
13715.5	1.00199	1.00161	1.00463	1.00284	0.99963	0.99842
13715.9	1.00088	1.00424	1.00333	1.00106	1.00135	1.0025
13716.2	0.99955	1.0015	1.00139	0.9999	1.00035	0.99753
13716.6	1.00256	1.00236	1.00186	1.00145	1.00265	1.00271
13717	1.00111	0.99994	1.00089	0.99957	1.00649	0.9977
13717.3	1.00589	1.00005	1.00069	1.00022	1.00211	0.99985
13717.7	1.00258	1.001	1.00361	1.00114	0.99847	1.00038
13718.1	1.00185	0.99658	0.99769	0.99858	0.99976	1.00141
13718.4	0.99921	0.99778	1.00123	0.99771	1.0008	0.99663
13718.8	0.99752	1.00073	0.9991	1.00044	1.00422	0.99871
13719.1	0.99716	1.00298	0.99735	0.99866	1.00202	1.00145
13719.5	1.00183	0.99989	0.99818	0.99914	1.00066	0.99946
13719.9	0.99999	1.00088	0.99888	0.99909	0.99878	0.99819
13720.2	0.99985	1.00065	0.99916	0.99654	0.99585	0.99603
13720.6	0.99937	0.99736	0.9969	1.00028	0.99699	0.99791
13721	1.00106	0.99499	0.99707	0.99967	0.99554	0.9965
13721.3	0.99803	0.99911	0.99663	0.99949	0.99659	0.99598
13721.7	0.99897	0.99915	0.99905	0.99594	0.99321	0.99889
13722	0.99895	0.99802	0.99697	0.99721	0.99569	0.99706
13722.4	1.00123	0.99912	0.99673	0.99896	0.99645	0.99725
13722.8	0.99538	0.99669	0.9952	0.99419	0.99309	0.9968
13723.1	0.99641	0.99371	0.99812	0.99595	0.99622	0.9996
13723.5	0.99883	0.99842	0.99416	0.99564	0.99836	0.99394
13723.9	0.99512	0.99818	0.99617	0.99611	0.99847	0.99425
13724.2	0.99647	0.99362	0.99293	0.99724	0.9976	0.99477
13724.6	0.99711	0.99718	0.99662	0.9944	0.99626	0.99367
13725	0.996	0.99534	0.99176	0.99521	0.99634	0.99433
13725.3	0.99695	0.99456	0.99597	0.99263	0.99639	0.9947
13725.7	0.9955	0.99261	0.99693	0.99426	0.99279	0.99369
13726	0.99483	0.99306	0.99303	0.99693	0.99647	0.99645
13726.4	0.99388	0.99464	0.99314	0.99323	0.99136	0.99492
13726.8	0.99568	0.99386	0.99382	0.99419	0.99945	0.99713
13727.1	0.99493	0.99661	0.99418	0.99475	0.99218	0.99292
13727.5	0.99503	0.99652	0.99646	0.99448	0.99133	0.99659
13727.9	0.99255	0.99474	0.99505	0.9902	0.99135	0.99648
13728.2	0.99462	0.99237	0.99235	0.99382	0.99223	0.99317
13728.6	0.99306	0.99269	0.99388	0.99374	0.99495	0.99521
13728.9	0.993	0.99159	0.98955	0.99303	0.99307	0.9933
13729.3	0.99295	0.99666	0.99158	0.99182	0.99371	0.99288
13729.7	0.99563	0.99421	0.99228	0.99429	0.98989	0.99047
13730	0.99604	0.98925	0.9893	0.99392	0.99245	0.99148
13730.4	0.99139	0.99579	0.99413	0.99035	0.9937	0.99255
13730.8	0.99186	0.99281	0.99316	0.9925	0.9928	0.99208
13731.1	0.99507	0.98928	0.99218	0.99647	0.99026	0.9903
13731.5	0.99011	0.99352	0.98967	0.99299	0.99182	0.99099
13731.9	0.99016	0.98901	0.99149	0.99276	0.98865	0.98816
13732.2	0.99038	0.98687	0.98983	0.9913	0.9893	0.99225
13732.6	0.98977	0.99171	0.99051	0.99087	0.99142	0.99219
13732.9	0.99147	0.99185	0.99258	0.99035	0.99485	0.98931
13733.3	0.98969	0.99148	0.99124	0.99105	0.99204	0.99186
13733.7	0.99134	0.98988	0.98757	0.99188	0.99185	0.99098
13734	0.99501	0.98786	0.99237	0.99173	0.99103	0.99212
13734.4	0.9936	0.9907	0.98761	0.99153	0.99348	0.99368
13734.8	0.99192	0.99083	0.99289	0.99133	0.99266	0.99332
13735.1	0.99174	0.99323	0.99191	0.99031	0.99043	0.99343
13735.5	0.98828	0.99486	0.98792	0.98949	0.9913	0.9917
13735.8	0.99316	0.99319	0.98976	0.99122	0.99283	0.99135
13736.2	0.99149	0.99166	0.99451	0.99189	0.98996	0.99444
13736.6	0.99018	0.99139	0.99231	0.99136	0.99095	0.9905
13736.9	0.99297	0.99229	0.99063	0.99257	0.99291	0.99131
13737.3	0.99426	0.99142	0.99215	0.99258	0.99307	0.99142
13737.7	0.99295	0.99323	0.99253	0.99205	0.99172	0.99346
13738	0.99622	0.98951	0.99314	0.99203	0.98807	0.99138
13738.4	0.9949	0.98778	0.99269	0.98773	0.99409	0.99158
13738.8	0.99353	0.99007	0.99072	0.98887	0.99011	0.99354
13739.1	0.99596	0.99415	0.99142	0.99087	0.99013	0.99042
13739.5	0.99081	0.99589	0.99097	0.99192	0.99024	0.99599
13739.8	0.99303	0.99451	0.98899	0.99174	0.99219	0.99518
13740.2	0.99505	0.99221	0.99343	0.99397	0.9948	0.99377
13740.6	0.99427	0.98981	0.99447	0.99526	0.99294	0.99146
13740.9	0.99215	0.99229	0.99072	0.99475	0.99163	0.98928
13741.3	0.99086	0.99195	0.99285	0.99393	0.98858	0.99119
13741.7	0.99167	0.99237	0.99291	0.9893	0.99251	0.99406
13742	0.995	0.9914	0.99574	0.9921	0.99322	0.99361
13742.4	0.99537	0.99248	0.99097	0.99179	0.99283	0.99114
13742.8	0.99576	0.99299	0.99537	0.99147	0.99352	0.99494
13743.1	0.99343	0.99306	0.98993	0.99212	0.98989	0.99072
13743.5	0.9927	0.98926	0.99443	0.99424	0.99112	0.99607
13743.8	0.99432	0.99158	0.99356	0.99296	0.99188	0.99517
13744.2	0.99199	0.99281	0.99521	0.99326	0.99308	0.99429
13744.6	0.99423	0.99032	0.99796	0.99324	0.99428	0.99471
13744.9	0.99102	0.99159	0.99725	0.99692	0.99371	0.99129
13745.3	0.99243	0.99642	0.99215	0.99407	0.9982	0.99244
13745.7	0.9923	0.9941	0.98908	0.99435	0.99387	0.99348
13746	0.99436	0.99562	0.99371	0.99203	0.99611	0.99556
13746.4	0.99501	0.99547	0.99557	0.99661	0.99544	0.99425
13746.8	0.99638	0.99253	0.99541	0.99383	0.99089	0.99673
13747.1	0.99568	0.99395	0.99141	0.99488	0.99663	0.99511
13747.5	0.99378	0.99195	0.99582	0.99227	0.99847	0.99423
13747.9	0.99121	0.99338	0.99267	0.99437	0.99293	0.99557
13748.2	0.9953	0.99611	0.99444	0.9921	0.99357	0.99568
13748.6	0.99658	0.99425	0.99416	0.99523	0.99357	0.99506
13748.9	0.99366	0.9952	0.99261	0.99852	0.99462	0.99902
13749.3	0.99475	0.99372	0.99518	0.99619	0.99246	0.99457
13749.7	0.99639	0.99441	0.99387	0.99484	0.99695	0.99642
13750	0.99301	0.99194	0.99626	0.99497	0.99311	0.99436
13750.4	0.99255	0.99632	0.99157	0.99551	0.99473	0.99794
13750.8	0.99416	0.9965	0.99851	0.99652	0.99692	0.99555
13751.1	0.99729	0.99523	0.99904	0.99286	0.99675	0.99469
13751.5	0.99399	0.99413	0.99494	0.99715	0.9946	0.99802
13751.9	0.99664	0.99621	0.99426	0.99724	0.99612	0.99591
13752.2	0.99283	0.99722	0.99564	0.99715	0.99654	0.99486
13752.6	0.99903	0.99821	0.99844	0.99367	0.99668	0.99553
13752.9	0.99582	0.99431	0.99705	0.99758	0.99696	0.99675
13753.3	0.99598	0.99891	0.99599	0.99559	0.9967	0.99706
13753.7	0.9974	0.99446	0.99936	0.99663	0.99629	0.99507
13754	0.99351	1.00057	0.99842	0.99787	0.99698	0.99665
13754.4	0.99633	0.996	0.99842	0.99708	0.99786	0.99604
13754.8	0.99631	0.99475	0.99445	0.99647	0.99493	0.99701
13755.1	0.99875	0.99641	0.99712	0.99686	0.9989	0.99536
13755.5	0.99542	0.99883	0.99507	0.99749	0.99689	0.99426
13755.9	0.99505	0.99923	0.99661	0.99406	0.99565	0.99936
13756.2	0.99762	0.99835	0.99695	0.99732	0.9963	0.99995
13756.6	0.9972	0.9922	1.00052	0.99961	0.99712	1.00003
13757	0.99879	0.99609	0.99684	0.99757	0.99744	0.99817
13757.3	0.99676	0.99851	1.00057	0.99782	0.99809	0.99973
13757.7	0.9992	1.00263	0.99743	0.99707	0.99823	0.99557
13758	0.99842	0.99739	0.99832	0.99796	1.00076	0.9988
13758.4	0.99911	0.99931	0.99873	0.99923	1.00073	0.99641
13758.8	1.00158	0.99748	1.0003	0.99842	0.99787	1.00168
13759.1	0.99967	0.99727	0.99751	0.99533	0.99521	0.99745
13759.5	0.99949	0.9981	0.99791	0.99946	0.99799	1.00004
13759.9	1.00079	0.99917	1.00113	0.99553	0.99627	0.99588
13760.2	0.99728	1.00001	1.00008	0.99905	1.00121	0.99728
13760.6	1.00294	0.99604	0.9988	0.99546	0.99506	1.00055
13761	0.99935	0.99914	0.99707	0.99951	0.99924	0.99767
13761.3	1.00433	1.00139	1.00332	0.99832	1.00025	1.00154
13761.7	1.00196	0.99953	0.99805	0.99723	0.99855	0.99966
13762.1	1.00009	0.99733	1.00005	0.99713	0.99996	0.99977
13762.4	1.00317	0.99811	1.00078	0.9993	0.99996	0.99892
13762.8	1.00075	1.00402	0.99697	0.9979	1.0002	0.99949
13763.1	0.99997	0.99736	1.00156	0.99813	1.00186	1.00056
13763.5	0.99604	0.99884	1.00471	0.99813	0.9998	1.00101
13763.9	1.00216	1.00171	1.00144	0.99873	1.00158	1.00072
13764.2	1.00246	0.99926	0.99987	1.00051	1.00042	1.0002
13764.6	1.00209	1.00243	0.99941	0.99966	1.00089	1.00097
13765	0.99982	1.00025	1.00196	1.00208	1.00134	1.00298
13765.3	0.99855	1.00088	1.00466	0.99989	1.0014	0.99892
13765.7	0.99981	1.00003	0.9991	1.00181	1.00077	1.00316
13766.1	1.0011	1.00701	0.99914	1.00164	0.99667	1.00166
13766.4	1.00257	1.00188	1.00086	1.00104	1.00102	0.99433
[truncated: 281 more rows]

## Sheet: PtKB-L3
Energy	Normalized Absorption	Normalized Absorption	Normalized Absorption	Normalized Absorption	Normalized Absorption	Normalized Absorption
eV
	0.5 V	0.6 V	0.7 V	0.8 V	0.9 V	1.0 V
11365.8	0.000428001	-6.81675e-05	0.0013	0.000583596	0.000678969	-0.00165
11366.1	0.000301841	0.000521427	0.000842374	9.34519e-05	0.000272278	-0.000880686
11366.4	0.000131112	9.48585e-05	0.00128	0.000946388	0.00127	-0.000897953
11366.8	0.000330138	0.000143859	0.000560747	0.00157	0.000902558	-0.0011
11367.1	0.000327994	0.000722977	-0.000273594	0.00157	0.00186	-0.000894864
11367.4	0.000287735	0.00039551	-0.000208294	0.00175	0.00216	-0.00017205
11367.8	0.000623147	0.000313453	-0.000463616	0.00178	0.000819535	0.000143404
11368.1	0.000456848	0.000380758	0.00021739	0.00149	-8.73056e-05	0.000536299
11368.4	9.23961e-05	0.000927152	0.000174586	0.000624749	-8.50881e-05	-3.42364e-06
11368.7	0.000444515	0.000401461	0.000378166	0.000756909	-0.000214252	-6.99351e-05
11369	0.000699849	-4.54741e-05	0.000872167	0.000453342	-0.000430265	-5.66043e-05
11369.4	0.000380249	0.000199546	0.000194562	0.000550843	-0.000326995	0.000512583
11369.7	0.000433349	0.000226624	0.000448413	0.00041186	9.46239e-05	-7.6852e-05
11370	0.000658717	0.000710563	0.000491131	-0.000208638	0.000691257	-0.000492229
11370.4	0.000501802	0.000535289	0.000628503	-4.19164e-05	0.000318123	-0.000686244
11370.7	0.000629712	-9.6362e-06	0.00109	0.000488334	0.000812924	-0.000298156
11371	5.3527e-05	-7.16092e-05	0.000785381	0.000808923	0.000848864	0.000184597
11371.3	0.000159222	-1.07964e-05	-0.000321806	0.000564489	0.00051266	0.000652059
11371.7	0.000464236	0.000619146	-0.000588789	0.000824077	-9.8875e-05	0.000601854
11372	0.000371865	0.000369262	0.000341439	0.00124	-0.000416804	0.000544007
11372.3	0.000293076	0.000214902	-6.59653e-05	0.000841943	-0.000241269	0.0001843
11372.6	0.000210031	0.000100243	0.000347134	0.00074516	-0.0008697	4.42396e-05
11373	0.000156751	-9.24251e-05	9.31559e-05	0.000970419	-0.00107	0.00021515
11373.3	8.09552e-05	-4.09158e-05	-0.000430031	0.000663396	-0.00151	0.000304099
11373.6	0.00034693	-0.000547535	-0.000229963	0.000773018	-0.000820494	0.000263045
11374	9.3975e-05	2.98023e-05	-0.000407593	8.99811e-05	4.64025e-05	0.000221537
11374.3	3.16916e-05	-0.000109531	-5.14017e-05	0.000496244	-0.000189333	0.000634948
11374.6	0.000731498	-7.02176e-05	-0.000195369	0.000612711	-0.000394421	-0.00022775
11374.9	0.000161161	0.000105554	-0.000295854	0.00142	1.21157e-05	0.000120675
11375.2	0.000255247	0.000184589	0.000243512	0.00119	-0.000176045	-0.000206464
11375.6	0.000258784	-3.42699e-05	4.55178e-05	0.00109	8.11539e-05	-0.000515977
11375.9	0.00023202	0.000619417	0.000406985	0.000887489	-0.000356284	-9.41196e-05
11376.2	0.000340934	0.00014439	0.000395198	0.000542367	-0.000251037	-4.73566e-06
11376.6	0.000484664	0.000499475	0.000794276	0.00042432	0.00024207	-0.000649693
11376.9	0.000765241	0.000756429	0.00104	0.000185756	9.57624e-05	-0.000383164
11377.2	0.000245856	0.000117438	0.00153	-0.000315252	-0.000280183	0.000318567
11377.5	-0.000245656	0.0002384	0.00087095	-0.000427711	8.94221e-05	-0.000279064
11377.9	-8.43654e-05	0.000318809	0.00152	0.000425607	0.000258491	0.000217893
11378.2	0.00056653	0.000230463	0.00158	0.000645028	0.000100377	-0.000418833
11378.5	0.000129621	0.000556668	0.00138	0.000430706	0.00105	0.000409247
11378.8	2.76999e-05	0.000596224	0.00118	-9.02939e-05	0.00118	0.000126863
11379.2	6.82447e-05	0.000393525	0.00107	0.00065701	0.00117	0.000337635
11379.5	0.00021228	-0.000126038	0.000615339	0.000817414	0.000698676	8.01065e-05
11379.8	0.000175516	0.000310838	0.000945739	0.001	0.000708875	0.000653001
11380.1	0.000255675	0.000424963	0.000988458	0.000813667	0.00159	0.00174
11380.5	0.000308278	0.000279318	0.000417478	0.00133	0.00226	0.00247
11380.8	0.000643286	-0.000111957	-0.000477065	0.00146	0.00182	0.00224
11381.1	0.000781387	0.000214672	-0.000378749	0.00166	0.00132	0.00154
11381.5	0.000524625	-1.16704e-05	-0.000358184	0.00173	0.00146	0.00134
11381.8	0.000201489	0.000321087	-0.000367888	0.00162	0.00167	0.00119
11382.1	0.000599422	-5.07524e-05	0.000720867	0.00116	0.00118	0.00064467
11382.4	0.000605185	0.00018353	0.000253967	0.00141	0.00129	0.000451025
11382.8	0.00049	7.36022e-05	0.00059365	0.00129	0.00178	0.000893195
11383.1	0.000196346	-5.07648e-05	0.000808201	0.000587981	0.00146	0.0011
11383.4	0.000104875	-0.000267256	0.000869503	0.000476084	0.00106	0.00136
11383.8	0.000128724	-1.21437e-05	0.000736599	-0.00057799	0.00097865	0.000532471
11384.1	-5.63643e-05	0.000162576	0.001	-0.000357147	0.000868309	0.000834356
11384.4	-0.000138648	0.000191858	0.000376617	-0.00066493	0.00109	0.00143
11384.7	-0.00050284	-0.000117385	0.000101746	-0.000420176	0.000325869	0.000748357
11385.1	0.000159931	-0.000248124	0.000151327	-0.000864447	0.000155935	0.000841979
11385.4	-0.000299782	0.000106072	1.44501e-05	-0.000663134	0.000744719	0.000374419
11385.7	1.21627e-05	0.00034448	-0.00043217	-0.000221004	0.00111	-0.0004385
11386	-0.000163583	0.000378677	-0.000225264	0.000185275	0.000414241	-0.000423734
11386.4	-3.42476e-05	0.000250182	-0.000784902	-0.000494405	-0.000129217	0.000171911
11386.7	0.000383876	0.000315404	-0.000624621	-0.000350438	-0.0001556	0.000616538
11387	0.000172506	0.000227644	-0.000329975	-0.000701513	-0.000117083	0.000614912
11387.3	-0.000131217	-0.00027046	-7.11338e-05	-0.00049595	-0.000386906	0.000761085
11387.7	8.52304e-05	0.000116965	-0.000225779	-0.000268028	-0.00125	0.000775599
11388	-0.000200777	0.000149139	-0.000128169	-0.000516083	-0.00158	-0.000497879
11388.3	0.000755193	5.22376e-05	-0.000290367	-0.000458237	-0.00112	-0.000674447
11388.6	7.66879e-05	0.000224025	0.000302698	-0.00093449	-0.0011	-0.000882415
11389	6.43944e-05	0.000202925	0.00074405	-0.000459949	-0.00163	-0.00115
11389.3	-0.000520147	-0.000142056	0.000790716	-0.000779374	-0.00123	-0.000833337
11389.6	9.35675e-05	8.60579e-05	0.000730523	-0.000598829	-0.00101	-0.000125412
11390	-6.20677e-05	0.0002215	0.000665952	-0.00105	-0.00124	0.000263324
11390.3	-0.000219145	-0.000521266	0.000437001	-0.000428616	-0.00089714	-0.000300654
11390.6	-9.24114e-05	0.00021593	0.000149696	-0.000828571	-0.00105	0.000515724
11391	-0.000181782	0.000183828	-0.000468296	-0.000351219	-0.0012	0.000533844
11391.3	0.000102947	-0.000139754	-0.000431777	-0.000778112	-0.000659152	0.00054427
11391.6	-0.000253078	0.000401846	-6.26818e-05	-0.00121	-0.000708515	0.000914646
11391.9	0.00026086	1.1177e-05	-0.000236691	-0.00141	1.11346e-05	0.000968357
11392.2	-0.000396279	-0.000244207	0.000294391	-0.00149	0.000396487	0.00068028
11392.6	6.84088e-05	0.000208362	0.000140972	-0.000150387	0.00109	0.00101
11392.9	-0.000280766	-0.000517475	0.0003402	-0.000140859	0.00126	0.00115
11393.2	-0.000353516	-0.000203891	-0.000188363	0.000459554	0.00117	0.000877618
11393.6	-0.000106566	-0.000540419	-3.81156e-06	4.55597e-05	0.00161	-0.000113417
11393.9	6.12755e-05	-0.000917012	3.37318e-05	0.000151758	0.00142	4.85307e-05
11394.2	1.98921e-05	-7.10456e-05	-0.000364348	0.000888792	0.000493852	0.000289887
11394.5	-0.000415356	3.73161e-05	0.000365703	5.48461e-05	-7.93723e-06	0.000286826
11394.9	-6.27991e-05	-0.000104082	0.000472058	0.000358106	0.000598941	-7.93078e-06
11395.2	-0.000219012	-0.000647166	0.000306937	0.000502238	0.00128	0.000138426
11395.5	0.000145633	-0.00050784	0.000377529	-4.05566e-05	0.00107	0.000410665
11395.9	8.51381e-05	-0.000113458	0.000549782	-0.000527442	0.000580702	0.000258249
11396.2	-0.000370889	-0.000197234	0.000167614	-0.000407122	0.000887702	0.000218797
11396.5	0.000178949	0.000529547	-0.000124917	-0.000524674	0.00128	0.00061296
11396.8	-0.000149568	8.14591e-05	-0.000437391	-0.000366304	0.000860692	9.5489e-05
11397.2	-0.000572491	-0.00017069	-0.000176659	-5.26594e-05	0.000980242	0.000646213
11397.5	-0.000405324	-0.000147132	2.33417e-05	2.72132e-05	0.000807745	0.000882178
11397.8	0.000129946	-0.000291036	0.000149733	-0.000513167	0.000634998	0.000435401
11398.1	-0.000502624	-0.000221446	0.000278209	-0.000703776	0.00144	0.000695688
11398.5	-0.000229757	-0.000138751	-0.000233864	-0.000212467	0.000694492	0.00142
11398.8	-0.000105272	-0.000219998	-0.000233369	-0.000690308	0.00032691	0.00153
11399.1	1.23787e-05	-0.000574161	-0.000800845	-0.000671553	0.000834581	0.00145
11399.5	0.000307426	-0.000226014	-0.000398827	-0.00119	0.00114	0.000715721
11399.8	-0.00066906	-0.000363891	-0.000626955	-0.000216587	0.000588178	0.00152
11400.1	-0.00033452	-1.74614e-05	-0.000624309	0.000202011	-5.82284e-05	0.00115
11400.5	-5.79502e-05	-0.000342825	-0.000600871	-9.11863e-05	0.00021555	0.000579116
11400.8	7.27976e-05	-0.00032853	-0.000801461	-0.00131	-0.000269562	0.00126
11401.1	7.8768e-05	9.66355e-05	6.4399e-05	-0.00147	-8.23366e-05	0.00184
11401.4	-0.000301739	0.000261283	-0.000713958	-0.00115	-0.000437647	0.00167
11401.8	-0.000257198	8.26716e-05	-0.000370847	-0.000767136	-0.000229102	0.00164
11402.1	1.28779e-05	-0.00031358	-0.00101	-0.000749389	-0.000612015	0.000975788
11402.4	-0.00020709	-0.000755296	-0.00136	-0.00070292	-1.05763e-05	0.000613895
11402.7	-0.000250965	-9.29124e-05	-0.000736114	-0.000951719	0.000392402	0.000782503
11403.1	-0.00034627	-0.000448634	-0.00119	-0.000282018	-0.000173438	0.00138
11403.4	-0.000289728	-0.000174347	-0.000561132	-0.000396346	-0.000463514	0.00108
11403.7	-0.000413725	-0.000417313	-0.000475686	-0.000187673	-0.000153572	1.40379e-05
11404.1	-3.78283e-05	-0.000204106	0.000326974	-0.000301338	0.000506218	0.000672415
11404.4	0.000102608	6.08775e-05	3.28307e-05	-5.32221e-06	0.00035	0.000803465
11404.7	-0.000439736	-0.000102524	0.000158584	-1.30073e-06	-0.00082948	0.000166639
11405	-0.000377467	-2.68051e-05	-0.000329924	0.000285968	-0.000432188	-0.000547359
11405.4	-0.000147559	-0.000210291	-9.38071e-05	-1.7664e-05	-0.000777769	-0.0003351
11405.7	-0.000278805	-0.000239863	-0.000117843	0.000131247	-0.000605476	0.000380636
11406	-0.000538791	-0.000394062	0.000192379	-0.000343998	-8.11134e-06	-0.000549134
11406.4	-0.000395303	0.000246194	0.000207416	-0.000823987	0.000187214	0.000177467
11406.7	-0.000122892	0.000223337	9.79087e-05	-0.00071306	0.000184709	7.26121e-05
11407	0.000129882	0.000496168	-0.000221101	-0.00146	-0.000969081	-0.00017652
11407.3	6.04015e-05	-0.000151985	-0.000434326	-0.00184	-0.00105	-0.000145879
11407.7	-0.000424323	-0.000195333	-0.000825005	-0.00127	-0.000707618	-0.0007359
11408	-0.000573961	1.93808e-06	-0.000341892	-0.000634731	-0.000198867	-0.00134
11408.3	-0.000185388	0.000160963	-0.00080103	-0.000897338	0.000126092	-0.00144
11408.6	-0.000435979	-5.12812e-05	-0.00096185	-0.00113	-0.00119	-0.000978953
11409	-2.42514e-05	-0.000229064	-0.000793512	-0.00143	-0.00135	-0.00174
11409.3	-0.000186052	-0.000177979	-0.000842297	-0.000262936	-0.00161	-0.00178
11409.6	-0.000226363	-0.000288573	-0.000818716	-0.000895736	-0.000776855	-0.001
11410	-0.000318935	0.000232781	-0.000526448	-0.00102	-0.00106	-0.00109
11410.3	-0.00027978	-2.11669e-05	-0.000965272	-0.000781564	-0.00154	-0.00172
11410.6	-0.000466339	-0.00057046	-0.00063677	-0.000580448	-0.00153	-0.00144
11411	1.47845e-05	-0.000297186	-0.000518805	-0.000666117	-0.00123	-0.00117
11411.3	-0.000153297	-3.83907e-05	-0.000943549	-0.000914569	-0.00156	-0.00115
11411.6	-0.000178071	0.000181127	-0.000578704	-0.00104	-0.00146	-0.000658533
11411.9	0.000106728	-0.00011857	-0.00040347	-0.000481647	-0.00102	-0.00138
11412.3	-0.000219862	-3.01917e-05	-0.000885399	-0.000430398	-0.000406854	-0.00077777
11412.6	-0.000129651	0.000520733	-0.000140781	-0.000369657	-0.000695534	-0.00209
11412.9	1.32598e-05	-0.000516569	-0.000521186	-0.000118371	-0.00101	-0.00193
11413.2	-0.000270913	-0.0002116	-0.000299712	-7.6598e-05	-9.63334e-06	-0.00177
11413.6	0.000674509	0.00030856	-0.000472234	-0.000250124	-0.000750853	-0.00176
11413.9	-0.00044153	-0.00040231	-0.000498135	-0.000722723	-0.000683486	-0.00167
11414.2	0.000189694	-0.000597667	-0.000908766	-0.000821109	-0.000451979	-0.00158
11414.6	-0.000211205	-0.000101068	-0.0012	-0.00117	-0.000566624	-0.000976468
11414.9	-0.000555968	-5.32802e-05	-0.000853161	-0.000862144	-0.000346891	0.000110202
11415.2	-0.000154938	-0.000297419	-0.001	-0.00070275	-0.000505736	-2.32479e-05
11415.5	-0.000642074	-0.000137525	-0.000599101	-0.000529613	-0.00098832	9.94384e-05
11415.9	-0.00045035	-0.000203099	-0.000840662	-0.00145	-0.000965331	-0.000593111
11416.2	5.61834e-05	-8.15408e-06	-0.000798112	-0.00106	-0.00119	-0.000308052
11416.5	-0.000196069	-4.99425e-05	-0.000537003	-0.000873157	-0.000781143	-0.00041663
11416.9	-0.000317776	-0.000342724	-0.000548916	-0.000953717	-0.000378279	-0.00041921
11417.2	3.42503e-06	-1.99576e-05	-0.000726454	-0.000384904	5.01076e-05	4.01566e-05
11417.5	-0.000589854	-0.00025985	-0.000467982	0.000222305	-0.000493619	-8.33279e-05
11417.9	-6.31933e-05	-0.000289059	-0.000330779	-0.000378828	0.00038698	-0.000148356
11418.2	-0.000246344	-0.000105178	-0.000186711	-0.000581326	-0.000575566	-0.000525857
11418.5	-0.000305029	-0.000109388	0.000474452	-0.00057823	-0.000589645	-0.000914075
11418.8	-0.000703875	-0.000553775	0.00033702	8.60284e-05	-0.00117	-0.000495306
11419.2	-0.000191471	-0.000427819	0.000667042	-0.000958653	-0.000581018	-0.00104
11419.5	-0.000186158	-0.000341239	4.95969e-05	-0.00107	-0.00077721	-0.00145
11419.8	-0.000192402	-0.000409381	-0.000165644	-0.0004938	-0.000968265	-0.000848451
11420.2	-0.000445703	-0.000236705	-0.00017949	-0.000825708	-0.000563172	-0.00038488
11420.5	-0.000289038	-0.00025477	-0.000125834	-0.000905508	-0.000521296	-0.000880567
11420.8	-0.000355387	-0.000194341	-0.000865882	-0.000930954	-0.000727948	-0.000548935
11421.1	-0.000464315	0.000480845	-0.000616602	-0.000900971	-0.000642422	-0.0012
11421.5	-0.000416383	-0.00056659	-0.000209526	-0.000231585	-0.00133	-0.00145
11421.8	-0.000202986	0.000199851	-0.000366918	-0.000318099	-0.0012	-0.00109
11422.1	-0.000431363	-0.000374177	-0.000328804	-0.000153131	-0.000768313	-0.00143
11422.5	-0.000418448	0.000211553	-0.000694935	-0.000137467	-0.00115	-0.00209
11422.8	-0.00024699	-0.000154543	-0.000452828	6.71208e-05	-0.00147	-0.00261
11423.1	-0.000288581	-0.000312665	-0.000330116	0.000203861	-0.00167	-0.00187
11423.5	-0.000706418	-0.000291474	-0.000494758	0.000340966	-0.00129	-0.00138
11423.8	-0.000449769	-8.98959e-05	-0.000758742	0.000486405	-0.0014	-0.000524648
11424.1	-0.000518938	-0.000162972	-0.00052013	0.000755153	-0.00182	-0.000850685
11424.4	-0.00046461	-0.000420399	-0.000184908	0.000845757	-0.00119	-0.000565894
11424.8	-0.00046308	-0.000632463	-1.54949e-05	0.000914353	-0.000804327	-0.000111254
11425.1	2.68785e-05	-0.000414644	0.000351668	0.000524782	-0.00102	-0.000388196
11425.4	-0.000507559	0.000106792	0.000955957	0.000541603	-0.00159	-0.00109
11425.8	-0.00066617	-0.000228522	0.000538882	-0.000731045	-0.00167	-0.00106
11426.1	-0.000893958	-0.000248994	0.000539142	0.00011564	-0.00132	-0.000841049
11426.4	6.47806e-05	-0.000400442	-0.000155894	-0.000188869	-0.000300306	-0.00112
11426.7	-7.60682e-05	-0.000293091	-0.000164674	-0.000877695	-0.000272514	-0.00141
11427.1	-0.000742612	-3.67044e-05	-0.000286825	-0.00063112	-0.00068953	-0.00121
11427.4	-0.000253554	-0.000306954	-0.000713501	-0.000384415	-0.000228202	-0.00114
11427.7	-0.00047802	1.65203e-05	-0.000477863	-0.000584416	2.69667e-05	-0.00106
11428.1	-0.000170238	-0.00066994	-0.000181277	-0.000780331	1.6994e-06	-0.00168
11428.4	-0.000150133	-0.000364142	-0.000594713	-0.000302815	0.000253809	-0.00177
11428.7	-0.00020797	-0.000579906	-0.000379305	0.000133411	0.000675378	-0.00169
11429	-0.000273402	-0.000262944	-0.000451226	-7.37426e-06	0.000843148	-0.00105
11429.4	-0.00051781	-0.000120666	-0.000140946	-0.000358977	0.000746727	-0.000940897
11429.7	-0.000440264	-0.000196514	-0.000211036	0.000125021	0.000701903	-0.0018
11430	0.000297155	-0.000252803	1.09587e-05	0.000309832	0.000129127	-0.00199
11430.4	3.73834e-05	-0.00031765	-0.00114	9.26677e-05	-0.000506769	-0.00249
11430.7	1.60004e-05	-0.000140786	-0.000396665	-0.000450739	-0.000599167	-0.00286
11431	-9.33426e-05	-9.8378e-05	-0.000349931	-9.72597e-05	-0.00121	-0.00151
11431.4	-0.000370537	6.23853e-05	-0.000699647	-0.000451079	-0.000881138	-0.000471837
11431.7	-0.000330846	0.000244366	-0.000120427	-0.000891184	-0.00078793	-0.000293597
11432	-0.00027337	-0.000973605	-7.34913e-05	-0.000937135	-0.000731387	-0.000281067
11432.4	0.00047653	-0.000355576	-4.66929e-05	-0.00155	-0.000633139	-0.000731753
11432.7	-3.43597e-05	-0.000475999	6.29306e-05	-0.00118	-0.00067941	-0.000453304
11433	0.00028499	-0.000441539	0.000139858	-0.000969981	-0.000886976	-0.000349848
11433.3	-0.000199464	-0.000201392	-0.000587691	-0.000773496	-0.000958256	-0.000344814
11433.7	-0.000437315	-0.000208819	-0.000281073	-0.000336327	-0.00113	0.00021621
11434	-0.000299439	-0.000539845	-0.000488334	-0.000507522	-0.00052474	0.000568424
11434.3	-0.000285095	-0.000523143	-0.000274791	-0.000358379	-0.000724824	-0.000232777
11434.7	-0.000566424	-5.93479e-06	-0.000503885	-0.000209996	-0.000325335	3.63878e-05
11435	-0.000516128	-0.000445407	-0.000362624	-0.00124	-0.000452919	-0.000531997
11435.3	-0.000276312	-2.13334e-05	-1.64387e-06	-0.000602475	-0.000392735	-0.00115
11435.6	-0.000318768	0.000130229	-0.000127012	-0.000612311	0.000296252	-0.00161
11436	-0.000537657	-0.000257792	-0.000742786	4.06089e-06	0.000601591	-0.000892821
11436.3	-0.000462152	-0.000146235	-0.00108	-0.000845413	0.000399478	-0.000357852
11436.6	-0.000163236	0.000351619	-0.000150015	0.000286818	-2.10316e-05	0.000157669
11437	-6.65059e-06	0.00016872	-0.00064332	-0.000400666	-0.000156745	0.000287831
11437.3	0.000118007	-0.000239909	-0.000611674	0.000388523	-0.000438474	0.000245458
11437.6	5.07236e-05	7.48889e-05	-0.000494238	-0.000434195	-0.000421108	0.000497264
11438	-0.000449866	-2.83847e-05	-0.00071021	-0.00104	-0.000381059	0.000518355
11438.3	-0.000114945	8.72782e-05	-0.000649514	-0.000700072	-0.000411334	0.000143141
11438.6	-0.000280898	-0.000320259	-0.000405324	-0.000413944	-0.000152224	-0.000953242
11439	-0.000120403	-0.00031818	-0.000107595	-0.00108	0.00021168	-0.000276402
11439.3	-0.000189313	-0.000231075	-0.000500348	-0.000561108	0.000475246	2.21946e-05
11439.6	9.28911e-05	0.000240102	-8.0713e-05	-0.000372659	0.000150582	-9.61485e-05
11439.9	-0.000186161	7.79347e-05	-0.000354072	-0.000261037	-0.000158351	0.000250474
11440.3	4.28282e-06	-6.13797e-05	-2.5058e-05	-2.56251e-05	-0.000199831	-0.000116096
11440.6	-5.65299e-05	0.000376588	-9.92809e-05	0.000773254	0.000276313	-0.000295952
11440.9	-0.000307156	-2.21507e-05	2.41705e-05	0.000465124	2.60277e-05	-0.000651068
11441.3	-0.000252355	-0.000288296	7.90448e-05	0.000564063	3.27202e-05	-0.00042836
11441.6	-0.000455627	6.9662e-05	-0.000618092	0.00023933	-0.000716467	-0.000398603
11441.9	-0.000208891	0.000267944	-0.000267328	0.00117	-0.000683969	-0.000600494
11442.2	7.6012e-05	-6.41335e-05	0.000488144	0.000754288	-0.00111	-0.000163129
11442.6	0.000288411	-0.000212893	0.000651525	0.000628089	-0.000646625	-0.000400061
11442.9	-0.000227514	-7.70254e-05	0.000777951	0.000475364	-0.000809943	-0.000587129
11443.2	-0.000664215	-5.73614e-06	5.16963e-05	-3.10841e-05	-0.000337241	-0.000571445
11443.6	-0.000270325	4.63584e-05	8.48289e-05	0.000839166	-0.000742784	-0.000847355
11443.9	-0.000183488	-0.000449764	0.000329372	0.000181082	-0.000456437	-0.000373666
11444.2	0.000449102	0.000288788	0.000525811	0.00053638	0.000173437	0.000426754
11444.6	-9.05189e-05	0.000343127	1.19405e-05	-0.000104093	0.00051308	0.000370924
11444.9	-0.000604558	0.000565578	0.000325287	0.000600944	-8.96334e-06	0.000973332
11445.2	9.67711e-05	-0.000153909	-0.00019958	0.000853619	-0.000120019	0.00179
11445.6	0.000241695	-0.000251742	-0.000182157	0.000964548	-0.000424128	0.00199
11445.9	0.000131175	0.000202993	-0.000284137	0.000850865	-0.000869098	0.00174
11446.2	0.000260626	-0.000150968	-5.06663e-05	0.000778589	-0.000838014	0.00106
11446.5	7.56238e-05	-0.000235269	2.08e-05	0.000356343	-0.000241563	0.000596636
11446.9	0.000246863	-0.000124442	0.000551286	0.000795464	0.000298252	0.000963621
11447.2	0.000129786	0.000286405	7.18682e-05	0.000832623	0.000918647	0.000722167
11447.5	8.00117e-05	-0.000133065	0.00081079	0.000842945	0.00144	-0.000434109
11447.9	-2.07436e-05	-0.000297458	0.000581511	0.000661565	0.00159	-0.00080572
11448.2	0.000280111	-0.000149658	0.000481547	0.00116	0.00154	-3.50971e-05
11448.5	8.38979e-05	-0.000217921	0.000717672	0.00107	0.00129	0.000177197
11448.9	0.000114477	-4.14832e-05	0.000749965	0.000639086	0.000841525	-0.000354599
11449.2	0.000200207	0.000172271	0.000208699	0.000803525	3.72812e-05	0.000424771
11449.5	0.000420091	-0.000753308	0.000460534	0.000543762	-0.000672879	0.000598237
11449.9	0.0001189	9.45115e-06	0.000582885	0.000189993	-0.00111	0.000756995
11450.2	-0.000459396	4.84007e-05	0.000311609	0.00157	-0.000506481	0.000723619
11450.5	-0.000122244	0.000134232	0.00077629	0.000602244	0.000225341	0.000899455
11450.9	2.3926e-05	-4.70293e-05	0.000460901	0.000586589	0.000347584	-0.00046592
11451.2	-6.34617e-05	-0.000675382	0.00127	0.000518612	0.00060232	-0.000149896
11451.5	0.000446999	0.000247722	0.000780926	0.000465931	-3.30119e-05	-0.000122192
11451.8	0.000402761	0.000276478	0.000812925	0.000517511	-0.000264374	0.000509479
11452.2	-1.92739e-06	7.76214e-05	0.000161396	-3.37252e-06	0.000166892	-8.06093e-05
11452.5	0.000385572	0.000686915	-0.000534027	0.00068111	-0.000533973	-0.000104537
11452.8	0.000263738	0.000508709	0.000318376	0.000105144	0.000275637	-5.5066e-05
11453.2	-0.000149082	0.000162048	0.000718378	0.000322499	5.37883e-05	0.000513002
11453.5	0.000212639	0.000226704	-0.000117207	0.000364901	0.000826117	0.000750469
11453.8	6.70234e-06	0.000384374	0.000375282	0.00075891	-0.000187012	0.000869316
11454.2	5.94619e-05	0.00122	-0.000105707	0.000915743	0.000140209	0.000677105
11454.5	0.000438986	0.000402851	0.000346877	0.000642602	0.000234016	0.0007845
11454.8	0.000410077	0.000604935	0.000319145	9.67649e-05	0.00092726	0.000521279
11455.1	0.000320353	1.06208e-05	0.000265588	-0.0002112	0.00113	0.000872358
11455.5	0.000469551	4.5423e-05	0.000650099	0.000342664	0.00161	0.000433292
11455.8	9.24e-05	4.3862e-05	0.000185081	-7.52e-05	0.00139	0.000947995
11456.1	0.000135845	0.000557734	0.000155433	0.000266787	0.00137	0.00132
11456.5	0.000336739	-1.68215e-05	0.000663673	0.000332952	0.000714366	0.00106
11456.8	0.000319526	0.000304347	0.000158061	-0.000145865	0.000893893	0.000981308
11457.1	7.34153e-05	0.000434046	-0.000275403	0.000149755	0.000799732	0.00104
11457.5	0.000472496	0.000158537	0.000139704	-3.13395e-06	-7.40332e-05	0.000811809
11457.8	-1.13175e-05	-0.000287508	0.000364202	-0.000296746	-0.000657402	0.00062025
11458.1	0.000504022	0.000514671	0.000733281	8.64486e-05	-0.000168005	0.000867967
11458.5	0.000269216	1.7152e-05	0.000423856	0.000704821	0.000130117	0.00138
11458.8	0.0002206	0.00054589	0.00021337	5.38965e-05	0.000596183	0.000152091
11459.1	0.000516836	-0.000109059	-1.67078e-05	0.000323389	0.00201	0.00013272
11459.5	0.000319141	0.000652952	0.000241856	0.00061084	0.00157	-0.000663459
11459.8	0.000159883	0.0001146	0.000439169	0.000830278	0.00112	0.000452942
11460.1	0.000185733	0.000116073	0.000439479	0.000920469	0.00174	0.000786593
11460.5	0.000175516	0.000403242	0.000414158	0.000359452	0.0016	0.000783563
11460.8	0.000240415	-0.000120123	0.000907419	0.000224835	0.00168	0.000637309
11461.1	0.000171695	0.000879492	0.000323225	0.000198612	0.00171	0.000167413
11461.5	0.000860504	0.000420178	0.000115418	0.000451668	0.00193	0.000675687
11461.8	0.000738946	5.44062e-05	0.000792475	0.00077439	0.00136	0.00084695
11462.1	0.00106	0.00014584	0.0007635	0.000578308	0.000871747	0.00058443
11462.4	0.000310412	0.000381093	0.000112804	0.000601346	0.00086748	0.000826938
11462.8	0.000611429	0.000111711	0.000633511	0.000600871	0.0016	0.0011
11463.1	0.000126093	0.000769585	0.000785761	0.000564512	0.00135	0.00104
11463.4	0.000654132	0.000248223	0.0005557	0.000573808	0.00162	0.000751514
11463.8	0.000750196	0.00053612	0.000265883	0.000101541	0.00107	0.000802785
11464.1	0.000878626	0.000546188	0.000217334	0.000360467	0.00102	0.0013
11464.4	0.000654852	-4.97237e-05	0.000194945	0.000147468	0.000352221	0.00194
11464.8	0.00089886	0.000641136	0.000681191	0.000129498	-0.000100745	0.000834462
11465.1	0.000732924	0.000137854	0.000322445	0.000399221	-0.000516117	0.00113
11465.4	0.000731922	0.000743022	0.000358543	0.000307433	-0.00111	0.00135
11465.8	0.000689248	0.00042053	0.000408209	0.000960514	-0.000882959	0.000928121
11466.1	0.000744994	0.000373807	0.000823627	0.000616566	-0.00132	-0.000404884
11466.4	0.000619163	0.00121	0.00102	0.000555518	-0.000685585	-0.000102999
11466.8	0.000624223	0.000420922	0.00148	0.000621088	-0.00117	0.000463951
11467.1	0.000357195	0.000669362	0.00149	0.000104371	-0.00091516	0.000387373
11467.4	0.000429066	0.000591977	0.00125	0.000404174	-0.00103	0.000327723
11467.8	0.000651431	0.00106	0.00166	0.000426816	-0.000481876	-0.000463332
11468.1	0.000943012	0.000211254	0.00065883	0.000491541	-0.000396816	-0.000172764
11468.4	0.00105	0.000764565	0.00114	0.000198078	-0.000311606	-0.000646483
11468.8	0.000972745	0.000350049	0.00143	0.000691074	-0.000369515	-0.000480398
11469.1	0.000222543	0.001	0.00139	0.000618748	-0.000231776	0.000120241
11469.4	0.00107	0.000267908	0.00145	0.000405138	1.25342e-05	-0.000226879
11469.7	0.000993563	0.000159964	0.00133	0.000513039	0.00028922	-0.00055754
11470.1	0.000785211	0.00104	0.00116	-5.67747e-05	0.000532335	-0.000175264
11470.4	0.00108	0.000580352	0.00121	0.000407645	0.000497837	-5.95459e-07
11470.7	0.000631059	0.000672735	0.00172	0.000898556	0.00149	4.43184e-05
11471.1	0.00101	0.00097206	0.0022	0.00108	0.0014	0.000233257
11471.4	0.000608836	0.000630234	0.0021	0.00144	0.00116	-0.000254802
11471.7	0.0012	0.000258738	0.00208	0.00171	0.000269056	-0.000424525
11472.1	0.00137	0.000463895	0.00135	0.00151	2.56237e-05	-3.07314e-05
11472.4	0.00104	0.000327353	0.000886362	0.00164	-0.000167642	-0.000259999
11472.7	0.000919805	0.00045598	0.000846398	0.0014	-0.000147217	0.00020511
11473.1	0.00143	0.000372931	0.00131	0.0015	-0.00024974	0.000877642
11473.4	0.00102	0.000625275	0.00145	0.00137	0.000241486	0.000358368
11473.7	0.000818464	0.00055149	0.00189	0.00227	0.000861365	0.000619456
11474.1	0.0012	0.000746535	0.00209	0.00126	0.000646983	0.000354697
11474.4	0.000965483	0.000661748	0.00192	0.00171	0.000918963	0.00101
11474.7	0.00107	0.00116	0.00262	0.00186	0.0011	0.00105
11475.1	0.00152	0.00116	0.00223	0.00102	0.00193	0.00103
11475.4	0.00164	0.00166	0.00214	0.00102	0.00142	0.000961789
11475.7	0.000716027	0.000718868	0.00134	0.00135	0.0011	0.000366062
11476	0.00118	0.000725457	0.000869638	0.00178	0.00186	0.000656829
11476.4	0.00126	0.00119	0.00117	0.00195	0.00191	0.000799027
11476.7	0.00141	0.0007552	0.00147	0.0027	0.00157	-2.18549e-05
11477	0.00154	0.00104	0.000852616	0.00273	0.00132	1.51298e-05
11477.4	0.00142	0.00114	0.00168	0.00234	0.0014	0.000407255
11477.7	0.00131	0.00148	0.00173	0.00214	0.00212	0.00102
11478	0.00123	0.00163	0.00168	0.00175	0.00233	0.00188
11478.4	0.00138	0.00131	0.00126	0.00162	0.00137	0.00142
11478.7	0.00179	0.00144	0.00143	0.00202	0.00182	0.00162
11479	0.00102	0.00149	0.000990707	0.00169	0.00191	0.000972658
11479.4	0.00179	0.00109	0.00115	0.00172	0.00193	0.000564657
11479.7	0.00161	0.00117	0.00105	0.00206	0.00203	0.000583897
11480	0.00151	0.00189	0.00106	0.00174	0.00214	0.000481446
11480.4	0.00178	0.00186	0.00094581	0.00252	0.00155	0.00101
11480.7	0.0019	0.00193	0.00151	0.00259	0.000695634	0.000106189
11481	0.00144	0.00144	0.00191	0.00134	3.50765e-05	4.12137e-05
11481.4	0.00184	0.00186	0.00211	0.00145	0.000633258	3.57961e-05
11481.7	0.00167	0.00175	0.00265	0.00148	0.0008131	-0.000117953
11482	0.00219	0.00185	0.00325	0.00173	0.00175	-0.000255009
11482.4	0.00204	0.00188	0.00305	0.00194	0.00224	-9.86549e-05
11482.7	0.00198	0.00201	0.00261	0.00256	0.00339	0.000485291
11483	0.00194	0.00179	0.00235	0.00233	0.00312	0.000267241
11483.4	0.00236	0.00145	0.00193	0.00164	0.00303	0.000923799
11483.7	0.00172	0.00177	0.00158	0.00253	0.00267	0.00107
11484	0.0022	0.00196	0.00223	0.00234	0.00245	0.00096969
11484.4	0.0022	0.00189	0.00175	0.00247	0.00166	0.000833467
11484.7	0.00156	0.00158	0.00217	0.00314	0.000844337	0.000821425
11485	0.00247	0.00196	0.00192	0.00343	0.000785827	0.000764078
11485.4	0.00198	0.00186	0.00207	0.00315	0.000820905	0.000456418
11485.7	0.00224	0.00249	0.00207	0.00368	0.00104	0.000851766
11486	0.00178	0.00222	0.00225	0.00334	0.00127	0.000750951
11486.4	0.0024	0.00225	0.00291	0.00356	0.00126	0.000927336
11486.7	0.0022	0.00221	0.00232	0.00411	0.00129	1.17883e-05
11487	0.00237	0.00287	0.00281	0.00394	0.00165	0.000320334
11487.4	0.00235	0.00236	0.00302	0.00359	0.00131	0.000517051
11487.7	0.00222	0.0022	0.00212	0.00358	0.00169	0.0013
11488	0.00272	0.0029	0.0022	0.00378	0.00161	0.00126
11488.4	0.00256	0.00218	0.00225	0.00366	0.001	0.00124
11488.7	0.00312	0.00247	0.00221	0.0037	0.00141	0.0012
11489	0.0028	0.0027	0.00206	0.00361	0.00243	0.00152
11489.4	0.003	0.0019	0.00257	0.00362	0.00231	0.00157
11489.7	0.00302	0.00242	0.00316	0.00429	0.00216	0.00231
11490	0.00286	0.00219	0.00278	0.00321	0.00313	0.00223
11490.4	0.00292	0.00279	0.0026	0.00352	0.00219	0.00238
11490.7	0.00312	0.00256	0.0027	0.00433	0.00253	0.0028
11491	0.00342	0.00247	0.00267	0.00403	0.00212	0.00217
11491.4	0.00275	0.00273	0.00252	0.00404	0.00209	0.00228
11491.7	0.00278	0.00233	0.00341	0.00355	0.00201	0.00279
11492	0.00279	0.003	0.00252	0.00365	0.00234	0.00207
11492.4	0.00302	0.00327	0.0026	0.00403	0.00221	0.00113
11492.7	0.00313	0.00285	0.00267	0.0044	0.00238	0.00159
11493	0.00383	0.00329	0.0028	0.0041	0.00321	0.000910143
11493.4	0.00329	0.00226	0.00285	0.00331	0.00316	0.000447456
11493.7	0.00339	0.00302	0.00275	0.00385	0.00347	0.00146
11494	0.00287	0.00312	0.00245	0.00435	0.00432	0.0015
11494.4	0.00356	0.00308	0.00323	0.00375	0.00404	0.00194
11494.7	0.00386	0.00301	0.00333	0.00369	0.00388	0.00254
11495	0.00331	0.00274	0.00297	0.00348	0.00313	0.0021
11495.4	0.00326	0.00343	0.00323	0.00385	0.00353	0.00252
11495.7	0.00348	0.00329	0.00353	0.0034	0.00366	0.00304
11496	0.00333	0.00296	0.00339	0.00385	0.00333	0.00333
11496.4	0.00336	0.00322	0.00367	0.00418	0.00297	0.00261
11496.7	0.004	0.00412	0.00379	0.00499	0.00259	0.00276
11497	0.00412	0.00377	0.00326	0.00548	0.00323	0.00276
11497.4	0.00396	0.00388	0.00377	0.0056	0.003	0.00308
11497.7	0.00407	0.00291	0.00394	0.00549	0.00343	0.00281
11498	0.00408	0.00385	0.00437	0.0053	0.00327	0.0035
11498.4	0.00384	0.00363	0.00442	0.00492	0.00384	0.0041
11498.7	0.00457	0.0037	0.00369	0.00454	0.00344	0.00337
11499	0.00449	0.00411	0.00432	0.00462	0.00295	0.00283
11499.4	0.00377	0.00392	0.00425	0.00636	0.0027	0.00305
11499.7	0.00452	0.00434	0.00421	0.0048	0.00242	0.00283
11500	0.00427	0.00441	0.00394	0.0042	0.00283	0.00275
11500.4	0.00476	0.00404	0.00446	0.00494	0.00332	0.00318
11500.7	0.00472	0.00421	0.00446	0.00559	0.00361	0.00316
11501	0.0047	0.00395	0.00411	0.00517	0.00419	0.00355
11501.4	0.00464	0.00403	0.00485	0.00554	0.00417	0.00357
11501.7	0.00441	0.00492	0.00506	0.00519	0.00438	0.00441
11502	0.00461	0.00458	0.00547	0.00559	0.00457	0.00469
11502.4	0.00466	0.00407	0.00551	0.00552	0.00447	0.00421
11502.7	0.00493	0.00485	0.00587	0.00618	0.00471	0.00468
11503	0.00512	0.00495	0.00608	0.0062	0.00452	0.00429
11503.4	0.00542	0.00436	0.00537	0.00558	0.0052	0.00412
11503.7	0.00548	0.00455	0.00505	0.00581	0.00422	0.00428
11504	0.00457	0.00532	0.00547	0.00646	0.00451	0.00422
11504.4	0.00486	0.00474	0.00504	0.00647	0.00446	0.00515
11504.7	0.00556	0.00473	0.0053	0.00689	0.0042	0.00518
11505	0.00533	0.00483	0.00567	0.00647	0.00392	0.00518
11505.4	0.00494	0.00556	0.00525	0.00618	0.004	0.00491
11505.7	0.00555	0.00548	0.00573	0.00628	0.00431	0.00458
11506	0.00578	0.00522	0.00549	0.00665	0.00459	0.0045
11506.4	0.00553	0.005	0.00566	0.00641	0.00448	0.00388
11506.7	0.00629	0.00558	0.00556	0.00714	0.00476	0.00475
11507	0.00526	0.00545	0.00521	0.00763	0.00418	0.00527
11507.4	0.006	0.00577	0.00574	0.00724	0.00453	0.00542
11507.7	0.00597	0.00615	0.00577	0.00762	0.00421	0.00597
11508	0.00594	0.00544	0.00574	0.00736	0.00466	0.00598
11508.4	0.00608	0.00617	0.00629	0.00751	0.00479	0.00645
11508.7	0.00656	0.00566	0.00613	0.00713	0.00527	0.00703
11509	0.00615	0.00651	0.00637	0.00686	0.00517	0.00677
11509.4	0.00685	0.00669	0.00647	0.00692	0.00533	0.00686
11509.7	0.00666	0.00587	0.00696	0.00677	0.00565	0.00668
11510.1	0.00644	0.00594	0.00682	0.00761	0.00604	0.00664
11510.4	0.00597	0.00677	0.00699	0.00664	0.00666	0.00711
11510.7	0.00645	0.00633	0.00729	0.00723	0.00706	0.00691
11511.1	0.00707	0.00681	0.00786	0.00711	0.00716	0.00735
11511.4	0.00718	0.0066	0.00764	0.00802	0.00617	0.00688
11511.7	0.0077	0.00699	0.00734	0.00771	0.00645	0.00668
11512.1	0.0076	0.00677	0.00726	0.00741	0.00616	0.00668
11512.4	0.00772	0.00672	0.00761	0.00786	0.00615	0.00705
11512.7	0.00749	0.00745	0.0075	0.00753	0.00506	0.00654
11513.1	0.00783	0.00749	0.00755	0.00784	0.00629	0.00654
11513.4	0.0078	0.00749	0.00757	0.00828	0.00669	0.00654
11513.7	0.00802	0.00775	0.00761	0.00823	0.00712	0.00639
11514.1	0.00799	0.00763	0.00762	0.00824	0.00647	0.00716
11514.4	0.00873	0.00785	0.00801	0.00845	0.00713	0.00799
11514.7	0.00869	0.00828	0.008	0.00857	0.00728	0.00776
11515.1	0.00824	0.008	0.00877	0.00931	0.00735	0.00814
11515.4	0.00866	0.0083	0.00833	0.00877	0.00732	0.00799
11515.8	0.0088	0.00793	0.0088	0.00905	0.00702	0.0077
11516.1	0.0088	0.0083	0.00851	0.00881	0.00725	0.00833
11516.4	0.00917	0.00834	0.00925	0.0086	0.0079	0.00875
11516.8	0.00876	0.00856	0.00878	0.00962	0.00774	0.00848
11517.1	0.0092	0.00852	0.00967	0.00975	0.00784	0.009
11517.4	0.009	0.00877	0.01079	0.00966	0.00803	0.00913
11517.8	0.00965	0.00908	0.01014	0.00951	0.00817	0.00914
11518.1	0.00972	0.00957	0.01102	0.00963	0.00831	0.00968
11518.4	0.00999	0.00967	0.01117	0.00961	0.00851	0.01024
11518.8	0.00973	0.01003	0.01126	0.00922	0.00883	0.01044
11519.1	0.00985	0.00923	0.01205	0.01021	0.0096	0.01004
11519.4	0.01028	0.00983	0.01164	0.00998	0.00954	0.00946
11519.8	0.01017	0.00969	0.01219	0.01081	0.00987	0.00909
11520.1	0.01056	0.01082	0.01114	0.01055	0.00996	0.01008
11520.4	0.01075	0.01051	0.01113	0.01067	0.01065	0.00979
11520.8	0.01069	0.01019	0.01094	0.01107	0.01117	0.00972
11521.1	0.01098	0.00988	0.01158	0.01111	0.01014	0.01024
11521.4	0.01097	0.0111	0.01191	0.01113	0.01129	0.01001
11521.8	0.01133	0.01085	0.01074	0.01194	0.01107	0.01031
11522.1	0.01152	0.01068	0.01198	0.01098	0.01132	0.01037
11522.4	0.01166	0.01096	0.01231	0.01231	0.01084	0.01119
11522.8	0.01172	0.01063	0.01212	0.01204	0.01143	0.01148
11523.1	0.0125	0.01173	0.01228	0.0122	0.01283	0.01163
11523.5	0.01218	0.01182	0.01268	0.01222	0.01208	0.01206
11523.8	0.01261	0.0122	0.0128	0.01357	0.01215	0.01244
11524.1	0.01215	0.0127	0.01293	0.01315	0.01156	0.01275
11524.5	0.01308	0.0125	0.01295	0.01365	0.01187	0.01252
11524.8	0.01268	0.0124	0.01283	0.013	0.01264	0.0128
11525.1	0.01391	0.0132	0.01356	0.0129	0.01315	0.01183
11525.5	0.0136	0.01329	0.0134	0.01371	0.01329	0.0118
11525.8	0.01392	0.01343	0.01364	0.01395	0.01306	0.01241
11526.1	0.0134	0.01388	0.01487	0.01453	0.01262	0.01266
11526.5	0.01382	0.01368	0.01408	0.01411	0.01317	0.01346
11526.8	0.0143	0.01361	0.01416	0.01444	0.01367	0.01358
11527.1	0.01522	0.0139	0.01415	0.01548	0.01422	0.0132
11527.5	0.01507	0.01437	0.01473	0.01547	0.01312	0.01387
11527.8	0.0147	0.01486	0.0158	0.01622	0.01432	0.01423
11528.1	0.01576	0.01513	0.01579	0.01626	0.0149	0.01389
11528.5	0.01575	0.0152	0.0155	0.01675	0.0161	0.01412
11528.8	0.01601	0.01562	0.01612	0.01716	0.01589	0.01449
11529.1	0.0162	0.01559	0.01638	0.01721	0.01606	0.01517
11529.5	0.01635	0.01653	0.01647	0.01769	0.01527	0.01578
11529.8	0.01667	0.01653	0.01626	0.01761	0.01546	0.01634
11530.2	0.01733	0.01691	0.01678	0.01796	0.01598	0.016
11530.5	0.01727	0.01675	0.01683	0.0176	0.0177	0.01636
11530.8	0.01801	0.01761	0.01732	0.01754	0.01701	0.0162
11531.2	0.01749	0.0176	0.01786	0.0179	0.01653	0.0171
11531.5	0.0182	0.01818	0.01819	0.01848	0.01659	0.0179
11531.8	0.01854	0.01915	0.01837	0.01928	0.01732	0.01848
11532.2	0.01879	0.0191	0.01895	0.01881	0.01743	0.01837
11532.5	0.01922	0.01919	0.0189	0.0196	0.01694	0.0187
11532.8	0.01973	0.01878	0.01955	0.01958	0.0182	0.01942
11533.2	0.02012	0.01904	0.01919	0.01985	0.01889	0.01901
11533.5	0.02032	0.0198	0.02026	0.02042	0.01897	0.0196
11533.9	0.02044	0.02011	0.02036	0.02063	0.01935	0.01927
11534.2	0.02103	0.02067	0.02077	0.02088	0.01929	0.02027
11534.5	0.02164	0.0208	0.0217	0.02153	0.01953	0.02005
11534.9	0.02262	0.02197	0.0225	0.02159	0.02076	0.02057
11535.2	0.02254	0.02145	0.02321	0.02229	0.02179	0.02154
11535.5	0.0226	0.02165	0.02283	0.02265	0.0221	0.02241
11535.9	0.02265	0.02317	0.02244	0.02327	0.02174	0.02252
11536.2	0.02327	0.02263	0.02411	0.02456	0.02146	0.02262
11536.5	0.02388	0.02335	0.02468	0.02384	0.02159	0.02343
11536.9	0.02417	0.02409	0.02442	0.02476	0.02198	0.02392
11537.2	0.02504	0.02447	0.02458	0.02517	0.02208	0.02436
11537.5	0.0254	0.02435	0.02438	0.02543	0.02428	0.02499
11537.9	0.02627	0.02496	0.02611	0.0262	0.02392	0.0256
11538.2	0.02616	0.02602	0.02627	0.02619	0.02453	0.02689
11538.5	0.02689	0.02669	0.02712	0.02765	0.02544	0.02721
11538.9	0.02749	0.02674	0.02693	0.02817	0.02592	0.02751
11539.2	0.02875	0.02765	0.02781	0.0281	0.02629	0.02776
11539.6	0.02819	0.02824	0.02876	0.02945	0.02678	0.02731
11539.9	0.02911	0.02898	0.0292	0.03041	0.02675	0.02753
11540.2	0.02993	0.02927	0.02966	0.03033	0.02817	0.0288
11540.6	0.0312	0.03056	0.0301	0.03133	0.02926	0.02928
11540.9	0.03068	0.03113	0.03118	0.03144	0.02954	0.03043
11541.2	0.03255	0.03099	0.03196	0.03202	0.03095	0.03131
11541.6	0.03278	0.03134	0.03206	0.03287	0.03102	0.03201
11541.9	0.03345	0.0337	0.03349	0.03329	0.03141	0.03234
11542.2	0.03371	0.03336	0.03403	0.03452	0.03245	0.03308
11542.6	0.03525	0.03502	0.03423	0.03526	0.03249	0.03413
11542.9	0.03577	0.03562	0.03568	0.03552	0.03419	0.03507
11543.3	0.03723	0.03591	0.03634	0.03691	0.03547	0.03618
11543.6	0.03767	0.03737	0.03716	0.0378	0.03631	0.03734
11543.9	0.03849	0.03697	0.03893	0.03835	0.03705	0.03746
11544.3	0.03956	0.03847	0.03968	0.03876	0.0381	0.03829
11544.6	0.04039	0.03953	0.04018	0.03995	0.03897	0.03799
11544.9	0.0415	0.04148	0.04084	0.04176	0.0398	0.03941
11545.3	0.0423	0.042	0.042	0.04271	0.04061	0.03997
11545.6	0.0438	0.0436	0.04367	0.04435	0.04188	0.04168
11546	0.04495	0.04453	0.04411	0.04426	0.04225	0.04268
11546.3	0.04669	0.04696	0.04531	0.04639	0.04426	0.04463
11546.6	0.04743	0.04711	0.04645	0.04706	0.04551	0.04556
11547	0.04857	0.04771	0.04717	0.04839	0.0468	0.04622
11547.3	0.05006	0.04859	0.04996	0.04985	0.04756	0.04855
11547.6	0.05071	0.05104	0.05073	0.05067	0.04892	0.04966
11548	0.05272	0.05187	0.0523	0.05238	0.05087	0.05228
11548.3	0.05432	0.0534	0.05341	0.05462	0.05202	0.05323
11548.6	0.05618	0.05569	0.05473	0.05674	0.05393	0.05463
11549	0.05811	0.05696	0.05722	0.05768	0.05494	0.05607
11549.3	0.05891	0.05797	0.0597	0.05831	0.05763	0.05783
11549.6	0.06092	0.06065	0.06041	0.06035	0.05833	0.0597
11550	0.06381	0.06269	0.06311	0.06205	0.06087	0.06136
11550.3	0.06541	0.06443	0.06465	0.06431	0.06189	0.0636
11550.7	0.06787	0.06627	0.06727	0.06656	0.0652	0.06679
11551	0.06947	0.06898	0.06874	0.0685	0.06792	0.06781
11551.3	0.07181	0.07026	0.07143	0.07163	0.06972	0.07029
11551.7	0.07508	0.07395	0.07345	0.07319	0.07128	0.07257
11552	0.07726	0.07653	0.07754	0.0765	0.07492	0.0762
11552.4	0.07966	0.08053	0.07918	0.07914	0.07691	0.07708
11552.7	0.08292	0.08058	0.08199	0.08242	0.07996	0.08047
11553	0.0858	0.08521	0.08443	0.08466	0.0828	0.0847
11553.4	0.08893	0.08843	0.08784	0.08776	0.08588	0.08729
11553.7	0.09234	0.09147	0.09152	0.09107	0.08875	0.09072
11554	0.09641	0.09478	0.09508	0.09578	0.09276	0.094
11554.4	0.10048	0.1	0.09822	0.09917	0.09683	0.09934
11554.7	0.10389	0.10399	0.10355	0.10228	0.10206	0.10301
11555	0.10938	0.10859	0.10805	0.10772	0.1054	0.10803
11555.4	0.11525	0.11265	0.11281	0.11368	0.11096	0.11249
11555.7	0.11964	0.11803	0.11764	0.11857	0.11678	0.11707
11556	0.12513	0.12495	0.12302	0.12334	0.12216	0.12197
11556.4	0.13167	0.13008	0.12988	0.13089	0.12831	0.12821
11556.7	0.13774	0.13593	0.13701	0.138	0.13475	0.13576
11557.1	0.14575	0.14263	0.14428	0.14481	0.14329	0.14325
11557.4	0.15308	0.15314	0.15153	0.15117	0.15052	0.15077
11557.7	0.16239	0.16019	0.16142	0.16148	0.15827	0.16028
11558.1	0.17325	0.17144	0.16993	0.16986	0.16875	0.17073
11558.4	0.18374	0.18017	0.18135	0.17991	0.17739	0.18099
11558.8	0.1944	0.19283	0.19188	0.19204	0.19067	0.19196
11559.1	0.20564	0.20494	0.20455	0.20346	0.20198	0.20453
11559.4	0.22214	0.21808	0.21744	0.2175	0.21592	0.22007
11559.8	0.2376	0.23387	0.23412	0.23412	0.23292	0.23609
11560.1	0.25449	0.25036	0.25173	0.25089	0.25164	0.25475
11560.4	0.27637	0.27219	0.27238	0.27061	0.27258	0.27405
11560.8	0.29913	0.29394	0.29327	0.29345	0.29262	0.29774
11561.1	0.32436	0.31858	0.31891	0.31826	0.31984	0.32255
11561.5	0.35433	0.34837	0.35044	0.34916	0.34791	0.35489
11561.8	0.38741	0.37997	0.38028	0.38096	0.38377	0.38801
11562.1	0.42698	0.41847	0.4222	0.41863	0.42058	0.42704
11562.5	0.4701	0.45847	0.45821	0.46088	0.46102	0.47208
11562.8	0.51866	0.50676	0.50928	0.50583	0.51389	0.52338
11563.1	0.57328	0.56417	0.56237	0.56077	0.56781	0.57717
11563.5	0.63324	0.62128	0.62756	0.62302	0.62816	0.64023
11563.8	0.70729	0.69754	0.70073	0.69676	0.70172	0.71098
11564.1	0.779	0.76472	0.76528	0.76757	0.76698	0.78919
11564.5	0.85299	0.84711	0.84533	0.84025	0.8513	0.86322
11564.8	0.94526	0.92516	0.92766	0.92784	0.93092	0.95251
11565.2	1.01237	1.01176	1.01247	1.0156	1.01964	1.03858
11565.5	1.09788	1.08758	1.09054	1.08806	1.09189	1.11014
11565.8	1.16859	1.15661	1.16251	1.16118	1.16299	1.18213
11566.2	1.22164	1.2163	1.2198	1.21485	1.22211	1.2451
11566.5	1.26719	1.26095	1.2666	1.26267	1.26942	1.28462
11566.9	1.29109	1.28648	1.29166	1.29254	1.29538	1.30845
11567.2	1.3037	1.30212	1.30605	1.30805	1.30927	1.32382
11567.5	1.30371	1.30538	1.30873	1.30898	1.31196	1.32323
11567.9	1.2932	1.29955	1.29936	1.30169	1.30241	1.31399
11568.2	1.27524	1.28394	1.28189	1.28419	1.28913	1.29797
11568.5	1.25456	1.26607	1.26015	1.26531	1.26715	1.27755
11568.9	1.22955	1.23668	1.23667	1.24234	1.24032	1.25083
11569.2	1.20558	1.21461	1.21782	1.21563	1.22025	1.22555
11569.5	1.18129	1.19102	1.18858	1.19105	1.18884	1.19932
11569.9	1.16201	1.16671	1.16241	1.16708	1.16676	1.17299
11570.2	1.13845	1.1442	1.14414	1.14135	1.14504	1.14982
11570.6	1.11827	1.12696	1.1212	1.12137	1.12397	1.1291
11570.9	1.09668	1.10406	1.10133	1.10425	1.10231	1.10737
11571.2	1.08422	1.0884	1.08874	1.0867	1.08286	1.08982
11571.6	1.07032	1.07335	1.07082	1.06942	1.07142	1.07064
11571.9	1.05377	1.05942	1.05309	1.05842	1.05613	1.05573
11572.3	1.04159	1.04769	1.04489	1.04574	1.0464	1.04083
11572.6	1.03054	1.03544	1.03542	1.03455	1.03095	1.03325
11572.9	1.02304	1.02478	1.02296	1.02184	1.0238	1.019
11573.3	1.01244	1.01627	1.01559	1.01826	1.01371	1.01135
11573.6	1.00446	1.00562	1.00735	1.0081	1.00511	1.00141
11574	0.99724	1.00194	0.99805	0.99947	0.99514	0.9961
11574.3	0.99094	0.99681	0.99454	0.99166	0.99241	0.9883
11574.6	0.98577	0.99047	0.98773	0.98382	0.9877	0.98132
11575	0.98133	0.98357	0.98258	0.98019	0.97864	0.97635
11575.3	0.97626	0.97869	0.98061	0.97828	0.97247	0.9737
11575.6	0.97446	0.97459	0.97331	0.97544	0.9736	0.96748
11576	0.9702	0.97305	0.97388	0.9698	0.97062	0.96604
11576.3	0.9697	0.96916	0.97212	0.96914	0.96778	0.96448
11576.6	0.9697	0.97505	0.96945	0.96839	0.96548	0.96688
11577	0.97052	0.97259	0.97096	0.97004	0.9711	0.96627
11577.3	0.97397	0.97331	0.97092	0.97213	0.96882	0.96771
11577.7	0.97282	0.97326	0.97318	0.97474	0.97359	0.97014
11578	0.97379	0.97858	0.97653	0.97596	0.97554	0.96997
11578.4	0.97912	0.97921	0.97851	0.97995	0.97415	0.97462
11578.7	0.9824	0.9806	0.9821	0.98157	0.98248	0.97821
11579	0.98579	0.98463	0.98543	0.98425	0.98313	0.98058
11579.4	0.98938	0.99197	0.99099	0.98814	0.98745	0.98306
11579.7	0.9924	0.9938	0.99351	0.99266	0.98888	0.98893
11580	0.99452	0.99533	0.99765	0.99598	0.99251	0.99111
11580.4	0.99679	0.99879	1.00045	0.99732	0.99537	0.99259
11580.7	1.00075	0.99941	0.9987	1.00171	0.99896	0.99558
11581	1.00293	1.00361	1.0031	0.99999	0.99935	0.99573
11581.4	1.00204	1.00318	1.00311	1.00331	0.99921	0.99896
11581.7	1.00034	1.00307	1.00193	1.00232	1.00043	0.99935
11582.1	1.00192	1.00259	1.00364	1.00326	0.99744	0.99893
11582.4	0.99933	0.99985	1.00095	1.00195	0.99695	0.99361
11582.8	0.99625	1.0023	0.99862	0.99861	0.99494	0.99167
11583.1	0.99265	0.99704	0.99287	0.99352	0.99232	0.98798
11583.4	0.9897	0.99133	0.99001	0.99184	0.98639	0.98351
11583.8	0.98689	0.98539	0.98576	0.98561	0.98025	0.9792
11584.1	0.97991	0.98118	0.98109	0.98128	0.97803	0.97604
11584.4	0.97618	0.97732	0.97756	0.97701	0.97341	0.97114
11584.8	0.97105	0.97386	0.97164	0.97101	0.97098	0.96895
11585.1	0.96966	0.97058	0.96896	0.96851	0.96532	0.96364
11585.5	0.96565	0.96593	0.96719	0.96556	0.96603	0.96273
11585.8	0.96438	0.96399	0.96625	0.96535	0.96175	0.96026
11586.1	0.9622	0.96117	0.9619	0.96104	0.96226	0.96108
11586.5	0.96136	0.96111	0.96212	0.95958	0.95996	0.95516
11586.8	0.95935	0.96326	0.96104	0.96204	0.95973	0.95691
11587.1	0.95947	0.96316	0.96209	0.96078	0.95832	0.95929
11587.5	0.96198	0.96397	0.95976	0.95729	0.95822	0.95581
11587.8	0.9641	0.96192	0.96051	0.96511	0.96083	0.95667
11588.2	0.96367	0.96541	0.96141	0.96058	0.96221	0.95683
11588.5	0.96367	0.96359	0.9633	0.96464	0.96137	0.96071
11588.9	0.96276	0.96776	0.96589	0.96474	0.96242	0.95838
11589.2	0.96702	0.96713	0.96797	0.96582	0.96548	0.9636
11589.5	0.9687	0.96973	0.97205	0.96894	0.9691	0.96735
11589.9	0.9726	0.97413	0.97131	0.96968	0.96858	0.97112
11590.2	0.97513	0.97249	0.97664	0.97275	0.97285	0.97573
11590.5	0.97591	0.97852	0.9765	0.97731	0.97748	0.97745
11590.9	0.98394	0.98434	0.98265	0.98238	0.98229	0.98547
11591.2	0.98916	0.99039	0.9898	0.9863	0.98584	0.98565
11591.6	0.99253	0.99501	0.99251	0.99442	0.99056	0.98775
11591.9	0.99741	0.99831	0.99819	0.99954	0.99676	0.99678
11592.2	1.00356	1.00304	1.00249	1.00349	1.00388	1.00169
11592.6	1.00962	1.00888	1.01025	1.00689	1.0051	1.00713
11592.9	1.01538	1.01629	1.01605	1.01534	1.01267	1.01464
11593.3	1.02119	1.02099	1.02078	1.0209	1.0197	1.01886
11593.6	1.02789	1.02898	1.02859	1.02832	1.02365	1.02258
11593.9	1.03269	1.02843	1.03351	1.03256	1.03271	1.03078
11594.3	1.03738	1.0387	1.03571	1.0371	1.03436	1.03483
11594.6	1.03894	1.04105	1.03972	1.03943	1.03543	1.03508
11595	1.04296	1.04283	1.04176	1.04171	1.04319	1.03849
11595.3	1.04522	1.04643	1.04321	1.0433	1.04187	1.04123
11595.6	1.04454	1.04815	1.0462	1.0459	1.04482	1.04434
11596	1.0444	1.04816	1.04615	1.04579	1.04205	1.04393
11596.3	1.04383	1.04377	1.04534	1.04345	1.04108	1.04178
11596.6	1.04761	1.0419	1.04622	1.04536	1.03988	1.04175
11597	1.03982	1.0432	1.0406	1.03919	1.04159	1.03878
11597.3	1.03852	1.03965	1.03894	1.03773	1.03667	1.03532
11597.7	1.03491	1.03809	1.03726	1.03866	1.03675	1.03515
11598	1.03083	1.03401	1.03091	1.02941	1.03057	1.03308
11598.4	1.02779	1.03043	1.03135	1.02934	1.02889	1.02709
11598.7	1.02653	1.02563	1.0261	1.02527	1.0237	1.02411
11599	1.02221	1.02327	1.02325	1.02308	1.01955	1.02033
11599.4	1.0183	1.02336	1.01958	1.01855	1.01767	1.01989
11599.7	1.01662	1.01901	1.01718	1.01662	1.01594	1.01544
11600	1.01505	1.01394	1.01406	1.01382	1.01138	1.01326
11600.4	1.01069	1.01346	1.01094	1.01127	1.01038	1.01272
11600.7	1.00965	1.00952	1.00938	1.0069	1.00859	1.00802
11601.1	1.00687	1.00761	1.00584	1.00725	1.00729	1.01047
11601.4	1.0051	1.00515	1.0043	1.00593	1.00321	1.00344
11601.8	1.00065	1.00436	1.00596	1.00301	1.00263	1.0056
11602.1	1.00079	1.00109	1.00318	1.00272	1.00178	1.00319
11602.4	1.00095	1.0018	0.99917	1.00197	1.00191	1.00034
11602.8	1.00018	1.00243	0.99987	1.00066	0.99936	0.99866
11603.1	0.99886	0.99852	0.99878	1.00081	0.99556	0.99973
11603.4	0.99758	0.99644	1.00107	0.99713	0.99688	0.99804
11603.8	0.99547	0.99676	0.99615	0.99557	0.99505	0.99864
11604.1	0.99514	0.99637	0.99369	0.99644	0.99698	0.99581
11604.5	0.99279	0.99783	0.99329	0.99277	0.99506	0.99422
11604.8	0.9922	0.9954	0.99395	0.99462	0.99319	0.99537
11605.1	0.99314	0.99286	0.9929	0.99333	0.99058	0.99384
11605.5	0.99115	0.9939	0.99332	0.99263	0.98959	0.99301
11605.8	0.98869	0.9917	0.99229	0.99116	0.99006	0.99315
11606.2	0.99029	0.99205	0.99098	0.99046	0.99042	0.99282
11606.5	0.98667	0.98775	0.98896	0.98682	0.98973	0.98985
11606.9	0.98628	0.98491	0.98731	0.98869	0.9893	0.98846
11607.2	0.98467	0.98766	0.98705	0.98757	0.98655	0.98834
11607.5	0.98391	0.98807	0.98501	0.98504	0.98644	0.98589
11607.9	0.98486	0.98239	0.98417	0.98369	0.98421	0.98713
11608.2	0.98464	0.9834	0.98348	0.98537	0.9841	0.9863
11608.5	0.98466	0.98124	0.98248	0.98424	0.9836	0.98801
11608.9	0.98501	0.98421	0.98391	0.98316	0.98357	0.98552
11609.2	0.98286	0.98217	0.98083	0.9851	0.98354	0.98647
11609.6	0.98372	0.98665	0.98194	0.98251	0.98375	0.98812
11609.9	0.9839	0.98575	0.98229	0.98478	0.98459	0.98804
11610.2	0.98389	0.98542	0.98617	0.98596	0.98633	0.99017
11610.6	0.98602	0.98439	0.98559	0.98575	0.98659	0.98909
11610.9	0.988	0.9858	0.98909	0.98562	0.98749	0.99004
11611.3	0.98837	0.98882	0.98909	0.98758	0.99069	0.99332
11611.6	0.99139	0.99085	0.9934	0.99089	0.99193	0.99275
11612	0.99076	0.99287	0.99311	0.99193	0.99483	0.99635
11612.3	0.99437	0.99325	0.99551	0.99561	0.99607	0.99788
11612.6	0.9982	0.99804	0.997	0.99958	0.99521	0.99985
11613	0.99895	0.99902	1.00116	0.99929	0.99946	1.00244
11613.3	1.00268	0.99975	1.00481	0.99969	1.00114	1.00525
11613.6	1.00543	1.00437	1.00618	1.00277	1.00446	1.00668
11614	1.00519	1.00395	1.00703	1.00725	1.00885	1.00966
11614.3	1.00973	1.00903	1.00629	1.0103	1.00975	1.0121
11614.7	1.0131	1.01067	1.01316	1.0121	1.0123	1.01497
11615	1.0136	1.01384	1.01298	1.01424	1.01294	1.0156
11615.4	1.01552	1.01347	1.01792	1.01447	1.01381	1.0173
11615.7	1.02047	1.02062	1.01813	1.01763	1.01971	1.02269
11616	1.02257	1.02243	1.02057	1.02287	1.02283	1.0219
11616.4	1.02453	1.02456	1.02387	1.02308	1.02358	1.02857
11616.7	1.02535	1.02468	1.0253	1.02578	1.0246	1.02854
11617.1	1.02998	1.0287	1.02791	1.02705	1.02979	1.02966
11617.4	1.03031	1.03005	1.0303	1.03486	1.03486	1.03227
11617.7	1.03351	1.03343	1.03591	1.03414	1.03513	1.03676
11618.1	1.03448	1.0331	1.03506	1.03555	1.03655	1.03757
11618.4	1.03638	1.03783	1.0375	1.03663	1.03662	1.03558
11618.8	1.03681	1.03965	1.03839	1.03739	1.03812	1.03935
11619.1	1.04019	1.04082	1.04105	1.0422	1.04303	1.04378
11619.4	1.04309	1.04223	1.04472	1.04264	1.04533	1.04269
11619.8	1.04274	1.04246	1.0442	1.04305	1.04448	1.04626
11620.1	1.04341	1.04297	1.04605	1.04502	1.04379	1.04422
11620.5	1.04801	1.0472	1.04584	1.04418	1.04533	1.04575
11620.8	1.04643	1.04646	1.04585	1.0464	1.04707	1.04603
11621.1	1.04622	1.04839	1.04593	1.04543	1.04447	1.04347
11621.5	1.04846	1.04397	1.04624	1.04405	1.04434	1.04463
11621.8	1.04404	1.04727	1.04548	1.04541	1.04574	1.04653
11622.2	1.04639	1.04669	1.0448	1.04433	1.0463	1.04615
11622.5	1.04604	1.04286	1.04283	1.04333	1.04693	1.04401
11622.9	1.04323	1.04282	1.04456	1.04285	1.04534	1.04258
11623.2	1.0461	1.04454	1.04525	1.04188	1.04217	1.0413
11623.5	1.04603	1.04387	1.04585	1.04242	1.04105	1.04459
11623.9	1.04216	1.04453	1.04283	1.04364	1.04249	1.04296
11624.2	1.04175	1.03908	1.03907	1.0407	1.04215	1.03786
11624.6	1.03874	1.03619	1.04009	1.03968	1.03814	1.03888
11624.9	1.03664	1.03979	1.03744	1.03858	1.0395	1.0381
11625.2	1.0358	1.03952	1.03789	1.03837	1.03577	1.03806
11625.6	1.03554	1.03607	1.03576	1.03709	1.03653	1.033
11625.9	1.03826	1.03563	1.03537	1.03483	1.03338	1.03393
11626.3	1.03428	1.03389	1.033	1.03361	1.03329	1.03316
11626.6	1.03346	1.03553	1.03215	1.02936	1.03212	1.03098
11627	1.03032	1.03126	1.02784	1.03188	1.0302	1.03062
11627.3	1.03286	1.03158	1.02905	1.02908	1.02846	1.02822
11627.6	1.02845	1.0246	1.0272	1.02838	1.02812	1.02609
11628	1.02744	1.0283	1.02627	1.02478	1.0273	1.02625
11628.3	1.0267	1.02537	1.02497	1.02363	1.02499	1.02709
11628.6	1.02429	1.0239	1.02488	1.02674	1.02446	1.02431
11629	1.02368	1.02079	1.01995	1.02552	1.02497	1.02065
11629.3	1.02154	1.02662	1.0239	1.01964	1.02327	1.02259
11629.7	1.01986	1.02317	1.02116	1.02031	1.02019	1.02112
11630	1.01875	1.01904	1.019	1.0198	1.01957	1.0179
11630.4	1.01604	1.01761	1.01985	1.01534	1.01711	1.01496
11630.7	1.01824	1.018	1.01774	1.01559	1.0175	1.0171
11631	1.01473	1.01737	1.01594	1.01635	1.01589	1.01598
11631.4	1.01689	1.01525	1.01401	1.01407	1.01477	1.0115
11631.7	1.01434	1.01465	1.01423	1.01334	1.01198	1.01382
11632.1	1.01143	1.01183	1.01199	1.01289	1.01145	1.00822
11632.4	1.01084	1.01242	1.01095	1.01064	1.01191	1.00925
11632.8	1.00978	1.00954	1.01069	1.01242	1.00887	1.00845
11633.1	1.01127	1.0089	1.00796	1.00787	1.00996	1.0102
11633.4	1.00746	1.01187	1.01172	1.00907	1.00723	1.0058
11633.8	1.01031	1.01012	1.00865	1.00666	1.00565	1.00603
11634.1	1.00666	1.00593	1.00694	1.00822	1.00529	1.00414
11634.5	1.0064	1.00765	1.00856	1.00547	1.00788	1.00587
11634.8	1.00736	1.00772	1.00628	1.00485	1.00667	1.00449
11635.1	1.00393	1.00737	1.00536	1.00447	1.00504	1.00125
11635.5	1.00488	1.0034	1.00382	1.00359	1.00248	1.00236
11635.8	1.00536	1.00354	1.00318	1.00235	1.00261	1.00107
11636.2	1.00186	1.00058	1.0025	1.00156	0.99708	0.99948
11636.5	1.00019	1.0003	1.00133	1.00133	0.99692	1.00231
11636.9	0.99729	1.00095	0.99776	0.99888	0.99981	0.99976
11637.2	0.99971	1.00126	0.99945	0.99814	0.99888	0.99697
11637.5	0.99881	0.99654	0.99546	0.99667	0.99813	0.99532
11637.9	0.99837	0.99901	0.99584	0.99705	0.99651	0.9957
11638.2	0.99544	0.99717	0.9963	0.99653	0.99419	0.99304
11638.6	0.99205	0.99638	0.9946	0.99445	0.99422	0.99101
11638.9	0.99348	0.99455	0.99436	0.99245	0.99205	0.99191
11639.2	0.99021	0.9958	0.99205	0.99254	0.99179	0.99046
11639.6	0.99273	0.99162	0.99125	0.98949	0.98822	0.98976
11639.9	0.99263	0.99007	0.9896	0.98849	0.98895	0.98726
11640.3	0.98821	0.99125	0.99145	0.98857	0.98764	0.98559
11640.6	0.98722	0.98754	0.98967	0.98472	0.98431	0.98588
11641	0.98625	0.98696	0.98759	0.98819	0.98474	0.98369
11641.3	0.98397	0.98693	0.98444	0.98506	0.98408	0.98332
11641.6	0.98567	0.98368	0.98202	0.98373	0.98212	0.98285
11642	0.98212	0.98424	0.98303	0.98295	0.97961	0.97733
11642.3	0.98241	0.98213	0.97878	0.97737	0.98036	0.98001
11642.7	0.97815	0.98355	0.97959	0.97752	0.97836	0.97946
11643	0.9781	0.97825	0.97888	0.97723	0.97865	0.97835
11643.4	0.98083	0.97849	0.97978	0.97798	0.97552	0.97887
11643.7	0.97427	0.97776	0.97786	0.97776	0.97677	0.9764
11644	0.9766	0.9778	0.977	0.97341	0.97313	0.97379
11644.4	0.97639	0.97372	0.97653	0.97487	0.97712	0.97428
11644.7	0.97421	0.97555	0.97495	0.97433	0.97533	0.97319
11645.1	0.97555	0.97533	0.97381	0.97409	0.97227	0.97397
11645.4	0.97372	0.97421	0.9728	0.97221	0.97076	0.97406
11645.8	0.97231	0.97425	0.97292	0.97131	0.96963	0.9745
11646.1	0.97284	0.97479	0.97409	0.97119	0.97235	0.97028
11646.4	0.96965	0.97519	0.97093	0.96974	0.97178	0.9715
11646.8	0.97108	0.97494	0.97248	0.97239	0.96805	0.97299
11647.1	0.97167	0.97078	0.97224	0.97098	0.96848	0.96883
11647.5	0.97237	0.96992	0.97049	0.97355	0.9705	0.97024
11647.8	0.96965	0.97105	0.97221	0.97095	0.96996	0.97107
11648.1	0.96972	0.97044	0.97014	0.96862	0.96979	0.97134
11648.5	0.96944	0.97018	0.96964	0.96779	0.96975	0.9689
11648.8	0.96832	0.97015	0.97021	0.9684	0.97036	0.9707
11649.2	0.96938	0.96904	0.9685	0.96749	0.96774	0.969
11649.5	0.96979	0.96783	0.97039	0.9694	0.96784	0.96948
11649.9	0.96914	0.97239	0.9694	0.9705	0.96712	0.96747
11650.2	0.97187	0.97194	0.96849	0.96782	0.96762	0.96989
11650.5	0.96944	0.9711	0.96795	0.97038	0.96601	0.96927
11650.9	0.97003	0.96963	0.97009	0.96877	0.96865	0.9693
11651.2	0.97177	0.97055	0.97154	0.97037	0.96802	0.96821
11651.6	0.97047	0.97104	0.96744	0.97051	0.96998	0.9692
11651.9	0.96955	0.97237	0.9698	0.97225	0.97198	0.97091
11652.3	0.97298	0.97309	0.97065	0.97101	0.97013	0.97025
11652.6	0.97	0.97119	0.97285	0.97212	0.96994	0.97261
11653	0.97264	0.97253	0.97315	0.97086	0.97034	0.976
11653.3	0.9734	0.97308	0.97303	0.97098	0.9725	0.97218
11653.6	0.97404	0.97336	0.97461	0.9739	0.97561	0.9746
11654	0.97504	0.97507	0.97295	0.97422	0.9748	0.97528
11654.3	0.97337	0.97452	0.97328	0.9759	0.9761	0.97605
11654.7	0.97576	0.9773	0.97767	0.97598	0.97499	0.97374
11655	0.97895	0.97716	0.97984	0.97602	0.9766	0.97675
11655.4	0.97486	0.97956	0.97832	0.98089	0.97884	0.97666
11655.7	0.98072	0.98006	0.97711	0.97659	0.97962	0.98101
11656	0.98251	0.98262	0.9812	0.98247	0.98339	0.98091
11656.4	0.98282	0.98541	0.98434	0.98077	0.98134	0.98195
11656.7	0.98314	0.98546	0.98255	0.98431	0.98395	0.98114
11657.1	0.98367	0.98495	0.98548	0.98522	0.98301	0.98458
11657.4	0.9861	0.98699	0.98627	0.9853	0.98347	0.98586
11657.8	0.98635	0.98727	0.98638	0.98879	0.98712	0.98748
11658.1	0.99144	0.98939	0.98968	0.98839	0.98879	0.98923
11658.4	0.98986	0.98718	0.99083	0.99091	0.99051	0.9893
11658.8	0.98878	0.99133	0.9921	0.99145	0.99103	0.99023
11659.1	0.99299	0.99402	0.99342	0.99423	0.99163	0.9933
11659.5	0.99189	0.9934	0.99618	0.99445	0.99447	0.99037
11659.8	0.99474	0.99235	0.99498	0.99427	0.99378	0.99667
11660.1	0.99505	0.99562	0.9959	0.99806	0.99496	0.99778
11660.5	0.99789	0.99533	0.99676	0.99568	0.99611	0.99567
11660.8	0.99439	0.99622	0.99704	0.99672	0.99726	0.99877
11661.2	0.99738	1.00006	0.99802	0.99856	0.99805	0.99898
11661.5	1.00007	0.99783	1.00084	1.00017	0.99952	0.99931
11661.9	1.00009	1.00192	0.99951	1.00085	0.99949	1.00111
11662.2	1.00293	1.00126	1.00196	1.00144	1.00247	1.00345
11662.5	1.00174	1.00112	1.00458	1.00277	1.0003	1.00484
11662.9	1.00341	1.00116	1.00679	1.00211	1.0026	1.00202
11663.2	1.00495	1.00324	1.00632	1.00335	1.00189	1.00342
11663.6	1.00395	1.00464	1.00445	1.00673	1.00346	1.00389
11663.9	1.00183	1.00552	1.00439	1.00436	1.00181	1.0029
11664.3	1.00621	1.00633	1.00514	1.00501	1.00423	1.0056
11664.6	1.00545	1.00522	1.00495	1.0048	1.0057	1.00569
11665	1.00817	1.00636	1.00646	1.00683	1.00337	1.00587
11665.3	1.00763	1.00606	1.00738	1.00741	1.00621	1.00737
11665.6	1.00236	1.00507	1.00774	1.00694	1.00527	1.00715
11666	1.00817	1.00555	1.0074	1.00745	1.0069	1.0084
11666.3	1.00478	1.01123	1.00788	1.00476	1.00627	1.0057
11666.7	1.00708	1.00787	1.00691	1.00773	1.00774	1.00739
11667	1.00938	1.01135	1.00705	1.00859	1.00603	1.00814
11667.4	1.00876	1.00769	1.00832	1.00721	1.00613	1.00717
11667.7	1.01173	1.01132	1.01122	1.00883	1.00779	1.00765
11668	1.00937	1.00782	1.0077	1.00792	1.00919	1.00522
11668.4	1.00877	1.00902	1.00676	1.0072	1.00715	1.00839
11668.7	1.00531	1.00914	1.01025	1.00801	1.00806	1.00761
11669.1	1.00906	1.00829	1.00817	1.00972	1.00829	1.00855
11669.4	1.00796	1.0077	1.00829	1.0109	1.00825	1.00891
11669.8	1.00826	1.00571	1.00554	1.0072	1.00724	1.00553
11670.1	1.00611	1.00737	1.00899	1.01033	1.00994	1.00953
11670.5	1.00726	1.00979	1.00846	1.00647	1.00811	1.00795
11670.8	1.00982	1.01254	1.01001	1.00863	1.00725	1.00491
11671.5	1.0068	1.00965	1.01035	1.00905	1.00665	1.00611
11672.2	1.00699	1.01093	1.01021	1.00751	1.00623	1.00751
11672.5	1.01147	1.00707	1.00546	1.00803	1.00895	1.00779
11672.9	1.00643	1.00856	1.00842	1.00952	1.00492	1.00792
11673.2	1.0081	1.00646	1.00847	1.01026	1.0053	1.00476
11673.5	1.00609	1.00955	1.00682	1.00747	1.00585	1.00708
11673.9	1.00546	1.00626	1.00663	1.00719	1.00569	1.00648
11674.2	1.00941	1.00385	1.00671	1.00844	1.00681	1.0082
11674.6	1.00519	1.00656	1.00818	1.00936	1.00822	1.00831
11674.9	1.00639	1.00896	1.00727	1.0058	1.00487	1.00784
11675.3	1.00661	1.00771	1.00549	1.00788	1.00612	1.00525
11675.6	1.0079	1.00719	1.00453	1.00668	1.00684	1.00818
11676	1.00561	1.00601	1.00737	1.007	1.00299	1.00736
11676.3	1.0075	1.00928	1.00651	1.00661	1.00381	1.0067
11676.6	1.00534	1.00646	1.00497	1.00646	1.00653	1.00607
11677	1.00634	1.0068	1.00736	1.00514	1.00516	1.00556
11677.3	1.00755	1.00634	1.0082	1.00571	1.00625	1.00615
11677.7	1.0033	1.00544	1.00459	1.00063	1.00738	1.00658
11678	1.00506	1.00323	1.00629	1.00626	1.00722	1.00602
11678.4	1.00526	1.00568	1.00501	1.00384	1.00656	1.00593
11678.7	1.00647	1.00728	1.00561	1.00303	1.00318	1.00467
11679.1	1.00677	1.0079	1.00414	1.00601	1.0046	1.00476
11679.4	1.0063	1.00149	1.00545	1.00336	1.00514	1.00451
11679.8	1.00561	1.00576	1.00633	1.005	1.00404	1.00648
11680.1	1.0031	1.00783	1.0035	1.00579	1.00694	1.00904
11680.4	1.0051	1.00566	1.00411	1.00673	1.00592	1.00538
11680.8	1.00619	1.00182	1.00536	1.00429	1.00235	1.00696
11681.1	1.00375	1.00551	1.00663	1.0048	1.00709	1.0078
11681.5	1.00622	1.00795	1.00317	1.00698	1.00426	1.01033
11681.8	1.00693	1.00497	1.00279	1.0085	1.00465	1.00336
11682.2	1.00522	1.00616	1.00866	1.00604	1.00639	1.00836
11682.5	1.00868	1.00486	1.00664	1.00639	1.00555	1.00867
11682.9	1.00981	1.00716	1.00687	1.00615	1.0042	1.00577
11683.2	1.00589	1.00597	1.00394	1.00661	1.00499	1.00923
11683.5	1.00236	1.00629	1.00688	1.00616	1.0055	1.00791
11683.9	1.00852	1.00741	1.00632	1.0066	1.00831	1.00788
11684.2	1.008	1.00862	1.00879	1.00917	1.00952	1.00953
11684.6	1.00732	1.00705	1.00884	1.00741	1.00483	1.00665
11684.9	1.0079	1.00765	1.00642	1.00955	1.00899	1.01172
11685.3	1.00716	1.00759	1.00937	1.00919	1.01057	1.01111
11685.6	1.00755	1.00957	1.00872	1.01042	1.00763	1.00851
11686	1.01018	1.00722	1.00776	1.00876	1.0058	1.0124
11686.3	1.00707	1.01063	1.00712	1.00893	1.00975	1.01009
11686.6	1.0091	1.00997	1.00939	1.00973	1.00873	1.01069
11687	1.01157	1.00997	1.00875	1.00844	1.00902	1.00884
11687.7	1.0106	1.01125	1.00856	1.00847	1.00992	1.01388
11688	1.01355	1.012	1.00993	1.01116	1.00805	1.01049
11688.4	1.01182	1.01189	1.01142	1.00758	1.01168	1.01218
11688.7	1.01069	1.0096	1.0076	1.00889	1.01062	1.01218
11689.1	1.00896	1.00844	1.01128	1.01	1.01093	1.0102
11689.4	1.00927	1.00995	1.01184	1.01143	1.01147	1.01077
11689.8	1.01107	1.01105	1.01059	1.00888	1.00776	1.01236
11690.1	1.01071	1.00913	1.00976	1.01182	1.01183	1.01146
11690.4	1.01069	1.01024	1.0115	1.00929	1.00994	1.01084
11690.8	1.00944	1.01032	1.00976	1.01246	1.01378	1.01104
11691.1	1.01271	1.01067	1.0112	1.01079	1.01045	1.01218
11691.5	1.0079	1.00968	1.01281	1.01091	1.01002	1.01294
11691.8	1.01139	1.01005	1.0106	1.00931	1.00827	1.01173
11692.2	1.01082	1.0095	1.00964	1.0118	1.00928	1.01003
11692.5	1.00817	1.00949	1.01105	1.00752	1.01084	1.00917
11692.9	1.01082	1.01003	1.00997	1.00762	1.01123	1.00872
11693.2	1.00961	1.01062	1.00886	1.01123	1.00818	1.00826
11693.5	1.01333	1.01037	1.00755	1.00954	1.00743	1.01054
11693.9	1.01125	1.00785	1.00805	1.00836	1.00928	1.0082
11694.2	1.00861	1.00697	1.00771	1.00634	1.00637	1.00954
11694.6	1.00871	1.00935	1.00639	1.00638	1.00579	1.00649
11694.9	1.0074	1.00736	1.00734	1.00393	1.00815	1.00873
11695.3	1.01221	1.00773	1.00849	1.00775	1.00738	1.00506
11695.6	1.00706	1.00585	1.00765	1.00793	1.00529	1.00377
11696	1.0051	1.00631	1.005	1.00332	1.00619	1.00824
11696.3	1.00459	1.00506	1.00516	1.00502	1.00349	1.00551
11696.7	1.00436	1.00413	1.0054	1.00473	1.00293	1.00465
11697	1.00443	1.00241	1.00713	1.00159	1.00154	1.00295
11697.4	1.00215	1.00589	1.00175	1.00412	1.00536	1.00328
11697.7	1.00333	0.99982	1.00222	1.00378	1.00374	1.0027
11698	1.00189	1.00089	1.00172	1.00126	0.99994	1.0024
11698.4	1.00318	1.00201	0.99964	1.00308	0.99845	1.00206
11698.7	1.00068	1.00061	0.99935	1.00098	0.99935	0.99873
11699.1	0.99968	0.99806	0.99799	0.99928	0.99639	0.99898
11699.4	0.99932	0.99724	0.99721	0.99848	0.99716	0.99807
11699.8	0.99681	0.99734	0.99635	0.99865	0.99815	0.99792
11700.1	0.99691	0.99658	0.99641	0.99646	0.99682	0.99659
11700.5	0.99302	0.99681	0.99645	0.99763	0.99596	0.99599
11700.8	0.99418	0.99069	0.99453	0.99434	0.99707	0.99448
11701.1	0.99545	0.99274	0.99244	0.99489	0.99417	0.99556
11701.5	0.99174	0.9945	0.99193	0.99391	0.99319	0.99331
11701.8	0.98993	0.99285	0.99098	0.99306	0.99383	0.99296
11702.2	0.99157	0.99239	0.99336	0.99117	0.99164	0.99172
11702.5	0.98995	0.99033	0.99249	0.9917	0.99095	0.98956
11702.9	0.99015	0.99165	0.98916	0.9891	0.9888	0.9894
11703.2	0.98934	0.98977	0.98927	0.98925	0.98818	0.98847
11703.6	0.98833	0.98738	0.98788	0.98677	0.98671	0.98836
11703.9	0.98909	0.98981	0.98591	0.98799	0.98694	0.98637
11704.3	0.9889	0.98816	0.98682	0.98792	0.98309	0.98616
11704.6	0.98493	0.98455	0.98519	0.98821	0.9855	0.98396
11705	0.98478	0.98705	0.98331	0.98399	0.98632	0.98359
11705.3	0.98489	0.98395	0.98474	0.98052	0.98469	0.98456
11705.6	0.98355	0.98312	0.98199	0.98229	0.98099	0.98042
11706	0.98307	0.98168	0.9827	0.98057	0.98225	0.98245
11706.3	0.97911	0.98077	0.98079	0.98275	0.98065	0.98269
11706.7	0.98495	0.98029	0.98093	0.9811	0.98068	0.97908
11707	0.98194	0.98233	0.98198	0.97593	0.98103	0.98067
11707.4	0.98019	0.98018	0.98142	0.9822	0.9776	0.98191
11707.7	0.98059	0.98276	0.98116	0.97952	0.97876	0.98053
11708.1	0.9796	0.97773	0.97813	0.97979	0.98148	0.97995
11708.4	0.97935	0.97919	0.97978	0.97916	0.97847	0.98117
11708.8	0.97884	0.97919	0.98221	0.97815	0.97587	0.98014
11709.1	0.97916	0.97811	0.97726	0.97718	0.97967	0.97702
11709.5	0.97873	0.97771	0.97773	0.97687	0.97692	0.98035
11709.8	0.97675	0.97595	0.97739	0.97805	0.97911	0.97763
11710.1	0.98146	0.98056	0.9749	0.97865	0.978	0.97775
11710.5	0.97822	0.9761	0.98106	0.97584	0.97769	0.97835
11710.8	0.98141	0.97641	0.9803	0.97913	0.978	0.97704
11711.2	0.97633	0.97872	0.97807	0.97643	0.97816	0.97793
11711.5	0.97871	0.97911	0.97579	0.97545	0.97972	0.97894
11711.9	0.97816	0.97859	0.97897	0.97802	0.98039	0.97927
11712.2	0.97776	0.97708	0.97893	0.97917	0.97854	0.9775
11712.6	0.9787	0.9798	0.97772	0.97952	0.97825	0.97675
11712.9	0.97708	0.97692	0.9793	0.97908	0.98067	0.9782
11713.3	0.98052	0.98005	0.97811	0.97879	0.97869	0.98265
11713.6	0.97668	0.97612	0.97975	0.97809	0.98089	0.98098
11714	0.98165	0.97614	0.97845	0.97924	0.97829	0.97932
11714.3	0.98081	0.98168	0.97892	0.98028	0.97892	0.97881
11714.6	0.98118	0.98051	0.98035	0.97907	0.97726	0.98009
11715	0.97927	0.9784	0.97947	0.97922	0.98032	0.97932
11715.3	0.98156	0.98107	0.98216	0.97945	0.98179	0.98051
11715.7	0.9835	0.98243	0.98248	0.98162	0.98049	0.98015
11716	0.98417	0.98122	0.98221	0.9811	0.98123	0.98088
11716.4	0.98237	0.97946	0.98269	0.98355	0.98384	0.98226
11716.7	0.98192	0.98164	0.98169	0.98311	0.98307	0.9805
11717.1	0.98394	0.98424	0.98434	0.98191	0.98457	0.98194
11717.4	0.98439	0.98283	0.9829	0.98443	0.98103	0.98384
11717.8	0.98149	0.98518	0.98256	0.98386	0.98428	0.98654
11718.1	0.98515	0.98518	0.98529	0.98424	0.98486	0.9868
11718.5	0.98618	0.98712	0.98373	0.98572	0.9886	0.98629
11718.8	0.98253	0.98677	0.98757	0.98539	0.98567	0.98504
11719.2	0.98844	0.98608	0.98659	0.98613	0.98547	0.98913
11719.5	0.98613	0.98735	0.98718	0.99079	0.98748	0.9842
11719.9	0.98664	0.98769	0.98796	0.9884	0.98855	0.9853
11720.2	0.98841	0.98623	0.98555	0.98506	0.98915	0.99299
11720.5	0.98975	0.98472	0.9881	0.99013	0.98774	0.98816
11720.9	0.98724	0.98972	0.98891	0.98756	0.99164	0.99088
11721.2	0.98956	0.99207	0.98997	0.987	0.98954	0.99149
11721.6	0.9889	0.99155	0.98922	0.9899	0.98963	0.98972
11721.9	0.99084	0.99035	0.99058	0.99117	0.98788	0.98945
11722.3	0.99003	0.9902	0.99185	0.99213	0.99209	0.99265
11722.6	0.99077	0.99102	0.99348	0.99249	0.99608	0.99402
11723	0.99121	0.99211	0.99133	0.9943	0.99316	0.99324
11723.3	0.99303	0.98948	0.99356	0.99225	0.99299	0.9939
11723.7	0.99444	0.99168	0.99569	0.99435	0.99224	0.99712
11724	0.99482	0.99332	0.99398	0.99517	0.9949	0.99477
11724.4	0.99601	0.99406	0.99489	0.99663	0.99407	0.99499
11724.7	0.99748	0.99327	0.99475	0.99547	0.99785	0.99683
11725	0.996	0.99507	0.99511	0.99633	0.99548	0.99716
11725.4	0.99853	0.99679	0.9965	0.99717	0.99575	0.99543
11725.8	0.99557	0.99585	0.99869	0.9962	0.99824	0.99707
11726.1	0.998	0.99772	0.99845	0.99817	0.99866	0.99562
11726.4	0.99819	0.99985	0.99791	0.99743	0.99869	0.99814
11726.8	0.99819	1.00026	1.00017	0.99596	0.9979	0.99909
11727.1	0.99958	0.99666	0.99988	0.9978	0.99907	0.99781
11727.5	1.00164	0.99941	0.99774	0.99839	0.99844	0.99726
11727.8	0.99876	0.99895	1.00036	1.00055	1.0006	0.99819
11728.2	1.00045	1.00395	1.0013	0.99876	0.99915	0.99957
11728.5	0.99855	1.00221	1.00081	1.00147	0.99884	0.99774
11728.9	1.00272	1.00188	0.99968	1.00135	1.0013	0.9991
11729.2	1.00192	1.00107	0.99969	0.99956	0.99834	1.00028
11729.6	1.0014	1.00303	1.00002	1.00254	1.00065	1.00126
11729.9	0.99896	1.00165	1.00099	0.99988	1.00169	1.00031
11730.3	1.0021	1.002	1.00087	1.00283	1.00662	0.99972
11730.6	1.00322	1.0037	1.00311	1.00693	1.00215	1.00278
11731	1.00477	1.00188	1.00065	1.00137	1.0028	1.00348
11731.3	1.00381	1.00505	1.00194	1.00356	1.00154	1.00234
11731.6	1.00375	1.00873	1.00277	1.00194	1.00454	1.00335
11732	1.00533	1.00403	1.00418	1.00509	1.00294	1.00215
11732.4	1.00489	1.00449	1.00546	1.00437	1.00655	1.00464
11732.7	1.00354	1.0045	1.00094	1.0054	1.00604	1.00433
11733	1.00747	1.00426	1.00582	1.0051	1.00663	1.00362
11733.4	1.00714	1.00414	1.00691	1.00627	1.00579	1.00315
11733.7	1.00499	1.00783	1.00587	1.00566	1.00559	1.0031
11734.1	1.00469	1.00475	1.00402	1.00564	1.00337	1.00506
11734.4	1.00527	1.00897	1.00534	1.00733	1.00657	1.00742
11734.8	1.00715	1.00576	1.00501	1.00709	1.00591	1.00667
11735.1	1.00571	1.00724	1.01025	1.00695	1.00907	1.00683
11735.5	1.00466	1.00577	1.00696	1.00749	1.00798	1.00542
11735.8	1.0081	1.00761	1.00459	1.00723	1.00544	1.00536
11736.2	1.00397	1.00625	1.0086	1.0071	1.00778	1.00618
11736.5	1.0087	1.00866	1.00778	1.00708	1.00569	1.00994
11736.9	1.00474	1.00893	1.00691	1.00572	1.00871	1.00914
11737.2	1.01039	1.00729	1.00702	1.00945	1.00929	1.00576
11737.6	1.0092	1.0084	1.00582	1.0064	1.0079	1.00539
11737.9	1.00847	1.00827	1.00775	1.00659	1.0066	1.00265
11738.3	1.00957	1.00936	1.00689	1.00793	1.00579	1.00842
11738.6	1.00906	1.00953	1.00632	1.00891	1.00451	1.00815
11739	1.00789	1.00589	1.00925	1.00942	1.00843	1.0075
11739.3	1.00669	1.00933	1.00919	1.00687	1.0083	1.00749
11739.6	1.0064	1.00724	1.00761	1.00817	1.01118	1.00782
11740	1.00775	1.00821	1.00753	1.00829	1.00759	1.00737
11740.4	1.00932	1.0088	1.0081	1.00735	1.00781	1.01007
11740.7	1.00777	1.01105	1.00978	1.01082	1.009	1.00656
11741	1.01004	1.00909	1.00836	1.0083	1.01053	1.00945
11741.4	1.00969	1.00885	1.00746	1.00826	1.00816	1.00702
11741.7	1.00819	1.00801	1.00851	1.00842	1.00894	1.00799
11742.1	1.01079	1.00904	1.00935	1.00888	1.00879	1.00703
11742.4	1.00925	1.00892	1.00843	1.00778	1.00794	1.01119
11742.8	1.0087	1.00589	1.0067	1.00663	1.00853	1.00834
11743.1	1.00948	1.0107	1.01002	1.01048	1.01123	1.00835
11743.5	1.00978	1.00887	1.00821	1.00818	1.00947	1.00936
11743.8	1.00792	1.01142	1.01153	1.00693	1.00878	1.00702
11744.2	1.00814	1.00928	1.00825	1.00794	1.00841	1.01136
11744.5	1.01069	1.00884	1.00963	1.01072	1.01018	1.00882
11744.9	1.01017	1.00937	1.00985	1.00878	1.00898	1.00836
11745.2	1.00883	1.0078	1.00917	1.00832	1.00753	1.00938
11745.6	1.00761	1.0078	1.00956	1.00976	1.00786	1.00843
11745.9	1.00828	1.00824	1.00664	1.00928	1.0077	1.00977
11746.3	1.00943	1.0086	1.01031	1.00934	1.00975	1.01308
11746.6	1.0103	1.00954	1.0092	1.00871	1.0081	1.0096
11747	1.01141	1.01166	1.01109	1.00949	1.00807	1.00976
11747.3	1.01007	1.01113	1.01298	1.00905	1.01008	1.01075
11747.7	1.01291	1.00688	1.01367	1.01144	1.01006	1.01124
11748	1.01021	1.01016	1.01096	1.01121	1.00969	1.00963
11748.4	1.01006	1.01011	1.01158	1.01207	1.01127	1.01059
11748.7	1.01077	1.01198	1.0119	1.01214	1.00894	1.01131
11749.1	1.00968	1.01221	1.01188	1.00997	1.0111	1.01317
11749.4	1.01018	1.01302	1.01296	1.01063	1.01189	1.01193
11749.8	1.00994	1.01283	1.01334	1.01371	1.01392	1.01083
11750.1	1.01176	1.01236	1.01309	1.01075	1.01458	1.01361
11750.5	1.01141	1.01415	1.01176	1.01142	1.01319	1.01306
11750.8	1.01102	1.01231	1.01427	1.01213	1.0156	1.01242
11751.1	1.01403	1.01113	1.01499	1.01212	1.012	1.01428
11751.5	1.01309	1.0138	1.01244	1.01308	1.01151	1.01384
11751.9	1.01228	1.0152	1.01485	1.01372	1.01491	1.0134
11752.2	1.01433	1.01682	1.01435	1.01437	1.0156	1.01382
11752.5	1.01443	1.01573	1.0154	1.01485	1.01313	1.01658
11752.9	1.01356	1.01378	1.01393	1.01324	1.01345	1.01356
11753.2	1.01515	1.0175	1.01262	1.01544	1.01588	1.01232
11753.6	1.01639	1.01719	1.01459	1.01561	1.0144	1.01581
11753.9	1.01559	1.01464	1.0161	1.01535	1.01513	1.0163
11754.3	1.01563	1.01625	1.01396	1.01604	1.01758	1.01381
11754.6	1.01509	1.01728	1.01483	1.01667	1.01464	1.01617
11755	1.01835	1.01591	1.01583	1.0172	1.01478	1.016
11755.3	1.01536	1.01596	1.01637	1.01557	1.01797	1.0166
11755.7	1.01475	1.01668	1.01432	1.01771	1.01528	1.01735
11756	1.01418	1.01655	1.01504	1.01738	1.01604	1.0151
11756.4	1.01787	1.0141	1.01853	1.01644	1.018	1.01435
11756.7	1.01702	1.01411	1.01696	1.0161	1.01739	1.01382
11757.1	1.01803	1.01601	1.01759	1.01695	1.01609	1.01349
11757.4	1.01456	1.01593	1.01748	1.01332	1.01452	1.01712
11757.8	1.01451	1.0221	1.01663	1.0171	1.01582	1.01753
11758.1	1.0177	1.01819	1.01624	1.01295	1.0151	1.01535
11758.5	1.01527	1.01902	1.0175	1.01704	1.01523	1.01866
11758.8	1.01656	1.01632	1.01647	1.01659	1.01547	1.01665
11759.2	1.01634	1.0167	1.01868	1.01347	1.01625	1.01578
11759.5	1.01587	1.01371	1.01444	1.01612	1.01453	1.01249
11759.9	1.01551	1.01165	1.01802	1.01529	1.01322	1.01309
11760.2	1.01427	1.01651	1.01015	1.01634	1.01563	1.01279
11760.6	1.01582	1.01424	1.01184	1.01514	1.01221	1.0133
11760.9	1.01675	1.01104	1.01364	1.01634	1.01494	1.01429
11761.3	1.01372	1.01313	1.01384	1.01369	1.01265	1.01065
11761.6	1.00991	1.0147	1.01402	1.01321	1.01257	1.01263
11762	1.01278	1.01146	1.01238	1.01243	1.01197	1.01251
11762.3	1.01204	1.01133	1.01159	1.01398	1.01382	1.01322
11762.7	1.01023	1.01181	1.00928	1.01169	1.00876	1.01129
11763	1.0102	1.00932	1.01338	1.01095	1.0097	1.01103
11763.4	1.01014	1.00774	1.00977	1.00769	1.01172	1.01121
11763.7	1.01121	1.00856	1.01167	1.0075	1.00991	1.00552
11764.1	1.00981	1.01003	1.00928	1.00706	1.00938	1.00721
11764.4	1.00816	1.00626	1.0076	1.00815	1.00877	1.00863
11764.8	1.0069	1.00941	1.007	1.00591	1.00791	1.00754
11765.1	1.00712	1.00642	1.00669	1.00724	1.00645	1.00661
11765.5	1.00963	1.00531	1.006	1.00705	1.00656	1.00702
11765.8	1.00602	1.00752	1.00531	1.00504	1.00763	1.00543
11766.2	1.00737	1.00583	1.00414	1.00355	1.00491	1.00463
11766.5	1.00751	1.00448	1.00438	1.00423	1.00496	1.00357
11766.9	1.00166	1.00437	1.00464	1.00373	1.00194	1.00785
11767.2	1.00311	1.00267	1.00248	1.00369	1.00361	1.00235
11767.6	1.00412	1.00064	1.00306	1.00161	1.00074	1.00126
11767.9	0.99954	1.005	1.00243	1.00108	1.00178	1.00014
11768.3	0.99919	1.00065	1.00355	1.00057	1.00154	1.00272
11768.6	1.00156	1.0019	1.00127	0.9982	1.00133	0.99998
11769	0.99997	1.00035	1.00214	1.00064	0.9987	0.99916
11769.3	0.99646	1.00174	1.00017	0.99843	0.99951	0.9976
11769.7	0.99813	0.99635	1.00028	0.9981	1.00204	0.99718
11770	0.99991	0.99755	0.99961	0.9983	0.99914	0.99805
11770.4	0.99558	0.99587	0.9967	0.99575	0.99755	0.99825
11770.7	0.99646	0.99427	0.99721	0.99666	0.99873	0.99664
11771.1	0.99646	0.99576	0.99761	0.99558	0.99485	0.99573
11771.4	0.99159	0.99569	0.99698	0.99562	0.99679	0.99501
11771.8	0.99665	0.99429	0.99487	0.9951	0.99562	0.99473
11772.1	0.99577	0.99561	0.99376	0.99701	0.99288	0.99806
11772.5	0.99479	0.99234	0.99647	0.99499	0.99514	0.99453
11772.8	0.99535	0.99494	0.99422	0.99576	0.99255	0.99506
11773.2	0.99315	0.99293	0.99208	0.99356	0.99091	0.99581
11773.5	0.99185	0.99578	0.99417	0.99215	0.99116	0.99266
11773.9	0.99273	0.9929	0.99345	0.99313	0.99399	0.9901
11774.2	0.99359	0.99212	0.99269	0.99188	0.99073	0.9939
11774.6	0.99174	0.99347	0.9917	0.99436	0.99293	0.99446
11774.9	0.99203	0.99222	0.99288	0.9918	0.99494	0.98866
11775.3	0.9895	0.99165	0.99033	0.9897	0.99029	0.99165
11775.6	0.99138	0.9905	0.99032	0.99074	0.99105	0.99096
11776	0.99211	0.99032	0.98905	0.98778	0.98961	0.99229
11776.3	0.98969	0.99165	0.99127	0.98873	0.9923	0.9897
11776.7	0.99158	0.99046	0.99049	0.99023	0.98996	0.99088
11777	0.99111	0.99029	0.99264	0.98988	0.98957	0.9905
11777.4	0.98965	0.99285	0.98764	0.9881	0.98957	0.98935
11777.7	0.99084	0.9897	0.99374	0.98982	0.98928	0.99211
11778.1	0.98859	0.98908	0.98906	0.98766	0.9914	0.98892
11778.4	0.9887	0.98912	0.98681	0.98925	0.99128	0.99163
11778.8	0.99085	0.98833	0.99002	0.98852	0.98923	0.98839
11779.1	0.99109	0.99014	0.9873	0.98624	0.98935	0.98847
11779.5	0.98852	0.98799	0.98755	0.98905	0.98509	0.99109
11779.8	0.98906	0.98889	0.98708	0.99031	0.98763	0.98841
11780.2	0.98691	0.98839	0.98826	0.98944	0.98921	0.98869
11780.5	0.98696	0.98873	0.98892	0.98961	0.99153	0.98703
11780.9	0.98715	0.98877	0.98997	0.98845	0.98901	0.98718
11781.2	0.98741	0.98866	0.98708	0.98793	0.98903	0.98551
11781.6	0.98764	0.98785	0.98866	0.98901	0.99073	0.98774
11781.9	0.98835	0.98961	0.98747	0.98779	0.98783	0.98977
11782.3	0.98788	0.98981	0.98786	0.98665	0.9873	0.9895
11782.6	0.99003	0.98682	0.98771	0.98732	0.98721	0.9877
11783	0.98722	0.98425	0.98695	0.98708	0.98645	0.98991
11783.3	0.99128	0.98388	0.98775	0.98862	0.98563	0.98605
11783.7	0.98794	0.98615	0.98718	0.98677	0.98624	0.9878
11784	0.98706	0.98735	0.98806	0.98794	0.9856	0.9875
11784.4	0.98443	0.98795	0.98711	0.98542	0.98782	0.9904
11784.7	0.98359	0.98544	0.98705	0.98989	0.98621	0.98673
11785.1	0.98736	0.98733	0.98839	0.98894	0.98731	0.98987
11785.4	0.98534	0.98741	0.98533	0.98757	0.98649	0.98837
11785.8	0.98986	0.98456	0.98671	0.98737	0.98883	0.98869
11786.1	0.98635	0.98661	0.98895	0.98502	0.98808	0.98476
11786.5	0.98799	0.98872	0.98586	0.98816	0.98708	0.98667
11786.8	0.985	0.98602	0.98684	0.98728	0.98844	0.9881
11787.2	0.98725	0.98856	0.98509	0.98751	0.98804	0.98973
11787.5	0.98664	0.9868	0.9868	0.98662	0.98642	0.98792
11787.9	0.9852	0.98706	0.9879	0.98739	0.98567	0.98743
11788.2	0.98439	0.98576	0.98729	0.98836	0.98871	0.98819
11788.6	0.98739	0.98685	0.98601	0.98509	0.98742	0.98781
11788.9	0.98414	0.9876	0.98991	0.98642	0.98781	0.98855
11789.3	0.98763	0.98588	0.98738	0.9873	0.99032	0.98928
11789.6	0.98554	0.98579	0.98925	0.98834	0.98903	0.98792
11790	0.99236	0.99017	0.98972	0.98766	0.98833	0.98858
11790.3	0.9873	0.98807	0.98593	0.98711	0.98419	0.98826
11790.7	0.98672	0.99026	0.99119	0.9887	0.9899	0.9903
11791	0.98748	0.99072	0.98985	0.9918	0.98959	0.99085
11791.4	0.98993	0.99007	0.98949	0.98949	0.98734	0.98982
11791.8	0.98925	0.99021	0.98787	0.99088	0.99058	0.99156
11792.1	0.98834	0.99059	0.98828	0.99019	0.98896	0.99042
11792.5	0.98928	0.9891	0.99089	0.98967	0.98953	0.98959
11792.8	0.98547	0.98852	0.98689	0.98774	0.98985	0.98841
11793.1	0.99026	0.99058	0.9905	0.99056	0.98828	0.98732
11793.5	0.98815	0.99098	0.99154	0.99027	0.98718	0.99238
11793.9	0.99066	0.98681	0.98803	0.9904	0.9901	0.99004
11794.2	0.99056	0.99055	0.98959	0.98905	0.99301	0.98874
11794.6	0.99348	0.992	0.99187	0.98906	0.98997	0.98976
11794.9	0.99023	0.98856	0.99115	0.99007	0.99013	0.98884
11795.3	0.9924	0.99096	0.99104	0.99049	0.99064	0.99072
11795.6	0.99412	0.99126	0.99025	0.99226	0.99024	0.99461
11796	0.99105	0.99163	0.99042	0.99181	0.99021	0.989
11796.3	0.99052	0.99186	0.99235	0.99141	0.99009	0.99091
11796.7	0.99205	0.98892	0.99	0.98974	0.9922	0.99303
11797	0.99167	0.99371	0.98944	0.99263	0.99257	0.9945
11797.4	0.99057	0.99379	0.98953	0.9908	0.99077	0.99279
11797.7	0.99135	0.99426	0.99376	0.9901	0.99234	0.99311
11798.1	0.98995	0.98964	0.9943	0.99341	0.99346	0.99385
11798.4	0.99282	0.99422	0.99073	0.99253	0.99423	0.9958
11798.8	0.99554	0.99172	0.99424	0.99512	0.99532	0.99308
11799.1	0.99261	0.99567	0.99366	0.99113	0.99496	0.99511
11799.5	0.99532	0.99266	0.99157	0.99364	0.99539	0.99383
11799.8	0.99512	0.99476	0.99314	0.99525	0.99509	0.99387
11800.2	0.99618	0.99366	0.99566	0.99362	0.99425	0.99878
11800.5	0.99233	0.9954	0.99447	0.9946	0.99449	0.99724
11800.9	0.99575	0.99687	0.99593	0.99495	0.99553	0.99812
11801.2	0.99789	0.99632	0.99466	0.99584	0.99649	0.99808
11801.6	0.99601	0.99593	0.99798	0.99858	0.9969	0.99882
11801.9	0.99816	0.99733	0.9967	0.99771	0.99636	0.99793
11802.3	0.9987	0.99578	0.99803	0.99628	0.99642	0.99715
11802.6	0.99806	0.99704	0.99927	0.99914	0.9986	0.99893
11803	0.99787	0.99744	0.9965	0.99696	0.99918	0.99897
11803.4	1.00159	1.00226	0.99906	0.99894	0.99781	0.99919
11803.7	0.99521	0.99745	1.00015	0.99979	0.99994	0.99945
11804	0.99799	1.00032	0.99842	0.9987	0.99935	1.00029
11804.4	1.0011	0.99989	0.9988	1.00099	1.00231	1.00084
11804.8	1.00145	1.00209	1.00244	1.00228	0.99782	1.00169
11805.1	1.00192	1.00132	1.00264	0.99987	1.00001	1.00412
11805.5	0.99976	1.00333	1.00213	1.00407	1.00108	1.00019
11805.8	0.99995	1.00204	1.00243	1.00529	1.00314	1.00014
11806.2	1.00328	1.0031	1.00723	1.00416	1.00222	1.00473
11806.5	1.00494	1.00343	1.00346	1.00279	1.0046	1.0043
11806.9	1.00464	1.00665	1.00426	1.0032	1.00644	1.00243
11807.2	1.00598	1.00542	1.00523	1.00433	1.00513	1.00692
11807.6	1.00617	1.00483	1.00464	1.00449	1.0065	1.00335
11807.9	1.00754	1.00427	1.0077	1.0058	1.00492	1.00613
11808.3	1.00877	1.00765	1.00485	1.00685	1.00331	1.00564
11808.6	1.00756	1.00587	1.00919	1.00471	1.00719	1.0062
11809	1.00497	1.00696	1.00806	1.0064	1.0072	1.00833
11809.3	1.00652	1.00972	1.01062	1.00826	1.00813	1.00684
11809.7	1.00958	1.00661	1.00785	1.00772	1.00794	1.00892
11810	1.01175	1.00834	1.00447	1.01005	1.00651	1.00966
11810.4	1.0089	1.01007	1.00787	1.00867	1.00913	1.01068
11810.7	1.01024	1.01145	1.00728	1.01041	1.00772	1.00912
11811.1	1.01064	1.01127	1.0091	1.00936	1.00926	1.01335
11811.5	1.01059	1.01107	1.00965	1.01087	1.01165	1.01177
11811.8	1.01129	1.01104	1.01062	1.00985	1.0107	1.01311
11812.1	1.01183	1.01014	1.01218	1.01252	1.01374	1.01134
11812.5	1.01094	1.01035	1.01219	1.01196	1.0119	1.01135
11812.9	1.01178	1.0144	1.01441	1.01117	1.01284	1.00931
11813.2	1.01541	1.01416	1.01146	1.01308	1.01329	1.01435
11813.6	1.01193	1.01474	1.01333	1.01051	1.01304	1.01025
11813.9	1.01413	1.01088	1.01367	1.01201	1.01527	1.01472
11814.3	1.01281	1.0149	1.01285	1.01499	1.01474	1.01378
11814.6	1.01402	1.01119	1.01461	1.01397	1.01544	1.01672
11815	1.01537	1.01151	1.01597	1.01685	1.01501	1.01432
11815.3	1.01347	1.01535	1.01511	1.01451	1.01094	1.01266
11815.7	1.01371	1.01775	1.00994	1.01479	1.01536	1.01325
11816	1.01499	1.01917	1.01358	1.01761	1.0146	1.01578
11816.4	1.01679	1.01625	1.01584	1.01685	1.01366	1.01508
11816.7	1.01523	1.01825	1.01591	1.01653	1.01521	1.01688
11817.1	1.01364	1.01549	1.01278	1.01626	1.01365	1.0139
11817.4	1.01743	1.01573	1.01749	1.01573	1.01317	1.01669
11817.8	1.01478	1.01564	1.01696	1.01522	1.01408	1.01802
11818.1	1.01643	1.01599	1.01974	1.01857	1.01583	1.01638
11818.5	1.0162	1.01489	1.01734	1.0161	1.01681	1.01488
11818.9	1.01763	1.01466	1.01522	1.01739	1.01608	1.01967
11819.2	1.01473	1.01826	1.01769	1.01785	1.0182	1.01961
11819.6	1.01802	1.01735	1.01831	1.01598	1.01487	1.01458
11819.9	1.0156	1.01727	1.01529	1.01922	1.01755	1.01634
11820.3	1.01625	1.01855	1.01764	1.01607	1.01718	1.0153
11820.6	1.01555	1.01389	1.01764	1.01923	1.01583	1.0179
11821	1.0156	1.02052	1.01355	1.01699	1.01687	1.01577
11821.3	1.01365	1.01581	1.01991	1.01738	1.0145	1.01745
11821.7	1.0142	1.0156	1.01596	1.01606	1.01726	1.01647
11822	1.01638	1.01513	1.01689	1.01638	1.01406	1.01567
11822.4	1.01553	1.01648	1.0153	1.01422	1.01694	1.01453
11822.7	1.01639	1.01554	1.01284	1.01786	1.01505	1.01491
11823.1	1.01605	1.01423	1.01408	1.01671	1.01543	1.01448
11823.4	1.01565	1.01409	1.01571	1.01248	1.01715	1.01527
11823.8	1.01673	1.01462	1.01826	1.01379	1.01725	1.01331
11824.1	1.01419	1.0173	1.01564	1.01437	1.0157	1.01613
11824.5	1.01815	1.01483	1.01263	1.01551	1.01364	1.013
11824.9	1.01535	1.01601	1.01298	1.0172	1.01421	1.0163
11825.2	1.01464	1.01572	1.01284	1.01517	1.01563	1.0128
11825.6	1.01519	1.01377	1.01471	1.01525	1.01327	1.01142
11825.9	1.01766	1.01411	1.01717	1.01415	1.01453	1.01369
11826.3	1.01455	1.01284	1.01458	1.01358	1.01295	1.01327
11826.6	1.01494	1.01461	1.01308	1.01425	1.0146	1.01025
11827	1.01364	1.01371	1.0124	1.01314	1.01471	1.01332
11827.3	1.0141	1.01432	1.01258	1.01349	1.01108	1.01156
11827.7	1.01284	1.00947	1.01487	1.01478	1.01321	1.01294
11828	1.01243	1.01151	1.0106	1.01385	1.01139	1.01197
11828.4	1.01158	1.01182	1.01358	1.01247	1.01193	1.01291
11828.7	1.01248	1.01058	1.01412	1.01237	1.01095	1.01189
11829.1	1.01355	1.01053	1.01014	1.01242	1.01025	1.00881
11829.5	1.01071	1.01178	1.0115	1.01031	1.01072	1.01126
11829.8	1.01142	1.01255	1.01158	1.01161	1.01038	1.01068
11830.2	1.00961	1.00935	1.01007	1.01082	1.01025	1.00866
11830.5	1.00979	1.01288	1.01182	1.00913	1.00866	1.00998
11830.9	1.01207	1.00834	1.00934	1.01055	1.00992	1.00775
11831.2	1.00791	1.00969	1.01036	1.00738	1.00823	1.00623
11831.6	1.00756	1.0065	1.01236	1.007	1.00643	1.00643
11831.9	1.00614	1.00806	1.007	1.00701	1.00966	1.00256
11832.3	1.00888	1.00728	1.00786	1.00568	1.00681	1.00724
11832.6	1.00884	1.00506	1.00626	1.00591	1.0059	1.00824
11833	1.00649	1.00615	1.00635	1.00644	1.00346	1.00606
11833.3	1.00495	1.00657	1.00672	1.00487	1.00365	1.00555
11833.7	1.00355	1.00355	1.00139	1.00477	1.00314	1.00444
11834	1.00589	1.00639	1.00504	1.00504	1.00323	1.00661
11834.4	1.00284	1.0034	1.00496	1.0033	1.00201	1.00162
11834.8	1.00359	1.00645	1.00289	1.00492	1.00148	1.00409
11835.1	1.00271	1.00133	1.0009	1.00335	1.00166	1.00085
11835.5	0.99978	1.00267	1.00315	1.0027	1.0036	1.00137
11835.8	1.00047	1.0008	1.00155	0.99917	1.00234	1.00117
11836.2	1.00393	1.00501	1.00047	1.00267	1.00054	1.00044
11836.5	1.00252	1.00219	1.00242	1.00118	1.00095	0.99879
11836.9	0.99847	1.00141	1.00061	1.00116	0.99999	1.00039
11837.2	0.9999	1.00103	1.00076	1.00248	1.00295	1.00147
11837.6	0.9998	0.99797	1.00004	1.00043	0.99884	1.00093
11837.9	0.9971	0.9978	1.00116	1.0009	0.99949	0.99947
11838.3	0.99847	0.99804	0.99903	0.99693	0.99739	0.99978
11838.6	0.99859	0.99559	0.99976	0.99945	0.99606	0.99669
11839	0.99763	0.99917	0.99767	0.998	0.99875	0.99625
11839.4	0.99896	0.99818	0.99823	0.9995	0.99871	0.99729
11839.7	0.9969	0.99774	0.99582	0.99681	0.99686	0.99488
11840.1	0.99904	0.9962	0.99692	0.99531	0.99229	0.99673
11840.4	0.99521	0.99788	0.99735	0.99536	0.99677	0.99661
11840.8	0.99866	0.99608	0.99612	0.99578	0.99707	0.99628
11841.1	0.99396	0.99413	0.99512	0.99337	0.99552	0.99448
11841.5	0.99456	0.99496	0.99319	0.99419	0.99487	0.99507
11841.8	0.99202	0.99583	0.99635	0.99406	0.99196	0.99451
11842.2	0.99379	0.99245	0.99268	0.99494	0.99303	0.99333
11842.5	0.99071	0.99614	0.99468	0.99382	0.9922	0.99451
11842.9	0.99188	0.99425	0.99387	0.9939	0.99594	0.99273
11843.2	0.99345	0.99074	0.9908	0.99325	0.99396	0.99503
11843.6	0.9935	0.99275	0.99074	0.99285	0.99292	0.99063
11844	0.9924	0.99111	0.99589	0.99284	0.99426	0.99098
11844.3	0.99339	0.99	0.99398	0.99291	0.99162	0.99333
11844.7	0.99142	0.99045	0.99063	0.98937	0.99373	0.99365
11845	0.99052	0.9897	0.9922	0.9933	0.99052	0.99056
11845.4	0.99328	0.99309	0.99351	0.99376	0.99342	0.99135
11845.7	0.99188	0.99001	0.99197	0.99285	0.99333	0.99309
11846.1	0.99244	0.98773	0.99256	0.99542	0.99231	0.99122
11846.4	0.99421	0.98937	0.98955	0.99159	0.99437	0.99647
11846.8	0.99128	0.99034	0.99138	0.99225	0.99083	0.99425
11847.1	0.99013	0.99166	0.99167	0.99257	0.99057	0.9918
11847.5	0.99179	0.99388	0.9932	0.99326	0.99232	0.99554
11847.9	0.99024	0.99419	0.99312	0.99386	0.99104	0.99302
11848.2	0.99075	0.99273	0.99037	0.99256	0.99042	0.99126
11848.6	0.99202	0.99136	0.9924	0.99086	0.98932	0.99422
11848.9	0.99105	0.98921	0.99078	0.99349	0.992	0.99118
11849.3	0.99287	0.99188	0.99287	0.9917	0.99113	0.99299
11849.6	0.99035	0.98868	0.9914	0.98871	0.99347	0.99059
11850	0.99158	0.99275	0.98986	0.99028	0.99253	0.99106
11850.3	0.99036	0.99101	0.9919	0.99148	0.9913	0.99097
11850.7	0.99086	0.99413	0.99198	0.99013	0.99089	0.9913
11851	0.98997	0.99328	0.99165	0.99218	0.99044	0.99035
11851.4	0.99321	0.98957	0.98918	0.99234	0.99247	0.99545
11851.8	0.99325	0.99012	0.99012	0.99337	0.99312	0.99148
11852.1	0.99118	0.99137	0.99255	0.99192	0.99154	0.99251
11852.5	0.99677	0.99007	0.99275	0.99402	0.99147	0.99159
11852.8	0.99283	0.99177	0.99115	0.99242	0.99183	0.99266
11853.2	0.99484	0.99137	0.99207	0.99124	0.99481	0.99121
11853.5	0.99042	0.99198	0.99342	0.9913	0.99235	0.99007
11853.9	0.99167	0.99145	0.99261	0.99245	0.99449	0.99143
11854.2	0.98941	0.99307	0.99431	0.99472	0.99348	0.99144
11854.6	0.99102	0.99171	0.98944	0.99336	0.99315	0.99236
11855	0.99278	0.99321	0.9918	0.99329	0.98879	0.99289
11855.3	0.99137	0.9884	0.992	0.99179	0.99251	0.99192
11855.7	0.99095	0.99062	0.99274	0.9928	0.99344	0.99297
11856	0.99245	0.99285	0.99406	0.99558	0.99315	0.99379
11856.4	0.99265	0.99018	0.99333	0.99228	0.98858	0.99301
11856.7	0.99269	0.99057	0.99391	0.99176	0.99226	0.99335
11857.1	0.99288	0.99123	0.99252	0.99242	0.99186	0.99342
11857.4	0.99502	0.9946	0.9919	0.99267	0.99407	0.99272
11857.8	0.99075	0.99223	0.99474	0.99364	0.99288	0.99512
11858.1	0.99178	0.99207	0.99597	0.99251	0.9926	0.99586
11858.5	0.99234	0.98814	0.99155	0.99237	0.99217	0.99313
11858.9	0.99316	0.99277	0.99347	0.99196	0.99392	0.99568
11859.2	0.99334	0.99314	0.99573	0.99465	0.99818	0.99281
11859.6	0.99315	0.99422	0.99314	0.99365	0.99267	0.99606
11859.9	0.99414	0.99165	0.99267	0.99309	0.99361	0.99732
11860.3	0.99341	0.9946	0.98973	0.99301	0.99296	0.99311
11860.6	0.9939	0.99351	0.99214	0.9949	0.9931	0.99395
11861	0.99402	0.99222	0.99352	0.99365	0.99266	0.99361
11861.4	0.99242	0.99452	0.99181	0.99681	0.99457	0.99368
11861.7	0.99484	0.9912	0.99503	0.99336	0.99144	0.99291
11862.1	0.99381	0.99287	0.99416	0.99416	0.99464	0.9941
11862.4	0.99384	0.99507	0.99392	0.99341	0.99428	0.9942
11862.8	0.99196	0.99226	0.99191	0.9929	0.99607	0.99367
11863.1	0.99598	0.99561	0.99024	0.99344	0.99337	0.99291
11863.5	0.99177	0.9922	0.99152	0.99857	0.99401	0.99307
11863.8	0.99376	0.99211	0.99192	0.99103	0.99133	0.99415
11864.2	0.9926	0.99066	0.99603	0.99526	0.99311	0.99281
11864.5	0.99284	0.99219	0.99252	0.99544	0.99311	0.99462
11864.9	0.9919	0.99294	0.99288	0.9909	0.99311	0.99517
11865.3	0.99315	0.99123	0.99538	0.99363	0.99445	0.9924
11865.6	0.99517	0.99247	0.99355	0.99508	0.9932	0.99587
11866	0.9922	0.99325	0.99327	0.9917	0.99407	0.99103
11866.3	0.99162	0.99337	0.99333	0.99205	0.99484	0.99145
11866.7	0.99024	0.98973	0.99351	0.99028	0.9917	0.99029
11867	0.99269	0.99547	0.99039	0.99324	0.99046	0.99342
11867.4	0.99426	0.99075	0.98986	0.99388	0.99255	0.99285
11867.8	0.99602	0.99329	0.99266	0.99373	0.99055	0.99336
11868.1	0.99186	0.99493	0.99258	0.99271	0.99167	0.99195
11868.5	0.99214	0.99188	0.99165	0.99188	0.99291	0.98981
11868.8	0.99355	0.99115	0.99178	0.99122	0.99065	0.99284
11869.2	0.9914	0.99547	0.99204	0.99173	0.99291	0.99366
11869.5	0.99253	0.99267	0.99107	0.9912	0.99212	0.99142
11869.9	0.99023	0.99177	0.99163	0.99221	0.99245	0.99197
11870.2	0.98969	0.99357	0.99339	0.9935	0.99204	0.9907
11870.6	0.99099	0.99226	0.99132	0.99008	0.99146	0.9935
11871	0.99119	0.99334	0.99401	0.99102	0.99288	0.99114
11871.3	0.99469	0.9921	0.99018	0.99077	0.99395	0.99324
11871.7	0.99211	0.9932	0.99174	0.99299	0.99189	0.99213
11872	0.99168	0.9952	0.99227	0.99117	0.98997	0.99176
11872.4	0.98909	0.99185	0.99414	0.9931	0.99182	0.996
11872.7	0.99297	0.99283	0.99121	0.99409	0.99232	0.99416
11873.1	0.991	0.98997	0.99412	0.9932	0.99207	0.99291
11873.5	0.99345	0.99465	0.99385	0.99293	0.99324	0.99393
11873.8	0.99211	0.99388	0.99206	0.9939	0.9925	0.99434
11874.2	0.99161	0.99154	0.99104	0.99405	0.99442	0.99137
11874.5	0.99285	0.99524	0.99255	0.99357	0.99429	0.99395
11874.9	0.99176	0.99512	0.99225	0.99494	0.99207	0.99495
11875.2	0.99608	0.99329	0.99451	0.99337	0.99437	0.99384
11875.6	0.99593	0.99469	0.98898	0.99525	0.99308	0.99317
11875.9	0.99509	0.99444	0.99232	0.99599	0.99508	0.99466
11876.3	0.99543	0.99418	0.99494	0.99485	0.99579	0.99387
11876.6	0.99097	0.99399	0.99443	0.99353	0.99461	0.99288
11877	0.99784	0.99515	0.99267	0.99236	0.99447	0.99274
11877.4	0.99547	0.99792	0.99302	0.99412	0.9961	0.99701
11877.7	0.9942	0.99087	0.99514	0.99522	0.99511	0.99761
11878.1	0.9972	0.9966	0.99358	0.99588	0.99607	0.99583
11878.4	0.99502	0.9927	0.99507	0.99546	0.99489	0.99465
11878.8	0.99522	0.99321	0.99526	0.99467	0.99896	0.99722
11879.1	0.99497	0.9974	0.99334	0.99437	0.99671	0.99485
11879.5	0.99336	0.99927	0.99511	0.99695	0.99724	0.99893
11879.9	0.99576	0.9956	0.99622	0.9981	0.99634	0.99833
11880.2	0.9976	0.99655	0.99716	0.99779	0.99932	0.99725
11880.6	0.99757	0.99573	0.99542	1.00064	0.99736	0.99642
11880.9	0.99811	0.99621	0.99978	0.99772	0.9975	0.99856
11881.3	0.99752	0.99825	0.99522	0.99798	0.99796	0.99748
11881.6	0.99599	0.99724	1.00048	1.00067	0.995	0.9991
11882	0.99709	0.99958	0.99745	0.99799	0.99593	0.99455
11882.4	0.99731	0.996	0.998	0.9975	0.99899	0.99866
11882.7	0.99838	0.99686	0.99873	0.99662	0.99915	1.00055
11883.1	0.99683	0.99855	0.99927	0.99894	0.99756	0.9992
11883.4	0.99992	1.00038	0.99971	0.99873	0.99836	1.00088
11883.8	1.00072	0.99959	0.99858	1.00062	1.00103	0.99893
11884.1	0.99873	0.99975	1.00033	0.99934	0.9996	1.00299
11884.5	1.00214	0.99912	0.99939	0.99911	1.00092	1.00202
11884.9	1.00112	1.00169	0.99884	1.00209	1.00335	1.00428
11885.2	0.99911	1.0028	0.99976	1.0027	1.00278	1.00319
11885.6	1.0007	0.99998	1.00052	1.00109	1.00346	1.00181
11885.9	1.00038	1.00459	1.00175	1.00107	0.99839	1.00432
11886.3	1.00214	1.00199	1.00353	1.0024	1.00199	1.00177
11886.6	1.00289	1.0051	1.00545	0.99967	1.00271	1.00301
11887	1.00176	1.00131	1.0024	1.0021	1.00379	1.00389
11887.4	1.00281	1.00347	1.00376	1.00202	1.00354	1.002
11887.7	1.00297	1.00192	1.00525	1.00408	1.00251	0.99951
11888.1	1.00064	0.99975	1.00146	1.0063	1.00461	1.00387
11888.4	1.00604	1.00451	1.00602	1.0067	1.00602	1.00085
11888.8	1.00482	1.00338	1.00484	1.00364	1.00492	1.00447
11889.1	1.00511	1.00415	1.00495	1.00185	1.00241	1.004
11889.5	1.00333	1.00362	1.00172	1.00469	1.00294	1.00247
11889.9	1.00327	1.00484	1.00512	1.00658	1.00625	1.00479
11890.2	1.00471	1.00528	1.00558	1.00279	1.00472	1.00466
11890.6	1.00608	1.00557	1.00775	1.0054	1.00622	1.00487
11890.9	1.00497	1.00663	1.00651	1.00675	1.00614	1.00631
11891.3	1.00553	1.00368	1.00323	1.0061	1.00765	1.00682
11891.6	1.00381	1.00487	1.00643	1.00679	1.00644	1.00771
11892	1.00626	1.00657	1.00571	1.00745	1.00684	1.00354
11892.4	1.00472	1.00759	1.0053	1.00774	1.00807	1.00802
11892.7	1.00702	1.00511	1.00593	1.00782	1.00923	1.00959
11893.1	1.00816	1.00596	1.00597	1.0085	1.00753	1.00685
11893.4	1.01015	1.00784	1.00839	1.009	1.0095	1.00607
11893.8	1.00512	1.00914	1.00815	1.00655	1.0085	1.00818
11894.1	1.00919	1.0111	1.00477	1.01075	1.00748	1.00865
11894.5	1.00807	1.00727	1.00919	1.00964	1.0078	1.00685
11894.9	1.00871	1.00916	1.00877	1.01032	1.01031	1.00736
11895.2	1.0121	1.00698	1.0095	1.00812	1.00703	1.0088
11895.6	1.00951	1.00943	1.00935	1.00873	1.00607	1.00708
11895.9	1.01001	1.01	1.00907	1.0085	1.00793	1.00776
11896.3	1.0066	1.00773	1.01005	1.00985	1.00949	1.00981
11896.6	1.00944	1.00882	1.00917	1.00884	1.00942	1.00963
11897	1.01022	1.00878	1.00869	1.00841	1.0094	1.0092
11897.4	1.00838	1.01023	1.0093	1.00961	1.00837	1.00716
11897.7	1.01053	1.00821	1.00872	1.00915	1.00852	1.01018
11898.1	1.00927	1.01087	1.00796	1.00752	1.00691	1.00982
11898.4	1.01122	1.00911	1.01204	1.01138	1.01016	1.01068
11898.8	1.01067	1.00938	1.00904	1.00919	1.00991	1.01035
11899.1	1.01149	1.00808	1.0079	1.00842	1.00968	1.00684
11899.5	1.00864	1.00939	1.00786	1.01018	1.00902	1.00822
11899.9	1.00902	1.01234	1.00923	1.01066	1.00957	1.00898
11900.2	1.01117	1.01062	1.00852	1.00951	1.00989	1.01067
11900.6	1.00897	1.00633	1.00846	1.01165	1.00923	1.01065
11900.9	1.00901	1.00916	1.00984	1.00958	1.01139	1.00907
11901.3	1.00925	1.00733	1.01004	1.01239	1.00959	1.00878
11901.6	1.01052	1.00893	1.00881	1.01197	1.00917	1.00944
11902	1.00929	1.01057	1.01038	1.01067	1.00962	1.00836
11902.4	1.01023	1.01035	1.014	1.01385	1.00916	1.00896
11902.7	1.01107	1.00819	1.01047	1.01163	1.01331	1.0089
11903.1	1.00832	1.01171	1.01002	1.01252	1.00829	1.01121
11903.4	1.00968	1.00903	1.01143	1.00855	1.01083	1.00817
11903.8	1.01091	1.00875	1.01141	1.01077	1.00602	1.00558
11904.2	1.00893	1.00835	1.00789	1.0091	1.00801	1.01179
11904.5	1.01004	1.01079	1.00789	1.006	1.01057	1.00503
11904.9	1.01066	1.00991	1.0098	1.00876	1.00833	1.00766
11905.2	1.00554	1.00954	1.00702	1.00842	1.00893	1.00867
11905.6	1.01036	1.00817	1.00889	1.00828	1.00831	1.0101
11906	1.00655	1.00752	1.0089	1.00947	1.00864	1.00875
11906.3	1.0089	1.00618	1.00833	1.00766	1.00568	1.00784
11906.7	1.00603	1.00872	1.00923	1.00824	1.00575	1.00619
11907	1.00607	1.00976	1.00976	1.00748	1.00557	1.00715
11907.4	1.00797	1.00589	1.00618	1.00579	1.00548	1.00437
11907.7	1.00538	1.01047	1.00903	1.00552	1.00751	1.00671
11908.1	1.00448	1.00899	1.00959	1.00724	1.00882	1.00544
11908.5	1.00575	1.00559	1.00705	1.00656	1.00587	1.0042
11908.8	1.00702	1.00737	1.00335	1.00381	1.00597	1.00567
11909.2	1.00639	1.00372	1.00611	1.00359	1.00321	1.0042
11909.5	1.00642	1.00622	1.00543	1.00462	1.0029	1.0074
11909.9	1.0022	1.00547	1.00521	1.00656	1.00224	1.00518
11910.2	1.00306	1.00243	1.00288	1.00176	1.0033	1.00357
11910.6	1.00418	1.00299	1.00431	1.00478	1.00463	1.0033
11911	1.00515	1.00654	1.00393	1.00413	1.00167	1.00458
11911.3	1.00351	1.00448	1.00408	1.00269	1.00174	1.00333
11911.7	1.00051	1.00299	1.00234	1.00682	1.0023	1.00185
11912	1.00116	1.0018	1.00289	1.00114	1.00119	1.0024
11912.4	1.00457	1.0022	1.00577	1.00014	1.00306	1.00476
11912.8	1.0022	1.00354	1.00222	1.00279	1.00074	1.00225
11913.1	1.00314	1.00265	1.00166	1.0018	1.00288	1.0009
11913.5	1.00247	1.00025	1.00047	1.00098	1.00201	1.00173
11913.8	1.00073	0.99961	1.00228	1.00086	1.00255	0.99838
11914.2	1.00052	0.9999	1.00069	1.00045	1.00145	0.99864
11914.5	0.99941	0.99963	0.99971	1.00196	0.99845	0.99977
11914.9	0.99555	0.99948	0.99885	0.99861	1.00063	0.99888
11915.3	0.99927	1.00178	1.00099	0.99786	1.00035	0.99775
11915.6	1.00163	0.99904	0.99915	0.9953	0.99851	0.99672
11916	1.00112	1.00098	0.99666	0.99578	0.99787	0.99866
11916.3	0.9987	0.99821	0.99882	0.99897	0.9973	1.00049
11916.7	0.99796	1.00196	0.99865	1.00009	0.99834	0.99714
11917.1	0.99861	0.99802	0.99992	0.99683	0.99962	0.99854
11917.4	1.00143	0.99858	1.00098	0.99682	0.99995	0.99648
11917.8	0.99791	1	0.99723	0.99974	0.99814	0.99877
11918.1	0.99751	1.0001	0.99804	0.99895	0.99851	0.99766
11918.5	0.99944	0.99586	0.99845	0.99587	0.99655	0.99651
11918.9	0.99876	0.99654	0.99941	0.99525	0.99492	0.99526
11919.2	0.99836	0.99645	0.9982	0.99432	0.99607	0.99773
11919.6	0.99713	0.99456	0.99814	0.99727	0.99545	0.99672
11919.9	0.99532	0.99471	0.9983	0.99457	0.99594	0.99341
11920.3	0.99799	0.99182	0.99567	0.9971	0.99292	0.99633
11920.6	0.99801	0.99498	0.99619	0.99291	0.99518	0.99353
11921	0.99249	0.99641	0.99494	0.99249	0.99893	0.99601
11921.4	0.99381	0.99937	0.99485	0.99758	0.99766	0.99642
11921.7	0.99437	0.99638	0.99209	0.9938	0.99443	0.99749
11922.1	0.99443	0.99908	0.99546	0.99312	0.99274	0.99635
11922.4	0.99564	0.99824	0.99463	0.9933	0.9936	0.99516
11922.8	0.99798	0.99448	0.99412	0.99566	0.99465	0.99447
11923.2	0.9953	0.99298	0.9945	0.99509	0.99586	0.99422
11923.5	0.99595	0.99563	0.99519	0.99572	0.99442	0.99482
11923.9	0.99526	0.9939	0.99466	0.99471	0.99538	0.99583
11924.2	0.99346	0.995	0.99525	0.99312	0.99725	0.99337
11924.6	0.99542	0.99439	0.99263	0.99489	0.99468	0.99574
11925	0.99514	0.99325	0.99356	0.99232	0.99395	0.99535
11925.3	0.99476	0.99332	0.99543	0.99547	0.99276	0.99594
11925.7	0.99672	0.99588	0.9939	0.99515	0.99566	0.99365
11926	0.99518	0.99674	0.9929	0.9917	0.99354	0.9924
11926.4	0.99389	0.99478	0.99446	0.9951	0.99587	0.99198
11926.8	0.99199	0.99527	0.99578	0.99441	0.99561	0.99623
11927.1	0.99766	0.99347	0.99009	0.99412	0.99369	0.99438
11927.5	0.9968	0.99397	0.99572	0.99656	0.99622	0.99344
11927.8	0.9925	0.99383	0.99292	0.99332	0.99569	0.99523
11928.2	0.99248	0.9975	0.99242	0.99519	0.99677	0.99646
11928.5	0.99544	0.9947	0.99438	0.99562	0.99248	0.99622
11928.9	0.9965	0.99215	0.99413	0.99365	0.99474	0.99304
11929.3	0.99213	0.9945	0.99183	0.99375	0.99646	0.99544
11929.6	0.99446	0.99677	0.99567	0.99665	0.99096	0.99337
11930	0.99539	0.99289	0.99336	0.99391	0.994	0.99587
11930.4	0.99254	0.99655	0.99292	0.99496	0.99455	0.9946
11930.7	0.99417	0.99535	0.99324	0.99374	0.99321	0.99377
11931.1	0.99659	0.99204	0.99488	0.99367	0.99471	0.99538
11931.4	0.99414	0.99356	0.99578	0.99202	0.99343	0.99567
11931.8	0.99439	0.99392	0.99182	0.99518	0.99616	0.99549
11932.1	0.9944	0.99654	0.99458	0.99586	0.99638	0.99641
11932.5	0.99642	0.9948	0.99303	0.99181	0.99081	0.995
11932.9	0.9976	0.99497	0.99538	0.9969	0.99732	0.99468
11933.2	0.99275	0.99094	0.99575	0.99424	0.99549	0.99559
11933.6	0.99451	0.99606	0.99707	0.99515	0.99692	0.99586
11934	0.99539	0.99213	0.99529	0.99273	0.99677	0.99435
11934.3	0.99437	0.99411	0.99526	0.99378	0.99664	0.99515
11934.7	0.99699	0.99565	0.99133	0.99498	0.99636	0.99803
11935	0.99603	0.99115	0.99325	0.99534	0.99432	0.99707
11935.4	0.99343	0.99637	0.99607	0.99444	0.99258	0.9943
11935.8	0.99817	0.99229	0.99395	0.99356	0.99714	0.99404
11936.1	0.99408	0.99645	0.99498	0.99462	0.99473	0.99724
11936.5	0.99604	0.99633	0.9939	0.99544	0.99516	0.99544
11936.8	0.99346	0.99609	0.99767	0.99642	0.99698	0.99336
11937.2	0.99587	0.99394	0.99495	0.99474	0.99761	0.99681
11937.5	0.99612	0.9941	0.9965	0.99753	0.99525	0.9965
11937.9	0.99738	0.99848	0.99752	0.99533	0.99753	0.99455
11938.3	0.99542	0.99493	0.99695	0.99423	0.99629	0.99478
11938.6	0.99498	0.99447	0.99729	0.99656	0.99399	0.9973
11939	0.99634	0.99771	0.99833	0.99572	0.99852	0.99695
11939.4	0.99425	0.99442	0.99381	0.99703	0.99468	0.99584
11939.7	0.99739	0.9975	0.99502	0.99477	0.99558	0.99741
11940.1	0.99471	0.99573	0.99438	0.99426	0.99594	0.99615
11940.4	0.99721	0.99468	0.9963	0.99602	0.99739	0.99371
11940.8	0.99588	0.9965	0.99684	0.99696	0.99715	0.99509
11941.1	0.9982	0.9998	0.99526	0.99736	0.99524	0.99597
11941.5	0.99553	0.99518	0.99641	0.99761	0.99561	0.99721
11941.9	0.99537	0.99483	0.99652	0.99689	0.99731	0.99538
11942.2	0.99793	0.99388	0.99485	0.99179	0.99561	0.99656
11942.6	0.99349	0.9952	0.99549	0.99739	0.99777	0.99462
11943	0.99916	0.99966	0.99622	0.9957	0.9992	0.99572
11943.3	0.99595	0.9952	0.99967	0.99715	0.99507	0.99547
11943.7	0.99613	0.99577	0.99786	0.99676	0.99534	0.99816
11944	0.99449	0.99779	0.9964	0.99725	0.99805	0.99547
11944.4	0.9973	0.99352	0.99652	0.99672	0.99859	0.99554
11944.8	0.99624	1.00147	0.99435	0.99912	0.99755	0.99886
11945.1	0.99761	0.99768	0.99745	0.99827	0.99908	0.99899
11945.5	0.99845	0.99464	0.99592	0.99802	0.99734	0.9969
11945.8	0.99771	0.99955	0.99608	0.99934	0.99639	0.99468
11946.2	0.99863	0.99706	0.99692	0.99671	0.99766	0.99689
11946.6	0.99379	0.99236	0.99689	0.99485	0.9977	0.997
11946.9	0.99559	0.99758	0.99845	0.99443	0.99883	0.99871
11947.3	0.99919	0.99956	0.99722	0.99743	0.99933	0.99674
11947.6	0.99754	0.99491	0.9991	1.00028	0.99964	0.99695
11948	0.99813	0.99797	0.99544	0.99728	0.99743	0.99863
11948.4	0.99947	0.99363	0.99722	0.99792	0.99884	0.99905
11948.7	0.99778	0.99886	0.99523	0.9967	0.99732	0.99873
11949.1	0.99907	0.99734	0.99523	0.99673	0.99658	0.99752
11949.4	0.99739	0.99876	0.99542	0.99876	0.99703	0.99558
11949.8	0.99877	0.99709	0.99756	0.997	0.99633	0.99726
11950.2	0.99453	0.99825	0.99627	0.99649	0.99674	0.99385
11950.5	0.99978	0.99556	0.99524	0.99666	0.99649	0.99415
11950.9	0.99571	0.99878	0.9953	0.99548	0.99784	0.99663
11951.2	0.99872	0.99736	0.99797	0.99559	0.99641	0.996
11951.6	0.99866	0.99418	0.99934	0.99837	0.99408	0.99392
11952	0.99758	0.99628	0.99662	0.99657	0.99497	0.99951
11952.3	0.99751	0.99672	0.99549	0.99824	0.99884	0.99801
11952.7	0.99678	0.99479	0.99566	0.99738	0.99714	0.99723
11953	0.99691	0.99511	0.99741	0.99213	0.99501	0.99675
11953.4	0.99989	0.99775	0.99811	0.99854	0.99824	0.99602
11953.8	0.99623	0.99698	0.99444	0.99885	0.99847	0.99555
11954.1	0.99842	0.99647	0.99782	0.99856	0.9974	0.99736
11954.5	0.99766	0.99571	0.99708	0.99942	0.9983	0.9954
11954.9	0.99667	0.9996	0.99842	0.9967	0.99621	0.99785
11955.2	0.99693	0.99787	0.99578	0.99624	0.9951	0.99451
11955.6	0.99504	0.99548	0.99781	0.99796	0.99522	0.99572
11955.9	0.99781	0.99817	0.99467	0.99614	0.99718	0.99388
11956.3	0.9974	0.99517	0.99594	0.99531	0.99339	0.99674
11956.7	0.99816	0.99554	0.99573	0.99812	0.99651	0.99682
11957	0.9956	0.99826	0.99751	0.99492	0.99775	0.99377
11957.4	0.99618	0.99273	0.99631	0.99387	0.9959	0.99597
11957.8	0.99748	0.99696	0.99543	0.99547	0.99606	0.99665
11958.1	0.99927	0.995	0.99704	0.99776	0.99684	0.99423
11958.5	0.99543	0.99719	0.99799	0.9963	0.99689	0.99682
11958.8	0.9965	0.99804	0.99743	0.99589	0.99846	0.99588
11959.2	0.99338	0.9934	0.99685	0.99495	0.99482	0.99605
11959.5	0.99516	0.9965	0.99672	0.99652	0.99631	0.99747
11959.9	0.99722	0.99406	0.99841	0.99615	0.99647	0.99722
11960.3	0.99795	0.99721	0.99644	0.99796	0.99527	0.99605
11960.6	0.99624	0.99726	0.99593	0.99734	0.99812	0.99585
11961	0.99742	0.99584	0.99768	0.99569	0.99618	0.99586
11961.4	0.99462	0.99592	0.99886	0.99654	0.99836	0.99694
11961.7	0.99457	0.99845	0.99756	0.99704	0.99711	0.99639
11962.1	0.99649	0.99769	0.99764	0.99561	0.99649	0.99771
11962.4	0.99891	0.99592	0.9959	0.99601	0.99785	0.99843
11962.8	0.99684	0.99593	0.99576	0.99707	0.99803	0.99679
11963.2	0.99892	0.99643	0.99448	0.99669	0.99833	0.99717
11963.5	0.99851	0.99873	0.99848	0.99812	0.99794	0.99566
11963.9	0.99663	0.9938	0.99985	0.99929	0.99773	0.9948
11964.2	0.99494	0.99873	0.99678	0.99909	0.99647	0.99564
11964.6	0.99835	0.99814	0.99801	0.99802	1.00106	0.99852
11965	0.99768	0.99566	0.99568	0.99996	0.99849	0.99578
11965.3	0.99708	0.99731	0.99855	0.99913	0.99885	0.99701
11965.7	0.99929	0.99806	0.99717	0.99801	0.99793	0.99811
11966.1	0.99999	0.99914	0.99843	0.99785	0.99833	0.99804
11966.4	1.00219	0.99992	0.99882	0.99893	0.99913	0.99715
11966.8	0.99832	0.99967	1.00067	0.99721	0.99701	0.99771
11967.1	0.99957	0.99931	0.99731	0.9978	0.99836	1.00113
11967.5	0.99866	1.00033	0.99965	0.99743	0.99829	1.00151
11967.9	0.99877	0.99918	0.99848	1.00087	0.99795	0.99976
11968.2	0.99871	0.999	1.00129	0.99993	1.00082	0.99999
11968.6	0.99567	1.00022	0.99811	0.99891	0.99869	1.00151
11969	1.00198	1.00042	1.00098	0.99888	1.00084	0.99829
11969.3	0.99946	1.0025	1.00022	0.99829	1.00152	1.00084
11969.7	0.99877	1.00044	0.99935	1.00223	0.99767	1.00255
11970	1.00086	1.00163	1.00268	1.0013	0.99863	0.99745
11970.4	1.00024	0.99834	1.00084	1.0009	0.9988	0.99983
11970.8	1.00097	1.00226	0.99974	0.99958	1.00066	1.00402
11971.1	0.99892	1.00152	1.00239	1.00038	1.00194	1.0007
11971.5	1.00208	1.00124	1.00004	0.99977	1.00089	1.00122
11971.9	1.00216	1.00002	1.00069	0.99965	1.00092	1.00316
11972.2	1.00049	1.00299	1.00136	1.00143	1.00107	0.99995
11972.6	1.00027	0.9979	1.00145	1.00119	1.00053	1.00079
11972.9	1.0013	1.00109	1.00311	1.00256	1.00074	1.00156
11973.3	1.00246	1.00299	1.00087	1.00186	1.00123	0.99963
11973.7	1.00261	1.00032	1.00257	1.00019	1.00295	0.9998
11974	1.00147	1.00254	1.001	1.00263	1.00176	1.0028
11974.4	1.00225	1.00023	1.00057	0.99886	1.00184	1.00023
11974.8	1.00127	1.00265	1.00377	1.00161	1.00315	1.00163
11975.1	1.00316	1.00188	1.0011	1.00529	1.00234	1.00554
11975.5	1.00168	1.00187	1.0013	1.00459	1.00291	1.00142
11975.8	1.00608	1.00877	1.00266	1.00098	1.00222	1.00359
11976.2	1.00384	1.00569	1.00437	1.00107	1.00568	1.00283
11976.6	1.0011	1.0048	1.00194	1.00265	1.00259	1.00127
11976.9	1.00201	1.00368	1.00515	1.00346	1.00262	1.00512
11977.3	1.00395	1.00446	1.00318	1.00322	1.00331	1.00471
11977.6	1.00136	1.00444	1.00293	1.00331	1.00241	1.00435
11978	1.00676	1.00238	1.00499	1.00512	1.00231	1.00498
11978.4	1.00171	1.00305	1.00523	1.00527	1.00243	1.0043
11978.7	1.00539	1.00519	1.00144	1.00402	1.00608	1.00667
11979.1	1.00269	1.0052	1.00445	1.00299	1.00291	1.00326
11979.5	1.00363	1.0051	1.00099	1.00325	1.00432	1.00157
11979.8	1.00426	1.00646	1.00264	1.00082	1.00422	1.00408
11980.2	1.00652	1.00271	1.00581	1.00456	1.00494	1.00438
11980.5	1.00317	1.00551	1.0058	1.00403	1.00591	1.00392
11980.9	1.00494	1.00214	1.00296	1.00408	1.00304	1.00409
11981.3	1.00643	1.00302	1.00425	1.00423	1.0054	1.00608
11981.6	1.00448	1.00405	1.0055	1.00498	1.00262	1.00482
11982	1.00288	1.00532	1.00475	1.00596	1.00418	1.00526
11982.4	1.00491	1.00422	1.0063	1.00469	1.0045	1.0047
11982.7	1.00594	1.00731	1.00369	1.00312	1.00353	1.0015
11983.1	1.00346	1.00384	1.00559	1.00464	1.00332	1.00502
11983.5	1.00332	1.00566	1.00735	1.00562	1.00646	1.00409
11983.8	1.00232	1.00441	1.0051	1.0055	1.00488	1.0063
11984.2	1.00082	1.0055	1.00408	1.00396	1.0035	1.00449
11984.5	1.00476	1.00601	1.00507	1.00553	1.00438	1.00708
11984.9	1.00499	1.00827	1.00831	1.00478	1.00718	1.00595
11985.3	1.00307	1.00635	1.0058	1.00532	1.0041	1.00889
11985.6	1.00389	1.0069	1.00744	1.00528	1.00554	1.00308
11986	1.00844	1.00748	1.00752	1.00537	1.00426	1.00652
11986.4	1.00665	1.00486	1.00834	1.00633	1.00852	1.00595
11986.7	1.00839	1.00779	1.00529	1.00692	1.0081	1.00672
11987.1	1.00507	1.01005	1.00747	1.00701	1.00667	1.00495
11987.5	1.00558	1.00434	1.00572	1.00469	1.0076	1.00801
11987.8	1.00472	1.00596	1.0079	1.00793	1.00647	1.00355
11988.2	1.00406	1.00723	1.00743	1.00534	1.00458	1.00604
11988.5	1.00577	1.00728	1.00201	1.00635	1.00554	1.00365
11988.9	1.00537	1.00513	1.00551	1.00419	1.00718	1.00506
11989.3	1.00691	1.00634	1.00571	1.0063	1.00648	1.00352
11989.6	1.00728	1.00604	1.00831	1.00342	1.0062	1.00779
11990	1.00476	1.00643	1.00538	1.00884	1.00509	1.00593
11990.4	1.00578	1.00832	1.00798	1.00721	1.00877	1.00652
11990.7	1.00566	1.00838	1.00778	1.00658	1.0069	1.00563
11991.1	1.00372	1.00682	1.0096	1.00712	1.00893	1.00555
11991.4	1.00879	1.00889	1.00822	1.00651	1.00725	1.00634
11991.8	1.00678	1.00786	1.00771	1.00555	1.00611	1.00638
11992.2	1.00797	1.00508	1.00571	1.00803	1.00552	1.00895
11992.5	1.00591	1.0091	1.00274	1.00787	1.00724	1.00469
11992.9	1.00686	1.00446	1.0088	1.00506	1.00665	1.00429
11993.3	1.00723	1.01018	1.00487	1.00565	1.00617	1.00606
11993.6	1.00888	1.00823	1.00652	1.00704	1.00752	1.00863
11994	1.0079	1.00467	1.00445	1.0057	1.00783	1.00906
11994.4	1.00465	1.00724	1.00766	1.00592	1.00644	1.00505
11994.7	1.00774	1.00622	1.00465	1.00729	1.0063	1.00624
11995.1	1.00924	1.00402	1.00479	1.00753	1.00532	1.00837
11995.4	1.00656	1.00714	1.00647	1.00606	1.00581	1.005
11995.8	1.00932	1.00389	1.00516	1.00738	1.00716	1.00661
11996.2	1.0056	1.0087	1.00687	1.00586	1.00699	1.00537
11996.5	1.00463	1.00734	1.00701	1.00581	1.0095	1.00567
11996.9	1.00613	1.00627	1.0079	1.0041	1.00738	1.0075
11997.3	1.01015	1.00647	1.00737	1.00755	1.00611	1.00654
11997.6	1.00491	1.00849	1.00651	1.00686	1.00735	1.0051
11998	1.00798	1.00429	1.00523	1.00625	1.00732	1.00585
11998.4	1.007	1.00637	1.0049	1.00539	1.00601	1.00586
11998.7	1.00755	1.0044	1.00565	1.00452	1.00646	1.00407
11999.1	1.0054	1.00692	1.00981	1.00681	1.00878	1.00433
11999.4	1.00552	1.00505	1.00631	1.00626	1.0078	1.00864
11999.8	1.00636	1.00377	1.00824	1.00524	1.00647	1.00617
12000.2	1.00374	1.00648	1.0084	1.0059	1.00436	1.00628
12000.5	1.00666	1.00695	1.0032	1.0043	1.00753	1.00419
12000.9	1.00629	1.0036	1.00484	1.00713	1.00419	1.00454
12001.3	1.00446	1.00465	1.00497	1.00369	1.00398	1.0068
12001.6	1.00641	1.00522	1.00377	1.00488	1.00677	1.00606
12002	1.0046	1.00477	1.00633	1.00424	1.00537	1.0045
12002.4	1.00511	1.00423	1.00465	1.00669	1.00488	1.00468
12002.7	1.00506	1.00592	1.00496	1.00543	1.00415	1.00398
12003.1	1.00439	1.00569	1.005	1.0043	1.0035	1.00683
12003.5	1.00322	1.00551	1.00575	1.00447	1.00318	1.00315
12003.8	1.00735	1.00521	1.00689	1.00506	1.00506	1.00565
12004.2	1.00581	1.00641	1.00116	1.00403	1.00369	1.00472
12004.5	1.00463	1.00347	1.00465	1.00177	1.00472	1.00324
12004.9	1.00719	1.00434	1.00618	1.00261	1.00334	1.0029
12005.3	1.00509	1.00265	1.00392	1.00018	1.00485	1.00449
12005.6	1.00394	1.0058	1.00218	1.00564	1.00515	1.00519
12006	1.00029	1.00457	1.0052	1.00395	1.00422	1.00236
12006.4	0.99968	1.00115	1.00171	1.00068	1.00451	1.00463
12006.7	1.00297	1.0027	1.00383	1.002	1.00505	1.00384
12007.1	1.00273	1.00152	1.0037	1.00378	1.00307	0.99971
12007.5	1.00183	1.00309	1.00075	1.00209	1.00127	1.00401
12007.8	1.00391	0.99956	1.00195	1.00397	1.00088	1.00362
12008.2	1.00226	1.00195	0.99889	1.00107	1.00318	1.00237
12008.5	0.99883	1.00374	1.00125	1.00561	1.00224	1.00118
12008.9	1.00411	1.00069	1.00258	1.00255	1.00305	0.99791
12009.3	1.00045	1.00103	1.00138	1.00075	1.00056	1.00045
12009.6	1.00061	1.00078	0.9998	1.00107	1.00335	1.00086
12010	1.00115	0.99889	1.00215	0.99986	0.99958	1.00344
12010.4	1.00215	1.00091	1.00238	1.00016	1.00426	0.99983
12010.7	1.00053	1.00085	1.00216	0.9985	1.00029	1.00052
12011.1	1.00117	0.99694	1.00222	0.99847	0.99996	0.99674
12011.5	0.99894	1.0018	1.00048	1.00205	0.99769	0.99875
12011.8	0.99892	0.99965	1.00204	0.99759	0.99792	0.9993
12012.2	1.00173	0.99769	1.0003	1.00065	1.00005	1.0002
12012.6	0.99792	0.9987	0.99905	1.00049	0.99683	0.99995
12012.9	0.9966	0.99727	0.99641	0.99924	0.99677	1.0003
12013.3	0.99937	0.99833	1.00021	0.99694	0.99686	0.99822
12013.6	0.99892	0.99668	0.99831	0.99881	0.99768	0.99551
12014	0.9982	0.99905	0.99706	0.99929	0.99771	0.99471
12014.4	0.99883	0.9956	0.99406	0.99661	0.99761	0.9996
12014.7	0.99665	1.00146	0.99721	0.99486	0.99731	0.99917
12015.1	0.99637	0.99494	0.99413	0.99728	0.99836	0.99893
12015.5	0.9972	0.99856	0.99676	0.99693	0.99615	0.99537
12015.8	0.99854	0.99954	0.99495	0.99472	0.99825	0.99736
12016.2	0.9951	0.99694	0.99805	0.99803	0.99549	0.99544
12016.6	0.9958	0.9944	0.99781	0.99494	0.99952	0.99656
12016.9	0.99586	0.9966	0.99473	0.99658	0.99695	0.99237
12017.3	0.99574	0.99813	0.9951	0.99466	0.99434	0.99662
12017.7	0.99531	0.99478	0.99532	0.99244	0.99617	0.99564
12018	0.99378	0.99905	0.9934	0.9928	0.99568	0.9953
12018.4	0.99565	0.99512	0.99637	0.99546	0.99364	0.99498
12018.8	0.99376	0.99516	0.99537	0.9958	0.9931	0.99565
12019.1	0.99271	0.99864	0.99648	0.99398	0.99461	0.99271
12019.5	0.99652	0.99532	0.99562	0.99334	0.99502	0.99283
12019.9	0.99231	0.99561	0.99468	0.99455	0.99813	0.9955
12020.2	0.99538	0.99181	0.99463	0.99274	0.9952	0.9944
12020.6	0.99525	0.99428	0.99703	0.99336	0.9928	0.99498
12021	0.99261	0.9929	0.99394	0.99365	0.99439	0.99107
12021.3	0.99529	0.9929	0.9918	0.99389	0.99254	0.99388
12021.7	0.99395	0.99307	0.99532	0.99311	0.99354	0.9942
12022	0.99202	0.99337	0.99407	0.99486	0.99177	0.99218
12022.4	0.9939	0.99365	0.9942	0.9948	0.99387	0.991
12022.8	0.99282	0.99276	0.99145	0.99445	0.99296	0.99294
12023.1	0.99273	0.99289	0.99222	0.99352	0.99254	0.99271
12023.5	0.9922	0.99333	0.99117	0.99442	0.99577	0.99265
12023.9	0.99286	0.99134	0.99327	0.99262	0.99151	0.99591
12024.2	0.99286	0.99502	0.99261	0.99192	0.99179	0.99315
12024.6	0.99432	0.98837	0.99055	0.99331	0.98985	0.99136
12025	0.99272	0.99308	0.99375	0.99425	0.99091	0.99359
12025.3	0.99269	0.9913	0.99337	0.99198	0.9959	0.9931
12025.7	0.99047	0.99294	0.99242	0.99602	0.99212	0.99257
12026.1	0.99384	0.98963	0.99363	0.991	0.99552	0.99278
12026.4	0.99129	0.99375	0.99353	0.99133	0.99305	0.99456
12026.8	0.99341	0.99419	0.99149	0.9913	0.99393	0.99436
12027.2	0.99353	0.99392	0.99381	0.98969	0.99394	0.99073
12027.5	0.99336	0.98808	0.99261	0.9911	0.99408	0.99399
12027.9	0.99013	0.99104	0.99208	0.99388	0.9931	0.99127
12028.3	0.99339	0.99409	0.99333	0.99182	0.99267	0.99445
12028.6	0.99304	0.993	0.99053	0.99387	0.99136	0.99406
12029	0.99428	0.98916	0.99041	0.99305	0.98984	0.99504
12029.4	0.99158	0.99318	0.99296	0.98975	0.99417	0.991
12029.7	0.99127	0.99228	0.99162	0.99078	0.98961	0.99425
12030.1	0.99232	0.99135	0.99254	0.99335	0.99184	0.99275
12030.5	0.99419	0.99066	0.99354	0.99564	0.98986	0.99261
12030.8	0.99543	0.99424	0.99065	0.99436	0.99222	0.9947
12031.2	0.99436	0.99332	0.99259	0.99148	0.99307	0.99226
12031.5	0.99536	0.99223	0.9927	0.994	0.992	0.99416
12031.9	0.99149	0.99082	0.99155	0.99476	0.99315	0.9932
12032.3	0.99368	0.99254	0.99269	0.99156	0.99271	0.9954
12032.6	0.9933	0.99286	0.99582	0.99364	0.99327	0.9906
12033	0.9939	0.99259	0.99405	0.99611	0.99224	0.99435
12033.4	0.99204	0.99511	0.99114	0.99365	0.99053	0.99381
12033.7	0.99103	0.99297	0.99314	0.99491	0.99233	0.99009
12034.1	0.99122	0.99128	0.99399	0.99115	0.99415	0.9927
12034.5	0.99494	0.99414	0.99436	0.99184	0.99166	0.99564
12034.8	0.99484	0.9948	0.99442	0.99441	0.99107	0.99157
12035.2	0.99271	0.99391	0.99441	0.99457	0.9942	0.99249
12035.6	0.9938	0.99357	0.99293	0.99295	0.99458	0.99553
12035.9	0.99276	0.98964	0.99507	0.99352	0.99111	0.99561
12036.3	0.99233	0.99578	0.99299	0.99309	0.99383	0.9925
12036.7	0.99201	0.99552	0.99228	0.9956	0.99396	0.99549
12037	0.995	0.99456	0.99589	0.99383	0.99427	0.99378
12037.4	0.99486	0.99283	0.99475	0.99312	0.99625	0.99344
12037.8	0.99454	0.99199	0.99355	0.99431	0.99223	0.99426
12038.1	0.99378	0.99565	0.99338	0.99208	0.99186	0.99423
12038.5	0.99487	0.99481	0.99187	0.9949	0.994	0.99562
12038.9	0.99535	0.99289	0.99432	0.99393	0.99398	0.99567
12039.2	0.99442	0.99443	0.99566	0.99371	0.99308	0.99402
12039.6	0.99424	0.9931	0.99375	0.99395	0.99386	0.99263
12040	0.99489	0.99596	0.99367	0.99385	0.99477	0.9954
12040.3	0.99299	0.99399	0.99734	0.99391	0.99491	0.99575
12040.7	0.99568	0.99576	0.99508	0.99495	0.99432	0.99475
12041.1	0.99513	0.99325	0.99407	0.99445	0.99419	0.99292
12041.4	0.99319	0.99309	0.99461	0.99287	0.99757	0.99223
12041.8	0.99486	0.99301	0.99811	0.99237	0.99408	0.99298
12042.2	0.99687	0.99431	0.99409	0.99221	0.99629	0.99763
12042.5	0.99313	0.99514	0.99282	0.99284	0.99528	0.99384
12042.9	0.99851	0.99664	0.99842	0.99418	0.99425	0.99232
12043.3	0.99448	0.99561	0.99553	0.99489	0.99413	0.99488
12043.6	0.99575	0.9953	0.99671	0.99508	0.9968	0.99706
12044	0.99806	0.99784	0.99517	0.99379	0.99476	0.99599
12044.4	0.99502	0.99657	0.99396	0.99592	0.99475	0.99645
12044.7	0.99573	0.99958	0.99656	0.99441	0.99581	0.99785
12045.1	0.99585	0.99729	0.99578	0.99629	0.99505	0.9937
12045.5	0.99481	0.99415	0.99754	0.9954	0.99862	0.99545
12045.8	0.99617	0.99525	0.99461	0.99445	0.99678	0.99587
12046.2	0.99578	0.99846	0.99671	0.9987	0.99813	0.99779
12046.6	0.99476	0.99824	0.99936	0.99611	0.99539	0.99736
12046.9	0.9973	0.99691	0.99664	0.99612	0.99749	0.99806
12047.3	0.99724	0.99809	0.9957	0.99553	0.99801	0.99754
12047.7	0.99624	0.99717	0.99767	1.00019	0.99932	0.99766
12048	0.99866	0.99729	0.99647	0.99325	0.99754	0.99702
12048.4	0.99796	0.99717	1.00031	0.99907	0.99985	1.00087
12048.8	0.99611	0.99584	0.99917	0.99883	0.99803	0.99897
12049.1	0.99853	0.99601	0.99911	0.99701	0.99983	1.00011
12049.5	0.99904	1.00005	0.99958	0.99919	0.99884	0.99749
12050.2	0.99772	0.99915	0.99646	0.9977	0.99724	0.99809
12050.6	0.99943	0.99614	0.99878	0.99889	1.00042	0.99893
12051	0.99635	0.99889	0.99929	1.00014	0.99762	0.99737
12051.3	1.00001	0.9967	0.99692	1.00119	0.99637	0.99884
12051.7	0.99604	1.00307	0.99582	0.99941	0.99537	0.99824
12052.1	0.99793	0.99419	0.99844	1.0009	0.99666	0.99701
12052.4	0.99728	0.99874	0.99759	0.99784	0.99643	0.99822
12052.8	0.99897	0.99939	0.99895	0.99694	0.99797	0.99846
12053.2	0.99513	0.99814	0.99642	0.99998	0.9971	0.9979
12053.5	0.99833	0.99903	0.99812	0.9982	0.99774	1.00006
12053.9	0.99928	0.99986	0.99931	0.9995	1.00011	0.99958
12054.3	0.99597	0.99393	0.99939	1.00025	0.99992	0.9982
12054.6	1.00068	1.00131	1.00053	0.99933	0.99792	0.99883
12055	0.9996	1.00238	1.00321	0.99714	0.99637	0.99891
12055.4	0.99951	0.99928	0.99943	1.00117	1.00112	0.99896
12055.7	0.9999	0.99637	0.99741	1.00364	0.99784	0.9987
12056.1	0.99866	1.00034	0.99867	1	0.99775	1.00222
12056.5	0.99798	0.99819	1.00206	0.99717	0.99971	1.00067
12056.9	1.00144	0.99832	1.00042	1.00043	0.99879	1.00054
12057.2	0.99793	0.99733	1.00174	1	0.99897	0.99882
12057.6	0.99892	1.00022	0.99841	0.99831	0.99906	1.00259
12058	1.00064	1.00117	0.99947	0.99941	0.99934	1.0019
[truncated: 285 more rows]

## Sheet: PtHOMC-L2
Energy	Normalized Absorption	Normalized Absorption	Normalized Absorption	Normalized Absorption	Normalized Absorption	Normalized Absorption
eV
	0.5 V	0.6 V	0.7 V	0.8 V	0.9 V	1.0 V
13074.8	0.000305575	0.000651678	0.000921864	0.000403271	0.000824992	-6.74153e-05
13084.8	0.00132	0.00012304	2.34948e-05	0.00105	9.85401e-05	0.000629649
13094.8	0.000111008	-0.000457599	9.02584e-05	-0.000193782	0.000512937	0.000692948
13104.8	0.000126343	0.000113723	-7.86767e-05	-0.000656664	-0.000101941	0.000275647
13114.8	-0.000652674	-0.00040723	-0.000118689	8.62481e-05	7.13409e-05	3.85939e-05
13124.8	-0.00131	0.000375222	-0.000319813	1.97034e-06	-0.000620808	-0.000717256
13134.8	-0.000471505	-0.000335302	-0.000612365	-0.000738256	-0.000121692	-9.84164e-05
13144.8	-0.000150847	-0.000103779	-0.000534487	-0.000634619	-0.00141	-0.000728711
13154.8	-0.000622167	-0.000248188	-0.000338699	-0.000180171	-0.000943627	-0.0011
13164.8	-0.000200839	-0.000167381	-0.000177912	-0.000259517	-0.000157644	-0.00080777
13174.8	-6.21227e-05	-0.000662974	-0.000223245	-0.000345194	-0.000135424	2.84006e-05
13184.8	0.000740493	0.000361751	0.000354541	0.000550814	0.000878577	0.000182669
13194.8	0.000866148	0.00075704	0.00101	0.000916244	0.0011	0.00167
13204.8	0.00125	0.00172	0.0017	0.00236	0.00193	0.00154
13214.8	0.00364	0.00383	0.00273	0.00292	0.00328	0.00343
13224.8	0.00535	0.00469	0.00514	0.00651	0.00575	0.00581
13234.8	0.0102	0.00955	0.00882	0.01015	0.00985	0.00983
13244.2	0.01646	0.01566	0.01603	0.01609	0.01519	0.01647
13244.7	0.01655	0.016	0.01629	0.01643	0.01547	0.01682
13245.2	0.01655	0.01654	0.01654	0.01696	0.01635	0.01707
13245.7	0.01707	0.01715	0.01731	0.01774	0.01662	0.01721
13246.2	0.0178	0.01743	0.018	0.01831	0.01715	0.01749
13246.7	0.0182	0.01791	0.01813	0.01865	0.01754	0.01815
13247.2	0.01886	0.01854	0.01817	0.01899	0.0184	0.01858
13247.7	0.01935	0.0192	0.01897	0.01945	0.01979	0.01906
13248.2	0.01953	0.01998	0.01991	0.02008	0.02109	0.0201
13248.7	0.01994	0.02047	0.02026	0.02095	0.02119	0.02093
13249.2	0.02105	0.02113	0.02083	0.02205	0.02068	0.02142
13249.7	0.02249	0.02189	0.02181	0.02279	0.02197	0.0222
13250.2	0.02339	0.02234	0.0231	0.02315	0.02324	0.0231
13250.7	0.02385	0.02263	0.02382	0.02362	0.02356	0.02375
13251.2	0.02458	0.02316	0.02364	0.02448	0.02409	0.02449
13251.7	0.02572	0.02411	0.02432	0.02544	0.0247	0.02516
13252.2	0.02655	0.0251	0.02555	0.02621	0.02573	0.02587
13252.7	0.0269	0.02602	0.02619	0.02701	0.02693	0.02704
13253.2	0.02731	0.02677	0.0267	0.0282	0.02792	0.02821
13253.7	0.0289	0.02742	0.02745	0.02959	0.02886	0.02902
13254.2	0.03025	0.02843	0.02883	0.03057	0.02996	0.02974
13254.7	0.03099	0.02994	0.03052	0.03149	0.03091	0.03083
13255.2	0.03264	0.03156	0.03243	0.0328	0.03229	0.03213
13255.7	0.03396	0.03256	0.03334	0.03419	0.03316	0.03356
13256.2	0.03511	0.03364	0.0338	0.03548	0.03442	0.03527
13256.7	0.03654	0.03536	0.03489	0.03655	0.03547	0.03651
13257.2	0.03775	0.03711	0.03675	0.03781	0.03692	0.03763
13257.7	0.03905	0.03847	0.03885	0.03954	0.03844	0.03938
13258.2	0.04041	0.03964	0.03976	0.04137	0.04018	0.04128
13258.7	0.04176	0.04097	0.04102	0.04331	0.04273	0.04289
13259.2	0.04379	0.04293	0.04315	0.04526	0.04486	0.04504
13259.7	0.04588	0.04503	0.0448	0.0471	0.04666	0.04779
13260.2	0.04776	0.04708	0.04702	0.04913	0.04842	0.04965
13260.7	0.05003	0.04955	0.05022	0.05127	0.05089	0.05104
13261.2	0.05241	0.05197	0.05266	0.05351	0.05317	0.05344
13261.7	0.05505	0.05457	0.055	0.05604	0.05576	0.05652
13262.2	0.05805	0.0573	0.058	0.059	0.05912	0.0593
13262.7	0.06093	0.06013	0.06132	0.06231	0.06239	0.06216
13263.2	0.06386	0.0632	0.06497	0.06587	0.0653	0.06534
13263.7	0.06724	0.06694	0.06851	0.07006	0.06829	0.06938
13264.2	0.07154	0.07126	0.07238	0.0744	0.07269	0.0742
13264.7	0.07624	0.07583	0.07659	0.07877	0.07728	0.07891
13265.2	0.08151	0.08102	0.08172	0.08387	0.08294	0.08429
13265.7	0.08698	0.0862	0.08728	0.08936	0.08837	0.09004
13266.2	0.09262	0.09175	0.09243	0.09544	0.09394	0.09623
13266.7	0.09926	0.09832	0.0995	0.1023	0.10179	0.10304
13267.2	0.10581	0.10545	0.10728	0.10952	0.10887	0.11059
13267.7	0.11407	0.11323	0.1154	0.1179	0.1174	0.11986
13268.2	0.12449	0.12284	0.12537	0.12798	0.12826	0.13064
13268.7	0.1352	0.13429	0.13651	0.13963	0.13997	0.14248
13269.2	0.14697	0.14672	0.14897	0.15279	0.15309	0.15552
13269.7	0.16177	0.16144	0.16347	0.16828	0.16789	0.17201
13270.2	0.18034	0.17853	0.18209	0.18712	0.18702	0.19257
13270.7	0.20093	0.19904	0.20328	0.2097	0.20813	0.21605
13271.2	0.22598	0.22514	0.22993	0.23656	0.23713	0.24343
13271.7	0.25356	0.25373	0.25835	0.2668	0.26791	0.27431
13272.2	0.28792	0.28803	0.29205	0.30384	0.30288	0.31359
13272.7	0.33185	0.33019	0.33855	0.34959	0.35506	0.36122
13273.2	0.38179	0.3809	0.38878	0.40211	0.40594	0.41652
13273.7	0.4403	0.43815	0.44924	0.46289	0.46701	0.47951
13274.2	0.50801	0.50579	0.51904	0.53284	0.53635	0.55248
13274.7	0.58434	0.58045	0.5987	0.60825	0.61461	0.63119
13275.2	0.65853	0.65446	0.67252	0.68194	0.69012	0.70454
13275.7	0.72983	0.72732	0.74037	0.74875	0.75872	0.7697
13276.2	0.78397	0.78138	0.79452	0.80033	0.81218	0.81703
13276.7	0.82422	0.82168	0.83022	0.83518	0.84237	0.84999
13277.2	0.85184	0.84862	0.85469	0.85518	0.8626	0.86758
13277.7	0.86074	0.85947	0.86124	0.86172	0.86637	0.87171
13278.2	0.85993	0.85827	0.85931	0.85825	0.86214	0.86675
13278.7	0.85271	0.85101	0.85121	0.84917	0.85255	0.85659
13279.2	0.8427	0.84116	0.84001	0.83796	0.8403	0.84368
13279.7	0.83161	0.83042	0.82803	0.82668	0.82645	0.83052
13280.2	0.82221	0.82084	0.81822	0.81692	0.81726	0.82001
13280.7	0.81439	0.81267	0.81006	0.80898	0.80918	0.81134
13281.2	0.80986	0.80742	0.80552	0.80374	0.80365	0.80548
13281.7	0.80649	0.80453	0.8026	0.8015	0.80117	0.80172
13282.2	0.80512	0.80415	0.802	0.8014	0.80117	0.7996
13282.7	0.80642	0.80581	0.80421	0.80267	0.80365	0.80044
13283.2	0.80989	0.80872	0.80802	0.80648	0.80808	0.80448
13283.7	0.8161	0.81412	0.81281	0.81344	0.81388	0.81031
13284.2	0.8237	0.82147	0.8206	0.82201	0.82109	0.81727
13284.7	0.8317	0.8295	0.83053	0.83128	0.8301	0.82585
13285.2	0.84098	0.84015	0.8404	0.84185	0.83957	0.83737
13285.7	0.85281	0.85278	0.85375	0.85396	0.85252	0.85118
13286.2	0.86598	0.86524	0.86618	0.86712	0.86725	0.86557
13286.7	0.88027	0.87826	0.87891	0.88203	0.88222	0.88001
13287.2	0.89478	0.89254	0.89409	0.89751	0.89752	0.89419
13287.7	0.90849	0.90674	0.90866	0.91127	0.91177	0.90839
13288.2	0.92099	0.91981	0.92245	0.92348	0.92576	0.92224
13288.7	0.93352	0.93238	0.93337	0.93557	0.93745	0.93492
13289.2	0.94566	0.94311	0.94392	0.9466	0.94872	0.94567
13289.7	0.95362	0.95166	0.95345	0.9544	0.95696	0.95418
13290.2	0.95956	0.95876	0.95971	0.96015	0.96348	0.9607
13290.7	0.96465	0.9633	0.9638	0.96451	0.96685	0.9644
13291.2	0.96778	0.96568	0.96665	0.96621	0.96772	0.96503
13291.7	0.96738	0.96606	0.96775	0.96459	0.96748	0.96339
13292.2	0.96429	0.96397	0.96459	0.96074	0.96379	0.96008
13292.7	0.96029	0.95988	0.95779	0.95685	0.95838	0.95561
13293.2	0.95517	0.9546	0.95242	0.95258	0.95275	0.95094
13293.7	0.94898	0.94901	0.94686	0.94681	0.94753	0.94598
13294.2	0.94301	0.9437	0.9412	0.9414	0.94195	0.94104
13294.7	0.94023	0.93895	0.93752	0.93777	0.93826	0.93752
13295.2	0.93796	0.93594	0.93504	0.93522	0.93636	0.93552
13295.7	0.93575	0.9341	0.93537	0.93387	0.93604	0.93459
13296.2	0.93508	0.93321	0.93534	0.93395	0.93621	0.93509
13296.7	0.93654	0.93472	0.93606	0.93571	0.93766	0.93701
13297.2	0.93909	0.93744	0.93836	0.93878	0.94012	0.9393
13297.7	0.94176	0.94036	0.94115	0.9419	0.94393	0.94251
13298.2	0.94512	0.94392	0.94497	0.94532	0.94823	0.947
13298.7	0.95032	0.94899	0.95016	0.95046	0.953	0.95215
13299.2	0.95682	0.95527	0.95646	0.95699	0.95934	0.95805
13299.7	0.96287	0.96239	0.96287	0.96379	0.96576	0.96448
13300.2	0.97007	0.96996	0.97009	0.97149	0.97455	0.97201
13300.7	0.97818	0.97799	0.97863	0.98049	0.98333	0.98199
13301.2	0.98722	0.98665	0.98792	0.9897	0.99306	0.99203
13301.7	0.99624	0.99556	0.99748	0.99826	1.00345	1.00101
13302.2	1.00568	1.00492	1.00705	1.00689	1.01174	1.01091
13302.7	1.0148	1.01389	1.01522	1.01605	1.02006	1.02007
13303.2	1.02309	1.02244	1.02381	1.02473	1.02812	1.02775
13303.7	1.03042	1.02966	1.03158	1.03162	1.03496	1.03409
13304.2	1.03617	1.03509	1.03667	1.03673	1.04039	1.03891
13304.7	1.04007	1.03934	1.03929	1.04058	1.0428	1.04209
13305.2	1.0414	1.04151	1.04111	1.04225	1.04381	1.04293
13305.7	1.04058	1.04118	1.04137	1.0413	1.04265	1.04148
13306.2	1.03876	1.03872	1.03932	1.0388	1.03974	1.03887
13306.7	1.0353	1.03473	1.03518	1.03525	1.03612	1.03563
13307.2	1.03063	1.03051	1.02956	1.03055	1.0316	1.03196
13307.7	1.02533	1.02712	1.02458	1.02502	1.02777	1.02817
13308.2	1.02018	1.02352	1.02121	1.01982	1.02367	1.02348
13308.7	1.01643	1.01872	1.01818	1.0159	1.01953	1.01886
13309.2	1.0134	1.01393	1.01357	1.01296	1.01647	1.01544
13309.7	1.00998	1.00998	1.00978	1.01004	1.0136	1.01283
13310.2	1.00664	1.0074	1.00694	1.00732	1.01057	1.01059
13310.7	1.00428	1.00549	1.00464	1.00531	1.00832	1.00856
13311.2	1.0027	1.00329	1.00352	1.00393	1.006	1.00697
13311.7	1.00054	1.00176	1.00365	1.00286	1.00416	1.00581
13312.2	0.99912	1.00059	1.00264	1.00169	1.00398	1.00551
13312.7	0.99906	0.99959	1.00062	1.00088	1.00461	1.00557
13313.2	0.99816	0.99949	0.99996	1.0005	1.00391	1.00473
13313.7	0.99765	0.99871	0.9999	0.99942	1.00298	1.00409
13314.2	0.99768	0.99701	0.99921	0.99845	1.0026	1.00415
13314.7	0.99691	0.99589	0.99762	0.99844	1.00168	1.00353
13315.2	0.9959	0.99484	0.99638	0.99791	0.99994	1.00167
13315.7	0.99457	0.99384	0.99504	0.99608	0.99789	0.99947
13316.2	0.99295	0.99333	0.99232	0.99406	0.99669	0.998
13316.7	0.99118	0.99192	0.98998	0.99212	0.99553	0.99687
13317.2	0.98916	0.98972	0.98909	0.99014	0.99429	0.99562
13317.7	0.98798	0.9881	0.9884	0.98908	0.99319	0.99519
13318.2	0.98811	0.98773	0.98796	0.98888	0.99187	0.99528
13318.7	0.98846	0.98803	0.9882	0.98922	0.99214	0.99562
13319.2	0.98787	0.98867	0.98893	0.99037	0.9935	0.99651
13319.7	0.98908	0.98988	0.99045	0.99177	0.99516	0.99754
13320.2	0.99257	0.99125	0.99262	0.99331	0.99657	0.99878
13320.7	0.99511	0.99336	0.99476	0.99571	0.99936	1.00113
13321.2	0.99799	0.99676	0.99769	0.99869	1.00285	1.0043
13321.7	1.0005	1.0006	1.00068	1.00195	1.00558	1.00706
13322.2	1.00312	1.00425	1.00411	1.00541	1.00896	1.01077
13322.7	1.00693	1.00777	1.00799	1.0087	1.01279	1.01522
13323.2	1.01078	1.01057	1.012	1.01266	1.01688	1.01868
13323.7	1.01477	1.01375	1.01642	1.01813	1.02053	1.02247
13324.2	1.0197	1.01826	1.02085	1.02387	1.0253	1.02702
13325.6	1.03157	1.02967	1.03376	1.03461	1.03721	1.03761
13327	1.04356	1.04129	1.04393	1.0451	1.04704	1.04798
13328.4	1.05441	1.05107	1.05293	1.05433	1.05594	1.0571
13329.9	1.06033	1.05774	1.05702	1.05926	1.06081	1.06211
13331.3	1.05894	1.05927	1.05843	1.05918	1.06167	1.06128
13332.8	1.05545	1.05565	1.05654	1.0569	1.05841	1.05807
13334.3	1.0513	1.05082	1.05108	1.05087	1.05215	1.05206
13335.9	1.04594	1.04413	1.04552	1.04378	1.0451	1.04431
13337.4	1.03712	1.03647	1.03628	1.03695	1.03771	1.03599
13339	1.02924	1.02925	1.02933	1.02928	1.03072	1.02927
13340.5	1.02388	1.02234	1.02203	1.02178	1.02308	1.02252
13342.1	1.01643	1.01632	1.0158	1.01599	1.01716	1.01704
13343.8	1.01204	1.01071	1.00942	1.01064	1.01269	1.01182
13345.4	1.00547	1.00562	1.00647	1.00554	1.00686	1.00585
13347	0.99987	1.00133	1.00072	0.99913	1.00038	0.99986
13348.7	0.99271	0.99409	0.99133	0.99299	0.99307	0.99298
13350.4	0.9851	0.98648	0.98636	0.98535	0.98585	0.98589
13352.1	0.97814	0.97943	0.97711	0.97798	0.97961	0.97948
13353.9	0.97244	0.97312	0.97198	0.97261	0.97381	0.97444
13355.6	0.96838	0.96813	0.96667	0.96844	0.96971	0.97129
13357.4	0.96652	0.96535	0.96474	0.96599	0.96729	0.96821
13359.2	0.96556	0.96621	0.96457	0.96545	0.96713	0.96829
13361	0.96857	0.96769	0.96648	0.96774	0.96984	0.97113
13362.8	0.97276	0.97212	0.97269	0.97277	0.9751	0.97539
13364.7	0.97839	0.97938	0.97841	0.97859	0.98136	0.98151
13366.5	0.98649	0.98734	0.9868	0.98691	0.98948	0.98992
13368.4	0.99498	0.99465	0.99464	0.99637	0.99779	0.99748
13370.3	1.00225	1.00171	1.00252	1.0029	1.00395	1.00444
13372.2	1.00715	1.00767	1.00649	1.00796	1.00912	1.00981
13374.2	1.01038	1.01045	1.01065	1.01045	1.0121	1.01316
13376.1	1.01282	1.01228	1.01215	1.01251	1.01364	1.01506
13378.1	1.01428	1.01411	1.01432	1.01417	1.01499	1.01629
13380.1	1.01383	1.01537	1.01362	1.01449	1.01485	1.01612
13382.1	1.01392	1.01329	1.01346	1.01419	1.01406	1.01532
13384.2	1.01273	1.01131	1.01271	1.01308	1.01371	1.01505
13386.2	1.01211	1.01015	1.01154	1.01204	1.01307	1.01369
13388.3	1.01192	1.01006	1.01034	1.01114	1.01242	1.01243
13390.4	1.01065	1.00935	1.00897	1.01016	1.01166	1.01307
13392.5	1.00963	1.01011	1.00968	1.00973	1.01066	1.01338
13394.6	1.01001	1.00991	1.01056	1.00944	1.0115	1.014
13396.8	1.01032	1.01097	1.0116	1.01216	1.01258	1.01342
13399	1.01081	1.01081	1.01169	1.01145	1.01228	1.01193
13401.2	1.01106	1.00953	1.00987	1.00865	1.01119	1.00983
13403.4	1.00738	1.00684	1.00499	1.00613	1.00745	1.00628
13405.6	1.00146	1.002	1.00244	1.0011	1.00202	1.00228
13407.8	0.99547	0.99564	0.99382	0.99487	0.99649	0.99632
13410.1	0.98918	0.98879	0.98806	0.98906	0.99015	0.98973
13412.4	0.98338	0.98343	0.98167	0.98236	0.9829	0.98343
13414.7	0.97718	0.97907	0.97771	0.97741	0.97746	0.979
13417	0.97526	0.97439	0.9753	0.97476	0.97589	0.97673
13419.4	0.97433	0.97475	0.97369	0.97571	0.97584	0.97612
13421.7	0.97578	0.97633	0.97604	0.97699	0.9774	0.97726
13424.1	0.97894	0.9785	0.9787	0.97992	0.98039	0.97992
13426.5	0.98429	0.98246	0.982	0.98283	0.98393	0.98387
13428.9	0.98818	0.9872	0.98755	0.98717	0.98869	0.98876
13431.4	0.99275	0.99221	0.99089	0.99094	0.99354	0.99334
13433.8	0.9972	0.99609	0.99668	0.99687	0.99738	0.99767
13436.3	0.99999	1.00119	1.00073	1.00058	1.00065	1.00118
13438.8	1.00373	1.00398	1.00322	1.00375	1.00377	1.0037
13441.3	1.00637	1.00693	1.00655	1.00609	1.00622	1.00584
13443.8	1.0084	1.00854	1.00833	1.00725	1.00812	1.00741
13446.4	1.01021	1.01017	1.0094	1.00985	1.00995	1.00925
13449	1.01093	1.01099	1.0119	1.01138	1.0113	1.01097
13451.5	1.01103	1.01171	1.01187	1.01088	1.01172	1.01196
13454.2	1.01178	1.01144	1.01215	1.01204	1.01217	1.01264
13456.8	1.01216	1.01306	1.01374	1.0129	1.01392	1.01378
13459.4	1.01616	1.01492	1.01632	1.01573	1.01611	1.01534
13462.1	1.01707	1.01569	1.01753	1.01744	1.01741	1.01699
13464.8	1.01864	1.0165	1.01873	1.01721	1.01844	1.01821
13467.5	1.01726	1.01635	1.01706	1.01602	1.01838	1.0177
13470.2	1.01442	1.01364	1.01527	1.01363	1.01561	1.01419
13473	1.00961	1.00927	1.00949	1.00937	1.00927	1.00869
13475.7	1.00339	1.0026	1.0038	1.00178	1.00304	1.00338
13478.5	0.99705	0.99847	0.99908	0.99686	0.99776	0.99849
13481.3	0.99392	0.99404	0.9942	0.99497	0.99336	0.99411
13484.1	0.99078	0.98975	0.98932	0.99115	0.99042	0.99107
13487	0.98825	0.98894	0.98618	0.98814	0.98881	0.98948
13489.8	0.98581	0.98726	0.98786	0.98733	0.9889	0.98845
13492.7	0.98662	0.98616	0.98725	0.98597	0.98885	0.98739
13495.6	0.98685	0.98607	0.98752	0.98809	0.98772	0.98651
13498.5	0.98764	0.98794	0.9875	0.98856	0.98777	0.98736
13501.4	0.98932	0.98892	0.98889	0.98957	0.98984	0.98911
13504.4	0.99113	0.99086	0.99187	0.992	0.99218	0.99141
13507.3	0.99425	0.99369	0.99316	0.99552	0.99475	0.99457
13510.3	0.99845	0.99881	0.99779	0.99838	0.99845	0.99882
13513.3	1.00296	1.00334	1.00206	1.00267	1.00281	1.0039
13516.4	1.00648	1.00888	1.00866	1.00736	1.00798	1.00924
13519.4	1.01302	1.01281	1.01373	1.012	1.01249	1.01247
13522.5	1.0158	1.0156	1.01792	1.01595	1.01564	1.01534
13525.6	1.01835	1.01815	1.01906	1.0184	1.01782	1.01825
13528.7	1.01838	1.01869	1.01811	1.01881	1.01787	1.01879
13531.8	1.01733	1.01774	1.01772	1.01785	1.01707	1.01778
13534.9	1.01577	1.0152	1.01507	1.01397	1.01489	1.01485
13538.1	1.01169	1.01112	1.01185	1.01085	1.01177	1.01081
13541.3	1.00862	1.00881	1.00771	1.00634	1.00876	1.00599
13544.5	1.00214	1.00249	1.00388	1.00152	1.00319	1.00132
13547.7	0.99842	0.99818	0.99657	0.99703	0.99814	0.99757
13550.9	0.99351	0.99651	0.99405	0.99406	0.99397	0.9944
13554.2	0.99296	0.99361	0.99269	0.99179	0.99245	0.99233
13557.5	0.99063	0.99108	0.99216	0.9907	0.99231	0.99281
13560.8	0.99321	0.99164	0.99208	0.99087	0.9922	0.9929
13564.1	0.99227	0.99342	0.99233	0.99256	0.99279	0.99276
13567.4	0.99384	0.99416	0.99305	0.99426	0.99472	0.994
13570.8	0.9923	0.99409	0.994	0.99422	0.99416	0.99504
13574.1	0.99351	0.99414	0.99402	0.9932	0.99393	0.99437
13577.5	0.9934	0.99337	0.99517	0.99381	0.99304	0.99364
13580.9	0.99397	0.9941	0.99434	0.99396	0.99276	0.99401
13584.4	0.99589	0.9942	0.99491	0.99566	0.99505	0.99585
13587.8	0.9966	0.9966	0.99653	0.99786	0.99752	0.99861
13591.3	1.0002	1.00032	0.99982	0.99867	1.00042	1.00098
13594.8	1.00327	1.00443	1.00213	1.00216	1.00321	1.00355
13598.3	1.00681	1.00676	1.00539	1.00602	1.00519	1.00637
13601.8	1.00819	1.00847	1.00628	1.00881	1.00746	1.00899
13605.3	1.01066	1.01001	1.01108	1.01103	1.00933	1.00995
13608.9	1.01145	1.01013	1.01058	1.01226	1.00966	1.01007
13612.5	1.00903	1.00964	1.00904	1.00953	1.00907	1.00941
13616.1	1.00708	1.00646	1.00712	1.0071	1.007	1.00684
13619.7	1.00399	1.0028	1.00417	1.00354	1.00363	1.00316
13623.3	0.99934	0.99862	1.00027	0.99852	0.99917	0.99906
13627	0.9965	0.99625	0.99467	0.99559	0.99566	0.99564
13630.7	0.99317	0.99449	0.99347	0.99433	0.99292	0.99346
13634.4	0.99423	0.99286	0.99259	0.99275	0.99188	0.99196
13638.1	0.99234	0.99156	0.99229	0.99281	0.99249	0.99155
13641.8	0.9921	0.99287	0.9921	0.99223	0.99304	0.99209
13645.6	0.9929	0.99215	0.99193	0.99317	0.99282	0.99268
13649.3	0.99418	0.9924	0.99388	0.99491	0.99336	0.99325
13653.1	0.99411	0.99394	0.99572	0.99506	0.99493	0.99432
13656.9	0.99494	0.99476	0.99384	0.99586	0.99446	0.99502
13660.8	0.99476	0.99494	0.99444	0.99551	0.99483	0.99565
13664.6	0.99549	0.99616	0.99439	0.99467	0.99474	0.99508
13668.5	0.99428	0.99435	0.995	0.99484	0.99464	0.99478
13672.4	0.99544	0.99569	0.99446	0.99685	0.9954	0.99541
13676.3	0.99631	0.99866	0.99627	0.99804	0.99815	0.99637
13680.2	0.99751	0.99944	0.99922	1.00072	1.00006	0.99917
13684.1	1.00144	0.9998	1.00256	1.00125	1.00056	1.00152
13688.1	1.00335	1.00236	1.0023	1.00236	1.00173	1.00276
13692.1	1.00308	1.0048	1.0031	1.00355	1.00358	1.00348
13696.1	1.00371	1.00392	1.0055	1.00364	1.00346	1.00323
13700.1	1.0036	1.00433	1.00428	1.00374	1.0036	1.00228
13704.1	1.00362	1.00394	1.00339	1.00399	1.00313	1.00213
13708.2	1.0032	1.00206	1.00233	1.00342	1.00268	1.00122
13712.3	1.00091	1.00072	1.00106	0.99878	1.00056	0.99977
13716.3	0.99831	0.99635	0.99791	0.99624	0.9978	0.99819
13720.5	0.99569	0.99487	0.9947	0.99553	0.99453	0.99529
13724.6	0.99295	0.99142	0.99228	0.99251	0.99249	0.99111
13728.7	0.9905	0.9907	0.98963	0.99046	0.99017	0.98934
13732.9	0.98881	0.98885	0.98901	0.99047	0.98892	0.9894
13737.1	0.99178	0.99161	0.99098	0.9921	0.98964	0.99141
13741.3	0.99237	0.99356	0.9942	0.99335	0.99268	0.99393
13745.5	0.99528	0.99559	0.99533	0.99506	0.99604	0.99582
13749.8	0.99934	0.99854	0.99869	0.99792	0.99802	0.99757
13754.1	1.0005	0.9998	1.00138	1.00038	0.99945	0.99974
13758.3	1.00094	1.00281	1.00163	1.00246	1.00264	1.00165
13762.6	1.00335	1.00399	1.00505	1.00444	1.00455	1.00359
13767	1.00674	1.00595	1.00675	1.00476	1.00516	1.00476
13771.3	1.0051	1.00615	1.00702	1.006	1.00603	1.0073
13775.7	1.00721	1.00717	1.00752	1.00529	1.00774	1.00756
13780.1	1.00887	1.0079	1.00724	1.00797	1.00848	1.00769
13784.5	1.00828	1.00784	1.00854	1.00844	1.00923	1.00962
13788.9	1.009	1.00946	1.00759	1.00848	1.00971	1.01045
13793.3	1.00926	1.00913	1.00839	1.00922	1.0099	1.00928
13797.8	1.00928	1.00881	1.00748	1.00841	1.00983	1.008
13802.2	1.00822	1.00733	1.00832	1.00766	1.00913	1.00782
13806.7	1.00661	1.00649	1.00759	1.00755	1.00707	1.00745
13811.3	1.00459	1.00493	1.00481	1.00459	1.00522	1.00531
13815.8	1.00473	1.00438	1.00332	1.00415	1.00502	1.00437
13820.3	1.00457	1.00201	1.0022	1.00373	1.00523	1.00416
13824.9	1.00331	1.00352	1.00308	1.00298	1.00484	1.0041
13829.5	1.00345	1.00335	1.00288	1.00175	1.00364	1.00343
13834.1	1.00171	1.00293	1.00127	1.00248	1.00263	1.00252
13838.7	1.00085	1.00305	1.00099	1.00216	1.00246	1.00244
13843.4	1.00241	1.00201	1.00115	1.00195	1.00361	1.0034
13848	1.00364	1.00357	1.00368	1.00362	1.00446	1.00499
13852.7	1.00137	1.00414	1.00408	1.00448	1.00533	1.00657
13857.4	1.00771	1.00665	1.00617	1.00766	1.00876	1.00821
13862.2	1.01098	1.01053	1.01034	1.01088	1.01246	1.01292
13866.9	1.01495	1.01526	1.01553	1.01452	1.01765	1.01867
13869.8	1.01858	1.01971	1.01846	1.02016	1.02219	1.02309

## Sheet: PyHOMC-L3
Energy	Normalized Absorption	Normalized Absorption	Normalized Absorption	Normalized Absorption	Normalized Absorption	Normalized Absorption
eV
	0.5 V	0.6 V	0.7 V	0.8 V	0.9 V	1.0 V
11364.2	0.000215759	0.000128136	0.000333211	0.000176168	2.67468e-05	0.000326801
11364.5	0.000214118	0.000132266	0.000325465	0.000181211	3.48775e-05	0.000318546
11364.8	0.000212527	0.000136271	0.000317953	0.0001861	4.27618e-05	0.000310541
11365.1	0.000210887	0.000140402	0.000310207	0.000191143	5.08926e-05	0.000302286
11365.5	0.000209246	0.000144532	0.000302461	0.000196185	5.90233e-05	0.000294031
11365.8	0.000207655	0.000148537	0.000294949	0.000201075	6.69076e-05	0.000286026
11366.1	0.000206015	0.000152668	0.000287203	0.000206118	7.50383e-05	0.000277771
11366.4	0.000204424	0.000156673	0.000279691	0.000211007	8.29227e-05	0.000269766
11366.8	0.000202783	0.000160803	0.000271945	0.00021605	9.10534e-05	0.000261511
11367.1	0.000201143	0.000164934	0.000264199	0.000221093	9.91841e-05	0.000253256
11367.4	0.000199552	0.000168939	0.000256687	0.000225982	0.000107068	0.000245252
11367.8	0.000197911	0.000173069	0.000248941	0.000231025	0.000115199	0.000236996
11368.1	0.00019632	0.000177074	0.00024143	0.000235915	0.000123084	0.000228992
11368.4	0.00019468	0.000181205	0.000233683	0.000240957	0.000131214	0.000220737
11368.7	0.000193039	0.000185335	0.000225937	0.000246	0.000139345	0.000212482
11369	0.000191448	0.00018934	0.000218426	0.000250889	0.000147229	0.000204477
11369.4	0.000189808	0.000193471	0.000210679	0.000255932	0.00015536	0.000196222
11369.7	0.000188217	0.000197476	0.000203168	0.000260822	0.000163244	0.000188217
11370	0.000186576	0.000201606	0.000195422	0.000265864	0.000171375	0.000179962
11370.4	0.000184936	0.000205737	0.000187675	0.000270907	0.000179506	0.000171707
11370.7	0.000183345	0.000209742	0.000180164	0.000275797	0.00018739	0.000163702
11371	0.000181704	0.000213872	0.000172418	0.000280839	0.000195521	0.000155447
11371.3	0.000180064	0.000218003	0.000164671	0.000285882	0.000203652	0.000147192
11371.7	0.000178473	0.000222008	0.00015716	0.000290771	0.000211536	0.000139187
11372	0.000176832	0.000226138	0.000149413	0.000295814	0.000219667	0.000130932
11372.3	0.000175241	0.000230143	0.000141902	0.000300704	0.000227551	0.000122927
11372.6	0.000173601	0.000234274	0.000134156	0.000305746	0.000235682	0.000114672
11373	0.00017196	0.000238404	0.000126409	0.000310789	0.000243812	0.000106417
11373.3	0.000170369	0.000242409	0.000118898	0.000315679	0.000251697	9.84121e-05
11373.6	0.000168729	0.00024654	0.000111152	0.000320721	0.000259827	9.0157e-05
11374	0.000167088	0.00025067	0.000103405	0.000325764	0.000267958	8.1902e-05
11374.3	0.000165497	0.000254675	9.58939e-05	0.000330653	0.000275842	7.38971e-05
11374.6	0.000163856	0.000258805	8.81476e-05	0.000335696	0.000283973	6.56421e-05
11374.9	0.000162216	0.000262936	8.04014e-05	0.000340739	0.000292104	5.73871e-05
11375.2	0.000160625	0.000266941	7.28899e-05	0.000345628	0.000299988	4.93822e-05
11375.6	0.000158984	0.000271071	6.51436e-05	0.000350671	0.000308119	4.11272e-05
11375.9	0.000156319	0.000268888	5.90941e-05	0.00034735	0.000309889	3.40219e-05
11376.2	0.000151745	0.000254526	5.65184e-05	0.00032791	0.000299269	2.93616e-05
11376.6	0.000147028	0.000239715	5.38623e-05	0.000307862	0.000288318	2.45558e-05
11376.9	0.000142455	0.000225353	5.12866e-05	0.000288421	0.000277698	1.98955e-05
11377.2	0.000137738	0.000210542	4.86304e-05	0.000268373	0.000266747	1.50897e-05
11377.5	0.000133022	0.000195731	4.59743e-05	0.000248325	0.000255795	1.02838e-05
11377.9	0.000128448	0.000181369	4.33986e-05	0.000228885	0.000245176	5.62354e-06
11378.2	0.000123732	0.000166558	4.07425e-05	0.000208837	0.000234224	8.17672e-07
11378.5	0.000119015	0.000151747	3.80863e-05	0.000188789	0.000223273	-3.9882e-06
11378.8	0.000114442	0.000137385	3.55107e-05	0.000169349	0.000212653	-8.64844e-06
11379.2	0.000109725	0.000122574	3.28545e-05	0.000149301	0.000201701	-1.34543e-05
11379.5	0.000105009	0.000107763	3.01984e-05	0.000129253	0.00019075	-1.82602e-05
11379.8	0.000100435	9.34007e-05	2.76227e-05	0.000109813	0.00018013	-2.29204e-05
11380.1	9.57186e-05	7.85898e-05	2.49666e-05	8.97648e-05	0.000169179	-2.77263e-05
11380.5	9.10021e-05	6.37788e-05	2.23104e-05	6.97169e-05	0.000158227	-3.25322e-05
11380.8	8.62856e-05	4.89679e-05	1.96543e-05	4.9669e-05	0.000147276	-3.7338e-05
11381.1	8.17121e-05	3.46058e-05	1.70786e-05	3.02286e-05	0.000136656	-4.19983e-05
11381.5	7.69956e-05	1.97948e-05	1.44224e-05	1.01808e-05	0.000125705	-4.68041e-05
11381.8	7.22791e-05	4.98387e-06	1.17663e-05	-9.86714e-06	0.000114753	-5.161e-05
11382.1	6.77055e-05	-9.37825e-06	9.19063e-06	-2.93075e-05	0.000104134	-5.62702e-05
11382.4	6.2989e-05	-2.41892e-05	6.53448e-06	-4.93554e-05	9.31821e-05	-6.10761e-05
11382.8	5.82725e-05	-3.90001e-05	3.87833e-06	-6.94033e-05	8.22306e-05	-6.5882e-05
11383.1	5.36989e-05	-5.33623e-05	1.30267e-06	-8.88437e-05	7.1611e-05	-7.05422e-05
11383.4	4.89824e-05	-6.81732e-05	-1.35348e-06	-0.000108892	6.06595e-05	-7.53481e-05
11383.8	4.42659e-05	-8.29842e-05	-4.00963e-06	-0.000128939	4.9708e-05	-8.0154e-05
11384.1	3.96923e-05	-9.73463e-05	-6.5853e-06	-0.00014838	3.90883e-05	-8.48142e-05
11384.4	3.49758e-05	-0.000112157	-9.24145e-06	-0.000168428	2.81368e-05	-8.96201e-05
11384.7	3.02593e-05	-0.000126968	-1.18976e-05	-0.000188476	1.71853e-05	-9.4426e-05
11385.1	2.55428e-05	-0.000141779	-1.45537e-05	-0.000208524	6.23385e-06	-9.92318e-05
11385.4	2.09693e-05	-0.000156141	-1.71294e-05	-0.000227964	-4.38578e-06	-0.000103892
11385.7	1.62528e-05	-0.000170952	-1.97856e-05	-0.000248012	-1.53373e-05	-0.000108698
11386	1.29573e-05	-0.000171901	-2.12049e-05	-0.000249379	-1.91316e-05	-0.000104762
11386.4	1.02785e-05	-0.000167779	-2.21315e-05	-0.000243911	-2.02083e-05	-9.77655e-05
11386.7	7.51594e-06	-0.000163529	-2.3087e-05	-0.000238272	-2.13187e-05	-9.05508e-05
11387	4.7534e-06	-0.00015928	-2.40426e-05	-0.000232634	-2.24291e-05	-8.33361e-05
11387.3	2.07457e-06	-0.000155158	-2.49692e-05	-0.000227166	-2.35058e-05	-7.634e-05
11387.7	-6.87973e-07	-0.000150908	-2.59247e-05	-0.000221527	-2.46162e-05	-6.91253e-05
11388	-3.45052e-06	-0.000146658	-2.68803e-05	-0.000215888	-2.57265e-05	-6.19105e-05
11388.3	-6.21306e-06	-0.000142408	-2.78358e-05	-0.00021025	-2.68369e-05	-5.46958e-05
11388.6	-8.89189e-06	-0.000138287	-2.87624e-05	-0.000204782	-2.79136e-05	-4.76998e-05
11389	-1.16544e-05	-0.000134037	-2.9718e-05	-0.000199143	-2.9024e-05	-4.0485e-05
11389.3	-1.4417e-05	-0.000129787	-3.06735e-05	-0.000193505	-3.01344e-05	-3.32703e-05
11389.6	-1.71795e-05	-0.000125537	-3.16291e-05	-0.000187866	-3.12447e-05	-2.60556e-05
11390	-1.98583e-05	-0.000121416	-3.25557e-05	-0.000182398	-3.23215e-05	-1.90595e-05
11390.3	-2.26209e-05	-0.000117166	-3.35112e-05	-0.00017676	-3.34318e-05	-1.18448e-05
11390.6	-2.53834e-05	-0.000112916	-3.44668e-05	-0.000171121	-3.45422e-05	-4.63011e-06
11391	-2.8146e-05	-0.000108666	-3.54223e-05	-0.000165482	-3.56526e-05	2.5846e-06
11391.3	-3.08248e-05	-0.000104545	-3.63489e-05	-0.000160014	-3.67293e-05	9.58069e-06
11391.6	-3.35873e-05	-0.000100295	-3.73044e-05	-0.000154376	-3.78397e-05	1.67954e-05
11391.9	-3.63499e-05	-9.6045e-05	-3.826e-05	-0.000148737	-3.89501e-05	2.40101e-05
11392.2	-3.90287e-05	-9.19238e-05	-3.91866e-05	-0.000143269	-4.00268e-05	3.10062e-05
11392.6	-4.17913e-05	-8.76738e-05	-4.01421e-05	-0.000137631	-4.11371e-05	3.82209e-05
11392.9	-4.45538e-05	-8.34239e-05	-4.10977e-05	-0.000131992	-4.22475e-05	4.54356e-05
11393.2	-4.73163e-05	-7.91739e-05	-4.20532e-05	-0.000126353	-4.33579e-05	5.26503e-05
11393.6	-4.99952e-05	-7.50527e-05	-4.29798e-05	-0.000120886	-4.44346e-05	5.96464e-05
11393.9	-5.27577e-05	-7.08027e-05	-4.39354e-05	-0.000115247	-4.5545e-05	6.68611e-05
11394.2	-5.55203e-05	-6.65527e-05	-4.48909e-05	-0.000109608	-4.66554e-05	7.40758e-05
11394.5	-5.82828e-05	-6.23028e-05	-4.58465e-05	-0.00010397	-4.77657e-05	8.12905e-05
11394.9	-6.10453e-05	-5.80528e-05	-4.6802e-05	-9.8331e-05	-4.88761e-05	8.85053e-05
11395.2	-6.37242e-05	-5.39316e-05	-4.77286e-05	-9.28632e-05	-4.99528e-05	9.55013e-05
11395.5	-6.64867e-05	-4.96816e-05	-4.86842e-05	-8.72245e-05	-5.10632e-05	0.000102716
11395.9	-7.01336e-05	-4.65679e-05	-5.05499e-05	-8.3287e-05	-5.23284e-05	0.000105925
11396.2	-7.77604e-05	-4.85672e-05	-5.65113e-05	-8.70046e-05	-5.42906e-05	9.11083e-05
11396.5	-8.5156e-05	-5.05059e-05	-6.22921e-05	-9.06096e-05	-5.61933e-05	7.67405e-05
11396.8	-9.27827e-05	-5.25053e-05	-6.82535e-05	-9.43272e-05	-5.81555e-05	6.19237e-05
11397.2	-0.000100409	-5.45046e-05	-7.4215e-05	-9.80448e-05	-6.01177e-05	4.71069e-05
11397.5	-0.000108036	-5.65039e-05	-8.01764e-05	-0.000101762	-6.20799e-05	3.22901e-05
11397.8	-0.000115432	-5.84426e-05	-8.59572e-05	-0.000105367	-6.39826e-05	1.79223e-05
11398.1	-0.000123059	-6.0442e-05	-9.19186e-05	-0.000109085	-6.59448e-05	3.10557e-06
11398.5	-0.000130685	-6.24413e-05	-9.78801e-05	-0.000112803	-6.79069e-05	-1.17112e-05
11398.8	-0.000138312	-6.44406e-05	-0.000103842	-0.00011652	-6.98691e-05	-2.6528e-05
11399.1	-0.000145939	-6.64399e-05	-0.000109803	-0.000120238	-7.18313e-05	-4.13448e-05
11399.5	-0.000153334	-6.83787e-05	-0.000115584	-0.000123843	-7.3734e-05	-5.57126e-05
11399.8	-0.000160961	-7.0378e-05	-0.000121545	-0.000127561	-7.56962e-05	-7.05293e-05
11400.1	-0.000168588	-7.23773e-05	-0.000127507	-0.000131278	-7.76584e-05	-8.53461e-05
11400.5	-0.000176215	-7.43766e-05	-0.000133468	-0.000134996	-7.96205e-05	-0.000100163
11400.8	-0.000183841	-7.63759e-05	-0.00013943	-0.000138713	-8.15827e-05	-0.00011498
11401.1	-0.000191237	-7.83147e-05	-0.00014521	-0.000142318	-8.34854e-05	-0.000129347
11401.4	-0.000198864	-8.0314e-05	-0.000151172	-0.000146036	-8.54476e-05	-0.000144164
11401.8	-0.00020649	-8.23133e-05	-0.000157133	-0.000149754	-8.74098e-05	-0.000158981
11402.1	-0.000214117	-8.43126e-05	-0.000163095	-0.000153471	-8.9372e-05	-0.000173798
11402.4	-0.000221744	-8.6312e-05	-0.000169056	-0.000157189	-9.13341e-05	-0.000188615
11402.7	-0.000229139	-8.82507e-05	-0.000174837	-0.000160794	-9.32369e-05	-0.000202982
11403.1	-0.000236766	-9.025e-05	-0.000180798	-0.000164511	-9.5199e-05	-0.000217799
11403.4	-0.000244393	-9.22493e-05	-0.00018676	-0.000168229	-9.71612e-05	-0.000232616
11403.7	-0.00025202	-9.42487e-05	-0.000192721	-0.000171947	-9.91234e-05	-0.000247433
11404.1	-0.000259646	-9.6248e-05	-0.000198683	-0.000175664	-0.000101086	-0.000262249
11404.4	-0.000267042	-9.81867e-05	-0.000204463	-0.000179269	-0.000102988	-0.000276617
11404.7	-0.000274669	-0.000100186	-0.000210425	-0.000182987	-0.00010495	-0.000291434
11405	-0.000282295	-0.000102185	-0.000216386	-0.000186705	-0.000106913	-0.000306251
11405.4	-0.000289922	-0.000104185	-0.000222348	-0.000190422	-0.000108875	-0.000321068
11405.7	-0.000297549	-0.000106184	-0.000228309	-0.00019414	-0.000110837	-0.000335884
11406	-0.000294685	-0.000108508	-0.000230035	-0.000194972	-0.000115138	-0.0003342
11406.4	-0.000287485	-0.000110899	-0.000229923	-0.000194563	-0.000120294	-0.000325609
11406.7	-0.00028006	-0.000113364	-0.000229807	-0.000194142	-0.000125611	-0.000316751
11407	-0.000272635	-0.000115829	-0.000229692	-0.00019372	-0.000130929	-0.000307892
11407.3	-0.000265211	-0.000118294	-0.000229576	-0.000193298	-0.000136246	-0.000299033
11407.7	-0.000257786	-0.000120759	-0.00022946	-0.000192876	-0.000141563	-0.000290174
11408	-0.000250361	-0.000123225	-0.000229345	-0.000192454	-0.000146881	-0.000281315
11408.3	-0.000243161	-0.000125615	-0.000229232	-0.000192045	-0.000152037	-0.000272724
11408.6	-0.000235736	-0.00012808	-0.000229117	-0.000191624	-0.000157354	-0.000263865
11409	-0.000228311	-0.000130546	-0.000229001	-0.000191202	-0.000162672	-0.000255007
11409.3	-0.000220886	-0.000133011	-0.000228885	-0.00019078	-0.000167989	-0.000246148
11409.6	-0.000213462	-0.000135476	-0.00022877	-0.000190358	-0.000173306	-0.000237289
11410	-0.000206037	-0.000137941	-0.000228654	-0.000189936	-0.000178624	-0.00022843
11410.3	-0.000198837	-0.000140332	-0.000228542	-0.000189527	-0.00018378	-0.000219839
11410.6	-0.000191412	-0.000142797	-0.000228426	-0.000189106	-0.000189097	-0.00021098
11411	-0.000183987	-0.000145262	-0.000228311	-0.000188684	-0.000194415	-0.000202121
11411.3	-0.000176562	-0.000147727	-0.000228195	-0.000188262	-0.000199732	-0.000193263
11411.6	-0.000169137	-0.000150193	-0.000228079	-0.00018784	-0.000205049	-0.000184404
11411.9	-0.000161713	-0.000152658	-0.000227964	-0.000187418	-0.000210367	-0.000175545
11412.3	-0.000154288	-0.000155123	-0.000227848	-0.000186997	-0.000215684	-0.000166686
11412.6	-0.000147088	-0.000157514	-0.000227736	-0.000186588	-0.00022084	-0.000158095
11412.9	-0.000139663	-0.000159979	-0.00022762	-0.000186166	-0.000226158	-0.000149236
11413.2	-0.000132238	-0.000162444	-0.000227505	-0.000185744	-0.000231475	-0.000140377
11413.6	-0.000124813	-0.000164909	-0.000227389	-0.000185322	-0.000236792	-0.000131518
11413.9	-0.000117388	-0.000167374	-0.000227273	-0.000184901	-0.00024211	-0.00012266
11414.2	-0.000109964	-0.00016984	-0.000227158	-0.000184479	-0.000247427	-0.000113801
11414.6	-0.000102539	-0.000172305	-0.000227042	-0.000184057	-0.000252744	-0.000104942
11414.9	-9.51139e-05	-0.00017477	-0.000226926	-0.000183635	-0.000258062	-9.60828e-05
11415.2	-8.7914e-05	-0.000177161	-0.000226814	-0.000183226	-0.000263218	-8.74923e-05
11415.5	-8.04892e-05	-0.000179626	-0.000226699	-0.000182804	-0.000268535	-7.86334e-05
11415.9	-7.64214e-05	-0.000181256	-0.000225267	-0.000182492	-0.00027341	-7.29401e-05
11416.2	-8.28445e-05	-0.000180275	-0.000219724	-0.000182523	-0.000276902	-7.71395e-05
11416.5	-8.92675e-05	-0.000179295	-0.000214181	-0.000182554	-0.000280394	-8.13389e-05
11416.9	-9.56906e-05	-0.000178314	-0.000208639	-0.000182585	-0.000283886	-8.55383e-05
11417.2	-0.000102114	-0.000177334	-0.000203096	-0.000182616	-0.000287378	-8.97377e-05
11417.5	-0.000108537	-0.000176354	-0.000197553	-0.000182647	-0.00029087	-9.39371e-05
11417.9	-0.00011496	-0.000175373	-0.00019201	-0.000182677	-0.000294362	-9.81366e-05
11418.2	-0.000121188	-0.000174423	-0.000186635	-0.000182707	-0.000297748	-0.000102209
11418.5	-0.000127611	-0.000173442	-0.000181092	-0.000182738	-0.00030124	-0.000106408
11418.8	-0.000134034	-0.000172462	-0.000175549	-0.000182769	-0.000304732	-0.000110608
11419.2	-0.000140458	-0.000171481	-0.000170006	-0.0001828	-0.000308224	-0.000114807
11419.5	-0.000146881	-0.000170501	-0.000164463	-0.000182831	-0.000311716	-0.000119006
11419.8	-0.000153304	-0.000169521	-0.00015892	-0.000182862	-0.000315208	-0.000123206
11420.2	-0.000159727	-0.00016854	-0.000153378	-0.000182893	-0.0003187	-0.000127405
11420.5	-0.00016615	-0.00016756	-0.000147835	-0.000182923	-0.000322192	-0.000131605
11420.8	-0.000172573	-0.000166579	-0.000142292	-0.000182954	-0.000325684	-0.000135804
11421.1	-0.000178996	-0.000165599	-0.000136749	-0.000182985	-0.000329176	-0.000140003
11421.5	-0.000185419	-0.000164619	-0.000131206	-0.000183016	-0.000332668	-0.000144203
11421.8	-0.000191647	-0.000163668	-0.000125831	-0.000183046	-0.000336054	-0.000148275
11422.1	-0.000198071	-0.000162687	-0.000120288	-0.000183077	-0.000339546	-0.000152474
11422.5	-0.000204494	-0.000161707	-0.000114745	-0.000183108	-0.000343038	-0.000156674
11422.8	-0.000210917	-0.000160727	-0.000109202	-0.000183139	-0.00034653	-0.000160873
11423.1	-0.00021734	-0.000159746	-0.00010366	-0.000183169	-0.000350022	-0.000165073
11423.5	-0.000223763	-0.000158766	-9.81166e-05	-0.0001832	-0.000353514	-0.000169272
11423.8	-0.000230186	-0.000157785	-9.25737e-05	-0.000183231	-0.000357006	-0.000173471
11424.1	-0.000236609	-0.000156805	-8.70308e-05	-0.000183262	-0.000360498	-0.000177671
11424.4	-0.000243032	-0.000155825	-8.1488e-05	-0.000183293	-0.00036399	-0.00018187
11424.8	-0.000249455	-0.000154844	-7.59451e-05	-0.000183324	-0.000367482	-0.00018607
11425.1	-0.000255878	-0.000153864	-7.04022e-05	-0.000183355	-0.000370974	-0.000190269
11425.4	-0.000262301	-0.000152883	-6.48593e-05	-0.000183385	-0.000374466	-0.000194468
11425.8	-0.000268724	-0.000151903	-5.93164e-05	-0.000183416	-0.000377958	-0.000198668
11426.1	-0.000264611	-0.000153535	-6.57536e-05	-0.000180332	-0.000364492	-0.000197302
11426.4	-0.000259045	-0.000155527	-7.38433e-05	-0.000176818	-0.000348687	-0.000195169
11426.7	-0.000253647	-0.000157459	-8.16879e-05	-0.00017341	-0.000333362	-0.0001931
11427.1	-0.00024808	-0.000159451	-8.97775e-05	-0.000169896	-0.000317557	-0.000190967
11427.4	-0.000242514	-0.000161443	-9.78672e-05	-0.000166382	-0.000301752	-0.000188833
11427.7	-0.000236947	-0.000163435	-0.000105957	-0.000162868	-0.000285947	-0.0001867
11428.1	-0.000231381	-0.000165427	-0.000114047	-0.000159354	-0.000270143	-0.000184567
11428.4	-0.000225815	-0.000167419	-0.000122136	-0.000155839	-0.000254338	-0.000182433
11428.7	-0.000220248	-0.000169411	-0.000130226	-0.000152325	-0.000238533	-0.0001803
11429	-0.000214682	-0.000171404	-0.000138316	-0.000148811	-0.000222728	-0.000178167
11429.4	-0.000209115	-0.000173396	-0.000146405	-0.000145297	-0.000206924	-0.000176033
11429.7	-0.000203549	-0.000175388	-0.000154495	-0.000141783	-0.000191119	-0.0001739
11430	-0.000197982	-0.00017738	-0.000162585	-0.000138269	-0.000175314	-0.000171767
11430.4	-0.000192416	-0.000179372	-0.000170674	-0.000134755	-0.000159509	-0.000169633
11430.7	-0.000186849	-0.000181364	-0.000178764	-0.000131241	-0.000143705	-0.0001675
11431	-0.000181283	-0.000183356	-0.000186854	-0.000127727	-0.0001279	-0.000165367
11431.4	-0.000175716	-0.000185348	-0.000194943	-0.000124212	-0.000112095	-0.000163233
11431.7	-0.00017015	-0.00018734	-0.000203033	-0.000120698	-9.62905e-05	-0.0001611
11432	-0.000164583	-0.000189333	-0.000211123	-0.000117184	-8.04857e-05	-0.000158967
11432.4	-0.000159017	-0.000191325	-0.000219212	-0.00011367	-6.4681e-05	-0.000156833
11432.7	-0.00015345	-0.000193317	-0.000227302	-0.000110156	-4.88763e-05	-0.0001547
11433	-0.000147884	-0.000195309	-0.000235392	-0.000106642	-3.30715e-05	-0.000152567
11433.3	-0.000142317	-0.000197301	-0.000243482	-0.000103128	-1.72668e-05	-0.000150433
11433.7	-0.000136751	-0.000199293	-0.000251571	-9.96136e-05	-1.46205e-06	-0.0001483
11434	-0.000131184	-0.000201285	-0.000259661	-9.60994e-05	1.43427e-05	-0.000146167
11434.3	-0.000125618	-0.000203277	-0.000267751	-9.25853e-05	3.01474e-05	-0.000144033
11434.7	-0.000120051	-0.000205269	-0.00027584	-8.90712e-05	4.59522e-05	-0.0001419
11435	-0.000114485	-0.000207262	-0.00028393	-8.55571e-05	6.17569e-05	-0.000139767
11435.3	-0.000108918	-0.000209254	-0.00029202	-8.2043e-05	7.75616e-05	-0.000137633
11435.6	-0.000103352	-0.000211246	-0.000300109	-7.85288e-05	9.33664e-05	-0.0001355
11436	-9.92761e-05	-0.000206295	-0.000295643	-7.48788e-05	9.70998e-05	-0.000129993
11436.3	-9.64423e-05	-0.000195559	-0.000280713	-7.11156e-05	9.07737e-05	-0.000121676
11436.6	-9.36086e-05	-0.000184823	-0.000265784	-6.73524e-05	8.44476e-05	-0.000113358
11437	-9.07748e-05	-0.000174087	-0.000250854	-6.35892e-05	7.81216e-05	-0.00010504
11437.3	-8.7941e-05	-0.000163351	-0.000235924	-5.9826e-05	7.17955e-05	-9.67226e-05
11437.6	-8.51073e-05	-0.000152615	-0.000220995	-5.60628e-05	6.54694e-05	-8.84049e-05
11438	-8.22735e-05	-0.000141879	-0.000206065	-5.22996e-05	5.91434e-05	-8.00872e-05
11438.3	-7.94397e-05	-0.000131143	-0.000191135	-4.85364e-05	5.28173e-05	-7.17695e-05
11438.6	-7.6606e-05	-0.000120407	-0.000176205	-4.47732e-05	4.64913e-05	-6.34518e-05
11439	-7.37722e-05	-0.000109671	-0.000161276	-4.10099e-05	4.01652e-05	-5.51341e-05
11439.3	-7.09384e-05	-9.89351e-05	-0.000146346	-3.72467e-05	3.38391e-05	-4.68164e-05
11439.6	-6.81047e-05	-8.8199e-05	-0.000131416	-3.34835e-05	2.75131e-05	-3.84987e-05
11439.9	-6.52709e-05	-7.7463e-05	-0.000116487	-2.97203e-05	2.1187e-05	-3.0181e-05
11440.3	-6.24372e-05	-6.6727e-05	-0.000101557	-2.59571e-05	1.48609e-05	-2.18633e-05
11440.6	-5.96034e-05	-5.5991e-05	-8.66272e-05	-2.21939e-05	8.53486e-06	-1.35456e-05
11440.9	-5.67696e-05	-4.5255e-05	-7.16975e-05	-1.84307e-05	2.20879e-06	-5.22789e-06
11441.3	-5.39359e-05	-3.45189e-05	-5.67678e-05	-1.46675e-05	-4.11727e-06	3.08982e-06
11441.6	-5.11021e-05	-2.37829e-05	-4.18381e-05	-1.09042e-05	-1.04433e-05	1.14075e-05
11441.9	-4.82683e-05	-1.30469e-05	-2.69084e-05	-7.14104e-06	-1.67694e-05	1.97252e-05
11442.2	-4.54346e-05	-2.31087e-06	-1.19787e-05	-3.37782e-06	-2.30955e-05	2.80429e-05
11442.6	-4.26008e-05	8.42515e-06	2.95096e-06	3.85387e-07	-2.94215e-05	3.63606e-05
11442.9	-3.9767e-05	1.91612e-05	1.78807e-05	4.1486e-06	-3.57476e-05	4.46783e-05
11443.2	-3.69333e-05	2.98972e-05	3.28104e-05	7.91181e-06	-4.20737e-05	5.2996e-05
11443.6	-3.40995e-05	4.06332e-05	4.77401e-05	1.1675e-05	-4.83997e-05	6.13137e-05
11443.9	-3.12657e-05	5.13692e-05	6.26698e-05	1.54382e-05	-5.47258e-05	6.96314e-05
11444.2	-2.8432e-05	6.21053e-05	7.75995e-05	1.92014e-05	-6.10519e-05	7.79491e-05
11444.6	-2.55123e-05	7.31666e-05	9.29816e-05	2.30787e-05	-6.75696e-05	8.65189e-05
11444.9	-2.26786e-05	8.39026e-05	0.000107911	2.68419e-05	-7.38957e-05	9.48366e-05
11445.2	-1.98448e-05	9.46387e-05	0.000122841	3.06051e-05	-8.02218e-05	0.000103154
11445.6	-1.7011e-05	0.000105375	0.000137771	3.43683e-05	-8.65478e-05	0.000111472
11445.9	-1.0781e-05	0.000115204	0.000150763	4.02077e-05	-8.63451e-05	0.00011924
11446.2	4.50569e-06	0.000122614	0.00015859	5.15835e-05	-6.87321e-05	0.000125541
11446.5	1.97924e-05	0.000130025	0.000166417	6.29594e-05	-5.11192e-05	0.000131843
11446.9	3.50791e-05	0.000137435	0.000174244	7.43352e-05	-3.35063e-05	0.000138144
11447.2	5.03658e-05	0.000144846	0.000182071	8.57111e-05	-1.58933e-05	0.000144445
11447.5	6.56525e-05	0.000152256	0.000189898	9.70869e-05	1.71961e-06	0.000150747
11447.9	8.09392e-05	0.000159667	0.000197725	0.000108463	1.93325e-05	0.000157048
11448.2	9.62259e-05	0.000167078	0.000205552	0.000119839	3.69455e-05	0.000163349
11448.5	0.000111513	0.000174488	0.000213379	0.000131214	5.45584e-05	0.000169651
11448.9	0.000126799	0.000181899	0.000221206	0.00014259	7.21714e-05	0.000175952
11449.2	0.000142086	0.000189309	0.000229033	0.000153966	8.97843e-05	0.000182254
11449.5	0.000157836	0.000196944	0.000237098	0.000165687	0.000107931	0.000188746
11449.9	0.000173123	0.000204355	0.000244925	0.000177062	0.000125544	0.000195047
11450.2	0.000188409	0.000211765	0.000252752	0.000188438	0.000143157	0.000201349
11450.5	0.000203696	0.000219176	0.000260579	0.000199814	0.00016077	0.00020765
11450.9	0.000218983	0.000226586	0.000268406	0.00021119	0.000178383	0.000213951
11451.2	0.000234269	0.000233997	0.000276233	0.000222566	0.000195996	0.000220253
11451.5	0.000249556	0.000241407	0.00028406	0.000233942	0.000213609	0.000226554
11451.8	0.000264843	0.000248818	0.000291887	0.000245318	0.000231222	0.000232855
11452.2	0.00028013	0.000256229	0.000299714	0.000256693	0.000248834	0.000239157
11452.5	0.000295416	0.000263639	0.000307541	0.000268069	0.000266447	0.000245458
11452.8	0.000310703	0.00027105	0.000315368	0.000279445	0.00028406	0.00025176
11453.2	0.000326453	0.000278685	0.000323432	0.000291166	0.000302207	0.000258252
11453.5	0.00034174	0.000286095	0.000331259	0.000302541	0.00031982	0.000264553
11453.8	0.000357026	0.000293506	0.000339086	0.000313917	0.000337433	0.000270855
11454.2	0.000372313	0.000300916	0.000346913	0.000325293	0.000355046	0.000277156
11454.5	0.0003876	0.000308327	0.00035474	0.000336669	0.000372659	0.000283457
11454.8	0.000402886	0.000315737	0.000362567	0.000348045	0.000390272	0.000289759
11455.1	0.000418173	0.000323148	0.000370394	0.000359421	0.000407885	0.00029606
11455.5	0.00043346	0.000330559	0.000378221	0.000370796	0.000425498	0.000302362
11455.8	0.000448819	0.000337942	0.000386287	0.000382067	0.000442808	0.000308911
11456.1	0.000467021	0.000344675	0.000402458	0.000390205	0.000450664	0.000323839
11456.5	0.000484687	0.000351209	0.000418154	0.000398103	0.00045829	0.000338329
11456.8	0.000502354	0.000357743	0.000433849	0.000406002	0.000465916	0.000352818
11457.1	0.000520021	0.000364277	0.000449545	0.0004139	0.000473541	0.000367307
11457.5	0.000537687	0.000370811	0.000465241	0.000421798	0.000481167	0.000381796
11457.8	0.000555354	0.000377345	0.000480937	0.000429697	0.000488792	0.000396286
11458.1	0.00057302	0.000383879	0.000496632	0.000437595	0.000496418	0.000410775
11458.5	0.000590687	0.000390413	0.000512328	0.000445494	0.000504043	0.000425264
11458.8	0.000608889	0.000397145	0.0005285	0.000453632	0.0005119	0.000440192
11459.1	0.000626556	0.000403679	0.000544195	0.00046153	0.000519526	0.000454682
11459.5	0.000644222	0.000410213	0.000559891	0.000469429	0.000527151	0.000469171
11459.8	0.000661889	0.000416747	0.000575587	0.000477327	0.000534777	0.00048366
11460.1	0.000679556	0.000423281	0.000591283	0.000485225	0.000542402	0.000498149
11460.5	0.000697222	0.000429815	0.000606978	0.000493124	0.000550028	0.000512639
11460.8	0.000714889	0.000436349	0.000622674	0.000501022	0.000557653	0.000527128
11461.1	0.000733091	0.000443081	0.000638845	0.00050916	0.00056551	0.000542056
11461.5	0.000750758	0.000449615	0.000654541	0.000517059	0.000573135	0.000556545
11461.8	0.000768424	0.000456149	0.000670237	0.000524957	0.000580761	0.000571035
11462.1	0.000786091	0.000462684	0.000685933	0.000532855	0.000588387	0.000585524
11462.4	0.000803757	0.000469218	0.000701628	0.000540754	0.000596012	0.000600013
11462.8	0.000821424	0.000475752	0.000717324	0.000548652	0.000603638	0.000614502
11463.1	0.000839626	0.000482484	0.000733495	0.00055679	0.000611494	0.000629431
11463.4	0.000857293	0.000489018	0.000749191	0.000564689	0.00061912	0.00064392
11463.8	0.000874959	0.000495552	0.000764887	0.000572587	0.000626745	0.000658409
11464.1	0.000892626	0.000502086	0.000780583	0.000580485	0.000634371	0.000672898
11464.4	0.000910293	0.00050862	0.000796278	0.000588384	0.000641997	0.000687388
11464.8	0.000927959	0.000515154	0.000811974	0.000596282	0.000649622	0.000701877
11465.1	0.000946161	0.000521886	0.000828145	0.00060442	0.000657479	0.000716805
11465.4	0.000963828	0.00052842	0.000843841	0.000612319	0.000665104	0.000731295
11465.8	0.000981495	0.000534954	0.000859537	0.000620217	0.00067273	0.000745784
11466.1	0.001	0.000558841	0.000884719	0.000646092	0.000705014	0.000771673
11466.4	0.00103	0.000585122	0.000911209	0.000674447	0.000740699	0.000799135
11466.8	0.00105	0.000611403	0.000937699	0.000702802	0.000776385	0.000826596
11467.1	0.00108	0.00063848	0.000964992	0.000732017	0.000813151	0.00085489
11467.4	0.0011	0.000664761	0.000991482	0.000760372	0.000848837	0.000882352
11467.8	0.00113	0.000691041	0.00102	0.000788727	0.000884522	0.000909813
11468.1	0.00115	0.000717322	0.00104	0.000817082	0.000920207	0.000937275
11468.4	0.00118	0.000743603	0.00107	0.000845437	0.000955893	0.000964737
11468.8	0.0012	0.00077068	0.0011	0.000874651	0.000992659	0.00099303
11469.1	0.00122	0.000796961	0.00112	0.000903006	0.00103	0.00102
11469.4	0.00125	0.000823241	0.00115	0.000931361	0.00106	0.00105
11469.7	0.00127	0.000849522	0.00118	0.000959716	0.0011	0.00108
11470.1	0.0013	0.000875803	0.0012	0.000988071	0.00114	0.0011
11470.4	0.00132	0.00090288	0.00123	0.00102	0.00117	0.00113
11470.7	0.00135	0.000929161	0.00126	0.00105	0.00121	0.00116
11471.1	0.00137	0.000955442	0.00128	0.00107	0.00124	0.00119
11471.4	0.0014	0.000981722	0.00131	0.0011	0.00128	0.00121
11471.7	0.00142	0.00101	0.00134	0.00113	0.00131	0.00124
11472.1	0.00144	0.00104	0.00136	0.00116	0.00135	0.00127
11472.4	0.00147	0.00106	0.00139	0.00119	0.00139	0.0013
11472.7	0.00149	0.00109	0.00142	0.00122	0.00142	0.00132
11473.1	0.00152	0.00111	0.00144	0.00124	0.00146	0.00135
11473.4	0.00154	0.00114	0.00147	0.00127	0.00149	0.00138
11473.7	0.00157	0.00117	0.0015	0.0013	0.00153	0.00141
11474.1	0.00159	0.00119	0.00152	0.00133	0.00157	0.00143
11474.4	0.00162	0.00122	0.00155	0.00136	0.0016	0.00146
11474.7	0.00164	0.00125	0.00158	0.00139	0.00164	0.00149
11475.1	0.00166	0.00127	0.0016	0.00142	0.00168	0.00152
11475.4	0.00169	0.0013	0.00163	0.00145	0.00171	0.00155
11475.7	0.00171	0.00133	0.00166	0.00147	0.00175	0.00157
11476	0.00174	0.00136	0.00168	0.0015	0.00178	0.0016
11476.4	0.00176	0.00139	0.0017	0.00154	0.0018	0.00162
11476.7	0.00179	0.00143	0.00171	0.00157	0.00183	0.00165
11477	0.00181	0.00146	0.00173	0.0016	0.00186	0.00167
11477.4	0.00183	0.0015	0.00175	0.00163	0.00188	0.00169
11477.7	0.00186	0.00153	0.00177	0.00166	0.00191	0.00172
11478	0.00188	0.00157	0.00179	0.00169	0.00194	0.00174
11478.4	0.00191	0.0016	0.0018	0.00172	0.00196	0.00177
11478.7	0.00193	0.00164	0.00182	0.00175	0.00199	0.00179
11479	0.00196	0.00167	0.00184	0.00178	0.00202	0.00182
11479.4	0.00198	0.00171	0.00186	0.00181	0.00204	0.00184
11479.7	0.002	0.00174	0.00188	0.00184	0.00207	0.00186
11480	0.00203	0.00178	0.00189	0.00188	0.0021	0.00189
11480.4	0.00205	0.00181	0.00191	0.00191	0.00212	0.00191
11480.7	0.00208	0.00185	0.00193	0.00194	0.00215	0.00194
11481	0.0021	0.00188	0.00195	0.00197	0.00218	0.00196
11481.4	0.00212	0.00192	0.00197	0.002	0.0022	0.00198
11481.7	0.00215	0.00195	0.00198	0.00203	0.00223	0.00201
11482	0.00217	0.00199	0.002	0.00206	0.00226	0.00203
11482.4	0.0022	0.00202	0.00202	0.00209	0.00228	0.00206
11482.7	0.00222	0.00206	0.00204	0.00212	0.00231	0.00208
11483	0.00225	0.00209	0.00206	0.00216	0.00234	0.00211
11483.4	0.00227	0.00213	0.00207	0.00219	0.00236	0.00213
11483.7	0.00229	0.00216	0.00209	0.00222	0.00239	0.00215
11484	0.00232	0.0022	0.00211	0.00225	0.00242	0.00218
11484.4	0.00234	0.00223	0.00213	0.00228	0.00244	0.0022
11484.7	0.00237	0.00227	0.00215	0.00231	0.00247	0.00223
11485	0.00239	0.0023	0.00216	0.00234	0.0025	0.00225
11485.4	0.00242	0.00234	0.00218	0.00237	0.00252	0.00227
11485.7	0.00244	0.00237	0.0022	0.0024	0.00255	0.0023
11486	0.00248	0.00241	0.00224	0.00245	0.00259	0.00234
11486.4	0.00254	0.00246	0.0023	0.0025	0.00263	0.00239
11486.7	0.0026	0.00251	0.00235	0.00255	0.00267	0.00244
11487	0.00265	0.00256	0.0024	0.0026	0.00272	0.00249
11487.4	0.00271	0.00261	0.00246	0.00265	0.00276	0.00254
11487.7	0.00276	0.00266	0.00251	0.0027	0.0028	0.00259
11488	0.00281	0.00271	0.00256	0.00275	0.00285	0.00264
11488.4	0.00287	0.00276	0.00262	0.0028	0.00289	0.00269
11488.7	0.00292	0.00281	0.00267	0.00285	0.00293	0.00274
11489	0.00298	0.00285	0.00272	0.0029	0.00298	0.00278
11489.4	0.00303	0.0029	0.00278	0.00295	0.00302	0.00283
11489.7	0.00309	0.00295	0.00283	0.00301	0.00306	0.00288
11490	0.00314	0.003	0.00288	0.00306	0.00311	0.00293
11490.4	0.0032	0.00305	0.00294	0.00311	0.00315	0.00298
11490.7	0.00325	0.0031	0.00299	0.00316	0.00319	0.00303
11491	0.00331	0.00315	0.00305	0.00321	0.00324	0.00308
11491.4	0.00336	0.00319	0.0031	0.00326	0.00328	0.00313
11491.7	0.00342	0.00324	0.00315	0.00331	0.00332	0.00318
11492	0.00347	0.00329	0.00321	0.00336	0.00337	0.00323
11492.4	0.00353	0.00334	0.00326	0.00341	0.00341	0.00328
11492.7	0.00358	0.00339	0.00331	0.00346	0.00345	0.00333
11493	0.00364	0.00344	0.00337	0.00351	0.0035	0.00338
11493.4	0.00369	0.00349	0.00342	0.00356	0.00354	0.00343
11493.7	0.00375	0.00354	0.00347	0.00362	0.00358	0.00348
11494	0.0038	0.00358	0.00353	0.00367	0.00363	0.00353
11494.4	0.00386	0.00363	0.00358	0.00372	0.00367	0.00358
11494.7	0.00391	0.00368	0.00363	0.00377	0.00371	0.00363
11495	0.00397	0.00373	0.00369	0.00382	0.00376	0.00368
11495.4	0.00402	0.00378	0.00374	0.00387	0.0038	0.00372
11495.7	0.00408	0.00383	0.00379	0.00392	0.00384	0.00378
11496	0.00414	0.00389	0.00385	0.00398	0.0039	0.00383
11496.4	0.00421	0.00396	0.00391	0.00405	0.00397	0.00388
11496.7	0.00429	0.00403	0.00398	0.00413	0.00403	0.00393
11497	0.00436	0.0041	0.00404	0.0042	0.0041	0.00399
11497.4	0.00443	0.00417	0.0041	0.00427	0.00416	0.00404
11497.7	0.00451	0.00424	0.00416	0.00434	0.00423	0.00409
11498	0.00458	0.00431	0.00422	0.00441	0.00429	0.00415
11498.4	0.00465	0.00438	0.00429	0.00448	0.00436	0.0042
11498.7	0.00472	0.00444	0.00435	0.00455	0.00442	0.00425
11499	0.00479	0.00451	0.00441	0.00462	0.00448	0.0043
11499.4	0.00487	0.00458	0.00447	0.0047	0.00455	0.00436
11499.7	0.00494	0.00465	0.00454	0.00477	0.00461	0.00441
11500	0.00501	0.00472	0.0046	0.00484	0.00468	0.00447
11500.4	0.00509	0.00479	0.00466	0.00491	0.00474	0.00452
11500.7	0.00516	0.00486	0.00472	0.00498	0.00481	0.00457
11501	0.00523	0.00493	0.00479	0.00505	0.00487	0.00463
11501.4	0.0053	0.005	0.00485	0.00512	0.00494	0.00468
11501.7	0.00538	0.00506	0.00491	0.00519	0.005	0.00473
11502	0.00545	0.00514	0.00497	0.00527	0.00507	0.00478
11502.4	0.00552	0.0052	0.00503	0.00534	0.00513	0.00484
11502.7	0.0056	0.00527	0.0051	0.00541	0.0052	0.00489
11503	0.00567	0.00534	0.00516	0.00548	0.00526	0.00494
11503.4	0.00574	0.00541	0.00522	0.00555	0.00533	0.005
11503.7	0.00581	0.00548	0.00528	0.00562	0.00539	0.00505
11504	0.00589	0.00555	0.00534	0.00569	0.00546	0.0051
11504.4	0.00596	0.00562	0.00541	0.00576	0.00552	0.00516
11504.7	0.00603	0.00569	0.00547	0.00583	0.00559	0.00521
11505	0.0061	0.00576	0.00553	0.0059	0.00565	0.00526
11505.4	0.00618	0.00583	0.00559	0.00598	0.00572	0.00532
11505.7	0.00625	0.0059	0.00565	0.00605	0.00578	0.00537
11506	0.00634	0.00599	0.00575	0.00614	0.00588	0.00548
11506.4	0.00644	0.00609	0.00586	0.00625	0.006	0.0056
11506.7	0.00655	0.00619	0.00597	0.00635	0.00611	0.00573
11507	0.00665	0.00629	0.00608	0.00645	0.00622	0.00586
11507.4	0.00675	0.00639	0.00619	0.00656	0.00633	0.00598
11507.7	0.00685	0.0065	0.0063	0.00666	0.00645	0.00611
11508	0.00695	0.0066	0.0064	0.00676	0.00656	0.00624
11508.4	0.00705	0.0067	0.00652	0.00687	0.00667	0.00637
11508.7	0.00715	0.0068	0.00662	0.00697	0.00678	0.00649
11509	0.00725	0.0069	0.00673	0.00707	0.00689	0.00662
11509.4	0.00735	0.00701	0.00684	0.00718	0.00701	0.00675
11509.7	0.00745	0.00711	0.00695	0.00728	0.00712	0.00687
11510.1	0.00756	0.00721	0.00706	0.00738	0.00723	0.007
11510.4	0.00765	0.00731	0.00717	0.00749	0.00734	0.00713
11510.7	0.00776	0.00741	0.00728	0.00759	0.00746	0.00726
11511.1	0.00786	0.00752	0.00739	0.00769	0.00757	0.00738
11511.4	0.00796	0.00762	0.0075	0.0078	0.00768	0.00751
11511.7	0.00806	0.00772	0.0076	0.0079	0.00779	0.00764
11512.1	0.00816	0.00782	0.00771	0.008	0.00791	0.00776
11512.4	0.00826	0.00792	0.00782	0.00811	0.00802	0.00789
11512.7	0.00836	0.00802	0.00793	0.00821	0.00813	0.00802
11513.1	0.00846	0.00813	0.00804	0.00831	0.00825	0.00815
11513.4	0.00856	0.00823	0.00815	0.00842	0.00836	0.00827
11513.7	0.00867	0.00833	0.00826	0.00852	0.00847	0.0084
11514.1	0.00877	0.00843	0.00837	0.00862	0.00858	0.00853
11514.4	0.00887	0.00854	0.00848	0.00873	0.0087	0.00866
11514.7	0.00897	0.00864	0.00859	0.00883	0.00881	0.00878
11515.1	0.00907	0.00874	0.0087	0.00893	0.00892	0.00891
11515.4	0.00917	0.00884	0.0088	0.00904	0.00903	0.00904
11515.8	0.00927	0.00894	0.00891	0.00914	0.00915	0.00917
11516.1	0.00944	0.00911	0.00908	0.0093	0.00931	0.00932
11516.4	0.00961	0.00929	0.00926	0.00948	0.00949	0.00947
11516.8	0.00979	0.00948	0.00945	0.00965	0.00967	0.00963
11517.1	0.00996	0.00966	0.00963	0.00983	0.00985	0.00979
11517.4	0.01014	0.00984	0.00981	0.01001	0.01003	0.00995
11517.8	0.01031	0.01002	0.00999	0.01018	0.0102	0.0101
11518.1	0.01049	0.01021	0.01017	0.01036	0.01039	0.01026
11518.4	0.01066	0.01039	0.01035	0.01053	0.01056	0.01042
11518.8	0.01084	0.01057	0.01054	0.01071	0.01074	0.01058
11519.1	0.01101	0.01075	0.01072	0.01088	0.01092	0.01073
11519.4	0.01119	0.01094	0.0109	0.01106	0.0111	0.01089
11519.8	0.01136	0.01112	0.01108	0.01123	0.01128	0.01104
11520.1	0.01154	0.0113	0.01126	0.01141	0.01146	0.0112
11520.4	0.01171	0.01148	0.01144	0.01158	0.01163	0.01136
11520.8	0.01189	0.01167	0.01163	0.01176	0.01182	0.01152
11521.1	0.01206	0.01185	0.01181	0.01193	0.01199	0.01167
11521.4	0.01224	0.01204	0.01199	0.01211	0.01217	0.01183
11521.8	0.01242	0.01222	0.01217	0.01228	0.01235	0.01199
11522.1	0.01259	0.0124	0.01235	0.01246	0.01253	0.01215
11522.4	0.01277	0.01258	0.01253	0.01263	0.01271	0.0123
11522.8	0.01294	0.01277	0.01272	0.01281	0.01289	0.01246
11523.1	0.01312	0.01295	0.0129	0.01298	0.01306	0.01262
11523.5	0.0133	0.01313	0.01308	0.01316	0.01325	0.01277
11523.8	0.01347	0.01331	0.01326	0.01333	0.01342	0.01293
11524.1	0.01365	0.0135	0.01345	0.01351	0.0136	0.01309
11524.5	0.01382	0.01368	0.01362	0.01369	0.01378	0.01324
11524.8	0.014	0.01386	0.01381	0.01386	0.01396	0.0134
11525.1	0.01417	0.01405	0.01399	0.01404	0.01414	0.01356
11525.5	0.01435	0.01423	0.01417	0.01421	0.01432	0.01372
11525.8	0.01453	0.01442	0.01436	0.01439	0.0145	0.01388
11526.1	0.01484	0.01471	0.01467	0.01472	0.0148	0.0142
11526.5	0.01516	0.01501	0.01499	0.01505	0.0151	0.01453
11526.8	0.01548	0.0153	0.0153	0.01537	0.0154	0.01485
11527.1	0.0158	0.01559	0.01562	0.01571	0.01571	0.01518
11527.5	0.01611	0.01589	0.01593	0.01603	0.016	0.01551
11527.8	0.01644	0.01618	0.01625	0.01636	0.01631	0.01584
11528.1	0.01675	0.01648	0.01656	0.01669	0.01661	0.01616
11528.5	0.01708	0.01677	0.01688	0.01702	0.01692	0.01649
11528.8	0.01739	0.01707	0.0172	0.01734	0.01721	0.01681
11529.1	0.01771	0.01736	0.01752	0.01768	0.01752	0.01715
11529.5	0.01804	0.01766	0.01784	0.01801	0.01783	0.01748
11529.8	0.01835	0.01795	0.01815	0.01833	0.01812	0.0178
11530.2	0.01867	0.01825	0.01847	0.01867	0.01843	0.01813
11530.5	0.01899	0.01854	0.01878	0.01899	0.01873	0.01845
11530.8	0.01931	0.01884	0.0191	0.01932	0.01903	0.01879
11531.2	0.01962	0.01913	0.01941	0.01965	0.01933	0.01911
11531.5	0.01995	0.01943	0.01973	0.01998	0.01964	0.01944
11531.8	0.02026	0.01972	0.02004	0.0203	0.01994	0.01976
11532.2	0.02059	0.02002	0.02037	0.02064	0.02024	0.02009
11532.5	0.02091	0.02032	0.02069	0.02097	0.02055	0.02043
11532.8	0.02122	0.02061	0.021	0.02129	0.02085	0.02075
11533.2	0.02155	0.02091	0.02132	0.02163	0.02115	0.02108
11533.5	0.02186	0.0212	0.02163	0.02195	0.02145	0.0214
11533.9	0.02218	0.0215	0.02195	0.02228	0.02176	0.02173
11534.2	0.0225	0.02179	0.02226	0.02261	0.02205	0.02206
11534.5	0.02282	0.02209	0.02258	0.02294	0.02236	0.02239
11534.9	0.02317	0.02242	0.0229	0.02327	0.02271	0.02274
11535.2	0.02364	0.02288	0.02322	0.0236	0.02326	0.0232
11535.5	0.02409	0.02327	0.02355	0.02394	0.0238	0.02354
11535.9	0.0245	0.02365	0.02387	0.02443	0.02429	0.02385
11536.2	0.0249	0.02419	0.02432	0.02493	0.02467	0.02434
11536.5	0.0253	0.02481	0.02483	0.02543	0.02506	0.02497
11536.9	0.02575	0.02542	0.02531	0.02591	0.0255	0.02562
11537.2	0.02643	0.02597	0.0259	0.02637	0.02618	0.02621
11537.5	0.02697	0.02643	0.02651	0.02679	0.02679	0.02662
11537.9	0.02743	0.02694	0.02705	0.02722	0.02737	0.02704
11538.2	0.02778	0.0276	0.02764	0.02777	0.02788	0.02768
11538.5	0.02827	0.02821	0.02825	0.02836	0.02832	0.02829
11538.9	0.02883	0.02878	0.02888	0.02894	0.02881	0.02891
11539.2	0.0294	0.02925	0.02947	0.02948	0.02938	0.02945
11539.6	0.03003	0.02975	0.03009	0.03003	0.02998	0.03
11539.9	0.0307	0.0303	0.0308	0.03064	0.03063	0.0306
11540.2	0.03141	0.03096	0.0314	0.03126	0.03133	0.03132
11540.6	0.03207	0.03161	0.03199	0.03195	0.03209	0.0321
11540.9	0.03278	0.03227	0.0326	0.03271	0.03286	0.03284
11541.2	0.03369	0.03304	0.03342	0.03358	0.03368	0.03356
11541.6	0.03447	0.03377	0.0343	0.03448	0.03438	0.0342
11541.9	0.03521	0.03454	0.03512	0.03533	0.03508	0.03485
11542.2	0.03598	0.03546	0.03589	0.03605	0.0359	0.03564
11542.6	0.03677	0.0363	0.03666	0.03673	0.03679	0.03659
11542.9	0.03754	0.03709	0.03746	0.03737	0.03765	0.03757
11543.3	0.03834	0.03788	0.03831	0.03824	0.03849	0.03863
11543.6	0.03934	0.03898	0.0392	0.03923	0.03954	0.03948
11543.9	0.0403	0.03998	0.04017	0.04028	0.04056	0.0403
11544.3	0.04124	0.04083	0.04113	0.04129	0.04158	0.04116
11544.6	0.04243	0.04188	0.0421	0.04229	0.04267	0.04246
11544.9	0.04359	0.04293	0.04321	0.04345	0.04371	0.04369
11545.3	0.04463	0.04392	0.04426	0.04456	0.04462	0.04468
11545.6	0.04553	0.04507	0.04529	0.04559	0.04571	0.04584
11546	0.04654	0.04627	0.0464	0.04658	0.04697	0.04707
11546.3	0.04766	0.04748	0.04789	0.04798	0.04839	0.04834
11546.6	0.04902	0.04869	0.04928	0.04941	0.04976	0.04968
11547	0.05048	0.05009	0.05051	0.05091	0.05109	0.05113
11547.3	0.05202	0.05168	0.05187	0.05236	0.05236	0.05263
11547.6	0.05358	0.05323	0.05323	0.05367	0.05382	0.05392
11548	0.05517	0.05484	0.05468	0.05487	0.05538	0.05542
11548.3	0.05674	0.05648	0.05642	0.05656	0.05697	0.0571
11548.6	0.05837	0.058	0.05806	0.05832	0.05855	0.05877
11549	0.06005	0.05968	0.05965	0.06025	0.06027	0.06042
11549.3	0.06176	0.06145	0.06161	0.06223	0.06208	0.06205
11549.6	0.06359	0.06345	0.06353	0.06411	0.06413	0.06423
11550	0.06556	0.06551	0.0655	0.06601	0.0663	0.06651
11550.3	0.0676	0.06757	0.06767	0.06815	0.06851	0.06879
11550.7	0.06961	0.06938	0.06999	0.07033	0.07054	0.07079
11551	0.07214	0.07165	0.07261	0.07267	0.07308	0.07338
11551.3	0.07495	0.07421	0.07524	0.07536	0.07591	0.07629
11551.7	0.07754	0.07665	0.07765	0.07802	0.07832	0.07874
11552	0.08019	0.07933	0.08	0.08079	0.08092	0.0814
11552.4	0.08292	0.08219	0.08257	0.08357	0.08367	0.08423
11552.7	0.08615	0.08537	0.08553	0.08659	0.08675	0.08755
11553	0.08945	0.08854	0.089	0.09	0.09009	0.09088
11553.4	0.09279	0.0918	0.09268	0.0934	0.09364	0.09429
11553.7	0.09644	0.09578	0.09672	0.09708	0.09773	0.09826
11554	0.10029	0.09953	0.10083	0.10085	0.10157	0.10215
11554.4	0.10451	0.10355	0.10466	0.10491	0.10571	0.10634
11554.7	0.10919	0.10827	0.10919	0.10971	0.11079	0.11121
11555	0.11391	0.11306	0.11403	0.11481	0.11572	0.11605
11555.4	0.11909	0.11834	0.11905	0.12	0.12102	0.12137
11555.7	0.12507	0.12451	0.12498	0.12584	0.127	0.12768
11556	0.13092	0.13031	0.13123	0.13187	0.13307	0.13397
11556.4	0.13717	0.13648	0.13772	0.13821	0.13965	0.14077
11556.7	0.14403	0.14336	0.14467	0.14514	0.14687	0.14832
11557.1	0.15154	0.15078	0.15217	0.15278	0.15456	0.15605
11557.4	0.1595	0.15875	0.16067	0.16172	0.16271	0.16417
11557.7	0.16888	0.16845	0.16995	0.17144	0.1725	0.17386
11558.1	0.17856	0.1782	0.17974	0.18145	0.18263	0.18416
11558.4	0.18844	0.18782	0.19019	0.19145	0.19288	0.1946
11558.8	0.19951	0.19803	0.20204	0.2032	0.20416	0.20604
11559.1	0.21357	0.21238	0.21502	0.21643	0.21921	0.22143
11559.4	0.22833	0.22722	0.23005	0.23225	0.23473	0.2373
11559.8	0.24294	0.24127	0.24578	0.24893	0.24951	0.25239
11560.1	0.26334	0.26205	0.26377	0.26775	0.27071	0.27414
11560.4	0.28435	0.28309	0.28528	0.28963	0.29249	0.29664
11560.8	0.30521	0.30331	0.30853	0.31356	0.31393	0.31901
11561.1	0.33061	0.32854	0.33281	0.33856	0.34116	0.34745
11561.5	0.35979	0.35778	0.36058	0.36711	0.37246	0.37929
11561.8	0.39237	0.39067	0.39759	0.40377	0.40731	0.4138
11562.1	0.43278	0.43061	0.43725	0.44332	0.45059	0.45707
11562.5	0.47575	0.47302	0.47742	0.48406	0.49572	0.50258
11562.8	0.52385	0.52048	0.53084	0.53871	0.54534	0.55304
11563.1	0.58044	0.57941	0.58762	0.59678	0.60584	0.61553
11563.5	0.64245	0.64367	0.64689	0.65731	0.67139	0.68328
11563.8	0.70761	0.71082	0.71994	0.72957	0.7396	0.75377
11564.1	0.78443	0.78515	0.79504	0.80448	0.81779	0.83236
11564.5	0.86309	0.86292	0.86863	0.87883	0.8976	0.91315
11564.8	0.9426	0.94278	0.94859	0.95932	0.97797	0.99486
11565.2	1.01369	1.01412	1.02537	1.0365	1.04855	1.06599
11565.5	1.08934	1.0916	1.10336	1.11481	1.1242	1.14106
11565.8	1.16375	1.16839	1.17077	1.17969	1.19824	1.21377
11566.2	1.21624	1.21901	1.22664	1.23314	1.24498	1.25934
11566.5	1.25599	1.25768	1.27027	1.27451	1.28014	1.29302
11566.9	1.28748	1.28871	1.29348	1.29584	1.30734	1.31857
11567.2	1.30226	1.30432	1.3069	1.30729	1.31694	1.32717
11567.5	1.30479	1.30723	1.31121	1.30974	1.31518	1.32487
11567.9	1.29873	1.30122	1.30106	1.2996	1.30556	1.31476
11568.2	1.28265	1.28467	1.28516	1.28362	1.28715	1.29525
11568.5	1.2629	1.26443	1.26452	1.26264	1.26551	1.27308
11568.9	1.24085	1.24188	1.24224	1.2387	1.24177	1.24907
11569.2	1.21559	1.21615	1.21716	1.21301	1.2148	1.22187
11569.5	1.19284	1.19395	1.19196	1.18777	1.19124	1.19673
11569.9	1.17042	1.17191	1.16959	1.16534	1.16822	1.17179
11570.2	1.14924	1.1497	1.14832	1.1443	1.14633	1.14838
11570.6	1.12975	1.12926	1.12797	1.1242	1.12645	1.12807
11570.9	1.11118	1.11002	1.10909	1.10514	1.10746	1.10877
11571.2	1.09413	1.09288	1.09341	1.08902	1.08975	1.09044
11571.6	1.07999	1.07921	1.07889	1.0741	1.07505	1.07508
11571.9	1.06719	1.06703	1.06641	1.06172	1.06201	1.06135
11572.3	1.05554	1.05601	1.05511	1.05053	1.05062	1.04923
11572.6	1.04462	1.04499	1.04448	1.03984	1.03997	1.03674
11572.9	1.03552	1.0354	1.03485	1.02977	1.0306	1.02627
11573.3	1.02838	1.02726	1.02641	1.02131	1.0223	1.01815
11573.6	1.02161	1.01957	1.01866	1.01368	1.01426	1.01067
11574	1.01464	1.01272	1.01153	1.00676	1.00729	1.00377
11574.3	1.00736	1.00689	1.00521	1.00069	1.00163	0.99754
11574.6	1.00179	1.00177	0.99971	0.99565	0.99654	0.99249
11575	0.99725	0.99719	0.99545	0.99215	0.99202	0.98824
11575.3	0.99349	0.99287	0.99177	0.98925	0.9878	0.98454
11575.6	0.99107	0.99023	0.98894	0.98682	0.98562	0.98278
11576	0.98943	0.98841	0.98716	0.98493	0.98426	0.98129
11576.3	0.98855	0.9874	0.98746	0.9846	0.9837	0.98015
11576.6	0.98833	0.9877	0.98823	0.98491	0.98423	0.98069
11577	0.98829	0.98842	0.98946	0.98591	0.98548	0.98194
11577.3	0.98854	0.98952	0.99012	0.98695	0.98731	0.98372
11577.7	0.99007	0.99095	0.99124	0.98832	0.98925	0.98538
11578	0.99226	0.99272	0.99285	0.99005	0.9914	0.98771
11578.4	0.99488	0.9948	0.99501	0.99251	0.99382	0.99063
11578.7	0.99761	0.99748	0.99754	0.99552	0.99693	0.99448
11579	1.00071	1.00053	1.00057	0.99914	1.00001	0.99791
11579.4	1.00403	1.00376	1.00433	1.00245	1.00306	1.00091
11579.7	1.00768	1.00697	1.00778	1.00577	1.00631	1.00337
11580	1.01004	1.00912	1.01079	1.00892	1.00894	1.00568
11580.4	1.01159	1.01074	1.01225	1.01069	1.01115	1.00785
11580.7	1.01229	1.01212	1.01365	1.01172	1.01281	1.00981
11581	1.01273	1.01285	1.01473	1.0123	1.01313	1.01096
11581.4	1.01294	1.01328	1.01447	1.01274	1.01287	1.0116
11581.7	1.01268	1.01341	1.01332	1.01221	1.01213	1.01145
11582.1	1.01137	1.0126	1.01164	1.01081	1.01111	1.00927
11582.4	1.00951	1.01108	1.0096	1.00784	1.00946	1.00628
11582.8	1.00705	1.00855	1.00688	1.00454	1.00663	1.0027
11583.1	1.00321	1.00478	1.00369	1.00097	1.002	0.99854
11583.4	0.9994	1.00078	0.99991	0.99701	0.99737	0.99446
11583.8	0.99612	0.99686	0.99611	0.99326	0.99336	0.99077
11584.1	0.99235	0.99151	0.99198	0.98927	0.98875	0.98665
11584.4	0.98839	0.98659	0.98742	0.98493	0.98454	0.98289
11584.8	0.98424	0.98253	0.98423	0.98086	0.98096	0.97971
11585.1	0.98036	0.98017	0.98156	0.97739	0.97755	0.97717
11585.5	0.97706	0.97824	0.97931	0.97493	0.97493	0.97493
11585.8	0.9744	0.97666	0.97703	0.9732	0.97319	0.97299
11586.1	0.97341	0.97495	0.97524	0.9719	0.97204	0.97168
11586.5	0.97293	0.97385	0.97419	0.97111	0.97111	0.97074
11586.8	0.97288	0.97327	0.9737	0.97112	0.97038	0.97009
11587.1	0.97274	0.9735	0.97348	0.97121	0.97082	0.96962
11587.5	0.97286	0.97396	0.97353	0.97128	0.97107	0.96995
11587.8	0.97324	0.97457	0.9736	0.97201	0.97123	0.97098
11588.2	0.9742	0.97508	0.9739	0.973	0.97199	0.97255
11588.5	0.9752	0.97603	0.97446	0.97425	0.97352	0.97395
11588.9	0.97636	0.97728	0.97636	0.97584	0.97557	0.97531
11589.2	0.97831	0.97864	0.97888	0.97788	0.97782	0.97713
11589.5	0.98068	0.98069	0.98184	0.98031	0.98047	0.9794
11589.9	0.98333	0.98336	0.98419	0.98288	0.98349	0.98206
11590.2	0.98681	0.98774	0.98754	0.98656	0.98787	0.986
11590.5	0.99108	0.99158	0.99159	0.99094	0.99229	0.99004
11590.9	0.99579	0.99542	0.99592	0.99517	0.99684	0.99451
11591.2	1.00088	0.99998	1.00047	0.99937	1.00168	1.00026
11591.6	1.00607	1.00482	1.00534	1.00381	1.00655	1.00602
11591.9	1.01137	1.0101	1.01126	1.00946	1.01174	1.01173
11592.2	1.01686	1.01622	1.01711	1.01581	1.01767	1.01735
11592.6	1.02229	1.02199	1.02289	1.02229	1.02348	1.02302
11592.9	1.02784	1.02736	1.0285	1.0283	1.02906	1.02853
11593.3	1.03363	1.03214	1.034	1.03343	1.03427	1.03377
11593.6	1.03923	1.03798	1.03935	1.0382	1.03946	1.03884
11593.9	1.0439	1.04286	1.04447	1.04272	1.04421	1.04313
11594.3	1.04715	1.04606	1.04793	1.0461	1.04821	1.04624
11594.6	1.05017	1.04932	1.05078	1.04888	1.05084	1.04876
11595	1.05288	1.05239	1.05284	1.05069	1.05292	1.051
11595.3	1.05526	1.05522	1.05413	1.05179	1.05445	1.05297
11595.6	1.05568	1.0551	1.05481	1.05255	1.05494	1.05344
11596	1.0553	1.05448	1.0547	1.05298	1.05433	1.05305
11596.3	1.05416	1.05344	1.05355	1.05188	1.05264	1.05181
11596.6	1.05209	1.05162	1.0517	1.05011	1.05109	1.04968
11597	1.04968	1.04931	1.04907	1.04768	1.04906	1.04744
11597.3	1.04699	1.04666	1.04647	1.04477	1.04658	1.04513
11597.7	1.04423	1.0443	1.04414	1.04199	1.04331	1.04305
11598	1.04142	1.04167	1.04206	1.03935	1.04027	1.04034
11598.4	1.03849	1.03877	1.03889	1.03625	1.03734	1.03706
11598.7	1.03513	1.03525	1.03526	1.03245	1.03431	1.03283
11599	1.03188	1.03186	1.03131	1.02822	1.03105	1.02975
11599.4	1.02848	1.02852	1.02792	1.02518	1.02764	1.02716
11599.7	1.02438	1.02516	1.02482	1.02245	1.02403	1.02435
11600	1.0214	1.02254	1.02208	1.01996	1.02141	1.0216
11600.4	1.01911	1.0201	1.02041	1.01781	1.01917	1.0191
11600.7	1.01762	1.01742	1.0187	1.01591	1.01694	1.01723
11601.1	1.01547	1.01481	1.01694	1.01409	1.01472	1.01581
11601.4	1.01326	1.01245	1.01505	1.01212	1.0126	1.01442
11601.8	1.01129	1.01059	1.013	1.01053	1.01072	1.01285
11602.1	1.01009	1.00967	1.01105	1.00919	1.01027	1.01086
11602.4	1.00899	1.0089	1.00955	1.00812	1.01011	1.00929
11602.8	1.00785	1.00812	1.00894	1.00714	1.00998	1.0085
11603.1	1.00572	1.00657	1.00849	1.00624	1.00828	1.00766
11603.4	1.00398	1.00538	1.00781	1.00535	1.00673	1.00681
11603.8	1.00306	1.00486	1.00662	1.00407	1.0057	1.00601
11604.1	1.00236	1.00417	1.00521	1.00271	1.00493	1.00533
11604.5	1.00147	1.00301	1.00357	1.00135	1.00398	1.00455
11604.8	1.00036	1.00135	1.00268	1.00046	1.0028	1.00366
11605.1	0.99988	1.00039	1.00197	0.99952	1.00144	1.00255
11605.5	0.99918	0.99937	1.0014	0.99843	1.00028	1.00132
11605.8	0.99827	0.99832	0.99999	0.99713	0.99929	0.99997
11606.2	0.99734	0.99748	0.99843	0.99602	0.99821	0.99872
11606.5	0.99633	0.99666	0.99677	0.99513	0.99678	0.99779
11606.9	0.9952	0.99578	0.99554	0.99412	0.99519	0.99707
11607.2	0.99392	0.99464	0.99467	0.99327	0.99445	0.99632
11607.5	0.99276	0.99411	0.99403	0.99252	0.99411	0.99541
11607.9	0.99174	0.99385	0.99337	0.99175	0.99381	0.99444
11608.2	0.99103	0.99347	0.99259	0.991	0.99293	0.99356
11608.5	0.99084	0.99294	0.99185	0.99041	0.99249	0.99327
11608.9	0.99094	0.99237	0.99181	0.99079	0.99246	0.99336
11609.2	0.99129	0.99185	0.99223	0.99141	0.99314	0.99393
11609.6	0.99174	0.9921	0.99297	0.99218	0.99412	0.995
11609.9	0.99231	0.99274	0.9941	0.99312	0.99525	0.99627
11610.2	0.99306	0.99378	0.99518	0.99422	0.9965	0.99771
11610.6	0.99457	0.9946	0.99627	0.99541	0.99803	0.9987
11610.9	0.99633	0.99545	0.99751	0.99668	0.99947	1.00001
11611.3	0.99826	0.99643	0.99905	0.9983	1.00068	1.00196
11611.6	0.99966	0.9989	1.00071	1.00001	1.00176	1.0041
11612	1.00122	1.00161	1.00245	1.00174	1.00319	1.00623
11612.3	1.00306	1.00443	1.00476	1.00366	1.00507	1.00831
11612.6	1.00577	1.00645	1.00714	1.00582	1.00736	1.01084
11613	1.00832	1.00879	1.00947	1.00829	1.0101	1.01325
11613.3	1.01069	1.01149	1.01227	1.01122	1.01326	1.01551
11613.6	1.0132	1.01384	1.01506	1.01412	1.01619	1.01776
11614	1.01576	1.01632	1.01779	1.0169	1.01874	1.02011
11614.3	1.01834	1.0189	1.01998	1.01947	1.02103	1.02251
11614.7	1.0206	1.02128	1.02237	1.02186	1.02369	1.02475
11615	1.02309	1.02386	1.02496	1.02407	1.0261	1.02713
11615.4	1.02572	1.02656	1.02756	1.02625	1.02837	1.0296
11615.7	1.02835	1.02925	1.03015	1.02862	1.03064	1.03208
11616	1.03106	1.03203	1.03268	1.03122	1.03298	1.03463
11616.4	1.03356	1.03443	1.03495	1.03374	1.03536	1.03688
11616.7	1.03595	1.0366	1.03722	1.03626	1.03783	1.03895
11617.1	1.03833	1.03878	1.03949	1.03852	1.04031	1.04103
11617.4	1.04072	1.04095	1.04168	1.04051	1.04278	1.0431
11617.7	1.04298	1.04311	1.04369	1.0425	1.04503	1.04505
11618.1	1.04505	1.04525	1.0457	1.04448	1.04695	1.04683
11618.4	1.04713	1.04739	1.0477	1.04637	1.04888	1.0486
11618.8	1.04921	1.04953	1.04963	1.04808	1.05081	1.05037
11619.1	1.05105	1.05136	1.05076	1.0498	1.05247	1.05199
11619.4	1.05205	1.05204	1.0519	1.05151	1.05317	1.05304
11619.8	1.05305	1.05272	1.05304	1.05304	1.05386	1.05409
11620.1	1.05405	1.0534	1.05418	1.05362	1.05456	1.05514
11620.5	1.05508	1.0541	1.05468	1.05422	1.05528	1.05623
11620.8	1.05518	1.05428	1.05504	1.05481	1.05529	1.0559
11621.1	1.05526	1.05446	1.05541	1.05539	1.05529	1.05556
11621.5	1.05535	1.05464	1.05578	1.05518	1.05529	1.05523
11621.8	1.05544	1.05482	1.05558	1.05492	1.05529	1.05489
11622.2	1.05481	1.05443	1.05493	1.05465	1.05487	1.05438
11622.5	1.05385	1.05377	1.05429	1.05438	1.05426	1.05379
11622.9	1.05289	1.05311	1.05365	1.05372	1.05364	1.0532
11623.2	1.05193	1.05245	1.05291	1.05281	1.05302	1.05261
11623.5	1.05094	1.05165	1.05175	1.05188	1.05225	1.05175
11623.9	1.05	1.05064	1.05063	1.05097	1.05124	1.0504
11624.2	1.04906	1.04963	1.0495	1.04981	1.05022	1.04905
11624.6	1.04812	1.04861	1.04837	1.04801	1.0492	1.04771
11624.9	1.04717	1.0476	1.04714	1.0462	1.04818	1.04636
11625.2	1.04598	1.04633	1.04588	1.04439	1.04682	1.04531
11625.6	1.04476	1.04503	1.04462	1.04258	1.04542	1.04429
11625.9	1.04354	1.04374	1.04336	1.04137	1.04403	1.04327
11626.3	1.04232	1.04244	1.04214	1.04025	1.04264	1.04225
11626.6	1.04103	1.04106	1.04095	1.03911	1.04121	1.04108
11627	1.03976	1.03965	1.03979	1.03799	1.03983	1.03981
11627.3	1.03848	1.03825	1.03864	1.03679	1.03845	1.03853
11627.6	1.03721	1.03685	1.03748	1.03546	1.03708	1.03726
11628	1.03593	1.03544	1.03602	1.03414	1.0357	1.03599
11628.3	1.03484	1.03429	1.03449	1.03281	1.03432	1.03441
11628.6	1.03376	1.03316	1.03297	1.03149	1.03294	1.03281
11629	1.03265	1.03199	1.03139	1.03005	1.03152	1.03116
11629.3	1.03157	1.03086	1.02995	1.02865	1.03015	1.02956
11629.7	1.03035	1.02958	1.02875	1.02725	1.02877	1.02815
11630	1.02889	1.02805	1.02755	1.02585	1.02741	1.02707
11630.4	1.02743	1.02652	1.02634	1.02454	1.02604	1.02598
11630.7	1.02597	1.02498	1.02514	1.02343	1.02468	1.02489
11631	1.02451	1.02345	1.02422	1.02233	1.02331	1.0238
11631.4	1.02336	1.02223	1.02347	1.02119	1.02221	1.02286
11631.7	1.02236	1.02117	1.02273	1.02009	1.02124	1.02201
11632.1	1.02136	1.02012	1.02199	1.01902	1.02028	1.02116
11632.4	1.02036	1.01906	1.02126	1.01798	1.01931	1.02031
11632.8	1.01936	1.01802	1.02017	1.01693	1.01836	1.01945
11633.1	1.01838	1.01723	1.01905	1.01588	1.01761	1.01836
11633.4	1.01736	1.01642	1.0179	1.01481	1.01684	1.01724
11633.8	1.01638	1.01564	1.01678	1.01377	1.01609	1.01616
11634.1	1.01539	1.01485	1.01574	1.01273	1.01535	1.01507
11634.5	1.01445	1.01402	1.01501	1.0117	1.01451	1.01401
11634.8	1.01358	1.01308	1.01429	1.01066	1.01348	1.01299
11635.1	1.01271	1.01214	1.01356	1.00967	1.01244	1.01197
11635.5	1.01182	1.01117	1.01282	1.00878	1.01138	1.01092
11635.8	1.01095	1.01023	1.01192	1.00792	1.01034	1.0099
11636.2	1.00998	1.00922	1.01078	1.00705	1.0093	1.00873
11636.5	1.00893	1.00813	1.00964	1.00619	1.00823	1.00744
11636.9	1.00787	1.00704	1.0085	1.00526	1.00717	1.00615
11637.2	1.00679	1.00593	1.00733	1.00424	1.00608	1.00482
11637.5	1.00573	1.00484	1.00605	1.00325	1.00502	1.00352
11637.9	1.00455	1.00372	1.00467	1.00226	1.00386	1.00227
11638.2	1.00332	1.00257	1.00329	1.00127	1.00265	1.00104
11638.6	1.00209	1.00143	1.00191	1.00005	1.00145	0.99981
11638.9	1.00082	1.00025	1.00049	0.99867	1.0002	0.99854
11639.2	0.99958	0.99911	0.99924	0.99732	0.999	0.99731
11639.6	0.99837	0.99795	0.99805	0.99597	0.99772	0.99616
11639.9	0.99718	0.99679	0.99685	0.99462	0.99643	0.99504
11640.3	0.99598	0.99563	0.99566	0.99331	0.99513	0.99391
11640.6	0.99474	0.99443	0.99443	0.99198	0.9938	0.99276
11641	0.99355	0.99327	0.99319	0.99068	0.99251	0.99163
11641.3	0.99233	0.99189	0.99192	0.98938	0.99132	0.99045
11641.6	0.99112	0.99046	0.99066	0.98809	0.99015	0.98927
11642	0.9899	0.98904	0.9894	0.98713	0.98898	0.98808
11642.3	0.98865	0.98757	0.9881	0.98624	0.98778	0.98686
11642.7	0.98743	0.98615	0.98692	0.98538	0.98661	0.98567
11643	0.98635	0.98527	0.98578	0.98452	0.98559	0.98492
11643.4	0.9853	0.9845	0.98463	0.98366	0.9846	0.98427
11643.7	0.98421	0.98371	0.98345	0.98292	0.98358	0.9836
11644	0.98316	0.98294	0.98231	0.98224	0.98259	0.98294
11644.4	0.98211	0.98217	0.98158	0.98155	0.9816	0.98229
11644.7	0.98137	0.98127	0.9811	0.98087	0.98093	0.9815
11645.1	0.98072	0.98029	0.9806	0.98017	0.98034	0.98063
11645.4	0.98009	0.97934	0.98011	0.97936	0.97977	0.9798
11645.8	0.97946	0.97839	0.97963	0.9785	0.9792	0.97896
11646.1	0.97883	0.97744	0.97908	0.97764	0.97863	0.97812
11646.4	0.9783	0.9768	0.97846	0.97676	0.97817	0.97768
11646.8	0.97785	0.97636	0.97786	0.9759	0.97779	0.97748
11647.1	0.9774	0.97592	0.97726	0.97545	0.97741	0.97728
11647.5	0.97695	0.97548	0.97666	0.97526	0.97703	0.97708
11647.8	0.97649	0.97503	0.97621	0.97506	0.97664	0.97688
11648.1	0.97621	0.97484	0.97608	0.97487	0.97636	0.97665
11648.5	0.9761	0.97491	0.97594	0.97468	0.97619	0.97638
11648.8	0.97599	0.97498	0.97581	0.97459	0.97602	0.97612
11649.2	0.97587	0.97506	0.97567	0.97462	0.97584	0.97585
11649.5	0.97576	0.97513	0.97557	0.97465	0.97567	0.97559
11649.9	0.97574	0.97519	0.97575	0.97469	0.97559	0.97543
11650.2	0.97597	0.97522	0.97593	0.97472	0.97578	0.97555
11650.5	0.97621	0.97524	0.97611	0.97484	0.97598	0.97568
11650.9	0.97644	0.97527	0.97629	0.97525	0.97617	0.97581
11651.2	0.97667	0.97529	0.97647	0.97567	0.97637	0.97593
11651.6	0.9769	0.97532	0.97701	0.97608	0.97656	0.97606
11651.9	0.97735	0.97614	0.97764	0.9765	0.97731	0.97694
11652.3	0.9778	0.97697	0.97825	0.97691	0.97807	0.97784
11652.6	0.97825	0.9778	0.97887	0.97765	0.97883	0.97873
11653	0.97871	0.97866	0.9795	0.97844	0.97961	0.97965
11653.3	0.97916	0.97949	0.98028	0.9792	0.98036	0.98054
11653.6	0.97999	0.98028	0.98122	0.97996	0.9812	0.98141
11654	0.98103	0.98103	0.98217	0.98072	0.98208	0.98227
11654.3	0.98211	0.98181	0.98314	0.98164	0.98298	0.98316
11654.7	0.98315	0.98256	0.98408	0.98261	0.98386	0.98402
11655	0.98419	0.98332	0.98503	0.98358	0.98473	0.98488
11655.4	0.98527	0.98426	0.98604	0.98458	0.98571	0.98584
11655.7	0.98632	0.98561	0.98701	0.98555	0.98684	0.98696
11656	0.98737	0.98697	0.98799	0.98659	0.98797	0.98808
11656.4	0.98845	0.98836	0.989	0.9879	0.98914	0.98924
11656.7	0.9895	0.98971	0.98997	0.98917	0.99027	0.99036
11657.1	0.99055	0.99107	0.99112	0.99044	0.9914	0.99148
11657.4	0.99175	0.99263	0.99235	0.99171	0.99268	0.99273
11657.8	0.99302	0.99429	0.99361	0.99302	0.99403	0.99405
11658.1	0.99426	0.9959	0.99483	0.99427	0.99534	0.99533
11658.4	0.99549	0.99752	0.99606	0.99551	0.99665	0.99661
11658.8	0.99676	0.99918	0.99734	0.99679	0.998	0.99793
11659.1	0.99802	1.00051	0.9987	0.99803	0.99926	0.99912
11659.5	0.99934	1.00126	1.00006	0.99928	1.00042	1.0001
11659.8	1.0007	1.00204	1.00145	1.00048	1.00162	1.00111
11660.1	1.00202	1.00279	1.00281	1.00149	1.00278	1.00209
11660.8	1.00469	1.00431	1.00521	1.00353	1.00513	1.00408
11661.2	1.00563	1.00524	1.00603	1.00454	1.00598	1.00495
11661.5	1.00647	1.00622	1.00686	1.00555	1.00674	1.00578
11661.9	1.00733	1.00722	1.00771	1.0065	1.00752	1.00664
11662.2	1.00816	1.00819	1.00854	1.0074	1.00828	1.00748
11662.5	1.009	1.00917	1.00936	1.00831	1.00903	1.00832
11662.9	1.00978	1.01009	1.01001	1.00923	1.00982	1.00916
11663.2	1.01019	1.01062	1.01065	1.01014	1.01061	1.00989
11663.6	1.0106	1.01116	1.01128	1.01097	1.0114	1.01063
11663.9	1.01103	1.0117	1.01194	1.01132	1.01221	1.01139
11664.3	1.01144	1.01224	1.01257	1.01167	1.013	1.01212
11664.6	1.01185	1.01277	1.01312	1.01201	1.01379	1.01286
11665	1.01216	1.01315	1.01355	1.01237	1.0144	1.01337
11665.3	1.01237	1.01337	1.01397	1.01271	1.01482	1.01363
11665.6	1.01258	1.01359	1.0144	1.01287	1.01526	1.01389
11666	1.01278	1.01381	1.01482	1.01281	1.01568	1.01415
11666.3	1.01299	1.01402	1.01524	1.01276	1.0161	1.01441
11666.7	1.0132	1.01425	1.01538	1.0127	1.01653	1.01468
11667	1.0134	1.01428	1.01539	1.01265	1.01625	1.01467
11667.4	1.01359	1.01429	1.0154	1.0126	1.01582	1.01461
11667.7	1.0138	1.01429	1.01541	1.01268	1.01537	1.01454
11668	1.014	1.01429	1.01543	1.0128	1.01494	1.01447
11668.4	1.0142	1.01429	1.01544	1.01293	1.0145	1.0144
11668.7	1.01439	1.0143	1.01527	1.01305	1.0141	1.01433
11669.1	1.01438	1.01445	1.01509	1.01317	1.01426	1.01427
11669.4	1.01437	1.01461	1.0149	1.0133	1.01443	1.01421
11669.8	1.01436	1.01476	1.01472	1.01351	1.0146	1.01414
11670.1	1.01436	1.01491	1.01453	1.01372	1.01476	1.01408
11670.5	1.01435	1.01506	1.01437	1.01394	1.01493	1.01401
11670.8	1.01431	1.01512	1.01442	1.01415	1.01502	1.01395
11671.1	1.01418	1.01487	1.01446	1.01437	1.0149	1.01388
11671.5	1.01405	1.01463	1.0145	1.01448	1.01479	1.01381
11671.8	1.01392	1.01438	1.01455	1.01416	1.01467	1.01375
11672.2	1.01378	1.01413	1.01459	1.01384	1.01455	1.01368
11672.5	1.01365	1.01389	1.01459	1.01352	1.01443	1.01361
11672.9	1.01352	1.01372	1.01443	1.01319	1.01434	1.01357
11673.2	1.0134	1.01371	1.01428	1.01288	1.0143	1.01359
11673.5	1.01328	1.01369	1.01414	1.01266	1.01427	1.01361
11673.9	1.01316	1.01368	1.01398	1.01264	1.01423	1.01362
11674.2	1.01304	1.01366	1.01383	1.01261	1.0142	1.01364
11674.6	1.01291	1.01364	1.01368	1.01259	1.01416	1.01366
11674.9	1.01279	1.01351	1.01353	1.01257	1.01404	1.01361
11675.3	1.01267	1.01322	1.01337	1.01254	1.01382	1.01347
11675.6	1.01255	1.01294	1.01322	1.01244	1.0136	1.01334
11676	1.01244	1.01266	1.01307	1.01224	1.01338	1.01321
11676.3	1.01231	1.01238	1.01292	1.01203	1.01316	1.01307
11676.6	1.0122	1.0121	1.01275	1.01183	1.01295	1.01294
11677	1.01209	1.01184	1.01256	1.01162	1.01273	1.01269
11677.3	1.01201	1.01163	1.01237	1.01142	1.01254	1.01232
11677.7	1.01193	1.01141	1.01217	1.01119	1.01235	1.01195
11678	1.01185	1.0112	1.01198	1.01094	1.01215	1.01158
11678.4	1.01177	1.01099	1.0118	1.01069	1.01196	1.01122
11678.7	1.01168	1.01077	1.01169	1.01043	1.01177	1.01085
11679.1	1.01164	1.01077	1.01177	1.01018	1.01163	1.01081
11679.4	1.01164	1.01105	1.01186	1.00992	1.01156	1.01118
11679.8	1.01164	1.01131	1.01194	1.00986	1.0115	1.01154
11680.1	1.01165	1.01159	1.01202	1.01008	1.01143	1.01192
11680.4	1.01165	1.01185	1.0121	1.01029	1.01137	1.01228
11680.8	1.01165	1.01212	1.01215	1.0105	1.01131	1.01264
11681.1	1.0117	1.01228	1.01208	1.01072	1.01136	1.01294
11681.5	1.01183	1.01225	1.01201	1.01093	1.01163	1.0131
11681.8	1.01196	1.01222	1.01194	1.01121	1.0119	1.01326
11682.2	1.01208	1.01219	1.01187	1.01159	1.01216	1.01342
11682.5	1.01221	1.01216	1.0118	1.01198	1.01243	1.01359
11682.9	1.01233	1.01213	1.01177	1.01236	1.0127	1.01375
11683.2	1.01252	1.01215	1.01208	1.01275	1.01297	1.01389
11683.5	1.01286	1.01235	1.01239	1.01314	1.01326	1.01399
11683.9	1.01322	1.01254	1.0127	1.01347	1.01356	1.01408
11684.2	1.01356	1.01274	1.013	1.01359	1.01385	1.01417
11684.6	1.01392	1.01294	1.01331	1.01371	1.01415	1.01427
11684.9	1.01426	1.01313	1.01362	1.01383	1.01444	1.01436
11685.3	1.0146	1.01333	1.01383	1.01395	1.01473	1.01447
11685.6	1.0147	1.01355	1.01402	1.01407	1.01494	1.0148
11686	1.0148	1.01378	1.01422	1.01419	1.01514	1.01513
11686.3	1.01489	1.01401	1.01442	1.01439	1.01535	1.01545
11686.6	1.01499	1.01423	1.01461	1.01458	1.01555	1.01577
11687	1.01509	1.01446	1.01481	1.01478	1.01576	1.01611
11687.3	1.01519	1.01468	1.01505	1.01497	1.01596	1.01643
11687.7	1.01531	1.01511	1.01531	1.01517	1.01612	1.01647
11688	1.01543	1.01557	1.01556	1.01536	1.01627	1.01644
11688.4	1.01556	1.01605	1.01582	1.01549	1.01642	1.01641
11688.7	1.01568	1.01651	1.01608	1.01559	1.01656	1.01638
11689.1	1.01581	1.01699	1.01634	1.01569	1.01672	1.01634
11689.4	1.01594	1.01745	1.01646	1.01579	1.01686	1.01631
11689.8	1.01595	1.01757	1.01638	1.01589	1.01686	1.01624
11690.1	1.01585	1.01736	1.01629	1.01599	1.01671	1.01612
11690.4	1.01575	1.01714	1.0162	1.01594	1.01656	1.01601
11690.8	1.01565	1.01693	1.01612	1.01573	1.01641	1.01589
11691.1	1.01555	1.01671	1.01603	1.01552	1.01626	1.01578
11691.5	1.01545	1.01649	1.01593	1.01531	1.0161	1.01566
11691.8	1.0153	1.01623	1.01551	1.0151	1.01589	1.01549
11692.2	1.01487	1.01572	1.01508	1.01488	1.01537	1.01501
11692.5	1.01445	1.01522	1.01466	1.01465	1.01487	1.01454
11692.9	1.01402	1.01471	1.01423	1.01428	1.01435	1.01407
11693.2	1.0136	1.01421	1.01381	1.01392	1.01385	1.0136
11693.5	1.01317	1.0137	1.01338	1.01354	1.01333	1.01312
11693.9	1.01275	1.01321	1.01286	1.01318	1.01283	1.01266
11694.2	1.01208	1.0128	1.01228	1.01281	1.01212	1.01216
11694.6	1.01137	1.01243	1.0117	1.01244	1.01137	1.01168
11694.9	1.01064	1.01205	1.01112	1.01177	1.01061	1.01118
11695.3	1.00993	1.01168	1.01055	1.01103	1.00986	1.0107
11695.6	1.0092	1.0113	1.00996	1.01026	1.0091	1.0102
11696	1.00849	1.01093	1.00934	1.00951	1.00836	1.00971
11696.3	1.00779	1.01036	1.00846	1.00875	1.00762	1.00908
11696.7	1.00715	1.0094	1.00759	1.00798	1.00695	1.00819
11697	1.00653	1.00845	1.00674	1.00719	1.0063	1.00731
11697.4	1.00589	1.00749	1.00587	1.00627	1.00563	1.00641
11697.7	1.00527	1.00655	1.00502	1.00537	1.00497	1.00554
11698	1.00463	1.00558	1.00415	1.00445	1.0043	1.00464
11698.4	1.00401	1.00464	1.0033	1.00356	1.00365	1.00377
11698.7	1.00305	1.00364	1.00242	1.00264	1.00284	1.00281
11699.1	1.00206	1.00266	1.00156	1.00175	1.00202	1.00187
11699.4	1.00103	1.00165	1.00068	1.0008	1.00118	1.0009
11699.8	1.00001	1.00065	0.9998	0.99983	1.00034	0.99993
11700.1	0.99901	0.99967	0.99894	0.9989	0.99952	0.99899
11700.5	0.99799	0.99866	0.99806	0.99794	0.99868	0.99802
11700.8	0.99706	0.99768	0.99718	0.99701	0.9978	0.99712
11701.1	0.99629	0.99663	0.99628	0.99605	0.99671	0.99633
11701.5	0.99555	0.9956	0.99541	0.99512	0.99565	0.99556
11701.8	0.99478	0.99455	0.99451	0.9942	0.99456	0.99478
11702.2	0.99401	0.9935	0.99361	0.99328	0.99347	0.99399
11702.5	0.99326	0.99248	0.99273	0.99238	0.99241	0.99322
11702.9	0.9925	0.99143	0.99192	0.99146	0.99132	0.99243
11703.2	0.99164	0.9906	0.99121	0.99057	0.99056	0.99162
11703.6	0.9907	0.98983	0.99048	0.98965	0.98994	0.99075
11703.9	0.98979	0.98909	0.98977	0.98889	0.98933	0.98991
11704.3	0.98886	0.98833	0.98903	0.9882	0.98871	0.98904
11704.6	0.98792	0.98756	0.9883	0.9875	0.98809	0.98817
11705	0.98701	0.98682	0.98759	0.98682	0.98748	0.98733
11705.3	0.98607	0.98606	0.98688	0.98613	0.98686	0.98646
11705.6	0.98549	0.98563	0.98619	0.98545	0.98623	0.98595
11706	0.9849	0.98519	0.98548	0.98475	0.98557	0.98542
11706.3	0.98431	0.98475	0.98478	0.9841	0.98491	0.9849
11706.7	0.98373	0.98432	0.98409	0.98346	0.98428	0.98439
11707	0.98314	0.98388	0.98338	0.9828	0.98362	0.98386
11707.4	0.98257	0.98345	0.98275	0.98217	0.98299	0.98335
11707.7	0.98207	0.98301	0.98248	0.98151	0.98243	0.98286
11708.1	0.9818	0.98257	0.98221	0.98085	0.98214	0.98248
11708.4	0.98154	0.98215	0.98195	0.98035	0.98185	0.98211
11708.8	0.98128	0.98171	0.98168	0.98022	0.98156	0.98173
11709.1	0.98101	0.98127	0.98141	0.98009	0.98127	0.98135
11709.5	0.98075	0.98085	0.98115	0.97996	0.98098	0.98097
11709.8	0.98049	0.98041	0.981	0.97984	0.98069	0.98059
11710.1	0.98045	0.98027	0.98105	0.97971	0.98051	0.98046
11710.5	0.98063	0.98039	0.9811	0.97958	0.98043	0.98056
11710.8	0.9808	0.98052	0.98116	0.97965	0.98035	0.98065
11711.2	0.98097	0.98064	0.98121	0.9799	0.98027	0.98075
11711.5	0.98115	0.98077	0.98126	0.98016	0.98019	0.98084
11711.9	0.98132	0.9809	0.98131	0.98042	0.98011	0.98094
11712.2	0.9815	0.98102	0.98142	0.98068	0.98003	0.98104
11712.6	0.98175	0.98141	0.98159	0.98094	0.9803	0.98129
11712.9	0.98204	0.9819	0.98176	0.9812	0.98072	0.98163
11713.3	0.98233	0.98239	0.98192	0.98142	0.98113	0.98195
11713.6	0.98262	0.98289	0.98208	0.98162	0.98156	0.98228
11714	0.9829	0.98337	0.98225	0.98182	0.98197	0.9826
11714.3	0.9832	0.98387	0.98241	0.98203	0.98239	0.98293
11714.6	0.98349	0.98437	0.98283	0.98223	0.98281	0.98326
11715	0.98388	0.9847	0.98333	0.98243	0.98334	0.98382
11715.3	0.9843	0.98502	0.98386	0.98264	0.9839	0.98443
11715.7	0.98473	0.98534	0.98438	0.98323	0.98446	0.98505
11716	0.98514	0.98565	0.98489	0.98389	0.98501	0.98565
11716.4	0.98556	0.98596	0.98541	0.98458	0.98557	0.98626
11716.7	0.98598	0.98628	0.98593	0.98526	0.98613	0.98688
11717.1	0.98639	0.98659	0.98642	0.98593	0.98668	0.98748
11717.4	0.98703	0.98703	0.98692	0.98661	0.9872	0.98795
11717.8	0.98769	0.98749	0.98742	0.9873	0.98771	0.98841
11718.1	0.98833	0.98794	0.9879	0.98795	0.98821	0.98885
11718.5	0.989	0.9884	0.9884	0.98863	0.98872	0.98931
11718.8	0.98966	0.98886	0.9889	0.98931	0.98923	0.98976
11719.2	0.99032	0.98932	0.9894	0.98998	0.98974	0.99022
11719.5	0.99096	0.98976	0.98986	0.99064	0.99024	0.99066
11719.9	0.99142	0.99036	0.99034	0.99131	0.99088	0.99127
11720.2	0.99187	0.99097	0.99082	0.99199	0.99153	0.99189
11720.5	0.99231	0.99156	0.99129	0.99252	0.99215	0.99249
11720.9	0.99276	0.99217	0.99177	0.99306	0.9928	0.99311
11721.2	0.99321	0.99277	0.99224	0.99359	0.99345	0.99372
11721.6	0.99364	0.99336	0.99271	0.99411	0.99408	0.99432
11721.9	0.99409	0.99397	0.99343	0.99465	0.99472	0.99494
11722.3	0.99461	0.99444	0.99422	0.99519	0.99524	0.99551
11722.6	0.99513	0.99488	0.99498	0.99571	0.99572	0.99606
11723	0.99566	0.99533	0.99578	0.99618	0.99623	0.99662
11723.3	0.99618	0.99578	0.99657	0.99665	0.99673	0.99719
11723.7	0.99671	0.99623	0.99736	0.99711	0.99723	0.99775
11724	0.99723	0.99667	0.99812	0.99756	0.99771	0.9983
11724.4	0.99775	0.99712	0.99872	0.99803	0.99822	0.99887
11724.7	0.99822	0.99774	0.99923	0.99849	0.99859	0.99931
11725	0.99867	0.99838	0.99972	0.99894	0.99892	0.99971
11725.4	0.99912	0.99903	1.00022	0.99939	0.99926	1.00012
11725.8	0.99958	0.99968	1.00073	0.99984	0.99961	1.00053
11726.1	1.00004	1.00033	1.00124	1.00029	0.99995	1.00095
11726.4	1.00048	1.00096	1.00173	1.00073	1.00028	1.00135
11726.8	1.00094	1.00162	1.00222	1.00118	1.00063	1.00176
11727.1	1.00134	1.00207	1.00271	1.00163	1.00106	1.00205
11727.5	1.0017	1.00244	1.00319	1.00207	1.00152	1.00229
11727.8	1.00207	1.00281	1.00367	1.00245	1.002	1.00254
11728.2	1.00244	1.00319	1.00416	1.0028	1.00247	1.00278
11728.5	1.00281	1.00356	1.00465	1.00315	1.00294	1.00303
11728.9	1.00317	1.00393	1.00512	1.00348	1.0034	1.00326
11729.2	1.00354	1.0043	1.00559	1.00383	1.00388	1.00351
11729.6	1.00389	1.00476	1.00601	1.00418	1.00428	1.00389
11729.9	1.00423	1.00529	1.00644	1.00453	1.00463	1.00441
11730.3	1.00456	1.0058	1.00686	1.00493	1.00497	1.00491
11730.6	1.0049	1.00634	1.00729	1.00542	1.00531	1.00543
11731	1.00523	1.00687	1.00772	1.0059	1.00566	1.00594
11731.3	1.00557	1.0074	1.00814	1.00639	1.006	1.00646
11731.6	1.0059	1.00791	1.00852	1.00686	1.00634	1.00696
11732	1.00629	1.00831	1.00861	1.00735	1.00668	1.00738
11732.4	1.00679	1.00836	1.0087	1.00783	1.00702	1.00754
11732.7	1.0073	1.00841	1.00879	1.00822	1.00737	1.00771
11733	1.0078	1.00846	1.00888	1.00836	1.0077	1.00786
11733.4	1.00831	1.0085	1.00898	1.00851	1.00804	1.00803
11733.7	1.00882	1.00855	1.00907	1.00865	1.00838	1.00819
11734.1	1.00933	1.0086	1.00916	1.0088	1.00872	1.00836
11734.4	1.00983	1.00865	1.0093	1.00894	1.00906	1.00852
11734.8	1.00991	1.00899	1.00945	1.00908	1.0092	1.00876
11735.1	1.00999	1.00933	1.0096	1.00922	1.00936	1.009
11735.5	1.01008	1.00968	1.00975	1.00936	1.00951	1.00925
11735.8	1.01016	1.01002	1.0099	1.00949	1.00966	1.00949
11736.2	1.01024	1.01036	1.01005	1.00962	1.00981	1.00973
11736.5	1.01033	1.0107	1.0102	1.00976	1.00996	1.00997
11736.9	1.01041	1.01105	1.01036	1.00989	1.01012	1.01021
11737.2	1.01048	1.01111	1.01052	1.01002	1.01027	1.01022
11737.6	1.01054	1.01103	1.01069	1.01016	1.01043	1.01012
11737.9	1.0106	1.01096	1.01085	1.01032	1.01058	1.01001
11738.3	1.01067	1.01088	1.01101	1.01049	1.01074	1.0099
11738.6	1.01073	1.01081	1.01117	1.01067	1.0109	1.00979
11739	1.01079	1.01073	1.01134	1.01085	1.01105	1.00968
11739.3	1.01085	1.01065	1.01146	1.01103	1.01121	1.00958
11739.6	1.01091	1.01064	1.01133	1.0112	1.01134	1.00955
11740	1.01098	1.01081	1.0112	1.01138	1.01142	1.00974
11740.4	1.01105	1.01099	1.01107	1.01148	1.0115	1.00993
11740.7	1.01112	1.01116	1.01095	1.01134	1.01158	1.01012
11741	1.01118	1.01133	1.01082	1.0112	1.01165	1.01032
11741.4	1.01125	1.0115	1.01069	1.01106	1.01173	1.0105
11741.7	1.01131	1.01167	1.01056	1.01092	1.01181	1.01069
11742.1	1.01138	1.01184	1.01056	1.01078	1.01189	1.01088
11742.4	1.01144	1.01178	1.01061	1.01065	1.01195	1.01087
11742.8	1.01151	1.01168	1.01067	1.01051	1.012	1.01081
11743.1	1.01157	1.01158	1.01072	1.01066	1.01206	1.01076
11743.5	1.01163	1.01148	1.01078	1.01086	1.01211	1.01071
11743.8	1.01169	1.01137	1.01083	1.01107	1.01217	1.01065
11744.2	1.01175	1.01127	1.01089	1.01128	1.01223	1.0106
11744.5	1.01181	1.01117	1.01097	1.01149	1.01228	1.01054
11744.9	1.01188	1.01122	1.01117	1.01169	1.01235	1.0106
11745.2	1.01197	1.01156	1.01136	1.0119	1.01242	1.01087
11745.6	1.01205	1.01189	1.01154	1.01209	1.0125	1.01113
11745.9	1.01214	1.01222	1.01174	1.01223	1.01258	1.01139
11746.3	1.01222	1.01256	1.01193	1.01238	1.01265	1.01166
11746.6	1.01231	1.0129	1.01212	1.01252	1.01273	1.01192
11747	1.01239	1.01324	1.01231	1.01267	1.01281	1.01219
11747.3	1.01248	1.01358	1.01255	1.01281	1.01289	1.01246
11747.7	1.0127	1.01384	1.01281	1.01296	1.01318	1.01265
11748	1.01294	1.01407	1.01306	1.0131	1.01352	1.01283
11748.4	1.01319	1.01431	1.01332	1.01322	1.01387	1.01301
11748.7	1.01345	1.01455	1.01358	1.01333	1.01421	1.01319
11749.1	1.0137	1.01479	1.01384	1.01344	1.01456	1.01337
11749.4	1.01395	1.01503	1.0141	1.01355	1.01491	1.01355
11749.8	1.0142	1.01527	1.01437	1.01366	1.01526	1.01374
11750.1	1.01442	1.01552	1.01471	1.01377	1.01558	1.01397
11750.5	1.01454	1.01575	1.01504	1.01388	1.01582	1.01439
11750.8	1.01465	1.01599	1.01538	1.01404	1.01607	1.01483
11751.1	1.01477	1.01624	1.01573	1.01442	1.01632	1.01526
11751.5	1.01489	1.01648	1.01607	1.01479	1.01657	1.01569
11751.9	1.01501	1.01672	1.01641	1.01516	1.01682	1.01613
11752.2	1.01513	1.01696	1.01676	1.01554	1.01707	1.01656
11752.5	1.01525	1.0172	1.01698	1.01591	1.01731	1.017
11752.9	1.01553	1.01733	1.01705	1.01628	1.01751	1.01725
11753.2	1.01591	1.01736	1.01712	1.01665	1.01767	1.01738
11753.6	1.01631	1.01739	1.0172	1.01697	1.01783	1.01751
11753.9	1.01671	1.01743	1.01727	1.01727	1.01799	1.01765
11754.3	1.01711	1.01746	1.01734	1.01756	1.01815	1.01778
11754.6	1.0175	1.0175	1.01741	1.01785	1.01831	1.01791
11755	1.0179	1.01753	1.01748	1.01814	1.01847	1.01804
11755.3	1.0183	1.01757	1.01754	1.01843	1.01863	1.01817
11755.7	1.0185	1.01771	1.0176	1.01872	1.01866	1.01822
11756	1.01868	1.01787	1.01765	1.01902	1.01867	1.01826
11756.4	1.01885	1.01803	1.01771	1.0189	1.01868	1.0183
11756.7	1.01902	1.01818	1.01776	1.01872	1.01869	1.01834
11757.1	1.0192	1.01834	1.01781	1.01854	1.0187	1.01838
11757.4	1.01937	1.01849	1.01787	1.01837	1.0187	1.01842
11757.8	1.01955	1.01865	1.01792	1.01819	1.01871	1.01846
11758.1	1.01966	1.01874	1.0177	1.01801	1.01867	1.01844
11758.5	1.01929	1.01834	1.01746	1.01783	1.01824	1.01805
11758.8	1.01892	1.01793	1.01723	1.01764	1.01782	1.01766
11759.2	1.01855	1.01753	1.017	1.01734	1.01739	1.01728
11759.5	1.01818	1.01712	1.01677	1.01704	1.01696	1.01689
11759.9	1.01781	1.01672	1.01653	1.01674	1.01654	1.0165
11760.2	1.01744	1.01631	1.0163	1.01644	1.01611	1.01611
11760.6	1.01707	1.01591	1.01601	1.01614	1.01568	1.01572
11760.9	1.01661	1.01548	1.0155	1.01585	1.01521	1.01526
11761.3	1.01591	1.01496	1.01498	1.01555	1.01458	1.0146
11761.6	1.01521	1.01445	1.01446	1.01515	1.01395	1.01395
11762	1.01451	1.01393	1.01393	1.01453	1.01332	1.01329
11762.3	1.01381	1.01341	1.01341	1.0139	1.01269	1.01264
11762.7	1.01312	1.0129	1.01289	1.01328	1.01206	1.01198
11763	1.01242	1.01238	1.01236	1.01266	1.01143	1.01132
11763.4	1.01172	1.01186	1.01173	1.01203	1.0108	1.01067
11763.7	1.01105	1.01124	1.01086	1.01141	1.0102	1.00999
11764.1	1.01042	1.0105	1.01	1.01078	1.00965	1.00928
11764.4	1.00978	1.00976	1.00914	1.01005	1.0091	1.00857
11764.8	1.00915	1.00901	1.00828	1.00919	1.00855	1.00786
11765.1	1.00852	1.00827	1.00742	1.00833	1.008	1.00715
11765.5	1.00788	1.00753	1.00656	1.00747	1.00745	1.00644
11765.8	1.00725	1.00679	1.00569	1.00661	1.0069	1.00573
11766.2	1.00662	1.00605	1.00496	1.00575	1.00635	1.00503
11766.5	1.00588	1.0053	1.00439	1.00489	1.00564	1.00434
11766.9	1.00508	1.00454	1.00381	1.00403	1.00482	1.00367
11767.2	1.00427	1.00378	1.00324	1.00322	1.004	1.00299
11767.6	1.00347	1.00303	1.00267	1.00244	1.00319	1.00232
11767.9	1.00266	1.00227	1.00209	1.00166	1.00237	1.00165
11768.3	1.00186	1.00151	1.00152	1.00088	1.00155	1.00098
11768.6	1.00105	1.00076	1.00095	1.0001	1.00073	1.0003
11769	1.00025	1	1.0004	0.99933	0.99991	0.99963
11769.3	0.9996	0.99934	0.99988	0.99855	0.99937	0.99907
11769.7	0.99903	0.99874	0.99937	0.99777	0.99899	0.99856
11770	0.99848	0.99816	0.99887	0.9972	0.99861	0.99807
11770.4	0.99791	0.99756	0.99835	0.99673	0.99823	0.99756
11770.7	0.99734	0.99696	0.99784	0.99626	0.99785	0.99706
11771.1	0.99677	0.99636	0.99732	0.99579	0.99746	0.99655
11771.4	0.9962	0.99576	0.99681	0.99532	0.99708	0.99605
11771.8	0.99563	0.99516	0.99622	0.99484	0.99669	0.99554
11772.1	0.99505	0.99462	0.99557	0.99437	0.99628	0.99523
11772.5	0.99446	0.99412	0.99492	0.9939	0.99583	0.99504
11772.8	0.99386	0.99361	0.99427	0.99353	0.99539	0.99484
11773.2	0.99327	0.99311	0.99362	0.99322	0.99495	0.99465
11773.5	0.99268	0.99261	0.99297	0.99292	0.99451	0.99446
11773.9	0.99208	0.9921	0.99231	0.99261	0.99407	0.99426
11774.2	0.99147	0.99158	0.99164	0.99229	0.99362	0.99407
11774.6	0.99088	0.99108	0.99123	0.99198	0.99318	0.99387
11774.9	0.99057	0.99068	0.99111	0.99167	0.99285	0.99358
11775.3	0.99047	0.99036	0.99098	0.99137	0.99261	0.99322
11775.6	0.99036	0.99005	0.99086	0.99111	0.99236	0.99285
11776	0.99025	0.98973	0.99074	0.99089	0.99211	0.99249
11776.3	0.99014	0.98941	0.99061	0.99067	0.99187	0.99213
11776.7	0.99004	0.98909	0.99049	0.99045	0.99162	0.99177
11777	0.98993	0.98877	0.99037	0.99023	0.99137	0.9914
11777.4	0.98982	0.98845	0.99022	0.99001	0.99113	0.99104
11777.7	0.98971	0.98831	0.99001	0.98979	0.99089	0.99076
11778.1	0.98961	0.98838	0.98981	0.98957	0.99066	0.99058
11778.4	0.98951	0.98844	0.98961	0.98936	0.99043	0.99039
11778.8	0.98941	0.98851	0.9894	0.98917	0.99021	0.9902
11779.1	0.9893	0.98857	0.9892	0.98898	0.98998	0.99002
11779.5	0.9892	0.98863	0.989	0.98879	0.98975	0.98983
11779.8	0.9891	0.9887	0.9888	0.9886	0.98952	0.98964
11780.2	0.98899	0.98876	0.98862	0.98841	0.98929	0.98946
11780.5	0.98887	0.98875	0.98855	0.98822	0.98908	0.98927
11780.9	0.98872	0.98858	0.98849	0.98803	0.98888	0.98908
11781.2	0.98857	0.98841	0.98843	0.98793	0.98868	0.98889
11781.6	0.98842	0.98824	0.98837	0.98799	0.98849	0.9887
11781.9	0.98827	0.98807	0.98831	0.98805	0.98829	0.98851
11782.3	0.98812	0.9879	0.98824	0.98811	0.98809	0.98832
11782.6	0.98797	0.98773	0.98818	0.98817	0.9879	0.98812
11783	0.98781	0.98755	0.98812	0.98824	0.9877	0.98793
11783.3	0.98766	0.98738	0.98796	0.9883	0.98753	0.98776
11783.7	0.9875	0.9872	0.9878	0.98836	0.98754	0.98775
11784	0.98734	0.98702	0.98763	0.98839	0.98755	0.98774
11784.4	0.98718	0.98684	0.98747	0.98821	0.98756	0.98772
11784.7	0.98702	0.98667	0.98731	0.98802	0.98757	0.98771
11785.1	0.98686	0.98649	0.98715	0.98784	0.98758	0.9877
11785.4	0.9867	0.98631	0.98699	0.98765	0.98759	0.98769
11785.8	0.98654	0.98613	0.98683	0.98747	0.9876	0.98767
11786.1	0.98638	0.98595	0.98688	0.98728	0.98761	0.98766
11786.5	0.98651	0.98607	0.98702	0.9871	0.98766	0.98774
11786.8	0.98669	0.98623	0.98715	0.98692	0.98772	0.98782
11787.2	0.98687	0.9864	0.98728	0.98693	0.98777	0.98791
11787.5	0.98705	0.98657	0.98742	0.98698	0.98783	0.988
11787.9	0.98723	0.98673	0.98755	0.98703	0.98788	0.98809
11788.2	0.98741	0.9869	0.98769	0.98708	0.98794	0.98817
11788.6	0.98759	0.98706	0.98782	0.98712	0.98799	0.98826
11788.9	0.98777	0.98723	0.98792	0.98717	0.98805	0.98835
11789.3	0.98793	0.98734	0.98796	0.98722	0.98802	0.98835
11789.6	0.98807	0.9874	0.98801	0.98727	0.98793	0.98827
11790	0.98821	0.98747	0.98806	0.98738	0.98784	0.9882
11790.3	0.98835	0.98754	0.98811	0.98753	0.98776	0.98812
11790.7	0.9885	0.98761	0.98815	0.98769	0.98766	0.98805
11791	0.98864	0.98768	0.9882	0.98785	0.98758	0.98797
11791.4	0.98878	0.98775	0.98825	0.988	0.98749	0.9879
11791.8	0.98892	0.98781	0.98831	0.98816	0.9874	0.98782
11792.1	0.98906	0.9879	0.98856	0.98832	0.98737	0.98782
11792.5	0.98918	0.98808	0.9888	0.98847	0.98753	0.98804
11792.8	0.9893	0.98825	0.98905	0.98863	0.98769	0.98827
11793.1	0.98942	0.98843	0.98929	0.9888	0.98785	0.9885
11793.5	0.98954	0.9886	0.98954	0.98896	0.98801	0.98873
11793.9	0.98967	0.98878	0.98979	0.98914	0.98817	0.98896
11794.2	0.98979	0.98896	0.99003	0.9893	0.98833	0.98919
11794.6	0.98991	0.98913	0.99028	0.98947	0.98849	0.98942
11794.9	0.99003	0.98931	0.99056	0.98964	0.98865	0.98964
11795.3	0.99028	0.98961	0.99085	0.98981	0.98888	0.98993
11795.6	0.99056	0.98994	0.99115	0.98997	0.98913	0.99022
11796	0.99084	0.99028	0.99144	0.99029	0.98938	0.99052
11796.3	0.99113	0.99062	0.99175	0.99065	0.98963	0.99082
11796.7	0.99141	0.99095	0.99204	0.991	0.98988	0.99112
11797	0.9917	0.99128	0.99234	0.99135	0.99012	0.99141
11797.4	0.99198	0.99161	0.99263	0.9917	0.99037	0.99171
11797.7	0.99226	0.99194	0.99292	0.99205	0.99061	0.992
11798.1	0.99255	0.99228	0.99318	0.9924	0.991	0.99232
11798.4	0.99286	0.99263	0.99344	0.99276	0.99165	0.9927
11798.8	0.99316	0.99297	0.99369	0.99315	0.99229	0.99307
11799.1	0.99346	0.99331	0.99395	0.99361	0.99292	0.99344
11799.5	0.99376	0.99366	0.99421	0.99408	0.99356	0.99381
11799.8	0.99406	0.994	0.99446	0.99454	0.99419	0.99417
11800.2	0.99436	0.99434	0.99472	0.99501	0.99483	0.99454
11800.5	0.99467	0.99469	0.99498	0.99549	0.99548	0.99492
11800.9	0.99497	0.99503	0.99537	0.99595	0.99612	0.99529
11801.2	0.99538	0.99556	0.99582	0.99642	0.99643	0.99578
11801.6	0.99582	0.99611	0.99627	0.99688	0.9967	0.99629
11801.9	0.99625	0.99666	0.99671	0.99725	0.99697	0.9968
11802.3	0.99668	0.99721	0.99716	0.9976	0.99723	0.9973
11802.6	0.99713	0.99778	0.99762	0.99797	0.99751	0.99783
11803	0.99756	0.99833	0.99807	0.99832	0.99777	0.99834
11803.4	0.998	0.99889	0.99852	0.99868	0.99804	0.99884
11803.7	0.99843	0.99944	0.99897	0.99903	0.99831	0.99935
11804	0.9989	0.99999	0.99944	0.99939	0.9987	0.99983
11804.4	0.99949	1.00054	0.99992	0.99975	0.99943	1.00026
11804.8	1.00006	1.00108	1.00039	1.00019	1.00013	1.00067
11805.1	1.00063	1.00162	1.00087	1.00082	1.00084	1.00109
11805.5	1.0012	1.00215	1.00134	1.00144	1.00155	1.0015
11805.8	1.00177	1.00269	1.00181	1.00206	1.00225	1.00191
11806.2	1.00236	1.00324	1.00229	1.0027	1.00298	1.00234
11806.5	1.00293	1.00378	1.00276	1.00332	1.00368	1.00275
11806.9	1.0035	1.00432	1.00327	1.00395	1.00439	1.00317
11807.2	1.00405	1.00494	1.00381	1.00457	1.00494	1.0036
11807.6	1.0046	1.00561	1.00434	1.00519	1.00543	1.00403
11807.9	1.00516	1.00629	1.00489	1.00575	1.00594	1.00448
11808.3	1.00571	1.00695	1.00542	1.00627	1.00643	1.00492
11808.6	1.00626	1.00761	1.00596	1.00678	1.00692	1.00535
11809	1.00681	1.00827	1.00649	1.0073	1.00741	1.00579
11809.3	1.00737	1.00895	1.00704	1.00783	1.00792	1.00624
11809.7	1.00792	1.00961	1.00757	1.00835	1.00841	1.00667
11810	1.00846	1.01026	1.00802	1.00886	1.00889	1.00711
11810.4	1.00877	1.01066	1.00845	1.00938	1.0092	1.00758
11810.7	1.00909	1.01105	1.00888	1.00989	1.00951	1.00805
11811.1	1.00942	1.01146	1.00933	1.01025	1.00982	1.00853
11811.5	1.00974	1.01186	1.00976	1.01061	1.01013	1.00899
11811.8	1.01005	1.01225	1.0102	1.01096	1.01044	1.00946
11812.1	1.01037	1.01265	1.01063	1.01131	1.01075	1.00993
11812.5	1.0107	1.01305	1.01108	1.01168	1.01106	1.01041
11812.9	1.01101	1.01345	1.01149	1.01203	1.01137	1.01088
11813.2	1.01136	1.01379	1.01181	1.01239	1.01172	1.01135
11813.6	1.01175	1.01402	1.01213	1.01274	1.01212	1.01183
11813.9	1.01215	1.01426	1.01247	1.01305	1.01254	1.01232
11814.3	1.01254	1.01449	1.01279	1.01326	1.01294	1.01279
11814.6	1.01292	1.01472	1.01311	1.01347	1.01335	1.01327
11815	1.01331	1.01495	1.01344	1.01368	1.01375	1.01375
11815.3	1.01371	1.01519	1.01377	1.0139	1.01417	1.01424
11815.7	1.0141	1.01542	1.01409	1.01411	1.01458	1.01471
11816	1.01449	1.01565	1.01437	1.01432	1.01498	1.01519
11816.4	1.01466	1.01571	1.0146	1.01453	1.0151	1.01538
11816.7	1.01467	1.01565	1.01483	1.01474	1.01503	1.01537
11817.1	1.01468	1.01559	1.01505	1.01487	1.01496	1.01536
11817.4	1.01469	1.01553	1.01527	1.01496	1.01489	1.01536
11817.8	1.0147	1.01547	1.01551	1.01504	1.01481	1.01535
11818.1	1.01471	1.01541	1.01573	1.01512	1.01474	1.01534
11818.5	1.01473	1.01535	1.01595	1.01521	1.01467	1.01534
11818.9	1.01474	1.0153	1.01618	1.01529	1.0146	1.01533
11819.2	1.01475	1.01524	1.0162	1.01537	1.01452	1.01532
11819.6	1.01473	1.01524	1.01611	1.01546	1.01466	1.01526
11819.9	1.01471	1.01525	1.01602	1.01554	1.01486	1.01517
11820.3	1.01468	1.01527	1.01593	1.01547	1.01505	1.01509
11820.6	1.01465	1.01529	1.01584	1.01537	1.01524	1.015
11821	1.01463	1.0153	1.01575	1.01527	1.01543	1.01492
11821.3	1.0146	1.01532	1.01566	1.01517	1.01562	1.01483
11821.7	1.01458	1.01534	1.01557	1.01507	1.01582	1.01475
11822	1.01455	1.01535	1.01548	1.01497	1.01601	1.01466
11822.4	1.01453	1.01537	1.01527	1.01487	1.0162	1.01458
11822.7	1.01443	1.01514	1.01503	1.01477	1.01575	1.01448
11823.1	1.01433	1.01491	1.01479	1.01467	1.01528	1.01438
11823.4	1.01423	1.01468	1.01455	1.01441	1.01481	1.01427
11823.8	1.01413	1.01444	1.0143	1.01414	1.01432	1.01417
11824.1	1.01403	1.01421	1.01406	1.01387	1.01385	1.01407
11824.5	1.01393	1.01397	1.01382	1.0136	1.01338	1.01397
11824.9	1.01383	1.01373	1.01357	1.01333	1.01289	1.01387
11825.2	1.01373	1.0135	1.01333	1.01306	1.01242	1.01377
11825.6	1.01362	1.01326	1.01297	1.01279	1.01195	1.01364
11825.9	1.01326	1.01279	1.01259	1.01252	1.01157	1.01306
11826.3	1.0129	1.01233	1.01223	1.01224	1.01119	1.0125
11826.6	1.01255	1.01187	1.01186	1.01178	1.01082	1.01194
11827	1.01219	1.0114	1.01148	1.01132	1.01044	1.01136
11827.3	1.01184	1.01094	1.01111	1.01086	1.01007	1.0108
11827.7	1.01148	1.01049	1.01074	1.01041	1.00969	1.01024
11828	1.01112	1.01002	1.01036	1.00994	1.00931	1.00967
11828.4	1.01077	1.00956	1.00999	1.00948	1.00894	1.0091
11828.7	1.01041	1.0091	1.00961	1.00903	1.00855	1.00856
11829.1	1.00997	1.00857	1.00922	1.00856	1.00806	1.00818
11829.5	1.00954	1.00807	1.00884	1.00809	1.00758	1.00782
11829.8	1.00911	1.00756	1.00846	1.00752	1.0071	1.00745
11830.2	1.00867	1.00704	1.00807	1.00693	1.0066	1.00707
11830.5	1.00824	1.00653	1.00769	1.00636	1.00612	1.0067
11830.9	1.00782	1.00602	1.00731	1.00579	1.00564	1.00633
11831.2	1.00738	1.0055	1.00692	1.0052	1.00515	1.00595
11831.6	1.00695	1.00499	1.00654	1.00463	1.00467	1.00558
11831.9	1.0065	1.00449	1.00593	1.00406	1.00418	1.0052
11832.3	1.00583	1.00399	1.00528	1.00347	1.00353	1.00472
11832.6	1.00519	1.00352	1.00466	1.00292	1.00291	1.00425
11833	1.00452	1.00303	1.00401	1.00249	1.00226	1.00377
11833.3	1.00387	1.00255	1.00339	1.00208	1.00164	1.0033
11833.7	1.00323	1.00207	1.00276	1.00167	1.00101	1.00283
11834	1.00256	1.00158	1.00212	1.00124	1.00036	1.00235
11834.4	1.00192	1.0011	1.00149	1.00082	0.99974	1.00188
11834.8	1.00127	1.00063	1.00086	1.00041	0.99911	1.00141
11835.1	1.00062	1.00013	1.00038	0.99998	0.9985	1.00092
11835.5	1.00009	0.99954	0.99991	0.99957	0.99832	1.00043
11835.8	0.99956	0.99894	0.99944	0.99914	0.99813	0.99992
11836.2	0.99904	0.99836	0.99898	0.99868	0.99794	0.99943
11836.5	0.99851	0.99778	0.99852	0.99823	0.99776	0.99894
11836.9	0.99798	0.99718	0.99804	0.99776	0.99757	0.99843
11837.2	0.99746	0.99659	0.99758	0.99731	0.99739	0.99794
11837.6	0.99694	0.99601	0.99712	0.99686	0.9972	0.99744
11837.9	0.9964	0.99541	0.99665	0.99639	0.99701	0.99694
11838.3	0.99588	0.99483	0.99616	0.99594	0.99683	0.99644
11838.6	0.99551	0.99437	0.99565	0.99547	0.99638	0.99594
11839	0.99516	0.99393	0.99516	0.99502	0.99594	0.99544
11839.4	0.9948	0.99348	0.99465	0.9946	0.99549	0.99494
11839.7	0.99445	0.99303	0.99416	0.9942	0.99505	0.99445
11840.1	0.9941	0.99259	0.99367	0.9938	0.99461	0.99395
11840.4	0.99374	0.99214	0.99316	0.99339	0.99415	0.99345
11840.8	0.99339	0.9917	0.99267	0.99299	0.99371	0.99295
11841.1	0.99303	0.99125	0.99216	0.99257	0.99326	0.99245
11841.5	0.99268	0.99081	0.99192	0.99217	0.99281	0.99196
11841.8	0.99229	0.99075	0.9918	0.99177	0.9925	0.99168
11842.2	0.99189	0.99076	0.99167	0.99136	0.99221	0.99143
11842.5	0.99151	0.99078	0.99155	0.99118	0.99192	0.99119
11842.9	0.99111	0.99079	0.99142	0.99104	0.99163	0.99095
11843.2	0.99072	0.99081	0.9913	0.9909	0.99134	0.99071
11843.6	0.99032	0.99083	0.99117	0.99076	0.99105	0.99047
11844	0.98993	0.99084	0.99105	0.99062	0.99076	0.99023
11844.3	0.98955	0.99086	0.99092	0.99048	0.99048	0.98999
11844.7	0.98915	0.99088	0.99075	0.99034	0.99018	0.98975
11845	0.98894	0.99071	0.99053	0.9902	0.98999	0.98966
11845.4	0.98882	0.99044	0.9903	0.99006	0.98984	0.98966
11845.7	0.98871	0.99018	0.99008	0.9899	0.9897	0.98965
11846.1	0.9886	0.98991	0.98985	0.98974	0.98955	0.98965
11846.4	0.98849	0.98965	0.98963	0.98958	0.98941	0.98965
11846.8	0.98838	0.98938	0.9894	0.98942	0.98926	0.98964
11847.1	0.98827	0.98911	0.98918	0.98926	0.98912	0.98964
11847.5	0.98816	0.98885	0.98896	0.9891	0.98898	0.98963
11847.9	0.98804	0.98858	0.98877	0.98894	0.98883	0.98963
11848.2	0.98805	0.98845	0.98871	0.98878	0.98869	0.98962
11848.6	0.98823	0.98853	0.98865	0.98861	0.98855	0.9896
11848.9	0.98841	0.9886	0.98859	0.98853	0.98841	0.98959
11849.3	0.98859	0.98868	0.98853	0.98856	0.98827	0.98957
11849.6	0.98876	0.98875	0.98847	0.98858	0.98813	0.98955
11850	0.98895	0.98883	0.98841	0.9886	0.98799	0.98953
11850.3	0.98912	0.9889	0.98835	0.98862	0.98785	0.98951
11850.7	0.98931	0.98898	0.98829	0.98865	0.98771	0.9895
11851	0.98948	0.98905	0.98823	0.98867	0.98757	0.98948
11851.4	0.98964	0.98913	0.98828	0.98869	0.98749	0.98947
11851.8	0.98959	0.98918	0.98833	0.98871	0.98785	0.98956
11852.1	0.98954	0.98924	0.98839	0.98876	0.98822	0.98965
11852.5	0.98949	0.9893	0.98844	0.98896	0.98858	0.98973
11852.8	0.98944	0.98936	0.98849	0.98916	0.98895	0.98982
11853.2	0.98939	0.98941	0.98855	0.98935	0.98931	0.9899
11853.5	0.98934	0.98947	0.9886	0.98955	0.98968	0.98999
11853.9	0.98929	0.98953	0.98865	0.98974	0.99004	0.99007
11854.2	0.98924	0.98958	0.9887	0.98994	0.99041	0.99016
11854.6	0.98919	0.98964	0.98886	0.99013	0.99076	0.99024
11855	0.98928	0.9897	0.98908	0.99033	0.99076	0.99029
11855.3	0.98941	0.98976	0.9893	0.99052	0.99065	0.99032
11855.7	0.98953	0.98982	0.98952	0.99055	0.99054	0.99035
11856	0.98966	0.98987	0.98974	0.99053	0.99043	0.99039
11856.4	0.98979	0.98993	0.98996	0.99051	0.99032	0.99042
11856.7	0.98991	0.98999	0.99018	0.99049	0.99021	0.99045
11857.1	0.99004	0.99005	0.9904	0.99047	0.9901	0.99048
11857.4	0.99016	0.99011	0.99062	0.99045	0.99	0.99052
11857.8	0.99029	0.99017	0.9908	0.99043	0.98988	0.99055
11858.1	0.99036	0.99022	0.99085	0.99041	0.98978	0.99056
11858.5	0.99035	0.99026	0.9909	0.99039	0.98967	0.99054
11858.9	0.99034	0.9903	0.99095	0.9904	0.98956	0.99051
11859.2	0.99032	0.99035	0.991	0.99047	0.98945	0.99049
11859.6	0.99031	0.99039	0.99105	0.99053	0.98934	0.99046
11859.9	0.9903	0.99043	0.99111	0.99059	0.98923	0.99044
11860.3	0.99028	0.99047	0.99116	0.99065	0.98912	0.99041
11860.6	0.99027	0.99051	0.99121	0.99072	0.98901	0.99039
11861	0.99026	0.99055	0.99126	0.99078	0.9889	0.99036
11861.4	0.99024	0.99059	0.99112	0.99084	0.98879	0.99034
11861.7	0.99029	0.99055	0.99094	0.99091	0.9889	0.99031
11862.1	0.99034	0.9905	0.99076	0.99097	0.98903	0.99029
11862.4	0.99039	0.99045	0.99058	0.9908	0.98915	0.99027
11862.8	0.99043	0.9904	0.9904	0.99063	0.98927	0.99024
11863.1	0.99048	0.99036	0.99022	0.99045	0.9894	0.99022
11863.5	0.99053	0.99031	0.99004	0.99028	0.98952	0.9902
11863.8	0.99058	0.99026	0.98986	0.99011	0.98965	0.99017
11864.2	0.99062	0.99021	0.98968	0.98994	0.98977	0.99015
11864.5	0.99067	0.99016	0.98956	0.98976	0.98989	0.99013
11864.9	0.99064	0.99004	0.98956	0.98959	0.9899	0.99016
11865.3	0.99051	0.98984	0.98957	0.98942	0.98977	0.99027
11865.6	0.99038	0.98964	0.98957	0.98928	0.98963	0.99038
11866	0.99025	0.98944	0.98958	0.98918	0.9895	0.99049
11866.3	0.99012	0.98924	0.98958	0.98908	0.98937	0.9906
11866.7	0.98999	0.98904	0.98958	0.98898	0.98924	0.9907
11867	0.98986	0.98884	0.98959	0.98887	0.98911	0.99081
11867.4	0.98974	0.98864	0.98959	0.98877	0.98898	0.99092
11867.8	0.98961	0.98844	0.9896	0.98867	0.98885	0.99103
11868.1	0.98947	0.98824	0.98956	0.98856	0.98872	0.99114
11868.5	0.98946	0.98835	0.98952	0.98846	0.98866	0.99102
11868.8	0.98944	0.98849	0.98948	0.98836	0.98861	0.99088
11869.2	0.98943	0.98862	0.98944	0.98841	0.98857	0.99074
11869.5	0.98941	0.98875	0.9894	0.98846	0.98852	0.9906
11869.9	0.9894	0.98889	0.98936	0.98852	0.98847	0.99047
11870.2	0.98938	0.98902	0.98932	0.98857	0.98842	0.99033
11870.6	0.98937	0.98915	0.98928	0.98863	0.98837	0.99019
11871	0.98936	0.98928	0.98924	0.98868	0.98832	0.99006
11871.3	0.98934	0.98942	0.98923	0.98873	0.98827	0.98992
11871.7	0.98942	0.98952	0.98935	0.98879	0.98836	0.98986
11872	0.98964	0.98956	0.98947	0.98884	0.98868	0.98992
11872.4	0.98986	0.9896	0.98959	0.9889	0.989	0.98999
11872.7	0.99008	0.98964	0.9897	0.98896	0.98932	0.99006
11873.1	0.99031	0.98968	0.98982	0.98902	0.98965	0.99013
11873.5	0.99054	0.98972	0.98994	0.98909	0.98997	0.9902
11873.8	0.99076	0.98976	0.99006	0.98915	0.99029	0.99026
11874.2	0.99098	0.9898	0.99018	0.98922	0.99062	0.99033
11874.5	0.99121	0.98984	0.9903	0.98928	0.99094	0.9904
11874.9	0.99143	0.98988	0.99046	0.98934	0.99126	0.99046
11875.2	0.99165	0.99005	0.99065	0.98941	0.99143	0.99066
11875.6	0.99186	0.99025	0.99084	0.98947	0.99154	0.99089
11875.9	0.99208	0.99046	0.99104	0.98976	0.99165	0.99113
11876.3	0.9923	0.99067	0.99123	0.99011	0.99176	0.99137
11876.6	0.99251	0.99087	0.99142	0.99046	0.99187	0.9916
11877	0.99273	0.99108	0.99162	0.99082	0.99198	0.99184
11877.4	0.99295	0.99128	0.99181	0.99117	0.99209	0.99208
11877.7	0.99316	0.99149	0.992	0.99152	0.9922	0.99232
11878.1	0.99338	0.99169	0.9922	0.99188	0.99231	0.99256
11878.4	0.99358	0.9919	0.99248	0.99222	0.99243	0.99279
11878.8	0.99372	0.99225	0.99278	0.99258	0.99273	0.99308
11879.1	0.99385	0.9926	0.99308	0.99292	0.99303	0.99336
11879.5	0.99398	0.99294	0.99338	0.99315	0.99332	0.99364
11879.9	0.99412	0.99329	0.99368	0.99338	0.99362	0.99392
11880.2	0.99425	0.99364	0.99398	0.99361	0.99392	0.99421
11880.6	0.99438	0.99398	0.99427	0.99383	0.99421	0.99449
11880.9	0.99452	0.99433	0.99457	0.99406	0.99451	0.99477
11881.3	0.99465	0.99468	0.99487	0.9943	0.99481	0.99506
11881.6	0.99478	0.99502	0.99517	0.99452	0.9951	0.99534
11882	0.99499	0.99531	0.99551	0.99475	0.99539	0.99561
11882.4	0.99532	0.99552	0.99585	0.99498	0.99566	0.99588
11882.7	0.99565	0.99572	0.99618	0.99525	0.99592	0.99615
11883.1	0.99599	0.99593	0.99652	0.99561	0.99619	0.99641
11883.4	0.99632	0.99614	0.99686	0.99597	0.99646	0.99668
11883.8	0.99665	0.99634	0.99719	0.99632	0.99672	0.99695
11884.1	0.99698	0.99655	0.99753	0.99667	0.99699	0.99721
11884.5	0.99732	0.99675	0.99787	0.99703	0.99726	0.99748
11884.9	0.99764	0.99695	0.99821	0.99738	0.99752	0.99775
11885.2	0.99798	0.99716	0.9985	0.99773	0.99779	0.99801
11885.6	0.99824	0.99748	0.99872	0.99809	0.99807	0.99829
11885.9	0.99845	0.99789	0.99894	0.99845	0.99835	0.99856
11886.3	0.99865	0.99828	0.99915	0.9988	0.99863	0.99882
11886.6	0.99886	0.99869	0.99937	0.99917	0.99891	0.9991
11887	0.99907	0.9991	0.99959	0.99954	0.9992	0.99937
11887.4	0.99928	0.99949	0.9998	0.9999	0.99947	0.99964
11887.7	0.99948	0.9999	1.00002	1.00027	0.99976	0.99991
11888.1	0.99969	1.0003	1.00024	1.00064	1.00004	1.00018
11888.4	0.9999	1.0007	1.00046	1.001	1.00032	1.00045
11888.8	1.00011	1.0011	1.00073	1.00137	1.00061	1.00072
11889.1	1.00036	1.00137	1.00103	1.00174	1.00093	1.00096
11889.5	1.00064	1.00159	1.00134	1.00211	1.00126	1.00118
11889.9	1.0009	1.0018	1.00164	1.00238	1.00159	1.00139
11890.2	1.00118	1.00202	1.00195	1.00263	1.00192	1.00161
11890.6	1.00145	1.00224	1.00225	1.00288	1.00225	1.00183
11890.9	1.00172	1.00245	1.00255	1.00312	1.00258	1.00204
11891.3	1.00199	1.00267	1.00286	1.00337	1.00291	1.00226
11891.6	1.00226	1.00289	1.00316	1.00362	1.00324	1.00248
11892	1.00254	1.00311	1.00347	1.00387	1.00358	1.0027
11892.4	1.0028	1.00332	1.00376	1.00412	1.0039	1.00292
11892.7	1.00311	1.00348	1.00406	1.00437	1.00407	1.00322
11893.1	1.00341	1.00362	1.00435	1.00462	1.00422	1.00353
11893.4	1.00372	1.00377	1.00465	1.00474	1.00437	1.00384
11893.8	1.00401	1.00391	1.00494	1.00484	1.00452	1.00415
11894.1	1.00432	1.00405	1.00524	1.00495	1.00467	1.00446
11894.5	1.00462	1.00419	1.00553	1.00506	1.00483	1.00477
11894.9	1.00492	1.00433	1.00582	1.00516	1.00497	1.00507
11895.2	1.00522	1.00448	1.00612	1.00527	1.00513	1.00539
11895.6	1.00553	1.00462	1.00642	1.00538	1.00528	1.0057
11895.9	1.00583	1.00477	1.00638	1.00549	1.00543	1.00601
11896.3	1.00584	1.0049	1.00628	1.00559	1.00554	1.00591
11896.6	1.00584	1.00504	1.00617	1.0057	1.00564	1.0058
11897	1.00584	1.00517	1.00607	1.00579	1.00575	1.00568
11897.4	1.00584	1.00531	1.00596	1.00587	1.00586	1.00557
11897.7	1.00584	1.00545	1.00586	1.00595	1.00597	1.00546
11898.1	1.00584	1.00558	1.00575	1.00604	1.00607	1.00536
11898.4	1.00584	1.00572	1.00565	1.00612	1.00618	1.00525
11898.8	1.00585	1.00585	1.00554	1.0062	1.00629	1.00514
11899.1	1.00585	1.00599	1.00544	1.00629	1.0064	1.00503
11899.5	1.00585	1.00612	1.00544	1.00637	1.0065	1.00492
11899.9	1.00574	1.0061	1.00547	1.00646	1.00634	1.00509
11900.2	1.00564	1.00609	1.00549	1.00652	1.00619	1.00525
11900.6	1.00553	1.00608	1.00551	1.00631	1.00603	1.00542
11900.9	1.00543	1.00606	1.00553	1.00611	1.00588	1.00558
11901.3	1.00532	1.00605	1.00555	1.00591	1.00573	1.00575
11901.6	1.00522	1.00604	1.00557	1.0057	1.00558	1.00591
11902	1.00511	1.00602	1.00559	1.0055	1.00542	1.00608
11902.4	1.00501	1.00601	1.00561	1.00529	1.00527	1.00624
11902.7	1.00491	1.00599	1.00564	1.00509	1.00512	1.0064
11903.1	1.0048	1.00598	1.00536	1.00489	1.00497	1.00656
11903.4	1.00462	1.00576	1.00503	1.00468	1.00482	1.00617
11903.8	1.00444	1.00553	1.0047	1.00447	1.00468	1.00579
11904.2	1.00426	1.00531	1.00436	1.0042	1.00454	1.00541
11904.5	1.00408	1.0051	1.00404	1.00394	1.0044	1.00503
11904.9	1.0039	1.00488	1.00371	1.00367	1.00425	1.00465
11905.2	1.00372	1.00466	1.00338	1.0034	1.00411	1.00427
11905.6	1.00354	1.00444	1.00305	1.00313	1.00397	1.00389
11906	1.00336	1.00422	1.00272	1.00286	1.00383	1.0035
11906.3	1.00319	1.004	1.0024	1.00259	1.00369	1.00313
11906.7	1.00301	1.00378	1.00208	1.00232	1.00354	1.00275
11907	1.00278	1.0033	1.00177	1.00205	1.00312	1.00232
11907.4	1.00256	1.00282	1.00146	1.00178	1.00269	1.00189
11907.7	1.00233	1.00233	1.00114	1.00144	1.00226	1.00147
11908.1	1.0021	1.00185	1.00083	1.00109	1.00183	1.00104
11908.5	1.00188	1.00138	1.00052	1.00076	1.00141	1.00063
11908.8	1.00166	1.00089	1.00021	1.00042	1.00098	1.0002
11909.2	1.00143	1.00041	0.9999	1.00008	1.00055	0.99977
11909.5	1.0012	0.99992	0.99958	0.99973	1.00012	0.99934
11909.9	1.00098	0.99944	0.99927	0.99939	0.99969	0.99892
11910.2	1.00075	0.99895	0.99898	0.99905	0.99926	0.99849
11910.6	1.00038	0.99882	0.99872	0.99872	0.99893	0.9983
11911	0.99998	0.99872	0.99844	0.99837	0.9986	0.99815
11911.3	0.99957	0.99863	0.99817	0.9981	0.99827	0.99799
11911.7	0.99917	0.99854	0.99789	0.99784	0.99794	0.99783
11912	0.99877	0.99844	0.99761	0.99757	0.99762	0.99767
11912.4	0.99836	0.99835	0.99734	0.99731	0.99729	0.99751
11912.8	0.99796	0.99825	0.99706	0.99704	0.99696	0.99735
11913.1	0.99757	0.99816	0.9968	0.99679	0.99664	0.99719
11913.5	0.99717	0.99807	0.99652	0.99652	0.99631	0.99703
11913.8	0.99676	0.99798	0.99627	0.99626	0.99599	0.99687
11914.2	0.99642	0.99759	0.99605	0.99599	0.9958	0.99662
11914.5	0.99611	0.9971	0.99583	0.99573	0.99567	0.99633
11914.9	0.99579	0.99661	0.9956	0.99553	0.99554	0.99603
11915.3	0.99548	0.99612	0.99538	0.99536	0.9954	0.99574
11915.6	0.99517	0.99564	0.99516	0.99518	0.99527	0.99546
11916	0.99486	0.99514	0.99494	0.99501	0.99514	0.99517
11916.3	0.99454	0.99465	0.99471	0.99483	0.99501	0.99487
11916.7	0.99423	0.99416	0.99449	0.99466	0.99488	0.99458
11917.1	0.99391	0.99367	0.99426	0.99448	0.99474	0.99429
11917.4	0.99359	0.99317	0.99412	0.99431	0.99461	0.994
11917.8	0.99349	0.99297	0.99412	0.99413	0.99454	0.9938
11918.1	0.99357	0.99302	0.99412	0.99395	0.99451	0.99369
11918.5	0.99365	0.99306	0.99412	0.99393	0.99448	0.99359
11918.9	0.99373	0.9931	0.99412	0.99402	0.99446	0.99348
11919.2	0.99381	0.99315	0.99412	0.9941	0.99443	0.99337
11919.6	0.99389	0.99319	0.99412	0.99419	0.9944	0.99326
11919.9	0.99398	0.99323	0.99411	0.99427	0.99438	0.99315
11920.3	0.99406	0.99328	0.99411	0.99436	0.99435	0.99304
11920.6	0.99414	0.99332	0.99411	0.99444	0.99432	0.99293
11921	0.99422	0.99337	0.99413	0.99453	0.9943	0.99282
11921.4	0.99432	0.99348	0.99427	0.99461	0.99433	0.99285
11921.7	0.99449	0.99376	0.9944	0.9947	0.99449	0.99321
11922.1	0.99465	0.99404	0.99453	0.99482	0.99465	0.99355
11922.4	0.99482	0.99432	0.99467	0.995	0.99482	0.99391
11922.8	0.99498	0.9946	0.9948	0.99519	0.99498	0.99426
11923.2	0.99515	0.99488	0.99494	0.99538	0.99514	0.99462
11923.5	0.99531	0.99516	0.99507	0.99557	0.99531	0.99497
11923.9	0.99548	0.99544	0.99521	0.99575	0.99547	0.99532
11924.2	0.99564	0.99572	0.99535	0.99594	0.99564	0.99568
11924.6	0.99581	0.99601	0.99548	0.99613	0.9958	0.99603
11925	0.99597	0.99628	0.9955	0.99632	0.99596	0.99638
11925.3	0.99597	0.99636	0.99551	0.9965	0.99611	0.99629
11925.7	0.99597	0.99644	0.99551	0.99667	0.99625	0.9962
11926	0.99597	0.99652	0.99551	0.99662	0.9964	0.99611
11926.4	0.99597	0.9966	0.99551	0.99657	0.99654	0.99602
11926.8	0.99597	0.99668	0.99551	0.99651	0.99668	0.99593
11927.1	0.99597	0.99676	0.99551	0.99646	0.99682	0.99584
11927.5	0.99596	0.99684	0.99551	0.9964	0.99697	0.99575
11927.8	0.99596	0.99692	0.99551	0.99635	0.99711	0.99566
11928.2	0.99596	0.997	0.99551	0.99629	0.99725	0.99557
11928.5	0.99596	0.99708	0.99558	0.99624	0.9974	0.99548
11928.9	0.99604	0.99721	0.99572	0.99619	0.99747	0.99555
11929.3	0.99616	0.99737	0.99586	0.99613	0.99751	0.99571
11929.6	0.99628	0.99753	0.996	0.99625	0.99756	0.99586
11930	0.9964	0.99769	0.99614	0.99644	0.9976	0.99602
11930.4	0.99651	0.99784	0.99627	0.99663	0.99764	0.99618
11930.7	0.99663	0.998	0.99641	0.99682	0.99768	0.99633
11931.1	0.99675	0.99816	0.99655	0.99701	0.99772	0.99649
11931.4	0.99687	0.99832	0.99669	0.9972	0.99776	0.99664
11931.8	0.99699	0.99847	0.99683	0.99739	0.9978	0.9968
11932.1	0.99711	0.99863	0.99697	0.99758	0.99784	0.99695
11932.5	0.99723	0.99873	0.99712	0.99777	0.99788	0.99711
11932.9	0.99734	0.99869	0.99727	0.99796	0.99791	0.99726
11933.2	0.99745	0.99865	0.99742	0.99815	0.99794	0.9974
11933.6	0.99757	0.99861	0.99757	0.99833	0.99797	0.99755
11934	0.99768	0.99857	0.99772	0.99852	0.99799	0.9977
11934.3	0.9978	0.99853	0.99787	0.9987	0.99802	0.99785
11934.7	0.99791	0.99849	0.99802	0.99888	0.99805	0.998
11935	0.99802	0.99845	0.99817	0.99906	0.99808	0.99814
11935.4	0.99814	0.99841	0.99832	0.99925	0.99811	0.99829
11935.8	0.99825	0.99837	0.99847	0.99943	0.99814	0.99844
11936.1	0.99836	0.99833	0.99854	0.99961	0.99816	0.99859
11936.5	0.99841	0.99841	0.99857	0.99979	0.99828	0.99857
11936.8	0.99844	0.99851	0.9986	0.99998	0.9984	0.99853
11937.2	0.99847	0.99861	0.99864	0.99997	0.99852	0.99849
11937.5	0.9985	0.9987	0.99867	0.99995	0.99865	0.99845
11937.9	0.99854	0.9988	0.99871	0.99993	0.99877	0.99841
11938.3	0.99857	0.9989	0.99874	0.99991	0.99889	0.99837
11938.6	0.9986	0.99899	0.99877	0.99989	0.99902	0.99833
11939	0.99863	0.99909	0.99881	0.99987	0.99914	0.99829
11939.4	0.99867	0.99919	0.99884	0.99985	0.99926	0.99825
11939.7	0.9987	0.99928	0.9989	0.99983	0.99939	0.99821
11940.1	0.99877	0.99936	0.99903	0.99981	0.99949	0.99826
11940.4	0.99888	0.9994	0.99916	0.99979	0.99956	0.99843
11940.8	0.999	0.99945	0.9993	0.99975	0.99963	0.9986
11941.1	0.99912	0.99949	0.99943	0.9997	0.9997	0.99878
11941.5	0.99924	0.99954	0.99956	0.99965	0.99977	0.99895
11941.9	0.99935	0.99958	0.99969	0.9996	0.99984	0.99912
11942.2	0.99947	0.99963	0.99983	0.99955	0.99991	0.99929
11942.6	0.99959	0.99967	0.99996	0.99949	0.99999	0.99947
11943	0.9997	0.99972	1.00009	0.99944	1.00006	0.99964
11943.3	0.99982	0.99976	1.00023	0.99939	1.00013	0.99981
11943.7	0.99994	0.9998	1.00029	0.99934	1.0002	0.99998
11944	1.00013	1.00002	1.00033	0.99929	1.00033	1.00015
11944.4	1.00033	1.00027	1.00037	0.99923	1.00046	1.00031
11944.8	1.00054	1.00051	1.00041	0.99948	1.0006	1.00047
11945.1	1.00074	1.00075	1.00045	0.99975	1.00074	1.00063
11945.5	1.00094	1.001	1.00049	1.00002	1.00088	1.00079
11945.8	1.00115	1.00124	1.00053	1.00029	1.00101	1.00095
11946.2	1.00135	1.00149	1.00057	1.00056	1.00116	1.00112
11946.6	1.00156	1.00174	1.00061	1.00083	1.00129	1.00128
11946.9	1.00176	1.00198	1.00065	1.0011	1.00143	1.00144
11947.3	1.00196	1.00222	1.00069	1.00137	1.00157	1.0016
11947.6	1.00208	1.00233	1.00075	1.00164	1.00167	1.00171
11948	1.00203	1.00215	1.00081	1.00191	1.0017	1.00171
11948.4	1.00197	1.00196	1.00087	1.00202	1.00172	1.0017
11948.7	1.00191	1.00178	1.00092	1.00188	1.00175	1.0017
11949.1	1.00186	1.00159	1.00098	1.00174	1.00178	1.00169
11949.4	1.0018	1.0014	1.00104	1.0016	1.0018	1.00169
11949.8	1.00175	1.00122	1.0011	1.00145	1.00183	1.00169
11950.2	1.00169	1.00103	1.00116	1.00131	1.00185	1.00168
11950.5	1.00163	1.00085	1.00122	1.00117	1.00188	1.00168
11950.9	1.00158	1.00066	1.00128	1.00103	1.00191	1.00168
11951.2	1.00152	1.00047	1.00118	1.00088	1.00193	1.00167
11951.6	1.00142	1.00033	1.00096	1.00074	1.00174	1.00155
11952	1.00131	1.0002	1.00074	1.0006	1.00147	1.00139
11952.3	1.0012	1.00006	1.00052	1.00053	1.0012	1.00122
11952.7	1.00109	0.99993	1.0003	1.0005	1.00092	1.00106
11953	1.00098	0.9998	1.00008	1.00046	1.00065	1.00089
11953.4	1.00087	0.99967	0.99985	1.00042	1.00037	1.00073
11953.8	1.00076	0.99954	0.99963	1.00039	1.0001	1.00056
11954.1	1.00065	0.9994	0.99941	1.00035	0.99982	1.0004
11954.5	1.00054	0.99927	0.99919	1.00031	0.99955	1.00023
11954.9	1.00043	0.99914	0.99896	1.00028	0.99927	1.00006
11955.2	1.00031	0.99901	0.99886	1.00024	0.99902	0.9999
11955.6	1.00017	0.99896	0.99877	1.0002	0.99911	0.99979
11955.9	1.00003	0.99891	0.99868	1.00016	0.9992	0.99969
11956.3	0.99989	0.99886	0.9986	1.00008	0.99929	0.99958
11956.7	0.99975	0.9988	0.99851	1	0.99939	0.99948
11957	0.99961	0.99875	0.99842	0.99992	0.99948	0.99937
11957.4	0.99947	0.9987	0.99834	0.99984	0.99957	0.99926
11957.8	0.99932	0.99865	0.99825	0.99976	0.99967	0.99915
11958.1	0.99918	0.9986	0.99816	0.99968	0.99976	0.99905
11958.5	0.99904	0.99855	0.99807	0.99959	0.99986	0.99894
11958.8	0.9989	0.99849	0.99803	0.99951	0.99995	0.99883
11959.2	0.99884	0.99853	0.99819	0.99943	1.00004	0.99879
11959.5	0.99894	0.99872	0.99836	0.99935	1.00014	0.99885
11959.9	0.99904	0.9989	0.99852	0.99931	1.00024	0.9989
11960.3	0.99914	0.9991	0.99869	0.99931	1.00034	0.99897
11960.6	0.99924	0.99929	0.99885	0.99931	1.00043	0.99903
11961	0.99933	0.99948	0.99901	0.99931	1.00053	0.99908
11961.4	0.99943	0.99967	0.99918	0.99931	1.00063	0.99914
11961.7	0.99953	0.99986	0.99934	0.99931	1.00073	0.9992
11962.1	0.99963	1.00005	0.9995	0.99931	1.00082	0.99926
11962.4	0.99973	1.00024	0.99967	0.99931	1.00092	0.99932
11962.8	0.99983	1.00043	0.99986	0.99932	1.00102	0.99938
11963.2	0.99999	1.00064	1.00007	0.99932	1.00117	0.99959
11963.5	1.00018	1.00085	1.00028	0.99932	1.00135	0.99989
11963.9	1.00038	1.00107	1.00049	0.99955	1.00153	1.00019
11964.2	1.00058	1.00129	1.00071	0.9999	1.0017	1.00048
11964.6	1.00078	1.00151	1.00092	1.00025	1.00188	1.00078
11965	1.00098	1.00173	1.00114	1.00061	1.00207	1.00109
11965.3	1.00118	1.00195	1.00135	1.00096	1.00225	1.00139
11965.7	1.00137	1.00217	1.00157	1.00131	1.00243	1.00169
11966.1	1.00157	1.00238	1.00178	1.00165	1.00261	1.00199
11966.4	1.00177	1.0026	1.00199	1.002	1.00279	1.00228
11966.8	1.00197	1.00283	1.00223	1.00236	1.00297	1.00259
11967.1	1.00214	1.003	1.00247	1.00271	1.00313	1.00283
11967.5	1.0023	1.00315	1.00272	1.00306	1.00329	1.00306
11967.9	1.00247	1.00331	1.00296	1.00329	1.00344	1.00329
11968.2	1.00263	1.00347	1.00321	1.00349	1.0036	1.00352
11968.6	1.00279	1.00363	1.00345	1.0037	1.00376	1.00374
11969	1.00296	1.00379	1.0037	1.00391	1.00392	1.00398
11969.3	1.00312	1.00395	1.00395	1.00412	1.00407	1.00421
11969.7	1.00329	1.00411	1.00419	1.00432	1.00423	1.00443
11970	1.00345	1.00427	1.00444	1.00453	1.00439	1.00466
11970.4	1.00361	1.00442	1.00468	1.00473	1.00454	1.00489
11970.8	1.00378	1.00459	1.00488	1.00495	1.0047	1.00512
11971.1	1.00398	1.00468	1.00506	1.00515	1.00488	1.00523
11971.5	1.00418	1.00478	1.00524	1.00536	1.00506	1.00534
11971.9	1.00438	1.00487	1.00542	1.00553	1.00524	1.00544
11972.2	1.00458	1.00497	1.00561	1.00572	1.00543	1.00555
11972.6	1.00478	1.00506	1.00579	1.00589	1.00561	1.00566
11972.9	1.00498	1.00516	1.00597	1.00607	1.00579	1.00576
11973.3	1.00518	1.00525	1.00615	1.00625	1.00597	1.00587
11973.7	1.00538	1.00535	1.00633	1.00642	1.00615	1.00597
11974	1.00558	1.00545	1.00652	1.00661	1.00634	1.00608
11974.4	1.00578	1.00554	1.0067	1.00678	1.00652	1.00619
11974.8	1.00597	1.00565	1.00674	1.00696	1.00669	1.00629
11975.1	1.00605	1.00587	1.00676	1.00714	1.00677	1.00642
11975.5	1.00612	1.0061	1.00678	1.0073	1.00685	1.00656
11975.8	1.0062	1.00632	1.00681	1.0074	1.00693	1.00669
11976.2	1.00627	1.00655	1.00683	1.0075	1.00701	1.00682
11976.6	1.00635	1.00677	1.00685	1.00759	1.00709	1.00694
11976.9	1.00642	1.007	1.00687	1.00769	1.00717	1.00708
11977.3	1.0065	1.00722	1.0069	1.00779	1.00725	1.00721
11977.6	1.00657	1.00744	1.00692	1.00789	1.00733	1.00734
11978	1.00665	1.00767	1.00694	1.00798	1.00741	1.00747
11978.4	1.00672	1.0079	1.00696	1.00808	1.00749	1.0076
11978.7	1.0068	1.00808	1.00699	1.00818	1.00757	1.00772
11979.1	1.00688	1.00807	1.00701	1.00828	1.0076	1.00778
11979.5	1.00697	1.00806	1.00703	1.00837	1.00764	1.00783
11979.8	1.00705	1.00805	1.00706	1.00845	1.00767	1.0079
11980.2	1.00714	1.00804	1.00708	1.00853	1.00771	1.00796
11980.5	1.00722	1.00803	1.0071	1.00861	1.00774	1.00801
11980.9	1.0073	1.00802	1.00712	1.00869	1.00778	1.00807
11981.3	1.00739	1.00801	1.00715	1.00877	1.00782	1.00814
11981.6	1.00747	1.008	1.00717	1.00885	1.00785	1.00819
11982	1.00756	1.00799	1.00719	1.00893	1.00789	1.00825
11982.4	1.00764	1.00798	1.00722	1.00902	1.00792	1.00832
11982.7	1.00772	1.008	1.00739	1.0091	1.00796	1.00837
11983.1	1.00779	1.00811	1.00756	1.00918	1.00801	1.00843
11983.5	1.00785	1.00822	1.00773	1.00923	1.00806	1.00848
11983.8	1.00792	1.00834	1.00791	1.00921	1.00812	1.00854
11984.2	1.00799	1.00845	1.00808	1.00919	1.00817	1.00859
11984.5	1.00805	1.00856	1.00825	1.00917	1.00822	1.00865
11984.9	1.00812	1.00868	1.00843	1.00915	1.00828	1.00871
11985.3	1.00818	1.00879	1.0086	1.00913	1.00833	1.00876
11985.6	1.00825	1.0089	1.00877	1.0091	1.00838	1.00882
11986	1.00832	1.00901	1.00894	1.00908	1.00843	1.00887
11986.4	1.00838	1.00913	1.00911	1.00906	1.00848	1.00893
11986.7	1.00845	1.00922	1.00904	1.00904	1.00854	1.00897
11987.1	1.00851	1.00917	1.00897	1.00902	1.00862	1.00892
11987.5	1.00857	1.00912	1.00889	1.00901	1.00869	1.00888
11987.8	1.00863	1.00907	1.00881	1.00906	1.00877	1.00883
11988.2	1.00869	1.00903	1.00874	1.00912	1.00884	1.00879
11988.5	1.00875	1.00898	1.00866	1.00917	1.00892	1.00875
11988.9	1.00881	1.00893	1.00858	1.00922	1.00899	1.0087
11989.3	1.00887	1.00889	1.00851	1.00927	1.00907	1.00866
11989.6	1.00893	1.00884	1.00843	1.00932	1.00915	1.00861
11990	1.00899	1.00879	1.00836	1.00937	1.00922	1.00857
11990.4	1.00905	1.00875	1.00828	1.00942	1.00929	1.00853
11990.7	1.0091	1.00871	1.00848	1.00948	1.00937	1.00848
11991.1	1.00908	1.00881	1.00869	1.00953	1.00942	1.00847
11991.4	1.00905	1.00891	1.0089	1.00955	1.00947	1.00845
11991.8	1.00903	1.00901	1.00912	1.00942	1.00952	1.00843
11992.2	1.009	1.00911	1.00934	1.0093	1.00958	1.00841
11992.5	1.00898	1.00921	1.00955	1.00918	1.00963	1.0084
11992.9	1.00895	1.00931	1.00977	1.00906	1.00968	1.00838
11993.3	1.00893	1.0094	1.00999	1.00893	1.00973	1.00836
11993.6	1.0089	1.0095	1.0102	1.00881	1.00978	1.00834
11994	1.00888	1.0096	1.01042	1.00869	1.00983	1.00832
11994.4	1.00885	1.0097	1.01064	1.00856	1.00988	1.00831
11994.7	1.00883	1.0098	1.01051	1.00844	1.00994	1.00829
11995.1	1.00884	1.00962	1.0103	1.00832	1.00963	1.00838
11995.4	1.00884	1.00943	1.0101	1.00821	1.00932	1.00847
11995.8	1.00885	1.00925	1.0099	1.00826	1.00901	1.00855
11996.2	1.00886	1.00907	1.00969	1.00832	1.00869	1.00865
11996.5	1.00887	1.00888	1.00949	1.00837	1.00838	1.00873
11996.9	1.00888	1.0087	1.00928	1.00843	1.00807	1.00883
11997.3	1.00889	1.00851	1.00908	1.00848	1.00776	1.00891
11997.6	1.0089	1.00833	1.00887	1.00854	1.00745	1.009
11998	1.00891	1.00815	1.00866	1.00859	1.00713	1.00909
11998.4	1.00891	1.00796	1.00846	1.00865	1.00682	1.00918
11998.7	1.00892	1.00778	1.00835	1.0087	1.00651	1.00927
11999.1	1.00876	1.00775	1.0083	1.00876	1.00645	1.00911
11999.4	1.00856	1.00776	1.00824	1.00882	1.00643	1.0089
11999.8	1.00836	1.00777	1.00818	1.00857	1.00642	1.00868
12000.2	1.00816	1.00778	1.00812	1.00829	1.00641	1.00847
12000.5	1.00796	1.00779	1.00807	1.00802	1.0064	1.00826
12000.9	1.00776	1.0078	1.00801	1.00774	1.00638	1.00804
12001.3	1.00756	1.0078	1.00795	1.00746	1.00637	1.00783
12001.6	1.00736	1.00781	1.0079	1.00718	1.00636	1.00761
12002	1.00716	1.00782	1.00784	1.00691	1.00634	1.0074
12002.4	1.00697	1.00783	1.00778	1.00664	1.00633	1.00719
12002.7	1.00676	1.00784	1.00763	1.00635	1.00632	1.00697
12003.1	1.0066	1.00767	1.00738	1.00608	1.00623	1.00677
12003.5	1.00644	1.0074	1.00712	1.0058	1.00609	1.00657
12003.8	1.0063	1.00714	1.00687	1.00563	1.00596	1.00638
12004.2	1.00615	1.00687	1.00661	1.0055	1.00582	1.00619
12004.5	1.00599	1.0066	1.00635	1.00536	1.00569	1.00599
12004.9	1.00585	1.00634	1.0061	1.00523	1.00555	1.00579
12005.3	1.00569	1.00607	1.00584	1.0051	1.00541	1.0056
12005.6	1.00554	1.0058	1.00558	1.00497	1.00528	1.0054
12006	1.00539	1.00553	1.00532	1.00483	1.00514	1.00521
12006.4	1.00524	1.00527	1.00507	1.0047	1.00501	1.00501
12006.7	1.00509	1.00501	1.00482	1.00457	1.00487	1.00482
12007.1	1.0049	1.00475	1.00459	1.00443	1.00469	1.00457
12007.5	1.00465	1.00452	1.00437	1.0043	1.00443	1.00425
12007.8	1.0044	1.00429	1.00413	1.00411	1.00416	1.00391
12008.2	1.00415	1.00407	1.00391	1.00386	1.00391	1.00359
12008.5	1.0039	1.00384	1.00368	1.00361	1.00364	1.00326
12008.9	1.00365	1.00361	1.00345	1.00336	1.00338	1.00293
12009.3	1.0034	1.00338	1.00323	1.00311	1.00312	1.00261
12009.6	1.00315	1.00315	1.003	1.00285	1.00286	1.00228
12010	1.0029	1.00293	1.00277	1.0026	1.0026	1.00195
12010.4	1.00265	1.0027	1.00254	1.00235	1.00234	1.00162
12010.7	1.0024	1.00247	1.00232	1.0021	1.00208	1.00129
12011.1	1.00214	1.00223	1.00208	1.00184	1.0018	1.00097
12011.5	1.0019	1.00187	1.00185	1.00159	1.00144	1.00073
12011.8	1.00165	1.00151	1.00162	1.00134	1.00107	1.00048
12012.2	1.0014	1.00116	1.00139	1.00108	1.0007	1.00023
12012.6	1.00115	1.0008	1.00116	1.00081	1.00033	0.99998
12012.9	1.00091	1.00045	1.00093	1.00056	0.99997	0.99974
12013.3	1.00066	1.00008	1.0007	1.00029	0.9996	0.99948
12013.6	1.00041	0.99973	1.00047	1.00003	0.99924	0.99924
12014	1.00017	0.99938	1.00024	0.99977	0.99887	0.999
12014.4	0.99992	0.99902	1.00001	0.99951	0.9985	0.99875
12014.7	0.99967	0.99867	0.99978	0.99925	0.99814	0.9985
12015.1	0.99942	0.99831	0.9995	0.99899	0.99777	0.99825
12015.5	0.99917	0.99804	0.99918	0.99873	0.99756	0.99805
12015.8	0.99892	0.9978	0.99886	0.99846	0.99739	0.99785
12016.2	0.99868	0.99756	0.99855	0.9982	0.99723	0.99765
12016.6	0.99842	0.99732	0.99823	0.99794	0.99706	0.99746
12016.9	0.99818	0.99708	0.99792	0.99768	0.99689	0.99726
12017.3	0.99793	0.99683	0.99759	0.99741	0.99673	0.99707
12017.7	0.99768	0.99659	0.99728	0.99716	0.99656	0.99687
12018	0.99743	0.99635	0.99696	0.99689	0.99639	0.99668
12018.4	0.99718	0.99611	0.99665	0.99663	0.99623	0.99648
12018.8	0.99693	0.99587	0.99633	0.99637	0.99606	0.99628
12019.1	0.99669	0.99563	0.99604	0.99611	0.9959	0.99609
12019.5	0.99647	0.99544	0.99585	0.99584	0.99578	0.99593
12019.9	0.99631	0.99534	0.99567	0.99558	0.99576	0.99582
12020.2	0.99614	0.99524	0.99548	0.99539	0.99574	0.9957
12020.6	0.99598	0.99514	0.9953	0.99528	0.99571	0.99559
12021	0.99581	0.99504	0.99511	0.99517	0.99569	0.99548
12021.3	0.99565	0.99494	0.99493	0.99507	0.99566	0.99537
12021.7	0.99549	0.99484	0.99474	0.99496	0.99564	0.99525
12022	0.99532	0.99474	0.99455	0.99484	0.99561	0.99514
12022.4	0.99516	0.99464	0.99437	0.99474	0.99559	0.99503
12022.8	0.99499	0.99453	0.99418	0.99463	0.99556	0.99492
12023.1	0.99483	0.99443	0.994	0.99452	0.99554	0.9948
12023.5	0.99467	0.99433	0.99399	0.99441	0.99552	0.99469
12023.9	0.99451	0.99427	0.99403	0.9943	0.9954	0.9946
12024.2	0.99436	0.9942	0.99407	0.9942	0.99527	0.9945
12024.6	0.99421	0.99414	0.9941	0.99425	0.99515	0.99441
12025	0.99405	0.99408	0.99414	0.99429	0.99503	0.99432
12025.3	0.9939	0.99401	0.99418	0.99434	0.99491	0.99422
12025.7	0.99375	0.99395	0.99421	0.99438	0.99478	0.99413
12026.1	0.9936	0.99389	0.99425	0.99443	0.99466	0.99404
12026.4	0.99344	0.99382	0.99429	0.99447	0.99454	0.99394
12026.8	0.99329	0.99376	0.99432	0.99452	0.99441	0.99385
12027.2	0.99314	0.99369	0.99436	0.99457	0.99429	0.99376
12027.5	0.99298	0.99363	0.99434	0.99461	0.99417	0.99366
12027.9	0.9929	0.99357	0.99421	0.99466	0.99407	0.99363
12028.3	0.99287	0.99352	0.99408	0.9947	0.99398	0.99366
12028.6	0.99284	0.99348	0.99395	0.99473	0.9939	0.99369
12029	0.99282	0.99343	0.99382	0.99475	0.99381	0.99373
12029.4	0.99279	0.99338	0.9937	0.99477	0.99373	0.99376
12029.7	0.99276	0.99333	0.99357	0.99479	0.99364	0.99379
12030.1	0.99273	0.99328	0.99343	0.99481	0.99356	0.99382
12030.5	0.99271	0.99323	0.99331	0.99483	0.99347	0.99385
12030.8	0.99268	0.99319	0.99318	0.99485	0.99339	0.99389
12031.2	0.99265	0.99314	0.99305	0.99487	0.9933	0.99392
12031.5	0.99263	0.99309	0.99292	0.99489	0.99322	0.99395
12031.9	0.9926	0.99304	0.99301	0.99491	0.99314	0.99398
12032.3	0.99263	0.99318	0.99315	0.99493	0.99321	0.99399
12032.6	0.99265	0.99332	0.99329	0.99495	0.9933	0.994
12033	0.99268	0.99345	0.99342	0.99492	0.99337	0.994
12033.4	0.9927	0.99359	0.99356	0.9949	0.99346	0.99401
12033.7	0.99273	0.99372	0.9937	0.99487	0.99353	0.99402
12034.1	0.99276	0.99386	0.99384	0.99485	0.99362	0.99403
12034.5	0.99278	0.994	0.99398	0.99482	0.9937	0.99404
12034.8	0.99281	0.99414	0.99412	0.9948	0.99378	0.99404
12035.2	0.99284	0.99428	0.99426	0.99477	0.99386	0.99405
12035.6	0.99286	0.99441	0.99439	0.99475	0.99394	0.99406
12035.9	0.99289	0.99455	0.9945	0.99472	0.99402	0.99407
12036.3	0.99301	0.99468	0.9945	0.9947	0.99411	0.99416
12036.7	0.99326	0.99481	0.9945	0.99467	0.99423	0.99436
12037	0.99351	0.99494	0.99451	0.99465	0.99435	0.99457
12037.4	0.99376	0.99507	0.99451	0.99463	0.99446	0.99478
12037.8	0.99401	0.99519	0.99451	0.99462	0.99458	0.99497
12038.1	0.99426	0.99532	0.99452	0.9946	0.99469	0.99518
12038.5	0.9945	0.99544	0.99452	0.99458	0.99481	0.99538
12038.9	0.99475	0.99557	0.99452	0.99456	0.99492	0.99559
12039.2	0.99501	0.9957	0.99453	0.99454	0.99504	0.99579
12039.6	0.99525	0.99583	0.99453	0.99453	0.99516	0.99599
12040	0.9955	0.99596	0.99453	0.99451	0.99527	0.9962
12040.3	0.99575	0.99608	0.9946	0.99449	0.99539	0.9964
12040.7	0.99584	0.99613	0.99469	0.99447	0.99543	0.99642
12041.1	0.99591	0.99617	0.99478	0.99446	0.99546	0.9964
12041.4	0.99597	0.9962	0.99488	0.99457	0.9955	0.99639
12041.8	0.99604	0.99624	0.99497	0.99469	0.99553	0.99637
12042.2	0.9961	0.99627	0.99507	0.99481	0.99556	0.99636
12042.5	0.99617	0.99631	0.99516	0.99493	0.99559	0.99634
12042.9	0.99623	0.99634	0.99525	0.99505	0.99562	0.99633
12043.3	0.9963	0.99638	0.99535	0.99518	0.99566	0.99631
12043.6	0.99636	0.99641	0.99544	0.9953	0.99569	0.9963
12044	0.99643	0.99645	0.99554	0.99542	0.99572	0.99628
12044.4	0.9965	0.99648	0.99564	0.99554	0.99575	0.99627
12044.7	0.99659	0.99657	0.9959	0.99566	0.99581	0.9963
12045.1	0.99679	0.99689	0.99617	0.99579	0.99602	0.99652
12045.5	0.997	0.99721	0.99644	0.99595	0.99622	0.99674
12045.8	0.9972	0.99751	0.99671	0.9962	0.99642	0.99696
12046.2	0.9974	0.99783	0.99698	0.99647	0.99662	0.99718
12046.6	0.9976	0.99815	0.99725	0.99673	0.99682	0.9974
12046.9	0.9978	0.99846	0.99751	0.99698	0.99702	0.99761
12047.3	0.99801	0.99877	0.99779	0.99724	0.99722	0.99783
12047.7	0.99821	0.99909	0.99806	0.9975	0.99743	0.99805
12048	0.99841	0.9994	0.99832	0.99776	0.99763	0.99826
12048.4	0.99862	0.99972	0.99859	0.99802	0.99783	0.99848
12048.8	0.99882	1.00003	0.99878	0.99828	0.99803	0.9987
12049.1	0.99895	1.00018	0.99881	0.99854	0.99813	0.99882
12049.5	0.999	1.00017	0.99883	0.99879	0.99813	0.99885
12049.9	0.99905	1.00017	0.99886	0.99892	0.99813	0.99888
12050.2	0.99911	1.00016	0.99888	0.99895	0.99813	0.9989
12050.6	0.99916	1.00016	0.99891	0.99899	0.99814	0.99893
12051	0.99922	1.00015	0.99893	0.99902	0.99814	0.99896
12051.3	0.99927	1.00015	0.99896	0.99906	0.99814	0.99898
12051.7	0.99933	1.00014	0.99898	0.99909	0.99814	0.99901
12052.1	0.99938	1.00014	0.99901	0.99913	0.99815	0.99904
12052.4	0.99944	1.00013	0.99903	0.99916	0.99815	0.99907
12052.8	0.99949	1.00013	0.99906	0.9992	0.99815	0.99909
12053.2	0.99955	1.00012	0.99916	0.99923	0.99815	0.99912
12053.5	0.99959	1.00015	0.99932	0.99927	0.99836	0.99918
12053.9	0.99963	1.00019	0.99947	0.9993	0.99862	0.99924
12054.3	0.99967	1.00023	0.99963	0.99939	0.99887	0.9993
12054.6	0.99972	1.00027	0.99978	0.99948	0.99913	0.99937
12055	0.99976	1.00032	0.99994	0.99958	0.99939	0.99943
[truncated: 293 more rows]

## Sheet: PtVC-L2
Energy	Normalized Absorption	Normalized Absorption	Normalized Absorption	Normalized Absorption	Normalized Absorption	Normalized Absorption
eV
	0.5 V	0.6 V	0.7 V	0.8 V	0.9 V	1.0 V
13074.8	0.00104	0.00126	0.00154	0.00104	-0.000545619	0.00151
13084.8	0.00197	0.00188	0.0024	0.000397024	-0.000237716	-0.000509477
13094.8	0.00149	0.00134	0.000103429	0.000703565	-0.000664616	0.00159
13104.8	-0.00131	-0.00013225	0.000596095	0.000187034	0.000793017	-0.000736865
13114.8	0.000499066	0.000118461	-0.000315596	-8.15214e-05	0.000190951	-0.00059925
13124.8	-6.88965e-05	-0.000195582	-0.00109	-3.48803e-05	-8.94476e-05	0.00101
13134.8	0.000158283	-0.0009612	-0.00143	-0.00114	-4.75433e-05	-0.000421806
13144.8	-0.00115	-0.000851751	-4.72183e-05	-0.00123	-0.00011411	-0.000452734
13154.8	-0.000504852	0.000118115	-0.00106	0.00045104	-0.000338205	-0.000804123
13164.8	-0.00158	0.000575226	-0.0022	-0.00125	-0.00181	-0.00201
13174.8	0.000725709	-0.000650526	0.001	0.000676953	-0.000226513	-0.000785929
13184.8	-0.000860439	0.000202402	0.000720825	0.00174	-0.00134	0.000305216
13194.8	0.00128	0.00281	0.000927016	0.00191	0.000717508	0.0012
13204.8	0.00305	0.00408	0.00197	0.00241	0.000910165	6.34935e-05
13214.8	0.00268	0.00475	0.00306	0.00307	0.00215	0.00225
13224.8	0.00592	0.0052	0.00703	0.00421	0.00769	0.00603
13234.8	0.00962	0.01063	0.00982	0.00808	0.01017	0.00861
13244.8	0.01564	0.01632	0.01651	0.0156	0.01691	0.01557
13245.5	0.01594	0.01764	0.01602	0.01831	0.0172	0.0186
13246	0.01685	0.01923	0.01629	0.01917	0.01802	0.01811
13246.5	0.01811	0.01799	0.01649	0.01951	0.01807	0.02133
13247	0.0178	0.01785	0.01799	0.02038	0.01904	0.01869
13247.5	0.01898	0.01806	0.02031	0.02056	0.01883	0.01813
13248	0.01977	0.02115	0.02118	0.0209	0.02202	0.02029
13248.5	0.0208	0.02184	0.01956	0.02297	0.02057	0.0209
13249	0.01887	0.0209	0.02045	0.02223	0.02126	0.02085
13249.5	0.02132	0.02046	0.02274	0.02212	0.01999	0.02228
13250	0.02113	0.02343	0.02244	0.02443	0.02366	0.02315
13250.5	0.02252	0.02415	0.02353	0.02592	0.02414	0.02391
13251	0.02272	0.02527	0.02421	0.02534	0.02404	0.02522
13251.5	0.02588	0.02628	0.02456	0.02425	0.02454	0.02375
13252	0.02616	0.02485	0.02587	0.02589	0.02658	0.02524
13252.5	0.0242	0.02726	0.02784	0.02606	0.02669	0.02594
13253	0.0266	0.02739	0.02854	0.02659	0.02822	0.02846
13253.5	0.02759	0.0304	0.02788	0.02793	0.02923	0.02886
13254	0.02945	0.03024	0.02994	0.03017	0.02917	0.03099
13254.5	0.03153	0.03216	0.03027	0.03283	0.0316	0.02978
13255	0.0303	0.03259	0.03168	0.0318	0.03147	0.03168
13255.5	0.03233	0.03468	0.0331	0.03347	0.0332	0.0335
13256	0.0335	0.03464	0.0341	0.0353	0.03451	0.03491
13256.5	0.03361	0.03594	0.03611	0.03602	0.03612	0.03628
13257	0.03627	0.0382	0.03653	0.03862	0.03774	0.03841
13257.5	0.0383	0.03792	0.03908	0.03883	0.03838	0.03833
13258	0.03986	0.04146	0.04055	0.04038	0.0398	0.04181
13258.5	0.0418	0.04323	0.04223	0.04248	0.04189	0.04323
13259	0.04418	0.04298	0.04361	0.04477	0.04441	0.04466
13259.5	0.0458	0.04665	0.04623	0.04605	0.04546	0.04691
13260	0.04604	0.04842	0.04989	0.04808	0.05077	0.04929
13260.5	0.04882	0.05184	0.05039	0.05183	0.05205	0.05043
13261	0.05054	0.05387	0.05462	0.05426	0.05522	0.05093
13261.5	0.05421	0.05662	0.05508	0.05708	0.05558	0.05681
13262	0.05902	0.06015	0.05802	0.05961	0.05724	0.05968
13262.5	0.05975	0.06248	0.06218	0.06228	0.06121	0.06277
13263	0.06345	0.06713	0.06553	0.06854	0.06431	0.06558
13263.5	0.06739	0.06861	0.06959	0.06986	0.06757	0.06932
13264	0.07266	0.07366	0.07352	0.07402	0.07533	0.07425
13264.5	0.07638	0.07802	0.07751	0.07804	0.07765	0.07755
13265	0.08216	0.08124	0.08475	0.08304	0.08467	0.08498
13265.5	0.0863	0.08986	0.09012	0.08872	0.08968	0.09148
13266	0.09143	0.0963	0.09608	0.09438	0.0962	0.09603
13266.5	0.09903	0.1039	0.10302	0.10333	0.10354	0.10193
13267	0.1051	0.11002	0.11036	0.10917	0.11157	0.11072
13267.5	0.1149	0.1195	0.11931	0.12084	0.12138	0.11931
13268	0.12311	0.12902	0.12999	0.13084	0.12852	0.12979
13268.5	0.13661	0.14217	0.14248	0.14496	0.14387	0.14285
13269	0.14826	0.15543	0.15359	0.15835	0.15691	0.15847
13269.5	0.16382	0.17181	0.16892	0.17147	0.17432	0.17475
13270	0.18387	0.19095	0.19293	0.1924	0.19345	0.19455
13270.5	0.20254	0.21328	0.21543	0.21654	0.21619	0.21753
13271	0.23284	0.24534	0.24548	0.24629	0.24819	0.24904
13271.5	0.25845	0.27132	0.27599	0.27683	0.27981	0.28126
13272	0.29812	0.31607	0.31771	0.31602	0.32009	0.3187
13272.5	0.34221	0.36156	0.36809	0.3694	0.3733	0.37629
13273	0.39991	0.42323	0.42643	0.42663	0.42925	0.43503
13273.5	0.46158	0.48703	0.4938	0.4896	0.50298	0.50152
13274	0.52398	0.55177	0.5611	0.56521	0.56762	0.56892
13274.5	0.60837	0.64235	0.64515	0.65274	0.65045	0.66216
13275	0.67294	0.70381	0.71076	0.71252	0.72068	0.72699
13275.5	0.7479	0.77257	0.78255	0.78336	0.78973	0.79738
13276	0.7944	0.81604	0.82165	0.8222	0.83063	0.83874
13276.5	0.83366	0.84946	0.85015	0.85167	0.85702	0.86298
13277	0.85404	0.86312	0.86446	0.86221	0.86839	0.8794
13277.5	0.86455	0.86727	0.86512	0.86069	0.86832	0.87704
13278	0.8619	0.86305	0.85701	0.85377	0.86069	0.8679
13278.5	0.8547	0.85496	0.84923	0.84203	0.84819	0.85423
13279	0.84664	0.84326	0.83714	0.82993	0.83772	0.84021
13279.5	0.83539	0.83021	0.82471	0.8175	0.82386	0.8254
13280	0.82584	0.8243	0.8158	0.81023	0.81403	0.81458
13280.5	0.81626	0.81547	0.8079	0.80376	0.8066	0.8054
13281	0.8108	0.81024	0.80403	0.79537	0.79914	0.79847
13281.5	0.80683	0.80765	0.80297	0.79778	0.79869	0.7945
13282	0.80796	0.80781	0.80109	0.79644	0.80021	0.79239
13282.5	0.80749	0.80948	0.80445	0.79851	0.79979	0.79657
13283	0.80961	0.81241	0.80743	0.80297	0.80724	0.79881
13283.5	0.81206	0.81688	0.81212	0.81051	0.8107	0.80092
13284	0.82058	0.82474	0.82077	0.81526	0.82062	0.81016
13284.5	0.82861	0.83269	0.83051	0.82515	0.82832	0.82156
13285	0.83823	0.84111	0.83784	0.8339	0.83846	0.82976
13285.5	0.84762	0.85226	0.85194	0.84924	0.85274	0.84159
13286	0.85343	0.86681	0.86469	0.86183	0.86523	0.85429
13286.5	0.87132	0.88209	0.87626	0.87483	0.87801	0.86705
13287	0.88181	0.89145	0.89078	0.88862	0.89113	0.88159
13287.5	0.89817	0.90363	0.90583	0.89969	0.90576	0.89633
13288	0.90902	0.91791	0.91519	0.91206	0.9145	0.9078
13288.5	0.92119	0.9254	0.92559	0.92425	0.92484	0.91831
13289	0.93071	0.93789	0.93552	0.9331	0.93961	0.9296
13289.5	0.93878	0.94658	0.94119	0.93794	0.94659	0.93862
13290	0.94474	0.9504	0.94696	0.94462	0.95061	0.94205
13290.5	0.94506	0.95597	0.95269	0.95169	0.95142	0.94749
13291	0.95091	0.95749	0.95245	0.94955	0.95507	0.9477
13291.5	0.95509	0.95544	0.94965	0.95151	0.95558	0.9473
13292	0.94574	0.95108	0.95084	0.94739	0.95473	0.94489
13292.5	0.94514	0.94821	0.94345	0.9412	0.95145	0.94199
13293	0.94199	0.94386	0.93956	0.93907	0.94307	0.9379
13293.5	0.93817	0.93852	0.93717	0.93338	0.93943	0.93376
13294	0.93154	0.93461	0.93102	0.92977	0.93456	0.93065
13294.5	0.9289	0.93241	0.92927	0.92793	0.93395	0.92825
13295	0.92639	0.92759	0.92754	0.92418	0.92759	0.92638
13295.5	0.92496	0.92522	0.93023	0.92361	0.93139	0.92886
13296	0.92831	0.92956	0.92688	0.92394	0.93064	0.92863
13296.5	0.92662	0.9302	0.92853	0.92705	0.93402	0.93012
13297	0.92972	0.93428	0.9314	0.92818	0.93474	0.93408
13297.5	0.9318	0.93672	0.93769	0.93486	0.9407	0.93482
13298	0.93955	0.94052	0.93836	0.9352	0.94604	0.93955
13298.5	0.94163	0.94661	0.94388	0.94465	0.95157	0.94431
13299	0.94755	0.95352	0.95164	0.95054	0.95239	0.94844
13299.5	0.9536	0.96019	0.9571	0.95619	0.96091	0.95601
13300	0.95848	0.96729	0.96704	0.96295	0.96741	0.96133
13300.5	0.96672	0.97327	0.97324	0.96991	0.97608	0.97284
13301	0.97722	0.98078	0.98383	0.97771	0.98628	0.98022
13301.5	0.98661	0.9903	0.98922	0.9893	0.9929	0.98755
13302	0.99357	0.99964	0.99674	0.99693	1.00245	0.99712
13302.5	1.00326	1.00877	1.00627	1.00605	1.00921	1.00586
13303	1.0076	1.01622	1.01447	1.01049	1.01605	1.01166
13303.5	1.01562	1.02215	1.01778	1.01611	1.01994	1.01789
13304	1.01981	1.02631	1.02287	1.02111	1.02623	1.02208
13304.5	1.02329	1.02392	1.02348	1.02384	1.02713	1.026
13305	1.02587	1.03162	1.02767	1.02436	1.03272	1.0301
13305.5	1.02449	1.0252	1.02433	1.02598	1.03122	1.02088
13306	1.02204	1.02626	1.02424	1.02433	1.02606	1.02296
13306.5	1.02302	1.02142	1.0205	1.0187	1.02605	1.02326
13307	1.01849	1.01964	1.01882	1.01531	1.02221	1.01723
13307.5	1.0162	1.01417	1.01151	1.00957	1.01607	1.01864
13308	1.01028	1.01339	1.01153	1.01086	1.01648	1.01467
13308.5	1.00511	1.0097	1.01003	1.00554	1.01506	1.01171
13309	1.00223	1.00695	1.00298	1.00248	1.01186	1.00929
13309.5	1.00329	1.0032	1.0003	0.99878	1.0079	1.00584
13310	0.99865	1.00186	0.99887	0.99978	1.00392	1.00587
13310.5	0.9926	1.00134	0.99716	0.99754	1.00215	1.00099
13311	0.99302	0.99766	0.99423	0.99502	1.00113	1.00196
13311.5	0.99271	0.99749	0.99463	0.99254	1.00187	1.0008
13312	0.99389	0.99822	0.99636	0.99472	1.00036	1.00154
13312.5	0.99149	0.99493	0.99394	0.99026	1.00142	1.00006
13313	0.99109	0.99498	0.99098	0.99178	1.00032	1.00115
13313.5	0.98941	0.99191	0.99282	0.99357	0.99819	1.00068
13314	0.98864	0.99166	0.99153	0.98979	0.99806	0.99968
13314.5	0.98577	0.99179	0.99054	0.98736	0.99699	0.99533
13315	0.98622	0.98822	0.99171	0.98774	0.99663	0.99501
13315.5	0.9867	0.98977	0.98738	0.98482	0.99682	0.99618
13316	0.98265	0.99283	0.98323	0.98551	0.99618	0.99555
13316.5	0.98293	0.98644	0.98516	0.98597	0.99145	0.99307
13317	0.97835	0.9881	0.98402	0.98544	0.99208	0.99353
13317.5	0.9801	0.98277	0.98356	0.98286	0.98949	0.99372
13318	0.98196	0.98657	0.98258	0.983	0.99131	0.99278
13318.5	0.97781	0.98732	0.9868	0.98385	0.99166	0.99337
13319	0.97989	0.98659	0.98731	0.98317	0.99128	0.99311
13319.5	0.98087	0.98793	0.98757	0.98803	0.99247	0.99554
13320	0.98532	0.99102	0.98639	0.9871	0.99707	0.99894
13320.5	0.98775	0.99141	0.99305	0.99195	0.99942	0.99855
13321	0.99087	0.99598	0.99513	0.99439	0.99834	1.00243
13321.5	0.99178	1.0002	0.994	0.99583	1.00053	1.00241
13322	0.99615	1.0018	0.9985	0.99975	1.00358	1.00781
13322.5	0.99784	1.00341	1.00586	1.00014	1.01155	1.01036
13323	1.00106	1.00378	1.00725	1.00592	1.01153	1.0117
13323.5	1.00578	1.01232	1.00776	1.01046	1.01443	1.01919
13324	1.01033	1.0172	1.01581	1.0148	1.01904	1.02045
13324.5	1.01169	1.01989	1.01744	1.01642	1.02274	1.02387
13325	1.01809	1.02224	1.02261	1.01869	1.02785	1.02927
13325.5	1.02231	1.02667	1.025	1.02514	1.03192	1.03098
13326.9	1.03165	1.03615	1.03468	1.03464	1.03745	1.03901
13328.3	1.03942	1.04571	1.04446	1.04142	1.04186	1.04824
13329.7	1.04619	1.05121	1.04553	1.04756	1.05402	1.04916
13331.2	1.04445	1.04963	1.04785	1.0443	1.04925	1.05257
13332.6	1.04359	1.04767	1.04456	1.04366	1.04995	1.04487
13334.1	1.03772	1.04178	1.03896	1.03788	1.04142	1.03978
13335.6	1.03348	1.03389	1.03212	1.03177	1.03515	1.03255
13337.2	1.02774	1.0286	1.02802	1.02415	1.02901	1.02621
13338.7	1.01822	1.02188	1.01723	1.01466	1.02595	1.01979
13340.3	1.01246	1.01418	1.0108	1.0087	1.01489	1.01365
13341.8	1.00364	1.00866	1.00437	1.00335	1.00831	1.00637
13343.4	1.00227	1.00203	1.00054	1.00043	1.00656	0.99846
13345.1	0.99315	0.99798	0.9948	0.99292	0.99549	0.99399
13346.7	0.98981	0.99261	0.99007	0.98684	0.99226	0.9909
13348.3	0.98261	0.98651	0.98065	0.98354	0.98578	0.98606
13350	0.97745	0.97912	0.97739	0.97301	0.98133	0.97923
13351.7	0.97334	0.97283	0.97147	0.96915	0.97486	0.97477
13353.4	0.96635	0.96788	0.9682	0.96454	0.96945	0.96796
13355.2	0.96101	0.96671	0.96493	0.96117	0.96532	0.96262
13356.9	0.96042	0.96425	0.96183	0.96022	0.96373	0.96424
13358.7	0.95905	0.96189	0.95861	0.95612	0.96601	0.9615
13360.5	0.96201	0.96775	0.96112	0.95843	0.96724	0.96316
13362.3	0.96246	0.97205	0.96654	0.96414	0.9698	0.97197
13364.1	0.96823	0.97234	0.97254	0.9714	0.97607	0.97554
13366	0.97646	0.9798	0.97679	0.97697	0.98548	0.97957
13367.8	0.98198	0.98801	0.9852	0.98801	0.99047	0.98689
13369.7	0.98726	0.99376	0.99216	0.99184	0.99618	0.99384
13371.6	0.99676	0.99556	0.99752	0.99644	1.00344	0.99807
13373.5	0.99998	0.99925	0.9984	0.99904	1.00466	1.00322
13375.5	0.99842	1.00406	1.00085	1.00128	1.00572	1.00767
13377.4	1.00181	1.00698	1.00572	1.00525	1.00532	1.0036
13379.4	1.00316	1.00724	1.00603	1.00384	1.00822	1.00658
13381.4	1.00383	1.00681	1.00579	1.00634	1.0134	1.0078
13383.4	1.00353	1.00572	1.00455	1.00495	1.00759	1.00678
13385.5	0.99999	1.00406	1.00207	1.0044	1.00899	1.00608
13387.5	0.99987	1.00507	1.00371	1.00055	1.00475	1.00854
13389.6	0.99986	1.00377	1.00335	1.00318	1.00773	1.00489
13391.7	0.99866	1.00262	0.99939	1.0012	1.00554	1.00659
13393.8	0.99976	1.00454	1.00424	1.00102	1.00662	1.00543
13395.9	1.00195	1.00399	0.9998	1.00417	1.00669	1.00898
13398.1	0.99987	1.0035	0.99964	1.00241	1.00796	1.00853
13400.3	0.99891	1.004	0.99908	1.00159	1.00419	1.00745
13402.5	0.9988	0.9969	1.00059	0.99928	1.00439	1.00021
13404.7	0.99669	0.99563	0.9972	0.99479	1.00073	1.00232
13406.9	0.99073	0.99133	0.99214	0.98986	0.99705	0.99362
13409.1	0.98701	0.98586	0.99067	0.98638	0.98867	0.98825
13411.4	0.98417	0.98431	0.97972	0.98061	0.98321	0.98401
13413.7	0.97514	0.98005	0.97736	0.97334	0.9811	0.97728
13416	0.97537	0.97531	0.97256	0.97446	0.97991	0.97655
13418.3	0.973	0.97303	0.97239	0.96869	0.9768	0.97306
13420.7	0.97341	0.9748	0.97463	0.97308	0.97638	0.97511
13423	0.97476	0.97945	0.97396	0.97395	0.97838	0.97665
13425.4	0.97804	0.97894	0.98074	0.97535	0.98061	0.97931
13427.8	0.98179	0.98306	0.97999	0.98332	0.98195	0.98419
13430.2	0.98493	0.98556	0.98667	0.98497	0.98741	0.98962
13432.7	0.98969	0.98856	0.98893	0.99015	0.99332	0.99136
13435.1	0.9948	0.99522	0.99347	0.99005	0.99424	0.99204
13437.6	0.99591	0.99905	0.99434	0.99556	1.00199	0.99857
13440.1	0.99893	0.99852	1.00502	0.99921	1.00182	1.0015
13442.6	1.00084	1.00372	0.99997	1.00124	1.00505	1.00366
13445.1	1.00338	1.00445	1.00419	1.00223	1.00253	1.00297
13447.7	1.00324	1.00696	1.0045	1.00411	1.00443	1.00667
13450.3	1.00555	1.00687	1.00597	1.00215	1.01176	1.0042
13452.8	1.00751	1.00693	1.0046	1.00505	1.00711	1.00586
13455.5	1.00854	1.00944	1.00758	1.00808	1.00701	1.00998
13458.1	1.00916	1.01261	1.00889	1.00795	1.00913	1.01108
13460.7	1.00975	1.01086	1.00844	1.00984	1.01145	1.01255
13463.4	1.0091	1.0127	1.01461	1.01226	1.0156	1.00962
13466.1	1.0095	1.01548	1.01276	1.0105	1.01414	1.01164
13468.8	1.01216	1.01041	1.00835	1.00857	1.01091	1.01048
13471.5	1.00507	1.00818	1.00654	1.00655	1.00733	1.00782
13474.3	1.00524	1.00244	1.00503	1.0041	1.00694	1.0072
13477	0.99664	1.00133	0.99883	0.99941	1.00053	0.9997
13479.8	0.99636	0.99793	0.99459	0.99717	0.99765	0.99546
13482.6	0.99049	0.99338	0.99267	0.99082	0.9923	0.99436
13485.4	0.98924	0.99037	0.98966	0.99027	0.99428	0.99457
13488.2	0.98762	0.99076	0.98982	0.98802	0.98981	0.99084
13491.1	0.98291	0.98841	0.98698	0.98501	0.98772	0.99002
13494	0.98338	0.98763	0.98802	0.98756	0.98799	0.98918
13496.9	0.98732	0.98805	0.98731	0.9883	0.98831	0.9877
13499.8	0.98592	0.98939	0.99011	0.9893	0.99097	0.99008
13502.7	0.98867	0.98979	0.99049	0.98948	0.99102	0.99011
13505.7	0.99345	0.99351	0.99091	0.99422	0.99402	0.99516
13508.6	0.99468	0.99811	0.99707	0.99482	0.99903	0.99578
13511.6	0.99899	1.00059	0.99864	1.0007	1.00394	0.99813
13514.6	1.00082	0.99956	1.00246	1.00587	1.00424	1.00353
13517.7	1.00681	1.0045	1.01058	1.00612	1.01033	1.01055
13520.7	1.01153	1.01137	1.01112	1.01065	1.013	1.01078
13523.8	1.01244	1.01504	1.0113	1.01043	1.0133	1.01202
13526.9	1.01688	1.0177	1.01441	1.01471	1.01601	1.01323
13530	1.01466	1.01125	1.01473	1.01195	1.01952	1.01425
13533.1	1.01587	1.01238	1.01444	1.01247	1.01359	1.01427
13536.2	1.01189	1.01161	1.01259	1.01291	1.01175	1.01288
13539.4	1.01033	1.00907	1.00989	1.0064	1.01277	1.01057
13542.6	1.00633	1.00486	1.00481	1.00371	1.00585	1.0071
13545.8	1.00133	1.00332	1.00204	0.99999	1.00351	1.00339
13549	1.00058	0.99942	0.99869	0.99574	1.00119	1.00288
13552.2	0.99561	0.9976	0.99728	0.99884	0.99579	0.99455
13555.5	0.99249	0.99706	0.99601	0.99547	0.99739	0.99276
13558.8	0.99453	0.9952	0.99364	0.9955	0.99453	0.99546
13562.1	0.99319	0.99515	0.99506	0.9935	0.99635	0.99655
13565.4	0.99269	0.99415	0.99572	0.99797	0.99767	0.99481
13568.7	0.99738	0.99395	0.99676	0.99436	0.99683	0.99227
13572.1	0.99563	0.99535	0.99787	0.99467	0.99565	0.99518
13575.4	0.99505	0.99741	0.9946	0.9949	0.99552	0.99987
13578.8	0.99648	0.99542	0.99607	0.99539	0.99346	0.99505
13582.2	0.99629	0.9964	0.99585	0.99853	0.99605	0.99926
13585.7	0.997	0.99747	0.99506	0.99815	0.99581	0.99985
13589.1	0.99801	1.00144	0.99921	1.00085	0.99925	1.00007
13592.6	1.00079	1.00134	1.0044	1.00203	1.00214	0.99909
13596.1	1.00254	1.0065	1.00173	1.00496	1.00405	1.00571
13599.6	1.00444	1.00831	1.00866	1.00418	1.00801	1.00329
13603.1	1.00741	1.00899	1.01176	1.00837	1.00834	1.00771
13606.6	1.00797	1.00796	1.00595	1.00728	1.01134	1.00838
13610.2	1.00673	1.01059	1.00687	1.00976	1.01072	1.00769
13613.8	1.00834	1.00898	1.00721	1.00947	1.00458	1.00713
13617.4	1.00638	1.00444	1.0104	1.00298	1.0067	1.0051
13621	1.00388	1.00476	1.00371	1.00264	1.00371	1.00053
13624.6	0.99911	0.99865	1.00055	1.00051	1.00135	0.99918
13628.3	0.99902	0.99864	1.00033	1.00069	0.99937	0.9996
13632	0.99878	0.99439	0.99733	0.99765	0.99744	0.9981
13635.7	0.99505	0.9949	0.99454	0.99565	0.99633	0.99631
13639.4	0.99534	0.99726	0.99375	0.99593	0.99645	0.99737
13643.1	0.99534	0.99665	0.99855	0.99411	0.99727	0.99518
13646.9	0.99396	0.99829	0.99658	0.99444	0.99756	0.99728
13650.6	0.99532	0.99634	0.99441	0.99877	1.00077	0.99875
13654.4	0.99983	0.99823	0.99711	0.99626	0.99935	0.99732
13658.2	1.00079	0.99649	0.99755	0.99716	0.9979	0.99775
13662.1	0.99847	0.99596	0.99529	0.99729	1.00099	0.99818
13665.9	0.99604	0.99713	0.99678	0.99786	0.9976	0.99518
13669.8	1.00077	0.99803	0.99795	0.99869	0.99768	0.99997
13673.7	0.99843	0.99888	0.99822	0.99689	0.9976	0.99984
13677.6	0.997	1.00201	1.00424	1.00101	1.00055	0.99734
13681.5	1.00415	1.00325	1.00306	1.00327	1.00289	1.00236
13685.4	1.00339	0.99974	1.00387	1.00294	1.0031	1.00026
13689.4	1.0039	1.00331	1.00347	1.00393	1.00517	1.00304
13693.4	1.00346	1.00561	1.00433	1.0069	1.00608	1.00352
13697.4	1.00505	1.00333	1.00574	1.00481	1.00477	1.00552
13701.4	1.00708	1.00762	1.00576	1.00602	1.00956	1.00401
13705.4	1.00318	1.00677	1.00343	1.00286	1.00457	1.00409
13709.5	1.00236	1.00095	1.00453	1.00283	1.00404	1.00531
13713.6	1.00501	1.00383	1.0016	1.00131	1.00209	1.00123
13717.6	1.00071	0.99924	0.999	0.9973	1.00358	1.00082
13721.8	0.99896	0.99337	0.99929	0.99751	0.99829	0.99745
13725.9	0.99609	0.99643	0.99546	0.99681	0.99452	0.99792
13730	0.99506	0.99193	0.99538	0.9974	0.99947	0.9936
13734.2	0.99332	0.99478	0.99579	0.99538	0.99394	0.9955
13738.4	0.99964	0.99646	0.99412	0.99233	0.99373	0.99486
13742.6	0.99204	0.99491	0.99161	0.99107	0.99305	0.99356
13746.8	0.99476	0.99335	0.99332	0.99127	0.99454	0.9964
13751.1	0.99678	0.99772	0.99636	1.00021	0.99603	0.99618
13755.4	0.99773	0.99836	0.99723	0.99486	0.99631	0.99799
13759.6	0.99622	0.99751	0.99727	0.99684	0.9985	0.99946
13763.9	1.00145	0.99989	0.9977	1.0013	0.99939	1.00082
13768.3	0.99645	0.99926	0.99651	0.99731	0.9984	1.00077
13772.6	0.99914	0.99931	0.99632	1.00057	1.00127	0.99884
13777	1.00062	1.00075	1.00196	1.00311	1.00321	1.0019
13781.4	1.00163	1.0025	1.00158	1.00361	1.00309	1.0025
13785.8	1.00038	1.0014	1.00164	1.00362	1.00306	1.00202
13790.2	1.00486	1.00643	1.00125	1.00558	1.00368	1.00303
13794.6	1.00194	1.00359	1.00363	1.00082	0.99828	1.00461
13799.1	1.00136	1.00086	0.99906	1.0025	1.00162	1.00056
13803.5	1.00389	1.00066	1.00115	1.00285	1.0016	1.00097
13808	1.00044	1.00018	0.99994	1.00219	1.00149	1.00034
13812.6	1.004	1.00032	0.99848	0.99977	1.00191	0.99784
13817.1	0.99858	1.0011	1.00007	1.00214	1.00093	1.00057
13821.6	1.00027	1.0009	1.00095	1.00179	1.00162	0.99798
13826.2	1.00019	0.99813	1.00111	0.99828	0.9969	0.99911
13830.8	1.0009	0.99845	0.99924	0.9965	1.0031	1.00132
13835.4	0.99593	0.99998	0.99738	0.99851	1.00053	0.99979
13840	0.99844	0.99981	0.99921	0.99839	0.99839	1.00053
13844.7	0.99918	0.99947	1.00026	1.00102	0.99962	0.99827
13849.4	1.00026	0.99847	1.00087	0.99989	1.00382	0.99948
13854	1.00118	1.0054	1.00087	1.00346	1.00226	1.00379
13858.7	1.00364	1.00583	0.99965	1.00559	1.00356	1.00607
13863.5	1.01166	1.00713	1.00792	1.00973	1.01317	1.00871
13868.2	1.01395	1.01326	1.0128	1.01468	1.01605	1.01289
13869.8	1.01243	1.01825	1.01595	1.01905	1.01537	1.01926

## Sheet: PtVC-L3
Energy	Normalized Absorption	Normalized Absorption	Normalized Absorption	Normalized Absorption	Normalized Absorption	Normalized Absorption
eV
	0.5 V	0.6 V	0.7 V	0.8 V	0.9 V	1.0 V
11365.8	0.00115	0.00228	0.00213	0.00183	0.00226	0.00164
11375.8	0.00206	0.0019	0.00174	0.00222	0.00154	0.00155
11385.8	0.00113	0.000803957	0.000370946	0.000918642	0.00117	0.00133
11395.8	0.000270302	0.000292531	0.000126577	0.000961378	0.000555562	-6.89773e-05
11405.8	0.000322997	0.000406957	0.000243355	-7.5329e-06	0.000440309	-8.14995e-05
11415.8	0.000343235	-0.000120175	-0.000754884	-8.62101e-05	-0.000213507	0.000175166
11425.8	-0.000396802	-0.000342689	-0.00038832	-0.000218494	6.75656e-05	-0.000673032
11435.8	-0.000699463	-0.000583648	-0.000584891	-0.000490872	-0.00136	-0.000748337
11445.8	-0.000294602	-0.00115	-0.000791259	-0.000909462	-0.000375818	-0.000792776
11455.8	-0.000557132	-0.000877674	-0.000439122	-0.000256887	-0.000845762	-0.0011
11465.8	-0.000751405	-0.00112	-0.000995248	-0.000832528	-0.000307486	-0.000725614
11475.8	-0.000490462	-0.000226262	-0.000785836	4.34843e-05	-0.000351898	-0.00115
11485.8	2.76339e-05	-4.33113e-05	4.15727e-05	-1.62417e-05	0.000438887	0.000382726
11495.8	0.00124	0.000389513	0.00126	0.0011	0.00155	0.0011
11505.8	0.00325	0.00314	0.00243	0.00357	0.00298	0.003
11515.8	0.00541	0.00532	0.00576	0.00532	0.00628	0.0053
11525.8	0.01051	0.01018	0.00984	0.01049	0.01032	0.01093
11534.1	0.01741	0.01788	0.01728	0.01676	0.01731	0.01798
11534.6	0.01809	0.01829	0.01784	0.01842	0.01805	0.01849
11535.1	0.01872	0.01832	0.01806	0.01852	0.01877	0.01909
11535.6	0.01839	0.01911	0.01893	0.01936	0.02013	0.01928
[truncated: 336 more rows]
