# Supplementary material for: Resolving optimal ionomer interaction in fuel cell electrodes via operando X-ray absorption spectroscopy
Source: Nat Commun. 2024 Oct 30;15:9390. doi: 10.1038/s41467-024-53823-z (PMC11525635; doi:10.1038/s41467-024-53823-z)
Supplement: Supplementary file 3 — Source Data [file 41467_2024_53823_MOESM3_ESM.zip › Source Data Figure 6.xlsx]

## Sheet: Sheet1
	fd		fd		fd
	KB	error	HOMC	error	VC	error
0.5	0.24683	0.00494	0.2557	0.00511	0.26212	0.00524
0.6	0.23524	0.0047	0.25209	0.00504	0.29489	0.0059
0.7	0.23499	0.0047	0.26771	0.00535	0.30728	0.00615
0.8	0.23669	0.00473	0.27839	0.00557	0.30949	0.00619
0.9	0.2441	0.00488	0.29735	0.00595	0.32313	0.00646
1	0.26683	0.00534	0.31982	0.0064	0.32602	0.00652
