# Supplementary material for: Resolving optimal ionomer interaction in fuel cell electrodes via operando X-ray absorption spectroscopy
Source: Nat Commun. 2024 Oct 30;15:9390. doi: 10.1038/s41467-024-53823-z (PMC11525635; doi:10.1038/s41467-024-53823-z)
Supplement: Supplementary file 3 — Source Data [file 41467_2024_53823_MOESM3_ESM.zip › Source Date Supplementary Figures/Figure S10.xlsx]

## Sheet: Sheet1
Time (s)	Current (A)
3.45453	0.11151
3.46453	0.08542
3.47453	0.0683
3.48453	0.05606
3.49453	0.04691
3.50453	0.03985
3.51453	0.0342
3.52453	0.02968
3.53453	0.02598
3.54453	0.02292
3.55453	0.02036
3.56453	0.01822
3.57453	0.01641
3.58453	0.01485
3.59453	0.01352
3.60453	0.01238
3.61453	0.01139
3.62453	0.01053
3.63453	0.00983
3.64453	0.00926
3.65453	0.00854
3.66453	0.00798
3.67453	0.0075
3.68453	0.0071
3.69453	0.00674
3.70453	0.00641
3.71453	0.00611
3.72453	0.00585
3.73453	0.0056
3.74453	0.00539
3.75453	0.00518
3.76453	0.005
3.77453	0.00483
3.78453	0.00469
3.79453	0.00455
3.80453	0.00442
3.81453	0.0043
3.82453	0.00418
3.83453	0.00407
3.84453	0.00398
3.85453	0.00388
3.86453	0.00379
3.87453	0.00371
3.88453	0.00364
3.89453	0.00357
3.90453	0.00351
3.91453	0.00344
3.92453	0.00339
3.93453	0.00333
3.94453	0.00328
3.95453	0.00323
3.96453	0.00318
3.97453	0.00313
3.98453	0.00309
3.99453	0.00304
4.00453	0.003
4.01453	0.00296
4.02453	0.00293
4.03453	0.00289
4.04453	0.00286
4.05453	0.00283
4.06453	0.0028
4.07453	0.00277
4.08453	0.00275
4.09453	0.00271
4.10453	0.00269
4.11453	0.00265
4.12453	0.00264
4.13453	0.0026
4.14453	0.00259
4.15453	0.00256
4.16453	0.00254
4.17453	0.00252
4.18453	0.0025
4.19453	0.00248
4.20453	0.00247
4.21453	0.00245
4.22453	0.00243
4.23453	0.00241
4.24453	0.00239
4.25453	0.00237
4.26453	0.00236
4.27453	0.00233
4.28453	0.00232
4.29453	0.0023
4.30453	0.00229
4.31453	0.00228
4.32453	0.00227
4.33453	0.00225
4.34453	0.00225
4.35453	0.00223
4.36453	0.00222
4.37453	0.0022
4.38453	0.00219
4.39453	0.00217
4.40453	0.00216
4.41453	0.00214
4.42453	0.00214
4.43453	0.00213
4.44453	0.00212
4.45453	0.00211
4.46453	0.00211
4.47453	0.00209
4.48453	0.00209
4.49453	0.00207
4.50453	0.00207
4.51453	0.00205
4.52453	0.00204
4.53453	0.00203
4.54453	0.00202
4.55453	0.002
4.56453	0.00201
4.57453	0.00199
4.58453	0.00199
4.59453	0.00198
4.60453	0.00198
4.61453	0.00197
4.62453	0.00197
4.63453	0.00195
4.64453	0.00195
4.65453	0.00193
4.66453	0.00193
4.67453	0.00191
4.68453	0.00191
4.69453	0.0019
4.70453	0.0019
4.71453	0.00189
4.72453	0.00189
4.73453	0.00188
4.74453	0.00188
4.75453	0.00187
4.76453	0.00187
4.77453	0.00185
4.78453	0.00185
4.79453	0.00184
4.80453	0.00184
4.81453	0.00183
4.82453	0.00183
4.83453	0.00181
4.84453	0.00182
4.85453	0.00181
4.86453	0.00181
4.87453	0.0018
4.88453	0.0018
4.89453	0.00179
4.90453	0.00179
4.91453	0.00178
4.92453	0.00178
4.93453	0.00176
4.94453	0.00176
4.95453	0.00175
4.96453	0.00176
4.97453	0.00174
4.98453	0.00175
4.99453	0.00174
5.00453	0.00174
5.01453	0.00173
5.02453	0.00174
5.03453	0.00172
5.04453	0.00172
5.05453	0.00171
5.06453	0.00171
5.07453	0.0017
5.08453	0.0017
5.09453	0.00169
5.10453	0.00169
5.11453	0.00168
5.12453	0.00169
5.13453	0.00168
5.14453	0.00169
5.15453	0.00168
5.16453	0.00168
5.17453	0.00166
5.18453	0.00167
5.19453	0.00165
5.20453	0.00166
5.21453	0.00164
5.22453	0.00165
5.23453	0.00164
5.24453	0.00164
5.25453	0.00163
5.26453	0.00165
5.27453	0.00163
5.28453	0.00164
5.29453	0.00163
5.30453	0.00163
5.31453	0.00161
5.32453	0.00162
5.33453	0.0016
5.34453	0.00161
5.35453	0.0016
5.36453	0.0016
5.37453	0.00159
5.38453	0.0016
5.39453	0.00159
5.40453	0.0016
5.41453	0.00159
5.42453	0.0016
5.43453	0.00158
5.44453	0.00159
5.45453	0.00157
5.46453	0.00158
5.47453	0.00156
5.48453	0.00157
5.49453	0.00155
5.50453	0.00156
5.51453	0.00155
5.52453	0.00156
5.53453	0.00155
5.54453	0.00156
5.55453	0.00155
5.56453	0.00155
5.57453	0.00154
5.58453	0.00155
5.59453	0.00153
5.60453	0.00154
5.61453	0.00152
5.62453	0.00153
5.63453	0.00152
5.64453	0.00153
5.65453	0.00152
5.66453	0.00153
5.67453	0.00152
5.68453	0.00153
5.69453	0.00151
5.70453	0.00152
5.71453	0.0015
5.72453	0.00151
5.73453	0.00149
5.74453	0.0015
5.75453	0.00149
5.76453	0.0015
5.77453	0.00149
5.78453	0.0015
5.79453	0.00149
5.80453	0.0015
5.81453	0.00149
5.82453	0.0015
5.83453	0.00148
5.84453	0.00149
5.85453	0.00147
5.86453	0.00148
5.87453	0.00146
5.88453	0.00147
5.89453	0.00146
5.90453	0.00147
5.91453	0.00146
5.92453	0.00148
5.93453	0.00146
5.94453	0.00147
5.95453	0.00146
5.96453	0.00147
5.97453	0.00145
5.98453	0.00146
5.99453	0.00144
6.00453	0.00145
6.01453	0.00143
6.02453	0.00145
6.03453	0.00143
6.04453	0.00145
6.05453	0.00144
6.06453	0.00145
6.07453	0.00143
6.08453	0.00145
6.09453	0.00144
6.10453	0.00144
6.11453	0.00143
6.12453	0.00143
6.13453	0.00142
6.14453	0.00142
6.15453	0.00141
6.16453	0.00142
6.17453	0.00141
6.18453	0.00142
6.19453	0.00141
6.20453	0.00142
6.21453	0.00141
6.22453	0.00142
6.23453	0.00141
6.24453	0.00142
6.25453	0.0014
6.26453	0.00141
6.27453	0.00139
6.28453	0.0014
6.29453	0.00139
6.30453	0.0014
6.31453	0.00139
6.32453	0.0014
6.33453	0.00139
6.34453	0.0014
6.35453	0.00139
6.36453	0.0014
6.37453	0.00138
6.38453	0.00139
6.39453	0.00138
6.40453	0.00138
6.41453	0.00137
6.42453	0.00138
6.43453	0.00137
6.44453	0.00138
6.45453	0.00137
6.46453	0.00138
6.47453	0.00137
6.48453	0.00138
6.49453	0.00137
6.50453	0.00138
6.51453	0.00136
6.52453	0.00137
6.53453	0.00135
6.54453	0.00136
6.55453	0.00135
6.56453	0.00136
6.57453	0.00135
6.58453	0.00136
6.59453	0.00135
6.60453	0.00136
6.61453	0.00135
6.62453	0.00136
6.63453	0.00135
6.64453	0.00136
6.65453	0.00134
6.66453	0.00135
6.67453	0.00133
6.68453	0.00134
6.69453	0.00133
6.70453	0.00134
6.71453	0.00133
6.72453	0.00134
6.73453	0.00134
6.74453	0.00135
6.75453	0.00134
6.76453	0.00134
6.77453	0.00133
6.78453	0.00134
6.79453	0.00132
6.80453	0.00133
6.81453	0.00132
6.82453	0.00133
6.83453	0.00132
6.84453	0.00133
6.85453	0.00132
6.86453	0.00134
6.87453	0.00132
6.88453	0.00133
6.89453	0.00132
6.90453	0.00132
6.91453	0.00131
6.92453	0.00132
6.93453	0.0013
6.94453	0.00132
6.95453	0.0013
6.96453	0.00131
6.97453	0.0013
6.98453	0.00132
6.99453	0.00131
7.00453	0.00132
7.01453	0.00131
7.02453	0.00132
7.03453	0.0013
7.04453	0.00131
7.05453	0.00129
7.06453	0.0013
7.07453	0.00129
7.08453	0.0013
7.09453	0.00129
7.10453	0.0013
7.11453	0.00129
7.12453	0.0013
7.13453	0.00129
7.14453	0.0013
7.15453	0.00129
7.16453	0.0013
7.17453	0.00128
7.18453	0.00129
7.19453	0.00128
7.20453	0.00129
7.21453	0.00127
7.22453	0.00129
7.23453	0.00127
7.24453	0.00128
7.25453	0.00128
7.26453	0.00129
7.27453	0.00128
7.28453	0.00129
7.29453	0.00128
7.30453	0.00128
7.31453	0.00127
7.32453	0.00128
7.33453	0.00126
7.34453	0.00127
7.35453	0.00126
7.36453	0.00127
7.37453	0.00126
7.38453	0.00127
7.39453	0.00126
7.40453	0.00128
7.41453	0.00127
7.42453	0.00128
7.43453	0.00126
7.44453	0.00127
7.45453	0.00126
7.46453	0.00126
7.47453	0.00125
7.48453	0.00126
7.49453	0.00125
7.50453	0.00126
7.51453	0.00125
7.52453	0.00126
7.53453	0.00125
7.54453	0.00127
7.55453	0.00125
7.56453	0.00126
7.57453	0.00124
7.58453	0.00126
7.59453	0.00124
7.60453	0.00125
7.61453	0.00124
7.62453	0.00125
7.63453	0.00124
7.64453	0.00125
7.65453	0.00124
7.66453	0.00125
7.67453	0.00124
7.68453	0.00125
7.69453	0.00124
7.70453	0.00125
7.71453	0.00123
7.72453	0.00124
7.73453	0.00123
7.74453	0.00124
7.75453	0.00123
7.76453	0.00123
7.77453	0.00123
7.78453	0.00124
7.79453	0.00123
7.80453	0.00124
7.81453	0.00123
7.82453	0.00124
7.83453	0.00123
7.84453	0.00123
7.85453	0.00122
7.86453	0.00123
7.87453	0.00122
7.88453	0.00123
7.89453	0.00122
7.90453	0.00123
7.91453	0.00122
7.92453	0.00123
7.93453	0.00122
7.94453	0.00123
7.95453	0.00122
7.96453	0.00123
7.97453	0.00122
7.98453	0.00122
7.99453	0.00121
8.00453	0.00121
8.01453	0.0012
8.02453	0.00121
8.03453	0.00121
8.04453	0.00122
8.05453	0.00121
8.06453	0.00122
8.07453	0.00121
8.08453	0.00122
8.09453	0.00121
8.10453	0.00121
8.11453	0.00121
8.12453	0.00121
8.13453	0.0012
8.14453	0.0012
8.15453	0.0012
8.16453	0.0012
8.17453	0.0012
8.18453	0.00121
8.19453	0.00121
8.20453	0.00121
8.21453	0.00121
8.22453	0.00121
8.23453	0.0012
8.24453	0.0012
8.25453	0.0012
8.26453	0.00119
8.27453	0.00119
8.28453	0.00119
8.29453	0.00119
8.30453	0.00119
8.31453	0.0012
8.32453	0.0012
8.33453	0.0012
8.34453	0.0012
8.35453	0.0012
8.36453	0.00119
8.37453	0.00119
8.38453	0.00119
8.39453	0.00119
8.40453	0.00118
8.41453	0.00118
8.42453	0.00118
8.43453	0.00118
8.44453	0.00119
8.45453	0.00119
8.46453	0.00119
8.47453	0.00119
8.48453	0.00119
8.49453	0.00119
8.50453	0.00119
8.51453	0.00118
8.52453	0.00118
8.53453	0.00118
8.54453	0.00118
8.55453	0.00118
8.56453	0.00118
8.57453	0.00118
8.58453	0.00118
8.59453	0.00118
8.60453	0.00118
8.61453	0.00118
8.62453	0.00118
8.63453	0.00118
8.64453	0.00117
8.65453	0.00117
8.66453	0.00117
8.67453	0.00117
8.68453	0.00117
8.69453	0.00117
8.70453	0.00117
8.71453	0.00117
8.72453	0.00117
8.73453	0.00118
8.74453	0.00117
8.75453	0.00117
8.76453	0.00117
8.77453	0.00117
8.78453	0.00117
8.79453	0.00116
8.80453	0.00116
8.81453	0.00116
8.82453	0.00116
8.83453	0.00116
8.84453	0.00116
8.85453	0.00117
8.86453	0.00117
8.87453	0.00117
8.88453	0.00117
8.89453	0.00117
8.90453	0.00116
8.91453	0.00116
8.92453	0.00115
8.93453	0.00116
8.94453	0.00115
8.95453	0.00115
8.96453	0.00115
8.97453	0.00116
8.98453	0.00115
8.99453	0.00116
9.00453	0.00116
9.01453	0.00116
9.02453	0.00116
9.03453	0.00116
9.04453	0.00115
9.05453	0.00115
9.06453	0.00114
9.07453	0.00115
9.08453	0.00114
9.09453	0.00115
9.10453	0.00115
9.11453	0.00116
9.12453	0.00115
9.13453	0.00116
9.14453	0.00115
9.15453	0.00116
9.16453	0.00115
9.17453	0.00115
9.18453	0.00114
9.19453	0.00115
9.20453	0.00114
9.21453	0.00114
9.22453	0.00114
9.23453	0.00115
9.24453	0.00114
9.25453	0.00115
9.26453	0.00114
9.27453	0.00115
9.28453	0.00114
9.29453	0.00115
9.30453	0.00113
9.31453	0.00114
9.32453	0.00113
9.33453	0.00114
9.34453	0.00113
9.35453	0.00114
9.36453	0.00113
9.37453	0.00115
9.38453	0.00113
9.39453	0.00115
9.40453	0.00114
9.41453	0.00115
9.42453	0.00114
9.43453	0.00114
9.44453	0.00113
9.45453	0.00114
9.46453	0.00112
9.47453	0.00114
9.48453	0.00112
9.49453	0.00114
9.50453	0.00112
9.51453	0.00114
9.52453	0.00113
9.53453	0.00115
9.54453	0.00112
9.55453	0.00114
9.56453	0.00112
9.57453	0.00114
9.58453	0.00112
9.59453	0.00113
9.60453	0.00111
9.61453	0.00113
9.62453	0.00111
9.63453	0.00113
9.64453	0.00112
9.65453	0.00114
9.66453	0.00112
9.67453	0.00114
9.68453	0.00112
9.69453	0.00114
9.70453	0.00112
9.71453	0.00113
9.72453	0.00111
9.73453	0.00113
9.74453	0.0011
9.75453	0.00113
9.76453	0.00111
9.77453	0.00113
9.78453	0.00111
9.79453	0.00113
9.80453	0.00112
9.81453	0.00113
9.82453	0.00111
9.83453	0.00113
9.84453	0.00111
9.85453	0.00112
9.86453	0.0011
9.87453	0.00112
9.88453	0.0011
9.89453	0.00112
9.90453	0.0011
9.91453	0.00112
9.92453	0.0011
9.93453	0.00113
9.94453	0.00111
9.95453	0.00113
9.96453	0.00111
9.97453	0.00113
9.98453	0.0011
9.99453	0.00111
10.0045	0.00109
10.0145	0.00112
10.0245	0.00109
10.0345	0.00112
10.0445	0.0011
10.0545	0.00112
10.0645	0.0011
10.0745	0.00113
10.0845	0.0011
10.0945	0.00112
10.1045	0.00109
10.1145	0.00112
10.1245	0.00109
10.1345	0.00111
10.1445	0.00109
10.1545	0.00111
10.1645	0.00109
10.1745	0.00112
10.1845	0.00109
10.1945	0.00112
10.2045	0.0011
10.2145	0.00112
10.2245	0.00109
10.2345	0.00112
10.2445	0.00109
10.2545	0.00111
10.2645	0.00108
10.2745	0.00111
10.2845	0.00108
10.2945	0.00111
10.3045	0.00108
10.3145	0.00111
10.3245	0.00109
10.3345	0.00112
10.3445	0.00109
10.3545	0.00111
10.3645	0.00109
10.3745	0.00111
10.3845	0.00108
10.3945	0.0011
10.4045	0.00108
10.4145	0.0011
10.4245	0.00108
10.4345	0.00111
10.4445	0.00108
10.4545	0.00111
10.4645	0.00109
10.4745	0.00111
10.4845	0.00108
10.4945	0.00111
10.5045	0.00108
10.5145	0.0011
10.5245	0.00107
10.5345	0.0011
10.5445	0.00107
10.5545	0.0011
10.5645	0.00107
10.5745	0.0011
10.5845	0.00108
10.5945	0.0011
10.6045	0.00108
10.6145	0.00111
10.6245	0.00108
10.6345	0.00111
10.6445	0.00107
10.6545	0.0011
10.6645	0.00106
10.6745	0.00109
10.6845	0.00106
10.6945	0.0011
10.7045	0.00107
10.7145	0.0011
10.7245	0.00108
10.7345	0.0011
10.7445	0.00108
10.7545	0.0011
10.7645	0.00107
10.7745	0.0011
10.7845	0.00106
10.7945	0.00109
10.8045	0.00106
10.8145	0.00109
10.8245	0.00106
10.8345	0.00109
10.8445	0.00106
10.8545	0.0011
10.8645	0.00107
10.8745	0.0011
10.8845	0.00107
10.8945	0.0011
10.9045	0.00107
10.9145	0.00109
10.9245	0.00106
10.9345	0.00109
10.9445	0.00106
10.9545	0.00109
10.9645	0.00106
10.9745	0.00109
10.9845	0.00106
10.9945	0.00109
11.0045	0.00107
11.0145	0.0011
11.0245	0.00106
11.0345	0.00109
11.0445	0.00106
11.0545	0.00108
11.0645	0.00105
11.0745	0.00108
11.0845	0.00105
11.0945	0.00109
11.1045	0.00106
11.1145	0.00109
11.1245	0.00106
11.1345	0.00109
11.1445	0.00106
11.1545	0.00109
11.1645	0.00105
11.1745	0.00109
11.1845	0.00106
11.1945	0.00108
11.2045	0.00105
11.2145	0.00108
11.2245	0.00105
11.2345	0.00109
11.2445	0.00105
11.2545	0.00109
11.2645	0.00105
11.2745	0.00109
11.2845	0.00105
11.2945	0.00108
11.3045	0.00105
11.3145	0.00108
11.3245	0.00104
11.3345	0.00108
11.3445	0.00104
11.3545	0.00108
11.3645	0.00105
11.3745	0.00108
11.3845	0.00105
11.3945	0.00108
11.4045	0.00105
11.4145	0.00108
11.4245	0.00105
11.4345	0.00108
11.4445	0.00104
11.4545	0.00108
11.4645	0.00104
11.4745	0.00107
11.4845	0.00104
11.4945	0.00108
11.5045	0.00104
11.5145	0.00108
11.5245	0.00105
11.5345	0.00108
11.5445	0.00105
11.5545	0.00108
11.5645	0.00105
11.5745	0.00108
11.5845	0.00104
11.5945	0.00107
11.6045	0.00104
11.6145	0.00107
11.6245	0.00104
11.6345	0.00107
11.6445	0.00104
11.6545	0.00107
11.6645	0.00104
11.6745	0.00108
11.6845	0.00104
11.6945	0.00108
11.7045	0.00104
11.7145	0.00107
11.7245	0.00104
11.7345	0.00107
11.7445	0.00104
11.7545	0.00107
11.7645	0.00103
11.7745	0.00107
11.7845	0.00104
11.7945	0.00107
11.8045	0.00104
11.8145	0.00107
11.8245	0.00104
11.8345	0.00107
11.8445	0.00104
11.8545	0.00106
11.8645	0.00103
11.8745	0.00106
11.8845	0.00103
11.8945	0.00107
11.9045	0.00103
11.9145	0.00107
11.9245	0.00104
11.9345	0.00107
11.9445	0.00104
11.9545	0.00107
11.9645	0.00103
11.9745	0.00106
11.9845	0.00103
11.9945	0.00106
12.0045	0.00102
12.0145	0.00106
12.0245	0.00103
12.0345	0.00106
12.0445	0.00103
12.0545	0.00106
12.0645	0.00103
12.0745	0.00107
12.0845	0.00103
12.0945	0.00106
12.1045	0.00103
12.1145	0.00106
12.1245	0.00103
12.1345	0.00105
12.1445	0.00102
12.1545	0.00106
12.1645	0.00103
12.1745	0.00106
12.1845	0.00103
12.1945	0.00106
12.2045	0.00103
12.2145	0.00106
12.2245	0.00103
12.2345	0.00106
12.2445	0.00102
12.2545	0.00105
12.2645	0.00102
12.2745	0.00105
12.2845	0.00102
12.2945	0.00105
12.3045	0.00102
12.3145	0.00106
12.3245	0.00103
12.3345	0.00106
12.3445	0.00103
12.3545	0.00106
12.3645	0.00103
12.3745	0.00105
12.3845	0.00102
12.3945	0.00105
12.4045	0.00102
12.4145	0.00105
12.4245	0.00102
12.4345	0.00105
12.4445	0.00102
12.4545	0.00105
12.4645	0.00102
12.4745	0.00106
12.4845	0.00102
12.4945	0.00106
12.5045	0.00102
12.5145	0.00105
12.5245	0.00102
12.5345	0.00105
12.5445	0.00101
12.5545	0.00105
12.5645	0.00102
12.5745	0.00105
12.5845	0.00102
12.5945	0.00105
12.6045	0.00102
12.6145	0.00106
12.6245	0.00102
12.6345	0.00105
12.6445	0.00102
12.6545	0.00104
12.6645	0.00101
12.6745	0.00104
12.6845	0.00101
12.6945	0.00104
12.7045	0.00101
12.7145	0.00105
12.7245	0.00102
12.7345	0.00105
12.7445	0.00102
12.7545	0.00105
12.7645	0.00102
12.7745	0.00105
12.7845	0.00101
12.7945	0.00104
12.8045	0.00101
12.8145	0.00104
12.8245	0.001
12.8345	0.00104
12.8445	0.00101
12.8545	0.00104
12.8645	0.00101
12.8745	0.00105
12.8845	0.00101
12.8945	0.00105
12.9045	0.00102
12.9145	0.00104
12.9245	0.00101
12.9345	0.00104
12.9445	0.001
12.9545	0.00103
12.9645	0.00101
12.9745	0.00104
12.9845	0.00101
12.9945	0.00104
13.0045	0.00102
13.0145	0.00104
13.0245	0.00101
13.0345	0.00104
13.0445	0.00101
13.0545	0.00103
13.0645	0.001
13.0745	0.00103
13.0845	0.001
13.0945	0.00103
13.1045	0.001
13.1145	0.00104
13.1245	0.00101
13.1345	0.00104
13.1445	0.00101
13.1545	0.00104
13.1645	0.00101
13.1745	0.00103
13.1845	0.001
13.1945	0.00103
13.2045	0.001
13.2145	0.00103
13.2245	0.000998535
13.2345	0.00103
13.2445	0.00101
13.2545	0.00104
13.2645	0.00101
13.2745	0.00104
13.2845	0.00101
13.2945	0.00103
13.3045	0.001
13.3145	0.00103
13.3245	0.001
13.3345	0.00102
13.3445	0.00099762
13.3545	0.00102
13.3645	0.00099762
13.3745	0.00103
13.3845	0.00101
13.3945	0.00103
13.4045	0.00101
13.4145	0.00103
13.4245	0.00101
13.4345	0.00103
13.4445	0.001
13.4545	0.00103
13.4645	0.000994568
13.4745	0.00102
13.4845	0.000996399
13.4945	0.00102
13.5045	0.000997314
13.5145	0.00102
13.5245	0.001
13.5345	0.00103
13.5445	0.001
13.5545	0.00103
13.5645	0.00099823
13.5745	0.00102
13.5845	0.001
13.5945	0.00102
13.6045	0.000995789
13.6145	0.00102
13.6245	0.000993347
13.6345	0.00102
13.6445	0.00099823
13.6545	0.00102
13.6645	0.001
13.6745	0.00103
13.6845	0.001
13.6945	0.00103
13.7045	0.001
13.7145	0.00102
13.7245	0.000995789
13.7345	0.00101
13.7445	0.000995178
13.7545	0.00101
13.7645	0.000993652
13.7745	0.00101
13.7845	0.00099762
13.7945	0.00102
13.8045	0.00101
13.8145	0.00102
13.8245	0.001
13.8345	0.00102
13.8445	0.00099823
13.8545	0.00101
13.8645	0.00098999
13.8745	0.00101
13.8845	0.000987549
13.8945	0.00101
13.9045	0.000990295
13.9145	0.00101
13.9245	0.000997314
13.9345	0.00102
13.9445	0.00099823
13.9545	0.00102
13.9645	0.00099884
13.9745	0.00102
13.9845	0.000993042
13.9945	0.00101
14.0045	0.000991516
14.0145	0.00101
14.0245	0.000990295
14.0345	0.00101
14.0445	0.000994873
14.0545	0.00102
14.0645	0.00099884
14.0745	0.00102
14.0845	0.000996399
14.0945	0.00102
14.1045	0.000993958
14.1145	0.00101
14.1245	0.000989685
14.1345	0.00101
14.1445	0.000983887
14.1545	0.000999451
14.1645	0.000985413
14.1745	0.001
14.1845	0.00098999
14.1945	0.00101
14.2045	0.000998535
14.2145	0.00101
14.2245	0.000992432
14.2345	0.00101
14.2445	0.000991821
14.2545	0.001
14.2645	0.000989685
14.2745	0.000999756
14.2845	0.000982361
14.2945	0.001
14.3045	0.000988464
14.3145	0.001
14.3245	0.000991516
14.3345	0.00101
14.3445	0.000995789
14.3545	0.00101
14.3645	0.000994263
14.3745	0.00101
14.3845	0.000986938
14.3945	0.001
14.4045	0.000980835
14.4145	0.000999146
14.4245	0.000984192
14.4345	0.000998535
14.4445	0.000986328
14.4545	0.001
14.4645	0.000989685
14.4745	0.00101
14.4845	0.000993958
14.4945	0.00101
14.5045	0.000989685
14.5145	0.001
14.5245	0.000984192
14.5345	0.000994263
14.5445	0.000984192
14.5545	0.000992432
14.5645	0.000982971
14.5745	0.000997925
14.5845	0.000988464
14.5945	0.001
14.6045	0.000992432
14.6145	0.001
14.6245	0.000991516
14.6345	0.001
14.6445	0.000988159
14.6545	0.000996704
14.6645	0.000982361
14.6745	0.000992126
14.6845	0.000978088
14.6945	0.000989685
14.7045	0.00098053
14.7145	0.000991821
14.7245	0.000983582
14.7345	0.00099762
14.7445	0.000987549
14.7545	0.000995789
14.7645	0.00098938
14.7745	0.000996094
14.7845	0.000985413
14.7945	0.000991516
14.8045	0.00098114
14.8145	0.000987244
14.8245	0.000977478
14.8345	0.000992432
14.8445	0.000980835
14.8545	0.00098999
14.8645	0.000985718
14.8745	0.000996704
14.8845	0.000988159
14.8945	0.000996094
14.9045	0.000985107
14.9145	0.000991516
14.9245	0.000982361
14.9345	0.000987244
14.9445	0.000977173
14.9545	0.00098999
14.9645	0.000977173
14.9745	0.000988464
14.9845	0.000978699
14.9945	0.000990601
15.0045	0.000984192
15.0145	0.000991516
15.0245	0.000983582
15.0345	0.000993652
15.0445	0.000983276
15.0545	0.000988464
15.0645	0.000977173
15.0745	0.000984497
15.0845	0.000971375
15.0945	0.000983582
15.1045	0.000976868
15.1145	0.000987244
15.1245	0.000979004
15.1345	0.000989075
15.1445	0.000984497
15.1545	0.000990295
15.1645	0.00098114
15.1745	0.000988464
15.1845	0.000979919
15.1945	0.000983582
15.2045	0.000975342
15.2145	0.000979004
15.2245	0.000973816
15.2345	0.000980225
15.2445	0.000974426
15.2545	0.000981445
15.2645	0.000976868
15.2745	0.000987854
15.2845	0.000978699
15.2945	0.000988464
15.3045	0.000979309
15.3145	0.000983582
15.3245	0.000975952
15.3345	0.000980225
15.3445	0.000971069
15.3545	0.000977173
15.3645	0.000972595
15.3745	0.000979004
15.3845	0.000974426
15.3945	0.000980835
15.4045	0.000979004
15.4145	0.000985413
15.4245	0.000980835
15.4345	0.000985718
15.4445	0.000977783
15.4545	0.00098053
15.4645	0.0009729
15.4745	0.000975037
15.4845	0.000967407
15.4945	0.000969543
15.5045	0.000967407
15.5145	0.000973206
15.5245	0.000968933
15.5345	0.000977173
15.5445	0.000975952
15.5545	0.000980835
15.5645	0.000980225
15.5745	0.000982056
15.5845	0.000977173
15.5945	0.000978088
15.6045	0.000968628
15.6145	0.000971375
15.6245	0.000968323
15.6345	0.000971985
15.6445	0.000965881
15.6545	0.000975342
15.6645	0.00097229
15.6745	0.00098175
15.6845	0.00097229
15.6945	0.00098053
15.7045	0.000976257
15.7145	0.000976868
15.7245	0.000971375
15.7345	0.0009729
15.7445	0.000965576
15.7545	0.000968628
15.7645	0.000964966
15.7745	0.000969849
15.7845	0.000968323
15.7945	0.000977478
15.8045	0.000971069
15.8145	0.000980835
15.8245	0.000975647
15.8345	0.000980225
15.8445	0.000967102
15.8545	0.000973206
15.8645	0.000967102
15.8745	0.000968323
15.8845	0.00096283
15.8945	0.000966797
15.9045	0.000963135
15.9145	0.000968933
15.9245	0.000965271
15.9345	0.000971985
15.9445	0.000971069
15.9545	0.000977173
15.9645	0.000973206
15.9745	0.000977173
15.9845	0.000967102
15.9945	0.000969849
16.0045	0.000962524
16.0145	0.000964355
16.0245	0.000958252
16.0345	0.000968018
16.0445	0.000964966
16.0545	0.000968018
16.0645	0.000964661
16.0745	0.000970459
16.0845	0.00097168
16.0945	0.000971375
16.1045	0.000970459
16.1145	0.000974426
16.1245	0.000963135
16.1345	0.000967407
16.1445	0.000955505
16.1545	0.000962524
16.1645	0.0009552
16.1745	0.000959473
16.1845	0.000958252
16.1945	0.000968018
16.2045	0.000964661
16.2145	0.00097229
16.2245	0.000968933
16.2345	0.00097229
16.2445	0.000965576
16.2545	0.000965881
16.2645	0.000958252
16.2745	0.00096283
16.2845	0.000956421
16.2945	0.000959473
16.3045	0.000954895
16.3145	0.00096283
16.3245	0.000960083
16.3345	0.000966492
16.3445	0.000961914
16.3545	0.000968628
16.3645	0.000966187
16.3745	0.000970459
16.3845	0.000960388
16.3945	0.000963745
16.4045	0.000956116
16.4145	0.000960388
16.4245	0.000955505
16.4345	0.000957031
16.4445	0.000957336
16.4545	0.00096344
16.4645	0.000958862
16.4745	0.000965271
16.4845	0.000961304
16.4945	0.000967407
16.5045	0.000958252
16.5145	0.00096344
16.5245	0.000959778
16.5345	0.000960693
16.5445	0.000951233
16.5545	0.000953979
16.5645	0.000950317
16.5745	0.00095459
16.5845	0.000957947
16.5945	0.000961609
16.6045	0.000960083
16.6145	0.00096283
16.6245	0.000961914
16.6345	0.000965576
16.6445	0.0009552
16.6545	0.00096283
16.6645	0.000955811
16.6745	0.000957947
16.6845	0.000951843
16.6945	0.000956421
16.7045	0.000950623
16.7145	0.000959167
16.7245	0.000950928
16.7345	0.000963745
16.7445	0.000958862
16.7545	0.000963745
16.7645	0.000960388
16.7745	0.000962524
16.7845	0.000956421
16.7945	0.000955811
16.8045	0.000950317
16.8145	0.000951233
16.8245	0.000946655
16.8345	0.000948181
16.8445	0.000949707
16.8545	0.000953674
16.8645	0.000950623
16.8745	0.000958252
16.8845	0.000957642
16.8945	0.00096344
16.9045	0.000958557
16.9145	0.000957947
16.9245	0.000953674
16.9345	0.000953979
16.9445	0.000947266
16.9545	0.000949707
16.9645	0.00094635
16.9745	0.000953369
16.9845	0.000947876
16.9945	0.00095459
17.0045	0.000954895
17.0145	0.000959778
17.0245	0.000957336
17.0345	0.000961914
17.0445	0.000953064
17.0545	0.000957336
17.0645	0.00094696
17.0745	0.000951843
17.0845	0.000945435
17.0945	0.000946655
17.1045	0.000946655
17.1145	0.000953064
17.1245	0.000950623
17.1345	0.000958557
17.1445	0.0009552
17.1545	0.000959778
17.1645	0.000950623
17.1745	0.000956421
17.1845	0.000948792
17.1945	0.000950928
17.2045	0.000944519
17.2145	0.000949097
17.2245	0.000941467
17.2345	0.000947266
17.2445	0.000944824
17.2545	0.000951538
17.2645	0.000943909
17.2745	0.000955505
17.2845	0.000952454
17.2945	0.000956726
17.3045	0.000951538
17.3145	0.000952759
17.3245	0.000942078
17.3345	0.000950012
17.3445	0.000940552
17.3545	0.000949097
17.3645	0.000940247
17.3745	0.000947876
17.3845	0.000945129
17.3945	0.000953369
17.4045	0.00094696
17.4145	0.000954285
17.4245	0.000949707
17.4345	0.000955811
17.4445	0.000948486
17.4545	0.000949707
17.4645	0.000943298
17.4745	0.000944519
17.4845	0.00093811
17.4945	0.00094574
17.5045	0.000940247
17.5145	0.000949097
17.5245	0.000942688
17.5345	0.000953064
17.5445	0.000947571
17.5545	0.0009552
17.5645	0.000948181
17.5745	0.000951843
17.5845	0.00094635
17.5945	0.000948181
17.6045	0.000940552
17.6145	0.000943909
17.6245	0.000935059
17.6345	0.000942078
17.6445	0.000936584
17.6545	0.000947571
17.6645	0.000942383
17.6745	0.000951843
17.6845	0.000946045
17.6945	0.000955505
17.7045	0.000942993
17.7145	0.000950012
17.7245	0.000942078
17.7345	0.000944214
17.7445	0.000935974
17.7545	0.000943909
17.7645	0.000934143
17.7745	0.000942688
17.7845	0.000938721
17.7945	0.000946045
17.8045	0.000942078
17.8145	0.0009552
17.8245	0.000942993
17.8345	0.000950012
17.8445	0.000940857
17.8545	0.00094696
17.8645	0.000935059
17.8745	0.000943298
17.8845	0.000935974
17.8945	0.000939331
17.9045	0.000936584
17.9145	0.00094574
17.9245	0.000937195
17.9345	0.000948181
17.9445	0.000942078
17.9545	0.000950012
17.9645	0.000939026
17.9745	0.000950012
17.9845	0.000941467
17.9945	0.000942993
18.0045	0.000931396
18.0145	0.000939636
18.0245	0.00092926
18.0345	0.000940857
18.0445	0.000934448
18.0545	0.00094574
18.0645	0.000937195
18.0745	0.00094635
18.0845	0.000939026
18.0945	0.000949707
18.1045	0.000941467
18.1145	0.000945435
18.1245	0.000934143
18.1345	0.000942993
18.1445	0.000928955
18.1545	0.000939026
18.1645	0.000927429
18.1745	0.000939331
18.1845	0.000933533
18.1945	0.000941772
18.2045	0.000935669
18.2145	0.000947571
18.2245	0.000937805
18.2345	0.000946045
18.2445	0.000935364
18.2545	0.000942993
18.2645	0.000931396
18.2745	0.000939331
18.2845	0.000927124
18.2945	0.00093811
18.3045	0.000928955
18.3145	0.000940857
18.3245	0.000932617
18.3345	0.000945435
18.3445	0.000935669
18.3545	0.000948792
18.3645	0.00093689
18.3745	0.00094635
18.3845	0.000934143
18.3945	0.000941162
18.4045	0.000927124
18.4145	0.0009375
18.4245	0.000927734
18.4345	0.000936584
18.4445	0.000929565
18.4545	0.000942688
18.4645	0.000934753
18.4745	0.000947571
18.4845	0.00093811
18.4945	0.000947571
18.5045	0.000933533
18.5145	0.000944824
18.5245	0.000929871
18.5345	0.000939026
18.5445	0.000927734
18.5545	0.000939026
18.5645	0.000923767
18.5745	0.000935974
18.5845	0.000930481
18.5945	0.000941467
18.6045	0.000932922
18.6145	0.000948181
18.6245	0.000936584
18.6345	0.00094635
18.6445	0.000930786
18.6545	0.000935974
18.6645	0.000928345
18.6745	0.000934753
18.6845	0.000926819
18.6945	0.000935364
18.7045	0.000927429
18.7145	0.000942078
18.7245	0.000930481
18.7345	0.000943909
18.7445	0.000933533
18.7545	0.000944214
18.7645	0.00092926
18.7745	0.000941162
18.7845	0.000928345
18.7945	0.000935059
18.8045	0.000922241
18.8145	0.000935364
18.8245	0.000921021
18.8345	0.000936279
18.8445	0.000927124
18.8545	0.000940857
18.8645	0.00092804
18.8745	0.000938721
18.8845	0.000930481
18.8945	0.000940552
18.9045	0.000933533
18.9145	0.000936279
18.9245	0.000921936
18.9345	0.000932312
18.9445	0.000920105
18.9545	0.000931091
18.9645	0.000922546
18.9745	0.000932617
18.9845	0.000923462
18.9945	0.000937805
19.0045	0.000928955
19.0145	0.000940552
19.0245	0.000931396
19.0345	0.000940247
19.0445	0.000925903
19.0545	0.000935974
19.0645	0.00092041
19.0745	0.00092926
19.0845	0.000919495
19.0945	0.000934753
19.1045	0.000921631
19.1145	0.000931702
19.1245	0.000922241
19.1345	0.000940857
19.1445	0.000927429
19.1545	0.00093689
19.1645	0.000924683
19.1745	0.000935974
19.1845	0.000924072
19.1945	0.000934753
19.2045	0.000917053
19.2145	0.000927734
19.2245	0.000916748
19.2345	0.000930481
19.2445	0.000922241
19.2545	0.000935669
19.2645	0.000926514
19.2745	0.000939636
19.2845	0.000926514
19.2945	0.000937805
19.3045	0.000921631
19.3145	0.000933838
19.3245	0.000918579
19.3345	0.00092865
19.3445	0.000915833
19.3545	0.000930481
19.3645	0.000917053
19.3745	0.000934143
19.3845	0.000921936
19.3945	0.00093811
19.4045	0.000926208
19.4145	0.000937805
19.4245	0.000925598
19.4345	0.00093689
19.4445	0.000922241
19.4545	0.000928955
19.4645	0.000914001
19.4745	0.000923462
19.4845	0.000914917
19.4945	0.00092804
19.5045	0.000914917
19.5145	0.00092926
19.5245	0.000920715
19.5345	0.000937195
19.5445	0.000924988
19.5545	0.0009375
19.5645	0.000924072
19.5745	0.000936279
19.5845	0.000917664
19.5945	0.000930176
19.6045	0.000914612
19.6145	0.000922546
19.6245	0.000913086
19.6345	0.000928345
19.6445	0.000918579
19.6545	0.000932617
19.6645	0.000917969
19.6745	0.000932312
19.6845	0.000924377
19.6945	0.000932312
19.7045	0.000918884
19.7145	0.000927734
19.7245	0.000912781
19.7345	0.000923462
19.7445	0.000910034
19.7545	0.000922852
19.7645	0.000913086
19.7745	0.000927429
19.7845	0.0009198
19.7945	0.000933228
19.8045	0.000924377
19.8145	0.000933838
19.8245	0.000920715
19.8345	0.000929871
19.8445	0.000917053
19.8545	0.000924988
19.8645	0.00091095
19.8745	0.000925903
19.8845	0.000909729
19.8945	0.000925293
19.9045	0.000915833
19.9145	0.000931091
19.9245	0.000919495
19.9345	0.000932312
19.9445	0.000922241
19.9545	0.000934448
19.9645	0.000917358
19.9745	0.000929565
19.9845	0.000912781
19.9945	0.000922852
20.0045	0.000909119
20.0145	0.000922241
20.0245	0.000907898
20.0345	0.000925293
20.0445	0.000915833
20.0545	0.000929871
20.0645	0.000916748
20.0745	0.000927734
20.0845	0.000919189
20.0945	0.00092804
20.1045	0.000913086
20.1145	0.000921631
20.1245	0.000907898
20.1345	0.0009198
20.1445	0.000908203
20.1545	0.000920715
20.1645	0.000913086
20.1745	0.000924377
20.1845	0.000915833
20.1945	0.000928955
20.2045	0.000918274
20.2145	0.000927734
20.2245	0.000914001
20.2345	0.000925293
20.2445	0.000910645
20.2545	0.000921631
20.2645	0.000908508
20.2745	0.000920105
20.2845	0.000907898
20.2945	0.000921631
20.3045	0.000906372
20.3145	0.000928345
20.3245	0.000918274
20.3345	0.000930786
20.3445	0.000914917
20.3545	0.000927124
20.3645	0.00091217
20.3745	0.000924988
20.3845	0.000904236
20.3945	0.000917969
20.4045	0.000907593
20.4145	0.000920715
20.4245	0.000907288
20.4345	0.000920715
20.4445	0.000909424
20.4545	0.000924377
20.4645	0.00091217
20.4745	0.000927734
20.4845	0.000917664
20.4945	0.000925903
20.5045	0.000913696
20.5145	0.000921021
20.5245	0.000906982
20.5345	0.000915833
20.5445	0.000903015
20.5545	0.000921326
20.5645	0.000910034
20.5745	0.000923767
20.5845	0.000914612
20.5945	0.000928345
20.6045	0.000915833
20.6145	0.000924988
20.6245	0.00091156
20.6345	0.000923157
20.6445	0.000907593
20.6545	0.000917969
20.6645	0.000905457
20.6745	0.000916443
20.6845	0.000907898
20.6945	0.000919495
20.7045	0.000906982
20.7145	0.000924377
20.7245	0.000915222
20.7345	0.000926514
20.7445	0.000914001
20.7545	0.000921631
20.7645	0.000907288
20.7745	0.000917664
20.7845	0.000903625
20.7945	0.000917358
20.8045	0.000906067
20.8145	0.000916138
20.8245	0.000906067
20.8345	0.000915833
20.8445	0.000906677
20.8545	0.000923157
20.8645	0.000914307
20.8745	0.000925293
20.8845	0.000911255
20.8945	0.000918884
20.9045	0.000906677
20.9145	0.000913696
20.9245	0.000903015
20.9345	0.000912476
20.9445	0.000902405
20.9545	0.000914307
20.9645	0.000907288
20.9745	0.000921936
20.9845	0.000912476
20.9945	0.000924377
21.0045	0.00091156
21.0145	0.000923157
21.0245	0.000908813
21.0345	0.000915527
21.0445	0.000906372
21.0545	0.000913086
21.0645	0.000903015
21.0745	0.000913696
21.0845	0.000904541
21.0945	0.000914917
21.1045	0.000909119
21.1145	0.000918884
21.1245	0.000914612
21.1345	0.000923157
21.1445	0.000910339
21.1545	0.000917053
21.1645	0.000909119
21.1745	0.000912781
21.1845	0.000900269
21.1945	0.000907288
21.2045	0.000901794
21.2145	0.000906677
21.2245	0.000905457
21.2345	0.00091217
21.2445	0.000907898
21.2545	0.000917664
21.2645	0.000910645
21.2745	0.000916748
21.2845	0.000911255
21.2945	0.000915833
21.3045	0.000905762
21.3145	0.000908813
21.3245	0.000901489
21.3345	0.000905151
21.3445	0.000899048
21.3545	0.000910034
21.3645	0.000903015
21.3745	0.000917053
21.3845	0.00091217
21.3945	0.000914612
21.4045	0.00091217
21.4145	0.000913391
21.4245	0.000908203
21.4345	0.000910034
21.4445	0.000904846
21.4545	0.000905762
21.4645	0.000901184
21.4745	0.000907593
21.4845	0.00090271
21.4945	0.000908203
21.5045	0.000908203
21.5145	0.000913696
21.5245	0.000910645
21.5345	0.000912781
21.5445	0.000908508
21.5545	0.000909119
21.5645	0.000903625
21.5745	0.000906067
21.5845	0.000898438
21.5945	0.000903625
21.6045	0.000900574
21.6145	0.000907593
21.6245	0.000905762
21.6345	0.000909424
21.6445	0.000911255
21.6545	0.000915222
21.6645	0.000912781
21.6745	0.000914001
21.6845	0.000908203
21.6945	0.000907593
21.7045	0.000904541
21.7145	0.000904846
21.7245	0.000900574
21.7345	0.000900574
21.7445	0.000902405
21.7545	0.000906982
21.7645	0.000906982
21.7745	0.00091156
21.7845	0.000911255
21.7945	0.000913391
21.8045	0.00091217
21.8145	0.000906067
21.8245	0.000903625
21.8345	0.00090332
21.8445	0.000901489
21.8545	0.000900269
21.8645	0.000900879
21.8745	0.000901489
21.8845	0.000902405
21.8945	0.000909729
21.9045	0.000906677
21.9145	0.000909424
21.9245	0.000913696
21.9345	0.00091156
21.9445	0.000908203
21.9545	0.000903931
21.9645	0.00090271
21.9745	0.000901184
21.9845	0.000899353
21.9945	0.000897827
22.0045	0.000899963
22.0145	0.000904541
22.0245	0.000906982
22.0345	0.000903931
22.0445	0.000911865
22.0545	0.000907593
22.0645	0.000910645
22.0745	0.000907288
22.0845	0.000907898
22.0945	0.000900879
22.1045	0.000899353
22.1145	0.000898438
22.1245	0.000898438
22.1345	0.000898438
22.1445	0.000898438
22.1545	0.000898743
22.1645	0.00090271
22.1745	0.000905151
22.1845	0.000905762
22.1945	0.000904541
22.2045	0.000908508
22.2145	0.0009021
22.2245	0.000903015
22.2345	0.000895691
22.2445	0.000898743
22.2545	0.000895081
22.2645	0.000897217
22.2745	0.000900269
22.2845	0.000906067
22.2945	0.000900269
22.3045	0.000906677
22.3145	0.000905151
22.3245	0.000906067
22.3345	0.000901489
22.3445	0.000905151
22.3545	0.000899658
22.3645	0.000899048
22.3745	0.000894165
22.3845	0.000895691
22.3945	0.000894165
22.4045	0.000896301
22.4145	0.000895386
22.4245	0.000905151
22.4345	0.0009021
22.4445	0.000906982
22.4545	0.000904846
22.4645	0.000906677
22.4745	0.000903015
22.4845	0.000906067
22.4945	0.000896606
22.5045	0.000898438
22.5145	0.000893555
22.5245	0.00089447
22.5345	0.000890198
22.5445	0.000895691
22.5545	0.000892334
22.5645	0.000900269
22.5745	0.000897522
22.5845	0.000906982
22.5945	0.000899048
22.6045	0.000902405
22.6145	0.000900574
22.6245	0.000899658
22.6345	0.00089325
22.6445	0.000895081
22.6545	0.000890808
22.6645	0.000894775
22.6745	0.000892334
22.6845	0.000901794
22.6945	0.000894165
22.7045	0.000899963
22.7145	0.000896606
22.7245	0.000906372
22.7345	0.000900574
22.7445	0.000904541
22.7545	0.000894165
22.7645	0.000899963
22.7745	0.00089386
22.7845	0.000890503
22.7945	0.000885925
22.8045	0.000894165
22.8145	0.000888367
22.8245	0.000897217
22.8345	0.000895691
22.8445	0.000905151
22.8545	0.000895081
22.8645	0.0009021
22.8745	0.000892639
22.8845	0.000900879
22.8945	0.000891418
22.9045	0.000895081
22.9145	0.000886536
22.9245	0.000892944
22.9345	0.000886536
22.9445	0.000897522
22.9545	0.000888367
22.9645	0.000902405
22.9745	0.000892944
22.9845	0.000901184
22.9945	0.000892639
23.0045	0.000898438
23.0145	0.00088623
23.0245	0.000896301
23.0345	0.000883179
23.0445	0.000891113
23.0545	0.000883179
23.0645	0.000892029
23.0745	0.00088501
23.0845	0.000896606
23.0945	0.000889282
23.1045	0.000899658
23.1145	0.000890503
23.1245	0.000903931
23.1345	0.000892944
23.1445	0.000898743
23.1545	0.000888367
23.1645	0.000896912
23.1745	0.000884705
23.1845	0.000891724
23.1945	0.000878906
23.2045	0.000895386
23.2145	0.000883179
23.2245	0.000899353
23.2345	0.000887756
23.2445	0.0009021
23.2545	0.000888062
23.2645	0.000900879
23.2745	0.00088623
23.2845	0.000900269
23.2945	0.000883179
23.3045	0.000895996
23.3145	0.000879211
23.3245	0.000891113
23.3345	0.000877991
23.3445	0.000893555
23.3545	0.000883484
23.3645	0.000899963
23.3745	0.000883789
23.3845	0.000904541
23.3945	0.000888977
23.4045	0.000901794
23.4145	0.000883789
23.4245	0.000897217
23.4345	0.000877991
[truncated: 63,986 more rows]

## Sheet: Sheet2
Potential vs RHE	Compensated V	Resistance	Current	Potential vs RHE	Compensated V	Resistance	Current
V	V	ohm	A	V	V	ohm	A
			5ug 0.58%Pt/KB LSV				5ug 0.58%Pt/KB chrono
	A-C*D				E-G*H
0.99762	0.98797	0.812	0.01188	1.05	1.04935	0.812	0.0008
0.99518	0.98819	0.812	0.00861	1	0.99943	0.812	0.0007
0.99274	0.987	0.812	0.00706	0.95	0.94976	0.812	0.0003
0.9903	0.98536	0.812	0.00608	0.9	0.90008	0.812	-0.0001
0.98785	0.98347	0.812	0.0054	0.85	0.85008	0.812	-0.0001
0.98541	0.98146	0.812	0.00486	0.8	0.80057	0.812	-0.0007
0.98297	0.97938	0.812	0.00442	0.75	0.75023	0.812	-0.00028
0.98053	0.97723	0.812	0.00406	0.7	0.70054	0.812	-0.00067
0.97809	0.97503	0.812	0.00376	0.65	0.66039	0.812	-0.0128
0.97565	0.9728	0.812	0.0035	0.6	0.61835	0.812	-0.0226
0.97321	0.97055	0.812	0.00327	0.55	0.57858	0.812	-0.0352
0.97076	0.96829	0.812	0.00305	0.5	0.54166	0.812	-0.0513
0.96832	0.966	0.812	0.00287	0.45	0.50684	0.812	-0.07
0.96588	0.96368	0.812	0.00271	0.4	0.4743	0.812	-0.0915
0.96344	0.96137	0.812	0.00255	0.35	0.44176	0.812	-0.113
0.961	0.95904	0.812	0.00241	0.3	0.41043	0.812	-0.136
0.95856	0.95671	0.812	0.00228	0.25	0.38073	0.812	-0.161
0.95612	0.95436	0.812	0.00217	0.2	0.35022	0.812	-0.185
0.95367	0.95201	0.812	0.00206	0.15	0.32133	0.812	-0.211
0.95123	0.94965	0.812	0.00195	0.1	0.29326	0.812	-0.238
0.94879	0.94729	0.812	0.00184	0.05	0.26599	0.812	-0.266
0.94635	0.94492	0.812	0.00176	0	0.23873	0.812	-0.294
0.94391	0.94254	0.812	0.00168
0.94147	0.94017	0.812	0.00159
0.93903	0.93779	0.812	0.00152
0.93658	0.93541	0.812	0.00144
0.93414	0.93302	0.812	0.00138
0.9317	0.93063	0.812	0.00132
0.92926	0.92825	0.812	0.00125
0.92682	0.92586	0.812	0.00119
0.92438	0.92346	0.812	0.00113
0.92194	0.92106	0.812	0.00108
0.91949	0.91867	0.812	0.00102
0.91705	0.91627	0.812	0.000968323
0.91461	0.91386	0.812	0.000922546
0.91217	0.91146	0.812	0.000879211
0.90973	0.90906	0.812	0.000829163
0.90729	0.90665	0.812	0.000779114
0.90485	0.90424	0.812	0.000743408
0.9024	0.90183	0.812	0.000707397
0.89996	0.89942	0.812	0.000666199
0.89752	0.89702	0.812	0.000618591
0.89508	0.89461	0.812	0.000584106
0.89264	0.89219	0.812	0.000551453
0.8902	0.88978	0.812	0.00051178
0.88776	0.88738	0.812	0.00046936
0.88531	0.88496	0.812	0.000434875
0.88287	0.88254	0.812	0.000404663
0.88043	0.88013	0.812	0.000368652
0.87799	0.87773	0.812	0.000325317
0.87555	0.87531	0.812	0.000290222
0.87311	0.8729	0.812	0.000257874
0.87067	0.87048	0.812	0.000229492
0.86823	0.86807	0.812	0.000185242
0.86578	0.86567	0.812	0.000144958
0.86334	0.86325	0.812	0.000112
0.8609	0.86084	0.812	7.93457e-05
0.85846	0.85843	0.812	4.05884e-05
0.85602	0.85602	0.812	-2.44141e-06
0.85358	0.85361	0.812	-4.08936e-05
0.85114	0.8512	0.812	-7.65991e-05
0.84869	0.84878	0.812	-0.000110168
0.84625	0.84638	0.812	-0.000155029
0.84381	0.84398	0.812	-0.000203552
0.84137	0.84157	0.812	-0.000245056
0.83893	0.83916	0.812	-0.000281372
0.83649	0.83674	0.812	-0.000317688
0.83405	0.83435	0.812	-0.000371704
0.8316	0.83195	0.812	-0.000421448
0.82916	0.82954	0.812	-0.000463867
0.82672	0.82713	0.812	-0.000505981
0.82428	0.82473	0.812	-0.00055603
0.82184	0.82233	0.812	-0.000606995
0.8194	0.81993	0.812	-0.000660095
0.81696	0.81753	0.812	-0.000710449
0.81451	0.81513	0.812	-0.000760193
0.81207	0.81274	0.812	-0.00081604
0.80963	0.81035	0.812	-0.000879211
0.80719	0.80796	0.812	-0.000943909
0.80475	0.80556	0.812	-0.00099823
0.80231	0.80317	0.812	-0.00106
0.79987	0.80078	0.812	-0.00113
0.79742	0.79841	0.812	-0.00121
0.79498	0.79602	0.812	-0.00128
0.79254	0.79364	0.812	-0.00135
0.7901	0.79125	0.812	-0.00142
0.78766	0.78888	0.812	-0.00151
0.78522	0.78651	0.812	-0.0016
0.78278	0.78414	0.812	-0.00168
0.78033	0.78176	0.812	-0.00176
0.77789	0.77939	0.812	-0.00185
0.77545	0.77704	0.812	-0.00195
0.77301	0.77468	0.812	-0.00206
0.77057	0.77232	0.812	-0.00216
0.76813	0.76995	0.812	-0.00225
0.76569	0.7676	0.812	-0.00236
0.76324	0.76526	0.812	-0.00248
0.7608	0.76291	0.812	-0.00259
0.75836	0.76056	0.812	-0.00271
0.75592	0.75822	0.812	-0.00283
0.75348	0.75588	0.812	-0.00296
0.75104	0.75355	0.812	-0.00309
0.7486	0.75121	0.812	-0.00322
0.74615	0.74888	0.812	-0.00336
0.74371	0.74656	0.812	-0.00351
0.74127	0.74424	0.812	-0.00365
0.73883	0.74192	0.812	-0.0038
0.73639	0.7396	0.812	-0.00395
0.73395	0.73729	0.812	-0.00412
0.73151	0.73499	0.812	-0.00429
0.72906	0.73268	0.812	-0.00446
0.72662	0.73038	0.812	-0.00462
0.72418	0.72808	0.812	-0.00479
0.72174	0.72579	0.812	-0.00498
0.7193	0.7235	0.812	-0.00518
0.71686	0.72122	0.812	-0.00537
0.71442	0.71894	0.812	-0.00557
0.71198	0.71666	0.812	-0.00577
0.70953	0.71439	0.812	-0.00598
0.70709	0.71212	0.812	-0.00619
0.70465	0.70985	0.812	-0.00641
0.70221	0.70759	0.812	-0.00663
0.69977	0.70534	0.812	-0.00686
0.69733	0.70309	0.812	-0.0071
0.69489	0.70084	0.812	-0.00734
0.69244	0.6986	0.812	-0.00758
0.69	0.69637	0.812	-0.00784
0.68756	0.69415	0.812	-0.00811
0.68512	0.69191	0.812	-0.00837
0.68268	0.68969	0.812	-0.00863
0.68024	0.68747	0.812	-0.00891
0.6778	0.68528	0.812	-0.00922
0.67535	0.68307	0.812	-0.00951
0.67291	0.68087	0.812	-0.0098
0.67047	0.67867	0.812	-0.0101
0.66803	0.67648	0.812	-0.01041
0.66559	0.67431	0.812	-0.01075
0.66315	0.67213	0.812	-0.01107
0.66071	0.66996	0.812	-0.01139
0.65826	0.66779	0.812	-0.01173
0.65582	0.66565	0.812	-0.0121
0.65338	0.6635	0.812	-0.01246
0.65094	0.66135	0.812	-0.01282
0.6485	0.6592	0.812	-0.01318
0.64606	0.65706	0.812	-0.01356
0.64362	0.65494	0.812	-0.01395
0.64117	0.65282	0.812	-0.01435
0.63873	0.65071	0.812	-0.01476
0.63629	0.6486	0.812	-0.01516
0.63385	0.6465	0.812	-0.01558
0.63141	0.64441	0.812	-0.01601
0.62897	0.64232	0.812	-0.01644
0.62653	0.64023	0.812	-0.01688
0.62408	0.63816	0.812	-0.01734
0.62164	0.63609	0.812	-0.0178
0.6192	0.63403	0.812	-0.01826
0.61676	0.63198	0.812	-0.01875
0.61432	0.62995	0.812	-0.01925
0.61188	0.62791	0.812	-0.01974
0.60944	0.62588	0.812	-0.02025
0.60699	0.62384	0.812	-0.02075
0.60455	0.62182	0.812	-0.02127
0.60211	0.61982	0.812	-0.02181
0.59967	0.61784	0.812	-0.02238
0.59723	0.61583	0.812	-0.02291
0.59479	0.61384	0.812	-0.02346
0.59235	0.61187	0.812	-0.02404
0.5899	0.6099	0.812	-0.02463
0.58746	0.60792	0.812	-0.0252
0.58502	0.60596	0.812	-0.02578
0.58258	0.604	0.812	-0.02638
0.58014	0.60207	0.812	-0.02701
0.5777	0.60015	0.812	-0.02765
0.57526	0.59821	0.812	-0.02826
0.57281	0.59626	0.812	-0.02888
0.57037	0.59435	0.812	-0.02953
0.56793	0.59243	0.812	-0.03018
0.56549	0.59053	0.812	-0.03084
0.56305	0.58862	0.812	-0.03148
0.56061	0.58673	0.812	-0.03217
0.55817	0.58484	0.812	-0.03285
0.55573	0.58296	0.812	-0.03354
0.55328	0.58107	0.812	-0.03423
0.55084	0.5792	0.812	-0.03492
0.5484	0.57735	0.812	-0.03566
0.54596	0.57548	0.812	-0.03635
0.54352	0.57361	0.812	-0.03706
0.54108	0.57177	0.812	-0.0378
0.53864	0.56994	0.812	-0.03856
0.53619	0.56813	0.812	-0.03933
0.53375	0.56629	0.812	-0.04007
0.53131	0.56446	0.812	-0.04082
0.52887	0.56264	0.812	-0.04159
0.52643	0.56085	0.812	-0.04239
0.52399	0.55903	0.812	-0.04316
0.52155	0.55724	0.812	-0.04396
0.5191	0.55545	0.812	-0.04476
0.51666	0.55366	0.812	-0.04557
0.51422	0.55188	0.812	-0.04638
0.51178	0.55013	0.812	-0.04723
0.50934	0.54835	0.812	-0.04805
0.5069	0.54658	0.812	-0.04887
0.50446	0.54482	0.812	-0.04971
0.50201	0.54303	0.812	-0.05051
0.49957	0.54133	0.812	-0.05142
0.49713	0.53958	0.812	-0.05228
0.49469	0.53783	0.812	-0.05313
0.49225	0.53611	0.812	-0.05402
0.48981	0.53439	0.812	-0.0549
0.48737	0.53269	0.812	-0.05582
0.48492	0.53094	0.812	-0.05667
0.48248	0.52924	0.812	-0.05759
0.48004	0.52755	0.812	-0.0585
0.4776	0.52585	0.812	-0.05942
0.47516	0.52417	0.812	-0.06036
0.47272	0.5225	0.812	-0.06131
0.47028	0.52083	0.812	-0.06226
0.46783	0.5191	0.812	-0.06314
0.46539	0.51743	0.812	-0.06409
0.46295	0.51578	0.812	-0.06506
0.46051	0.51413	0.812	-0.06604
0.45807	0.51246	0.812	-0.06699
0.45563	0.51081	0.812	-0.06796
0.45319	0.50916	0.812	-0.06894
0.45074	0.50749	0.812	-0.06989
0.4483	0.50587	0.812	-0.07089
0.44586	0.50424	0.812	-0.0719
0.44342	0.5026	0.812	-0.07288
0.44098	0.501	0.812	-0.07391
0.43854	0.49937	0.812	-0.07492
0.4361	0.49777	0.812	-0.07596
0.43365	0.49615	0.812	-0.07697
0.43121	0.4945	0.812	-0.07794
0.42877	0.49288	0.812	-0.07895
0.42633	0.49125	0.812	-0.07996
0.42389	0.48968	0.812	-0.08102
0.42145	0.48808	0.812	-0.08206
0.41901	0.48648	0.812	-0.0831
0.41656	0.48488	0.812	-0.08414
0.41412	0.48329	0.812	-0.08517
0.41168	0.48171	0.812	-0.08624
0.40924	0.48014	0.812	-0.08731
0.4068	0.47856	0.812	-0.08838
0.40436	0.47696	0.812	-0.08942
0.40192	0.47539	0.812	-0.09048
0.39948	0.47382	0.812	-0.09155
0.39703	0.47227	0.812	-0.09265
0.39459	0.47069	0.812	-0.09372
0.39215	0.46909	0.812	-0.09476
0.38971	0.46754	0.812	-0.09586
0.38727	0.46597	0.812	-0.09692
0.38483	0.46442	0.812	-0.09802
0.38239	0.46287	0.812	-0.09912
0.37994	0.46137	0.812	-0.10028
0.3775	0.4598	0.812	-0.10135
0.37506	0.45825	0.812	-0.10245
0.37262	0.45667	0.812	-0.10352
0.37018	0.4552	0.812	-0.10471
0.36774	0.45365	0.812	-0.1058
0.3653	0.4521	0.812	-0.1069
0.36285	0.45058	0.812	-0.10803
0.36041	0.44903	0.812	-0.10913
0.35797	0.4475	0.812	-0.11026
0.35553	0.446	0.812	-0.11142
0.35309	0.44448	0.812	-0.11255
0.35065	0.44293	0.812	-0.11365
0.34821	0.4414	0.812	-0.11478
0.34576	0.43993	0.812	-0.11597
0.34332	0.43838	0.812	-0.11707
0.34088	0.43688	0.812	-0.11823
0.33844	0.43536	0.812	-0.11935
0.336	0.43383	0.812	-0.12048
0.33356	0.43233	0.812	-0.12164
0.33112	0.43088	0.812	-0.12286
0.32867	0.42936	0.812	-0.12399
0.32623	0.42783	0.812	-0.12512
0.32379	0.42631	0.812	-0.12625
0.32135	0.42481	0.812	-0.12741
0.31891	0.42328	0.812	-0.12854
0.31647	0.42181	0.812	-0.12973
0.31403	0.42036	0.812	-0.13095
0.31158	0.41883	0.812	-0.13208
0.30914	0.41731	0.812	-0.13321
0.3067	0.41581	0.812	-0.13437
0.30426	0.41433	0.812	-0.13556
0.30182	0.41286	0.812	-0.13675
0.29938	0.41141	0.812	-0.13797
0.29694	0.40996	0.812	-0.13919
0.29449	0.40843	0.812	-0.14032
0.29205	0.40691	0.812	-0.14145
0.28961	0.40541	0.812	-0.14261
0.28717	0.40396	0.812	-0.14383
0.28473	0.40253	0.812	-0.14508
0.28229	0.40101	0.812	-0.14621
0.27985	0.39953	0.812	-0.1474
0.2774	0.39806	0.812	-0.14859
0.27496	0.39656	0.812	-0.14975
0.27252	0.39513	0.812	-0.151
0.27008	0.39368	0.812	-0.15222
0.26764	0.39216	0.812	-0.15335
0.2652	0.39071	0.812	-0.15457
0.26276	0.38921	0.812	-0.15573
0.26031	0.38776	0.812	-0.15695
0.25787	0.38636	0.812	-0.15823
0.25543	0.38488	0.812	-0.15942
0.25299	0.38338	0.812	-0.16058
0.25055	0.38191	0.812	-0.16177
0.24811	0.38046	0.812	-0.16299
0.24567	0.37903	0.812	-0.16425
0.24323	0.37763	0.812	-0.16553
0.24078	0.37611	0.812	-0.16666
0.23834	0.37466	0.812	-0.16788
0.2359	0.37318	0.812	-0.16907
0.23346	0.37176	0.812	-0.17032
0.23102	0.37036	0.812	-0.1716
0.22858	0.36883	0.812	-0.17273
0.22614	0.36741	0.812	-0.17398
0.22369	0.36593	0.812	-0.17517
0.22125	0.36458	0.812	-0.17651
0.21881	0.36311	0.812	-0.1777
0.21637	0.36161	0.812	-0.17886
0.21393	0.36016	0.812	-0.18008
0.21149	0.35871	0.812	-0.1813
0.20905	0.35731	0.812	-0.18259
0.2066	0.35595	0.812	-0.18393
0.20416	0.3545	0.812	-0.18515
0.20172	0.353	0.812	-0.18631
0.19928	0.35158	0.812	-0.18756
0.19684	0.35013	0.812	-0.18878
0.1944	0.34878	0.812	-0.19012
0.19196	0.3473	0.812	-0.19131
0.18951	0.34585	0.812	-0.19254
0.18707	0.34445	0.812	-0.19382
0.18463	0.34308	0.812	-0.19513
0.18219	0.34173	0.812	-0.19647
0.17975	0.3403	0.812	-0.19772
0.17731	0.33887	0.812	-0.19897
0.17487	0.3374	0.812	-0.20016
0.17242	0.33597	0.812	-0.20142
0.16998	0.3346	0.812	-0.20273
0.16754	0.3333	0.812	-0.20413
0.1651	0.3319	0.812	-0.20541
0.16266	0.33047	0.812	-0.20667
0.16022	0.32902	0.812	-0.20789
0.15778	0.32762	0.812	-0.20917
0.15533	0.32619	0.812	-0.21042
0.15289	0.32489	0.812	-0.21182
0.15045	0.32352	0.812	-0.21313
0.14801	0.32207	0.812	-0.21436
0.14557	0.32067	0.812	-0.21564
0.14313	0.31927	0.812	-0.21692
0.14069	0.31794	0.812	-0.21829
0.13824	0.31659	0.812	-0.21964
0.1358	0.31511	0.812	-0.22083
0.13336	0.31374	0.812	-0.22214
0.13092	0.31236	0.812	-0.22345
0.12848	0.31104	0.812	-0.22482
0.12604	0.30971	0.812	-0.2262
0.1236	0.30823	0.812	-0.22739
0.12115	0.30686	0.812	-0.2287
0.11871	0.30543	0.812	-0.22995
0.11627	0.30406	0.812	-0.23126
0.11383	0.30276	0.812	-0.23267
0.11139	0.3014	0.812	-0.23401
0.10895	0.29993	0.812	-0.2352
0.10651	0.29853	0.812	-0.23648
0.10406	0.29718	0.812	-0.23782
0.10162	0.2959	0.812	-0.23926
0.09918	0.29448	0.812	-0.24051
0.09674	0.293	0.812	-0.2417
0.0943	0.29162	0.812	-0.24301
0.09186	0.29025	0.812	-0.24432
0.08942	0.2889	0.812	-0.24567
0.08698	0.2876	0.812	-0.24707
0.08453	0.28615	0.812	-0.24829
0.08209	0.28475	0.812	-0.24957
0.07965	0.28334	0.812	-0.25085
0.07721	0.28204	0.812	-0.25226
0.07477	0.28077	0.812	-0.25369
0.07233	0.27937	0.812	-0.25497
0.06989	0.27792	0.812	-0.2562
0.06744	0.27654	0.812	-0.25751
0.065	0.27514	0.812	-0.25879
0.06256	0.27381	0.812	-0.26016
0.06012	0.27256	0.812	-0.26163
0.05768	0.27109	0.812	-0.26282
0.05524	0.26971	0.812	-0.26413
0.0528	0.26836	0.812	-0.26547
0.05035	0.26708	0.812	-0.26691
0.04791	0.26583	0.812	-0.26837
0.04547	0.2644	0.812	-0.26962
0.04303	0.263	0.812	-0.2709
0.04059	0.26165	0.812	-0.27225
0.03815	0.2603	0.812	-0.27359
0.03571	0.2591	0.812	-0.27512
0.03326	0.25765	0.812	-0.27634
0.03082	0.25632	0.812	-0.27771
0.02838	0.25505	0.812	-0.27914
0.02594	0.25382	0.812	-0.28064
0.0235	0.25237	0.812	-0.28186
0.02106	0.25099	0.812	-0.28317
0.01862	0.24967	0.812	-0.28455
0.01617	0.24832	0.812	-0.28589
0.01373	0.24706	0.812	-0.28735
0.01129	0.24581	0.812	-0.28882
0.00885	0.24436	0.812	-0.29004
0.00641	0.24299	0.812	-0.29135
0.00397	0.24163	0.812	-0.29269
0.00153	0.24038	0.812	-0.29416
--	--	--	-0.29556
