# Supplementary material for: Resolving optimal ionomer interaction in fuel cell electrodes via operando X-ray absorption spectroscopy
Source: Nat Commun. 2024 Oct 30;15:9390. doi: 10.1038/s41467-024-53823-z (PMC11525635; doi:10.1038/s41467-024-53823-z)
Supplement: Supplementary file 3 — Source Data [file 41467_2024_53823_MOESM3_ESM.zip › Source Date Supplementary Figures/Figure S11.xlsx]

## Sheet: Sheet1
Potential-iR	Specific Current	Potential-iR	Specific Current	Potential-iR	Specific Current	Potential-iR	Specific Current	Potential-iR	Specific Current	Potential-iR	Specific Current
V	mA/ug	V	mA/ug	V	mA/ug	V	mA/ug	V	mA/ug	V	mA/ug
	9.99ugPt/cm2 0.58%Pt/KB		8.02ugPt/cm2 0.58%Pt/KB		13.77 ugPt/cm2 0.78%Pt/Vulcan		15.52 ugPt/cm2 0.78%Ptvulcan		8.98 ugPt/cm2 0.75%Pt/HOMC		9.69 ugPt/cm2 0.75%Pt/HOMC
0.99792	-0.05493	0.99736	0.04795	0.99849	-0.10805	0.99839	-0.09417	0.99856	-0.15412	0.99821	-0.13605
0.9958	-0.11536	0.99525	-0.0137	0.9961	-0.11502	0.996	-0.10114	0.99615	-0.15962	0.99584	-0.15306
0.99351	-0.14282	0.99299	-0.04795	0.99366	-0.11502	0.99359	-0.10463	0.99371	-0.15962	0.99342	-0.15873
0.99116	-0.1593	0.9907	-0.07534	0.99128	-0.12199	0.99118	-0.10812	0.99127	-0.15962	0.991	-0.1644
0.98877	-0.17029	0.98833	-0.08904	0.98881	-0.11851	0.98876	-0.11161	0.98889	-0.17063	0.98861	-0.17574
0.98636	-0.17578	0.98597	-0.10274	0.9864	-0.12199	0.98632	-0.11161	0.98642	-0.16513	0.98617	-0.17574
0.98395	-0.18127	0.98356	-0.10959	0.98395	-0.12199	0.98388	-0.11161	0.98401	-0.17063	0.98373	-0.17574
0.98154	-0.18677	0.98119	-0.12329	0.98154	-0.12548	0.98147	-0.11509	0.98157	-0.17063	0.98129	-0.17574
0.97913	-0.19226	0.97875	-0.12329	0.9791	-0.12548	0.97905	-0.11858	0.97913	-0.17063	0.9789	-0.18707
0.97669	-0.19226	0.97635	-0.13014	0.97666	-0.12548	0.97661	-0.11858	0.97672	-0.17613	0.97643	-0.1814
0.97427	-0.19775	0.97398	-0.14384	0.97422	-0.12548	0.97417	-0.11858	0.97428	-0.17613	0.97401	-0.18707
0.97183	-0.19775	0.97154	-0.14384	0.97177	-0.12548	0.97173	-0.11858	0.97183	-0.17613	0.97157	-0.18707
0.96939	-0.19775	0.9691	-0.14384	0.96933	-0.12548	0.96929	-0.11858	0.96939	-0.17613	0.96913	-0.18707
0.96695	-0.19775	0.96669	-0.15069	0.96689	-0.12548	0.96685	-0.11858	0.96695	-0.17613	0.96671	-0.19274
0.96454	-0.20325	0.96425	-0.15069	0.96445	-0.12548	0.96443	-0.12207	0.96458	-0.18714	0.9643	-0.19841
0.96213	-0.20874	0.96185	-0.15753	0.96201	-0.12548	0.96199	-0.12207	0.9621	-0.18164	0.96185	-0.19841
0.95965	-0.20325	0.95944	-0.16438	0.95957	-0.12548	0.95958	-0.12556	0.95966	-0.18164	0.95941	-0.19841
0.95724	-0.20874	0.957	-0.16438	0.95715	-0.12896	0.95711	-0.12207	0.95722	-0.18164	0.95697	-0.19841
0.9548	-0.20874	0.95456	-0.16438	0.95468	-0.12548	0.95467	-0.12207	0.95481	-0.18714	0.95451	-0.19274
0.95236	-0.20874	0.95215	-0.17123	0.95224	-0.12548	0.95226	-0.12556	0.95237	-0.18714	0.95209	-0.19841
0.94995	-0.21423	0.94971	-0.17123	0.9498	-0.12548	0.94981	-0.12556	0.94993	-0.18714	0.94967	-0.20408
0.94748	-0.20874	0.94727	-0.17123	0.94736	-0.12548	0.94734	-0.12207	0.94749	-0.18714	0.94721	-0.19841
0.94504	-0.20874	0.94487	-0.17808	0.94492	-0.12548	0.94493	-0.12556	0.94505	-0.18714	0.94476	-0.19841
0.94259	-0.20874	0.94246	-0.18493	0.94251	-0.12896	0.94252	-0.12905	0.9426	-0.18714	0.94235	-0.20408
0.94015	-0.20874	0.94002	-0.18493	0.94006	-0.12896	0.94005	-0.12556	0.9402	-0.19265	0.93991	-0.20408
0.93774	-0.21423	0.93762	-0.19178	0.93759	-0.12548	0.93761	-0.12556	0.93776	-0.19265	0.93746	-0.20408
0.9353	-0.21423	0.93514	-0.18493	0.93518	-0.12896	0.93519	-0.12905	0.93531	-0.19265	0.93502	-0.20408
0.93286	-0.21423	0.93273	-0.19178	0.93274	-0.12896	0.93275	-0.12905	0.93287	-0.19265	0.93258	-0.20408
0.93042	-0.21423	0.93029	-0.19178	0.9303	-0.12896	0.93031	-0.12905	0.93043	-0.19265	0.93014	-0.20408
0.92798	-0.21423	0.92785	-0.19178	0.92786	-0.12896	0.9279	-0.13253	0.92799	-0.19265	0.9277	-0.20408
0.92553	-0.21423	0.92545	-0.19863	0.92544	-0.13245	0.92543	-0.12905	0.92555	-0.19265	0.92528	-0.20975
0.92312	-0.21973	0.923	-0.19863	0.92297	-0.12896	0.92302	-0.13253	0.92311	-0.19265	0.92284	-0.20975
0.92065	-0.21423	0.92056	-0.19863	0.92053	-0.12896	0.92057	-0.13253	0.92067	-0.19265	0.9204	-0.20975
0.91821	-0.21423	0.91812	-0.19863	0.91809	-0.12896	0.91813	-0.13253	0.91826	-0.19815	0.91796	-0.20975
0.91577	-0.21423	0.91568	-0.19863	0.91565	-0.12896	0.91569	-0.13253	0.91582	-0.19815	0.91552	-0.20975
0.91336	-0.21973	0.91324	-0.19863	0.91324	-0.13245	0.91325	-0.13253	0.91337	-0.19815	0.9131	-0.21542
0.91092	-0.21973	0.91083	-0.20548	0.9108	-0.13245	0.91084	-0.13602	0.91093	-0.19815	0.91063	-0.20975
0.90847	-0.21973	0.90839	-0.20548	0.90838	-0.13593	0.9084	-0.13602	0.90853	-0.20365	0.90822	-0.21542
0.90603	-0.21973	0.90595	-0.20548	0.90594	-0.13593	0.90595	-0.13602	0.90608	-0.20365	0.90578	-0.21542
0.90359	-0.21973	0.90355	-0.21233	0.9035	-0.13593	0.90354	-0.13951	0.90368	-0.20916	0.90333	-0.21542
0.90115	-0.21973	0.90107	-0.20548	0.90106	-0.13593	0.90107	-0.13602	0.9012	-0.20365	0.90089	-0.21542
0.89871	-0.21973	0.89863	-0.20548	0.89862	-0.13593	0.89866	-0.13951	0.89876	-0.20365	0.89848	-0.22109
0.89627	-0.21973	0.89622	-0.21233	0.8962	-0.13942	0.89624	-0.143	0.89632	-0.20365	0.89603	-0.22109
0.89383	-0.21973	0.89382	-0.21918	0.89373	-0.13593	0.8938	-0.143	0.89391	-0.20916	0.89359	-0.22109
0.89138	-0.21973	0.89134	-0.21233	0.89132	-0.13942	0.89139	-0.14648	0.89147	-0.20916	0.89115	-0.22109
0.88894	-0.21973	0.88894	-0.21918	0.88888	-0.13942	0.88895	-0.14648	0.88903	-0.20916	0.88873	-0.22676
0.88653	-0.22522	0.88646	-0.21233	0.88644	-0.13942	0.88654	-0.14997	0.88662	-0.21466	0.88629	-0.22676
0.88406	-0.21973	0.88405	-0.21918	0.884	-0.13942	0.88407	-0.14648	0.88421	-0.22017	0.88385	-0.22676
0.88165	-0.22522	0.88165	-0.22603	0.88155	-0.13942	0.88165	-0.14997	0.88177	-0.22017	0.88141	-0.22676
0.87921	-0.22522	0.87921	-0.22603	0.87914	-0.14291	0.87924	-0.15346	0.87936	-0.22567	0.87899	-0.23242
0.87674	-0.21973	0.87677	-0.22603	0.87673	-0.14639	0.87683	-0.15695	0.87689	-0.22017	0.87655	-0.23242
0.87432	-0.22522	0.87432	-0.22603	0.87429	-0.14639	0.87439	-0.15695	0.87448	-0.22567	0.87413	-0.23809
0.87188	-0.22522	0.87188	-0.22603	0.87185	-0.14639	0.87197	-0.16044	0.87204	-0.22567	0.87169	-0.23809
0.86944	-0.22522	0.86944	-0.22603	0.86943	-0.14988	0.86953	-0.16044	0.86963	-0.23118	0.86928	-0.24376
0.867	-0.22522	0.86704	-0.23288	0.86696	-0.14639	0.86712	-0.16392	0.86719	-0.23118	0.86686	-0.24943
0.86456	-0.22522	0.8646	-0.23288	0.86458	-0.15336	0.86468	-0.16392	0.86475	-0.23118	0.86442	-0.24943
0.86209	-0.21973	0.86215	-0.23288	0.86214	-0.15336	0.86226	-0.16741	0.86234	-0.23668	0.862	-0.2551
0.85968	-0.22522	0.85971	-0.23288	0.85969	-0.15336	0.85988	-0.17439	0.8599	-0.23668	0.85956	-0.2551
0.85723	-0.22522	0.85727	-0.23288	0.85728	-0.15685	0.85744	-0.17439	0.85749	-0.24218	0.85714	-0.26077
0.85479	-0.22522	0.85487	-0.23973	0.85484	-0.15685	0.85503	-0.17787	0.85508	-0.24769	0.8547	-0.26077
0.85235	-0.22522	0.85239	-0.23288	0.8524	-0.15685	0.85261	-0.18136	0.85264	-0.24769	0.85228	-0.26644
0.84991	-0.22522	0.84995	-0.23288	0.85001	-0.16382	0.8502	-0.18485	0.8502	-0.24769	0.84987	-0.27211
0.8475	-0.23071	0.84754	-0.23973	0.8476	-0.1673	0.84779	-0.18834	0.84782	-0.2587	0.84745	-0.27778
0.84506	-0.23071	0.84506	-0.23288	0.84513	-0.16382	0.84537	-0.19182	0.84538	-0.2587	0.84501	-0.27778
0.84259	-0.22522	0.84262	-0.23288	0.84269	-0.16382	0.84296	-0.19531	0.84294	-0.2587	0.84259	-0.28344
0.84017	-0.23071	0.84022	-0.23973	0.8403	-0.17079	0.84055	-0.1988	0.84053	-0.2642	0.84015	-0.28344
0.83773	-0.23071	0.83774	-0.23288	0.83789	-0.17428	0.83813	-0.20229	0.83809	-0.2642	0.83773	-0.28911
0.83529	-0.23071	0.83537	-0.24658	0.83548	-0.17776	0.83572	-0.20578	0.83572	-0.27521	0.83532	-0.29478
0.83285	-0.23071	0.83293	-0.24658	0.83306	-0.18125	0.83334	-0.21275	0.83328	-0.27521	0.8329	-0.30045
0.83041	-0.23071	0.83049	-0.24658	0.83062	-0.18125	0.83095	-0.21973	0.8309	-0.28622	0.83048	-0.30612
0.82797	-0.23071	0.82805	-0.24658	0.82824	-0.18822	0.82854	-0.22321	0.82846	-0.28622	0.82807	-0.31179
0.8255	-0.22522	0.82561	-0.24658	0.82582	-0.1917	0.82613	-0.2267	0.82609	-0.29723	0.82565	-0.31746
0.82308	-0.23071	0.8232	-0.25343	0.82341	-0.19519	0.82374	-0.23368	0.82368	-0.30273	0.82323	-0.32313
0.82064	-0.23071	0.82076	-0.25343	0.82103	-0.20216	0.82136	-0.24065	0.82127	-0.30823	0.82084	-0.33447
0.8182	-0.23071	0.81832	-0.25343	0.81861	-0.20565	0.81897	-0.24763	0.81883	-0.30823	0.81842	-0.34013
0.81576	-0.23071	0.81588	-0.25343	0.8162	-0.20913	0.81659	-0.2546	0.81642	-0.31374	0.81601	-0.3458
0.81332	-0.23071	0.81344	-0.25343	0.81381	-0.2161	0.8142	-0.26158	0.81405	-0.32475	0.81361	-0.35714
0.81088	-0.23071	0.81103	-0.26027	0.8114	-0.21959	0.81182	-0.26855	0.81164	-0.33025	0.8112	-0.36281
0.80844	-0.23071	0.80863	-0.26712	0.80904	-0.23004	0.80946	-0.27902	0.80926	-0.34126	0.8088	-0.37415
0.80602	-0.23621	0.80615	-0.26027	0.80663	-0.23353	0.80708	-0.28599	0.80686	-0.34676	0.80641	-0.38549
0.80355	-0.23071	0.80374	-0.26712	0.80424	-0.2405	0.80466	-0.28948	0.80448	-0.35777	0.80402	-0.39682
0.80117	-0.2417	0.8013	-0.26712	0.80186	-0.24747	0.80231	-0.29994	0.80207	-0.36328	0.8016	-0.40249
0.79873	-0.2417	0.79886	-0.26712	0.7995	-0.25793	0.79995	-0.31041	0.7997	-0.37428	0.79921	-0.41383
0.79629	-0.2417	0.79642	-0.26712	0.79712	-0.2649	0.79757	-0.31738	0.79732	-0.38529	0.79682	-0.42517
0.79385	-0.2417	0.79398	-0.26712	0.79476	-0.27536	0.79521	-0.32785	0.79492	-0.3908	0.79445	-0.44217
0.79141	-0.2417	0.79157	-0.27397	0.79237	-0.28233	0.79285	-0.33831	0.79254	-0.4018	0.79206	-0.45351
0.78899	-0.24719	0.78913	-0.27397	0.78999	-0.2893	0.7905	-0.34877	0.79017	-0.41281	0.78966	-0.46485
0.78655	-0.24719	0.78669	-0.27397	0.78763	-0.29975	0.78817	-0.36272	0.78779	-0.42382	0.78727	-0.47619
0.78411	-0.24719	0.78429	-0.28082	0.78527	-0.31021	0.78581	-0.37319	0.78542	-0.43483	0.78488	-0.48753
0.78167	-0.24719	0.78185	-0.28082	0.78292	-0.32067	0.78349	-0.38714	0.78301	-0.44033	0.78249	-0.49886
0.77926	-0.25269	0.7794	-0.28082	0.78056	-0.33112	0.78116	-0.40109	0.78064	-0.45134	0.78012	-0.51587
0.77682	-0.25269	0.77696	-0.28082	0.77823	-0.34507	0.7788	-0.41155	0.7783	-0.46785	0.77775	-0.53288
0.7744	-0.25818	0.77456	-0.28767	0.7759	-0.35901	0.7765	-0.42899	0.77595	-0.48437	0.77541	-0.55555
0.77199	-0.26367	0.77215	-0.29452	0.77352	-0.36598	0.77418	-0.44294	0.77358	-0.49538	0.77301	-0.56689
0.76955	-0.26367	0.76971	-0.29452	0.77122	-0.38341	0.77185	-0.45689	0.77121	-0.50638	0.77065	-0.5839
0.76711	-0.26367	0.76727	-0.29452	0.76889	-0.39735	0.76955	-0.47433	0.7689	-0.5284	0.76828	-0.6009
0.76467	-0.26367	0.76487	-0.30137	0.76656	-0.41129	0.76725	-0.49177	0.76652	-0.53941	0.76591	-0.61791
0.76229	-0.27466	0.76243	-0.30137	0.76423	-0.42523	0.76492	-0.50572	0.76418	-0.55592	0.76357	-0.64059
0.75982	-0.26917	0.75998	-0.30137	0.7619	-0.43917	0.76262	-0.52316	0.76184	-0.57243	0.7612	-0.65759
0.75743	-0.28015	0.75758	-0.30822	0.75963	-0.46009	0.76032	-0.5406	0.7595	-0.58895	0.75885	-0.68027
0.75502	-0.28564	0.75514	-0.30822	0.7573	-0.47403	0.75802	-0.55804	0.75716	-0.60546	0.75651	-0.70294
0.75261	-0.29114	0.75273	-0.31507	0.75497	-0.48797	0.75575	-0.57896	0.75482	-0.62197	0.75419	-0.73129
0.75017	-0.29114	0.75029	-0.31507	0.75267	-0.5054	0.75345	-0.5964	0.75251	-0.64399	0.75185	-0.75396
0.74776	-0.29663	0.74789	-0.32192	0.75037	-0.52283	0.75118	-0.61733	0.75017	-0.6605	0.74948	-0.77097
0.74534	-0.30212	0.74545	-0.32192	0.74809	-0.54374	0.74888	-0.63477	0.74783	-0.67701	0.74716	-0.79931
0.74293	-0.30762	0.743	-0.32192	0.74576	-0.55768	0.74661	-0.65569	0.74555	-0.70453	0.74482	-0.82199
0.74052	-0.31311	0.7406	-0.32877	0.74349	-0.57859	0.74434	-0.67662	0.74321	-0.72105	0.74247	-0.84467
0.73811	-0.3186	0.73816	-0.32877	0.74122	-0.59951	0.74207	-0.69754	0.74091	-0.74306	0.74015	-0.87301
0.73573	-0.32959	0.73572	-0.32877	0.73889	-0.61345	0.7398	-0.71847	0.7386	-0.76508	0.73783	-0.90136
0.73329	-0.32959	0.73331	-0.33562	0.73664	-0.63785	0.73756	-0.74289	0.73629	-0.7871	0.73552	-0.9297
0.73087	-0.33508	0.73091	-0.34247	0.73437	-0.65876	0.73531	-0.7673	0.73395	-0.80361	0.73317	-0.95238
0.72846	-0.34058	0.7285	-0.34932	0.7321	-0.67967	0.73304	-0.78823	0.73164	-0.82563	0.73085	-0.98072
0.72605	-0.34607	0.72606	-0.34932	0.72985	-0.70407	0.73077	-0.80915	0.72937	-0.85315	0.72853	-1.00906
0.72364	-0.35156	0.72366	-0.35617	0.72758	-0.72499	0.72856	-0.83705	0.72706	-0.87516	0.72624	-1.04308
0.72123	-0.35706	0.72122	-0.35617	0.72531	-0.7459	0.72631	-0.86147	0.72479	-0.90268	0.72392	-1.07142
0.71882	-0.36255	0.71877	-0.35617	0.72306	-0.7703	0.7241	-0.88937	0.72248	-0.9247	0.72162	-1.10544
0.71643	-0.37354	0.71637	-0.36301	0.72082	-0.7947	0.72186	-0.91378	0.7202	-0.95222	0.71933	-1.13945
0.71402	-0.37903	0.714	-0.37671	0.71857	-0.81909	0.71961	-0.9382	0.7179	-0.97424	0.71701	-1.16779
0.71161	-0.38452	0.71156	-0.37671	0.71633	-0.84349	0.7174	-0.9661	0.71562	-1.00176	0.71472	-1.20181
0.70923	-0.39551	0.70912	-0.37671	0.71408	-0.86789	0.71519	-0.994	0.71335	-1.02928	0.71242	-1.23582
0.70682	-0.401	0.70671	-0.38356	0.71184	-0.89229	0.71297	-1.0219	0.71107	-1.0568	0.71015	-1.2755
0.7044	-0.40649	0.70431	-0.39041	0.70962	-0.92017	0.71076	-1.0498	0.7088	-1.08432	0.70786	-1.30952
0.70205	-0.42297	0.70194	-0.40411	0.70738	-0.94457	0.70854	-1.07771	0.70656	-1.11735	0.70556	-1.34353
0.69964	-0.42847	0.6995	-0.40411	0.70516	-0.97246	0.70636	-1.1091	0.70432	-1.15037	0.70329	-1.38321
0.69723	-0.43396	0.6971	-0.41096	0.70294	-1.00034	0.70417	-1.14049	0.70204	-1.17789	0.70105	-1.42856
0.69485	-0.44495	0.69469	-0.41781	0.70075	-1.03171	0.70196	-1.16839	0.69977	-1.20541	0.69875	-1.46258
0.69243	-0.45044	0.69229	-0.42466	0.69854	-1.0596	0.69977	-1.19978	0.69753	-1.23844	0.69648	-1.50226
0.69005	-0.46143	0.68988	-0.43151	0.69635	-1.09096	0.69759	-1.23117	0.69529	-1.27146	0.69421	-1.54194
0.68764	-0.46692	0.68752	-0.44521	0.69413	-1.11885	0.6954	-1.26256	0.69305	-1.30449	0.69194	-1.58162
0.68529	-0.4834	0.68507	-0.44521	0.69194	-1.15022	0.69321	-1.29395	0.69084	-1.34302	0.68969	-1.62697
0.68291	-0.49438	0.68267	-0.45206	0.68975	-1.18159	0.69106	-1.32882	0.68857	-1.37054	0.68742	-1.66666
0.68055	-0.51086	0.6803	-0.46575	0.68762	-1.21993	0.68887	-1.36021	0.68636	-1.40907	0.68518	-1.71201
0.67817	-0.52185	0.67786	-0.46575	0.6854	-1.24781	0.68674	-1.39858	0.68412	-1.44209	0.68293	-1.75736
0.67579	-0.53284	0.67549	-0.47945	0.68321	-1.27918	0.68456	-1.42997	0.68191	-1.48062	0.68069	-1.80271
0.67338	-0.53833	0.67309	-0.4863	0.68103	-1.31055	0.68237	-1.46136	0.67967	-1.51365	0.67844	-1.84806
0.67103	-0.55481	0.67072	-0.5	0.67886	-1.34541	0.68021	-1.49623	0.67746	-1.55218	0.67622	-1.89908
0.66864	-0.5658	0.66832	-0.50685	0.6767	-1.38026	0.67808	-1.5346	0.67522	-1.5852	0.67397	-1.94443
0.66626	-0.57678	0.66595	-0.52055	0.67457	-1.4186	0.67593	-1.56948	0.67302	-1.62373	0.67173	-1.98978
0.66391	-0.59326	0.66354	-0.5274	0.67241	-1.45346	0.67377	-1.60435	0.67084	-1.66776	0.66951	-2.0408
0.66153	-0.60425	0.66114	-0.53425	0.67025	-1.48831	0.67161	-1.63923	0.66863	-1.70629	0.66726	-2.08616
0.6592	-0.62622	0.65873	-0.5411	0.66812	-1.52665	0.66951	-1.68108	0.66643	-1.74482	0.66506	-2.14284
0.65682	-0.63721	0.65637	-0.5548	0.66598	-1.56499	0.66738	-1.71945	0.66422	-1.78335	0.66282	-2.1882
0.65444	-0.64819	0.654	-0.56849	0.66385	-1.60333	0.66525	-1.75781	0.66205	-1.82739	0.66062	-2.24488
0.65212	-0.67017	0.65163	-0.58219	0.66175	-1.64516	0.6631	-1.79269	0.65984	-1.86591	0.65842	-2.30157
0.64974	-0.68115	0.64926	-0.59589	0.65961	-1.6835	0.66097	-1.83105	0.65767	-1.90995	0.6562	-2.35259
0.64738	-0.69763	0.64686	-0.60274	0.65751	-1.72533	0.65887	-1.87291	0.65549	-1.95398	0.654	-2.40928
0.64503	-0.71411	0.64449	-0.61644	0.65538	-1.76367	0.65677	-1.91476	0.65335	-2.00352	0.65181	-2.46597
0.64268	-0.73059	0.64212	-0.63014	0.65327	-1.80549	0.65469	-1.9601	0.65118	-2.04755	0.64961	-2.52266
0.64033	-0.74707	0.63976	-0.64384	0.65117	-1.84732	0.65256	-1.99847	0.649	-2.09159	0.64741	-2.57935
0.638	-0.76904	0.63739	-0.65754	0.64906	-1.88915	0.65046	-2.04032	0.64686	-2.14112	0.64524	-2.64171
0.63565	-0.78552	0.63502	-0.67123	0.64696	-1.93097	0.64836	-2.08217	0.64469	-2.18516	0.64304	-2.6984
0.6333	-0.802	0.63265	-0.68493	0.64488	-1.97628	0.64629	-2.12751	0.64252	-2.22919	0.64087	-2.76075
0.63098	-0.82397	0.63029	-0.69863	0.64281	-2.0216	0.64419	-2.16936	0.64038	-2.27873	0.63867	-2.81744
0.62862	-0.84045	0.62792	-0.71233	0.64067	-2.05994	0.64212	-2.2147	0.6382	-2.32276	0.6365	-2.8798
0.6263	-0.86243	0.62555	-0.72603	0.6386	-2.10525	0.64002	-2.25656	0.63609	-2.3778	0.63435	-2.94783
0.62395	-0.87891	0.62322	-0.74658	0.63655	-2.15405	0.63795	-2.3019	0.63395	-2.42734	0.63218	-3.01019
0.62165	-0.90637	0.62081	-0.75343	0.6345	-2.20284	0.6359	-2.35073	0.63185	-2.48238	0.63001	-3.07254
0.61933	-0.92834	0.61848	-0.77397	0.63245	-2.25164	0.63383	-2.39607	0.62967	-2.52642	0.62786	-3.14057
0.61701	-0.95032	0.61615	-0.79452	0.63038	-2.29695	0.63176	-2.44141	0.62757	-2.58146	0.62571	-3.2086
0.61469	-0.97229	0.61379	-0.80822	0.62833	-2.34575	0.62968	-2.48675	0.62546	-2.6365	0.62354	-3.27096
0.61236	-0.99426	0.61145	-0.82877	0.62628	-2.39455	0.62764	-2.53557	0.62332	-2.68604	0.62139	-3.33898
0.61001	-1.01074	0.60912	-0.84932	0.62426	-2.44683	0.62557	-2.58092	0.62121	-2.74108	0.61924	-3.40701
0.60775	-1.0437	0.60676	-0.86302	0.62221	-2.49563	0.62353	-2.62974	0.61911	-2.79612	0.6171	-3.47504
0.60543	-1.06567	0.60446	-0.89041	0.62016	-2.54442	0.62151	-2.68206	0.617	-2.85116	0.61497	-3.54873
0.60313	-1.09314	0.60209	-0.90411	0.61811	-2.59322	0.61947	-2.73089	0.61489	-2.9062	0.61282	-3.61676
0.60081	-1.11511	0.59976	-0.92466	0.61612	-2.64899	0.61742	-2.77972	0.61279	-2.96124	0.6107	-3.69045
0.59852	-1.14258	0.5974	-0.93836	0.6141	-2.70127	0.61538	-2.82854	0.61071	-3.02179	0.60855	-3.75848
0.59622	-1.17004	0.5951	-0.96576	0.61208	-2.75355	0.61336	-2.88086	0.60864	-3.08234	0.60645	-3.83785
0.59393	-1.19751	0.59277	-0.9863	0.61006	-2.80584	0.61135	-2.93318	0.60653	-3.13738	0.60431	-3.90587
0.59164	-1.22498	0.59048	-1.0137	0.60804	-2.85812	0.6093	-2.982	0.60442	-3.19242	0.60221	-3.98524
0.58934	-1.25244	0.58811	-1.0274	0.60605	-2.91389	0.60732	-3.03781	0.60238	-3.25847	0.60011	-4.0646
0.58705	-1.27991	0.58582	-1.0548	0.60405	-2.96965	0.60527	-3.08664	0.60028	-3.31351	0.59798	-4.1383
0.58476	-1.30737	0.58348	-1.07535	0.60206	-3.02542	0.60326	-3.13895	0.59824	-3.37956	0.59588	-4.21766
0.58249	-1.34033	0.58115	-1.09589	0.60007	-3.08119	0.60127	-3.19475	0.59616	-3.44011	0.59379	-4.29703
0.58023	-1.37329	0.57886	-1.12329	0.59811	-3.14044	0.59926	-3.24707	0.59409	-3.50065	0.59166	-4.37072
0.57797	-1.40625	0.57653	-1.14384	0.59611	-3.19621	0.59727	-3.30287	0.59202	-3.5612	0.58956	-4.45009
0.57567	-1.43372	0.57424	-1.17124	0.59409	-3.2485	0.59525	-3.35519	0.58998	-3.62725	0.58746	-4.52945
0.57341	-1.46667	0.57198	-1.20548	0.59216	-3.31123	0.59327	-3.41099	0.58794	-3.6933	0.58536	-4.60882
0.57115	-1.49963	0.56965	-1.22603	0.59019	-3.37049	0.59128	-3.4668	0.58586	-3.75385	0.58329	-4.69385
0.56888	-1.53259	0.56735	-1.25343	0.58823	-3.42974	0.58929	-3.5226	0.58382	-3.8199	0.58119	-4.77321
0.56662	-1.56555	0.56502	-1.27398	0.58626	-3.489	0.5873	-3.5784	0.58175	-3.88044	0.57912	-4.85825
0.56436	-1.59851	0.56273	-1.30137	0.58427	-3.54476	0.58532	-3.63421	0.57978	-3.9575	0.57704	-4.94328
0.56209	-1.63147	0.56047	-1.33562	0.58231	-3.60402	0.58333	-3.69001	0.5777	-4.01805	0.57497	-5.02831
0.55986	-1.66992	0.55814	-1.35617	0.58034	-3.66327	0.58137	-3.7493	0.5757	-4.0896	0.57289	-5.11335
0.55763	-1.70837	0.55585	-1.38357	0.57841	-3.72601	0.57938	-3.80511	0.57366	-4.15565	0.57082	-5.19838
0.55536	-1.74133	0.55359	-1.41781	0.57647	-3.78875	0.57743	-3.8644	0.57165	-4.2272	0.56877	-5.28908
0.55313	-1.77979	0.55133	-1.45206	0.57454	-3.85149	0.57547	-3.92369	0.56961	-4.29325	0.56669	-5.37412
0.5509	-1.81824	0.54904	-1.47946	0.5726	-3.91423	0.57351	-3.98298	0.56761	-4.36481	0.56462	-5.45915
0.54866	-1.85669	0.54674	-1.50685	0.57066	-3.97697	0.57155	-4.04227	0.5656	-4.43636	0.56257	-5.54985
0.54643	-1.89514	0.54449	-1.5411	0.56873	-4.03971	0.56959	-4.10156	0.56363	-4.51342	0.56052	-5.64056
0.54419	-1.93359	0.54223	-1.57535	0.56679	-4.10245	0.56763	-4.16085	0.56159	-4.57947	0.55844	-5.72559
0.54193	-1.96655	0.53994	-1.60274	0.56488	-4.16867	0.5657	-4.22363	0.55958	-4.65103	0.55642	-5.82196
0.53973	-2.0105	0.53764	-1.63014	0.56297	-4.23489	0.56374	-4.28292	0.55757	-4.72258	0.55434	-5.90699
0.53752	-2.05444	0.53542	-1.67124	0.56107	-4.30112	0.56181	-4.3457	0.5556	-4.79964	0.55229	-5.9977
0.53529	-2.0929	0.53313	-1.69863	0.55913	-4.36386	0.55986	-4.40499	0.55359	-4.87119	0.55024	-6.0884
0.53308	-2.13684	0.53087	-1.73288	0.55725	-4.43357	0.55793	-4.46777	0.55162	-4.94825	0.54821	-6.18477
0.53085	-2.17529	0.52865	-1.77398	0.55531	-4.49631	0.556	-4.53055	0.54961	-5.01981	0.54616	-6.27547
0.52865	-2.21924	0.52636	-1.80137	0.55343	-4.56602	0.55406	-4.59333	0.54764	-5.09686	0.54411	-6.36617
0.52644	-2.26318	0.52414	-1.84247	0.55155	-4.63573	0.55213	-4.65611	0.54567	-5.17392	0.54211	-6.46821
0.52424	-2.30713	0.52184	-1.86987	0.54965	-4.70195	0.5502	-4.71889	0.54369	-5.25098	0.54009	-6.56459
0.52203	-2.35107	0.51962	-1.91096	0.54777	-4.77166	0.5483	-4.78516	0.54169	-5.32253	0.53804	-6.65529
0.51983	-2.39502	0.51736	-1.94521	0.54583	-4.8344	0.54637	-4.84794	0.53975	-5.4051	0.53601	-6.75166
0.51766	-2.44446	0.51511	-1.97946	0.54398	-4.9076	0.54447	-4.9142	0.53778	-5.48216	0.53398	-6.84803
0.51545	-2.4884	0.51289	-2.02055	0.54213	-4.98079	0.54254	-4.97698	0.5358	-5.55921	0.53198	-6.95007
0.51328	-2.53784	0.51067	-2.06165	0.54025	-5.0505	0.54064	-5.04325	0.53383	-5.63627	0.52996	-7.04644
0.5111	-2.58728	0.50841	-2.0959	0.53834	-5.11673	0.53874	-5.10951	0.53186	-5.71333	0.52796	-7.14848
0.50893	-2.63672	0.50615	-2.13014	0.53649	-5.18992	0.53684	-5.17578	0.52992	-5.79589	0.52593	-7.24485
0.50675	-2.68616	0.5039	-2.16439	0.53461	-5.25963	0.5349	-5.23856	0.52798	-5.87846	0.5239	-7.34123
0.50455	-2.7301	0.50168	-2.20548	0.53273	-5.32935	0.53303	-5.30831	0.526	-5.95551	0.5219	-7.44327
0.50238	-2.77954	0.49946	-2.24658	0.53087	-5.40254	0.53113	-5.37458	0.52406	-6.03808	0.5199	-7.54531
0.5002	-2.82898	0.49724	-2.28768	0.52902	-5.47574	0.52923	-5.44085	0.52212	-6.12064	0.5179	-7.64735
0.49803	-2.87842	0.49502	-2.32877	0.52717	-5.54893	0.52733	-5.50711	0.52022	-6.20871	0.5159	-7.74939
0.49582	-2.92236	0.49279	-2.36987	0.52532	-5.62213	0.52545	-5.57687	0.51828	-6.29127	0.5139	-7.85143
0.49368	-2.97729	0.49057	-2.41096	0.52347	-5.69532	0.52358	-5.64662	0.51634	-6.37383	0.51192	-7.95914
0.4915	-3.02673	0.48835	-2.45206	0.52164	-5.772	0.52171	-5.71638	0.5144	-6.45639	0.50992	-8.06118
0.48936	-3.08167	0.48613	-2.49316	0.51979	-5.8452	0.5198	-5.78265	0.51246	-6.53896	0.50792	-8.16322
0.48718	-3.1311	0.48391	-2.53425	0.51791	-5.91491	0.51793	-5.8524	0.51059	-6.63253	0.50592	-8.26526
0.48501	-3.18054	0.48169	-2.57535	0.51609	-5.99159	0.51603	-5.91867	0.50858	-6.70408	0.50391	-8.3673
0.48289	-3.24097	0.47947	-2.61644	0.51423	-6.06479	0.51416	-5.98842	0.50667	-6.79215	0.50194	-8.47501
0.48072	-3.29041	0.47725	-2.65754	0.51241	-6.14147	0.51228	-6.05818	0.50473	-6.87471	0.49996	-8.58271
0.47858	-3.34534	0.47503	-2.69864	0.51059	-6.21815	0.51041	-6.12793	0.50286	-6.96828	0.49798	-8.69042
0.47643	-3.40027	0.47285	-2.74658	0.50876	-6.29483	0.50854	-6.19768	0.50092	-7.05084	0.49598	-8.79246
0.47429	-3.4552	0.47059	-2.78083	0.50694	-6.37151	0.50666	-6.26744	0.49902	-7.13891	0.49401	-8.90017
0.47214	-3.51013	0.46841	-2.82877	0.50512	-6.44819	0.50479	-6.33719	0.49711	-7.22698	0.49203	-9.00788
0.47	-3.56506	0.46619	-2.86987	0.50329	-6.52488	0.50291	-6.40695	0.4952	-7.31505	0.49003	-9.10992
0.46785	-3.62	0.46397	-2.91097	0.50147	-6.60156	0.50104	-6.4767	0.49326	-7.39761	0.48807	-9.2233
0.46574	-3.68042	0.46178	-2.95891	0.49964	-6.67824	0.4992	-6.54994	0.49139	-7.49118	0.4861	-9.33101
0.46359	-3.73535	0.4596	-3.00686	0.49785	-6.7584	0.49735	-6.62319	0.48949	-7.57925	0.48415	-9.44439
0.46145	-3.79028	0.45734	-3.0411	0.49602	-6.83509	0.49548	-6.69294	0.48761	-7.67282	0.48217	-9.5521
0.45933	-3.85071	0.45516	-3.08905	0.49423	-6.91525	0.49366	-6.76967	0.48571	-7.76088	0.48019	-9.65981
0.45722	-3.91113	0.45298	-3.13699	0.49243	-6.99542	0.49179	-6.83943	0.4838	-7.84895	0.47826	-9.77885
0.45507	-3.96606	0.45079	-3.18494	0.49061	-7.0721	0.48994	-6.91267	0.48193	-7.94252	0.47629	-9.88656
0.45293	-4.021	0.44861	-3.23288	0.48879	-7.14878	0.4881	-6.98591	0.48002	-8.03059	0.47431	-9.99427
0.45081	-4.08142	0.44639	-3.27398	0.48699	-7.22895	0.48622	-7.05566	0.47815	-8.12416	0.47233	-10.102
0.44867	-4.13635	0.44417	-3.31508	0.48519	-7.30911	0.48441	-7.13239	0.47624	-8.21223	0.47038	-10.2154
0.44655	-4.19678	0.44199	-3.36302	0.48337	-7.3858	0.48256	-7.20564	0.47437	-8.3058	0.4684	-10.3231
0.44447	-4.2627	0.4398	-3.41097	0.4816	-7.46945	0.48072	-7.27888	0.47246	-8.39386	0.46647	-10.4421
0.44235	-4.32312	0.43762	-3.45891	0.47981	-7.54962	0.47887	-7.35212	0.47059	-8.48743	0.4645	-10.5498
0.44024	-4.38354	0.43544	-3.50686	0.47804	-7.63327	0.47706	-7.42885	0.46872	-8.581	0.46257	-10.6689
0.43812	-4.44397	0.43322	-3.54795	0.47624	-7.71343	0.47518	-7.4986	0.46685	-8.67458	0.46062	-10.7822
0.43601	-4.50439	0.43103	-3.5959	0.47445	-7.7936	0.47337	-7.57533	0.46497	-8.76815	0.45866	-10.8956
0.43392	-4.57031	0.42885	-3.64384	0.47268	-7.87725	0.47152	-7.64858	0.46307	-8.85621	0.45671	-11.009
0.43181	-4.63074	0.42667	-3.69179	0.47086	-7.95393	0.46968	-7.72182	0.46119	-8.94978	0.45476	-11.1224
0.42969	-4.69116	0.42448	-3.73974	0.46906	-8.0341	0.46786	-7.79855	0.45936	-9.04886	0.45283	-11.2414
0.42763	-4.76257	0.42226	-3.78083	0.46732	-8.12124	0.46604	-7.87528	0.45748	-9.14243	0.45088	-11.3548
0.42552	-4.823	0.42012	-3.83563	0.46552	-8.20141	0.4642	-7.94852	0.45561	-9.236	0.44893	-11.4682
0.4234	-4.88342	0.41797	-3.89042	0.46376	-8.28506	0.46238	-8.02525	0.45377	-9.33508	0.447	-11.5872
0.42132	-4.94934	0.41575	-3.93152	0.46196	-8.36522	0.46056	-8.10198	0.45193	-9.43415	0.44507	-11.7063
0.4192	-5.00977	0.4136	-3.98631	0.46019	-8.44888	0.45875	-8.17871	0.45003	-9.52222	0.44312	-11.8197
0.41712	-5.07568	0.41142	-4.03426	0.4584	-8.52904	0.4569	-8.25195	0.44819	-9.62129	0.44117	-11.933
0.41506	-5.14709	0.40924	-4.0822	0.45663	-8.6127	0.45509	-8.32868	0.44631	-9.71486	0.43924	-12.0521
0.41295	-5.20752	0.40705	-4.13015	0.45483	-8.69286	0.45327	-8.40541	0.44447	-9.81394	0.43728	-12.1655
0.41089	-5.27893	0.40487	-4.17809	0.45309	-8.78	0.45148	-8.48563	0.44263	-9.91301	0.43536	-12.2845
0.40881	-5.34485	0.40272	-4.23289	0.4513	-8.86017	0.44964	-8.55887	0.44076	-10.0066	0.43343	-12.4035
0.40672	-5.41077	0.40054	-4.28083	0.44953	-8.94382	0.44785	-8.63909	0.43896	-10.1112	0.4315	-12.5226
0.40464	-5.47668	0.39836	-4.32878	0.44776	-9.02747	0.446	-8.71233	0.43708	-10.2047	0.42955	-12.636
0.40255	-5.5426	0.39617	-4.37672	0.44597	-9.10764	0.44419	-8.78906	0.43521	-10.2983	0.4276	-12.7494
0.40049	-5.61401	0.39406	-4.43837	0.44423	-9.19478	0.4424	-8.86928	0.43337	-10.3974	0.42569	-12.8741
0.39841	-5.67993	0.39188	-4.48631	0.44246	-9.27843	0.44055	-8.94252	0.43153	-10.4965	0.42376	-12.9931
0.39632	-5.74585	0.38973	-4.54111	0.44072	-9.36557	0.43877	-9.02274	0.42973	-10.601	0.42181	-13.1065
0.39427	-5.81726	0.38751	-4.5822	0.43895	-9.44922	0.43698	-9.10296	0.42785	-10.6946	0.41991	-13.2312
0.39218	-5.88318	0.38537	-4.637	0.43718	-9.53287	0.43516	-9.17969	0.42601	-10.7937	0.41798	-13.3503
0.39013	-5.95459	0.38326	-4.69864	0.43542	-9.61652	0.43334	-9.25642	0.42418	-10.8928	0.41605	-13.4693
0.38807	-6.026	0.38107	-4.74659	0.43368	-9.70366	0.43153	-9.33315	0.42234	-10.9918	0.41412	-13.5884
0.38598	-6.09192	0.37893	-4.80138	0.43191	-9.78731	0.42974	-9.41336	0.4205	-11.0909	0.4122	-13.7074
0.38393	-6.16333	0.37674	-4.84933	0.43017	-9.87445	0.42792	-9.49009	0.41866	-11.19	0.41027	-13.8264
0.3819	-6.24023	0.3746	-4.90412	0.42837	-9.95462	0.42613	-9.57031	0.41685	-11.2946	0.40834	-13.9455
0.37985	-6.31165	0.37245	-4.95892	0.42661	-10.0383	0.42435	-9.65053	0.41498	-11.3881	0.40641	-14.0645
0.37779	-6.38306	0.3703	-5.01371	0.42489	-10.1289	0.42256	-9.73075	0.41317	-11.4927	0.40451	-14.1893
0.37574	-6.45447	0.36812	-5.06166	0.42315	-10.216	0.42074	-9.80748	0.41133	-11.5918	0.40258	-14.3083
0.37368	-6.52588	0.36601	-5.1233	0.42139	-10.2997	0.41895	-9.8877	0.40953	-11.6964	0.40065	-14.4274
0.37162	-6.59729	0.36386	-5.17809	0.41968	-10.3903	0.41714	-9.96443	0.40769	-11.7954	0.3987	-14.5407
0.36954	-6.66321	0.36172	-5.23289	0.41791	-10.474	0.41535	-10.0446	0.40588	-11.9	0.3968	-14.6654
0.36754	-6.74561	0.35957	-5.28768	0.41617	-10.5611	0.41356	-10.1249	0.40404	-11.9991	0.39487	-14.7845
0.36549	-6.81702	0.35742	-5.34248	0.41446	-10.6517	0.41174	-10.2016	0.4022	-12.0982	0.39296	-14.9092
0.36346	-6.89392	0.35531	-5.40412	0.41269	-10.7354	0.40996	-10.2818	0.4004	-12.2027	0.39104	-15.0282
0.36143	-6.97083	0.35313	-5.45207	0.41095	-10.8225	0.40817	-10.362	0.39859	-12.3073	0.38913	-15.153
0.35941	-7.04773	0.35102	-5.51371	0.40921	-10.9096	0.40638	-10.4422	0.39675	-12.4064	0.3872	-15.272
0.35735	-7.11914	0.34888	-5.56851	0.40747	-10.9968	0.40459	-10.5225	0.39495	-12.511	0.3853	-15.3967
0.35533	-7.19604	0.34673	-5.6233	0.40573	-11.0839	0.4028	-10.6027	0.39311	-12.6101	0.3834	-15.5214
0.3533	-7.27295	0.34462	-5.68495	0.40402	-11.1745	0.40099	-10.6794	0.39127	-12.7091	0.38147	-15.6405
0.35124	-7.34436	0.34251	-5.74659	0.40236	-11.2721	0.3992	-10.7596	0.38946	-12.8137	0.37954	-15.7595
0.34925	-7.42676	0.34036	-5.80138	0.40155	-11.4743	0.39738	-10.8364	0.38766	-12.9183	0.37761	-15.8786
0.34722	-7.50366	0.33825	-5.86303	0.40032	-11.6242	0.39562	-10.9201	0.38582	-13.0174	0.37571	-16.0033
0.3452	-7.58057	0.33611	-5.91782	0.39863	-11.7183	0.39383	-11.0003	0.38405	-13.1274	0.37381	-16.128
0.34317	-7.65747	0.334	-5.97947	0.39692	-11.8089	0.39207	-11.084	0.38224	-13.232	0.37188	-16.2471
0.34117	-7.73987	0.33189	-6.04111	0.39524	-11.903	0.39028	-11.1642	0.3804	-13.3311	0.36997	-16.3718
0.33915	-7.81677	0.32978	-6.10275	0.3935	-11.9902	0.3885	-11.2444	0.37856	-13.4302	0.36807	-16.4965
0.33712	-7.89368	0.32763	-6.15755	0.39179	-12.0808	0.38668	-11.3211	0.37679	-13.5403	0.36617	-16.6212
0.33509	-7.97058	0.32556	-6.22604	0.3901	-12.1749	0.38492	-11.4048	0.37495	-13.6393	0.36424	-16.7403
0.33313	-8.05847	0.32345	-6.28769	0.38836	-12.262	0.38316	-11.4886	0.37318	-13.7494	0.36233	-16.865
0.3311	-8.13538	0.3213	-6.34248	0.38668	-12.3561	0.38137	-11.5688	0.37137	-13.854	0.36046	-16.9954
0.32908	-8.21228	0.31923	-6.41097	0.38494	-12.4433	0.37956	-11.6455	0.36957	-13.9586	0.35853	-17.1144
0.32708	-8.29468	0.31712	-6.47262	0.3832	-12.5304	0.3778	-11.7292	0.36773	-14.0577	0.35662	-17.2391
0.32508	-8.37708	0.31501	-6.53426	0.38149	-12.621	0.37604	-11.8129	0.36592	-14.1622	0.35472	-17.3638
0.32306	-8.45398	0.3129	-6.59591	0.37978	-12.7117	0.37425	-11.8931	0.36412	-14.2668	0.35279	-17.4829
0.32106	-8.53638	0.31079	-6.65755	0.37804	-12.7988	0.37246	-11.9733	0.36231	-14.3714	0.35089	-17.6076
0.31906	-8.61877	0.30872	-6.72604	0.3763	-12.8859	0.37067	-12.0536	0.36047	-14.4705	0.34898	-17.7323
0.31707	-8.70117	0.30661	-6.78769	0.37456	-12.9731	0.36891	-12.1373	0.3587	-14.5806	0.34708	-17.857
0.31507	-8.78357	0.3045	-6.84933	0.37285	-13.0637	0.36712	-12.2175	0.35689	-14.6851	0.34518	-17.9818
0.31307	-8.86597	0.30243	-6.91783	0.37116	-13.1578	0.36536	-12.3012	0.35509	-14.7897	0.34327	-18.1065
0.31111	-8.95386	0.30035	-6.98632	0.36942	-13.2449	0.3636	-12.3849	0.35328	-14.8943	0.34137	-18.2312
0.30908	-9.03076	0.29824	-7.04796	0.36771	-13.3356	0.36182	-12.4651	0.35148	-14.9989	0.33947	-18.3559
0.30711	-9.11865	0.29617	-7.11646	0.36597	-13.4227	0.36003	-12.5453	0.3497	-15.109	0.33754	-18.4749
0.30515	-9.20654	0.29406	-7.1781	0.3642	-13.5063	0.35827	-12.629	0.3479	-15.2135	0.33563	-18.5997
0.30312	-9.28345	0.29199	-7.24659	0.36246	-13.5935	0.35648	-12.7093	0.34609	-15.3181	0.33376	-18.73
0.30115	-9.37134	0.28991	-7.31509	0.36075	-13.6841	0.35472	-12.793	0.34429	-15.4227	0.33183	-18.8491
0.29919	-9.45923	0.28784	-7.38358	0.35904	-13.7747	0.35296	-12.8767	0.34251	-15.5328	0.32995	-18.9795
0.29719	-9.54163	0.28577	-7.45207	0.3573	-13.8619	0.35117	-12.9569	0.34074	-15.6429	0.32807	-19.1099
0.29522	-9.62952	0.28366	-7.51372	0.35559	-13.9525	0.34941	-13.0406	0.3389	-15.7419	0.32614	-19.2289
0.29323	-9.71191	0.28162	-7.58906	0.35388	-14.0431	0.34762	-13.1208	0.33713	-15.852	0.32424	-19.3536
0.29129	-9.8053	0.27955	-7.65755	0.35214	-14.1303	0.34586	-13.2045	0.33532	-15.9566	0.32231	-19.4727
0.28929	-9.8877	0.27748	-7.72605	0.35043	-14.2209	0.34408	-13.2847	0.33352	-16.0612	0.32041	-19.5974
0.2873	-9.97009	0.27541	-7.79454	0.34869	-14.308	0.34229	-13.365	0.33175	-16.1713	0.3185	-19.7221
0.28533	-10.058	0.27333	-7.86303	0.34698	-14.3986	0.34056	-13.4521	0.32994	-16.2758	0.31662	-19.8525
0.28339	-10.1514	0.27126	-7.93153	0.34524	-14.4858	0.33877	-13.5324	0.32813	-16.3804	0.31472	-19.9772
0.28143	-10.2393	0.26922	-8.00687	0.34355	-14.5799	0.33701	-13.6161	0.32636	-16.4905	0.31286	-20.1133
0.27946	-10.3271	0.26715	-8.07536	0.34178	-14.6635	0.33525	-13.6998	0.32459	-16.6006	0.31094	-20.2323
0.27746	-10.4095	0.26511	-8.1507	0.3401	-14.7576	0.33346	-13.78	0.32278	-16.7052	0.30903	-20.357
0.27553	-10.5029	0.26304	-8.2192	0.33836	-14.8448	0.33173	-13.8672	0.32098	-16.8097	0.30713	-20.4817
0.27356	-10.5908	0.26097	-8.28769	0.33662	-14.9319	0.32997	-13.9509	0.31921	-16.9198	0.30523	-20.6064
0.27162	-10.6842	0.25893	-8.36303	0.33491	-15.0226	0.32818	-14.0311	0.3174	-17.0244	0.30332	-20.7312
0.26966	-10.7721	0.2569	-8.43838	0.33317	-15.1097	0.32642	-14.1148	0.31563	-17.1345	0.30142	-20.8559
0.26769	-10.86	0.25482	-8.50687	0.33149	-15.2038	0.32466	-14.1985	0.31382	-17.2391	0.29951	-20.9806
0.26578	-10.9589	0.25283	-8.58906	0.32978	-15.2944	0.3229	-14.2822	0.31205	-17.3492	0.29766	-21.1166
0.26384	-11.0523	0.25075	-8.65756	0.32804	-15.3816	0.32111	-14.3624	0.31028	-17.4592	0.29576	-21.2414
0.26191	-11.1456	0.24872	-8.7329	0.32632	-15.4722	0.31938	-14.4496	0.30847	-17.5638	0.29388	-21.3717
0.25994	-11.2335	0.24668	-8.80824	0.32458	-15.5593	0.31762	-14.5333	0.3067	-17.6739	0.29195	-21.4908
0.258	-11.3269	0.24461	-8.87673	0.3229	-15.6534	0.31583	-14.6136	0.30493	-17.784	0.29005	-21.6155
0.25607	-11.4203	0.24257	-8.95208	0.32116	-15.7406	0.31407	-14.6973	0.30312	-17.8886	0.28817	-21.7459
0.25416	-11.5192	0.24057	-9.03427	0.31945	-15.8312	0.31234	-14.7845	0.30135	-17.9986	0.28629	-21.8763
0.25219	-11.6071	0.2385	-9.10276	0.31774	-15.9218	0.31055	-14.8647	0.29958	-18.1087	0.28438	-22.001
0.25028	-11.7059	0.23646	-9.1781	0.31603	-16.0124	0.30879	-14.9484	0.29784	-18.2243	0.2825	-22.1314
0.24838	-11.8048	0.23443	-9.25345	0.31434	-16.1065	0.30706	-15.0356	0.296	-18.3234	0.28063	-22.2618
0.24644	-11.8982	0.23239	-9.32879	0.3126	-16.1937	0.30527	-15.1158	0.29426	-18.439	0.27872	-22.3865
0.24459	-12.0081	0.23039	-9.41098	0.31089	-16.2843	0.30351	-15.1995	0.29245	-18.5436	0.27684	-22.5169
0.24265	-12.1014	0.22832	-9.47948	0.30915	-16.3714	0.30175	-15.2832	0.29065	-18.6481	0.27491	-22.6359
0.24072	-12.1948	0.22628	-9.55482	0.30747	-16.4656	0.30002	-15.3704	0.28891	-18.7637	0.27304	-22.7663
0.23881	-12.2937	0.22425	-9.63016	0.30576	-16.5562	0.29823	-15.4506	0.2871	-18.8683	0.27116	-22.8967
0.2369	-12.3926	0.22225	-9.71235	0.30405	-16.6468	0.29647	-15.5343	0.28533	-18.9784	0.26925	-23.0214
0.235	-12.4915	0.22021	-9.7877	0.30236	-16.7409	0.29474	-15.6215	0.28356	-19.0885	0.26737	-23.1518
0.23306	-12.5848	0.21821	-9.86989	0.30065	-16.8315	0.29301	-15.7087	0.28179	-19.1986	0.26549	-23.2822
0.23115	-12.6837	0.21618	-9.94523	0.29897	-16.9256	0.29122	-15.7889	0.27998	-19.3031	0.26359	-23.4069
0.22921	-12.7771	0.21411	-10.0137	0.29726	-17.0163	0.28949	-15.8761	0.27824	-19.4187	0.26171	-23.5373
0.22731	-12.876	0.21211	-10.0959	0.29554	-17.1069	0.2877	-15.9563	0.27643	-19.5233	0.25983	-23.6677
0.2254	-12.9748	0.21007	-10.1713	0.29383	-17.1975	0.28594	-16.04	0.27466	-19.6334	0.25793	-23.7924
0.22349	-13.0737	0.20807	-10.2535	0.29212	-17.2881	0.28416	-16.1203	0.27289	-19.7435	0.25605	-23.9228
0.22158	-13.1726	0.206	-10.3219	0.29041	-17.3788	0.28242	-16.2075	0.27108	-19.8481	0.25415	-24.0475
0.21968	-13.2715	0.204	-10.4041	0.2887	-17.4694	0.28069	-16.2946	0.26938	-19.9691	0.25227	-24.1779
0.2178	-13.3758	0.20196	-10.4795	0.28701	-17.5635	0.27893	-16.3784	0.26757	-20.0737	0.25041	-24.3139
0.21589	-13.4747	0.19993	-10.5548	0.28533	-17.6576	0.2772	-16.4655	0.2658	-20.1838	0.24851	-24.4386
0.21401	-13.5791	0.19793	-10.637	0.28362	-17.7482	0.27541	-16.5458	0.26406	-20.2994	0.24663	-24.569
0.21211	-13.678	0.19589	-10.7124	0.28191	-17.8388	0.27365	-16.6295	0.26226	-20.404	0.24473	-24.6937
0.21017	-13.7714	0.19386	-10.7877	0.2802	-17.9295	0.27189	-16.7132	0.26048	-20.5141	0.24285	-24.8241
0.20826	-13.8702	0.19182	-10.863	0.27848	-18.0201	0.27013	-16.7969	0.25871	-20.6241	0.24097	-24.9545
0.20638	-13.9746	0.18982	-10.9452	0.2768	-18.1142	0.2684	-16.8841	0.25697	-20.7397	0.23911	-25.0906
0.20451	-14.079	0.18779	-11.0206	0.27515	-18.2118	0.26664	-16.9678	0.2552	-20.8498	0.23723	-25.2209
0.2026	-14.1779	0.18579	-11.1028	0.27341	-18.2989	0.26488	-17.0515	0.25343	-20.9599	0.23533	-25.3456
0.20069	-14.2767	0.18375	-11.1781	0.27172	-18.393	0.26315	-17.1387	0.25166	-21.07	0.23347	-25.4817
0.19881	-14.3811	0.18171	-11.2535	0.27001	-18.4837	0.26136	-17.2189	0.24992	-21.1856	0.2316	-25.6121
0.19691	-14.48	0.17972	-11.3356	0.26833	-18.5778	0.2596	-17.3026	0.24818	-21.3011	0.22972	-25.7425
0.19503	-14.5844	0.17768	-11.411	0.26664	-18.6719	0.25784	-17.3863	0.24637	-21.4057	0.22781	-25.8672
0.19315	-14.6887	0.17568	-11.4932	0.2649	-18.759	0.25611	-17.4735	0.2446	-21.5158	0.22596	-26.0032
0.19127	-14.7931	0.17364	-11.5685	0.26322	-18.8531	0.25435	-17.5572	0.24286	-21.6314	0.22408	-26.1336
0.18942	-14.903	0.17165	-11.6507	0.26154	-18.9472	0.25259	-17.6409	0.24109	-21.7415	0.22218	-26.2583
0.18752	-15.0018	0.16961	-11.7261	0.25985	-19.0413	0.25083	-17.7246	0.23935	-21.8571	0.22032	-26.3944
0.18564	-15.1062	0.16757	-11.8014	0.25811	-19.1285	0.2491	-17.8118	0.23758	-21.9672	0.21844	-26.5248
0.18379	-15.2161	0.16557	-11.8836	0.25646	-19.2261	0.24734	-17.8955	0.2358	-22.0772	0.21656	-26.6552
0.18188	-15.3149	0.16354	-11.9589	0.25475	-19.3167	0.24558	-17.9792	0.23407	-22.1928	0.21468	-26.7856
0.18003	-15.4248	0.1615	-12.0343	0.25303	-19.4073	0.24382	-18.0629	0.23229	-22.3029	0.2128	-26.9159
0.17816	-15.5292	0.1595	-12.1165	0.25135	-19.5014	0.24206	-18.1466	0.23052	-22.413	0.21095	-27.052
0.17628	-15.6335	0.15747	-12.1918	0.24967	-19.5955	0.24033	-18.2338	0.22878	-22.5286	0.20907	-27.1824
0.17446	-15.7489	0.15539	-12.2603	0.24796	-19.6862	0.2386	-18.321	0.22704	-22.6442	0.20724	-27.3241
0.17255	-15.8478	0.1534	-12.3425	0.24627	-19.7803	0.23684	-18.4047	0.22524	-22.7487	0.20531	-27.4431
0.1707	-15.9576	0.15136	-12.4178	0.24456	-19.8709	0.23508	-18.4884	0.2235	-22.8643	0.20346	-27.5792
0.16886	-16.0675	0.14932	-12.4932	0.24285	-19.9615	0.23335	-18.5756	0.22176	-22.9799	0.20158	-27.7096
0.16698	-16.1719	0.14729	-12.5685	0.24117	-20.0556	0.23156	-18.6558	0.21995	-23.0845	0.1997	-27.84
0.16513	-16.2817	0.14521	-12.637	0.23948	-20.1497	0.22983	-18.743	0.21822	-23.2001	0.19784	-27.976
0.16322	-16.3806	0.14318	-12.7124	0.23777	-20.2404	0.22807	-18.8267	0.21651	-23.3212	0.19599	-28.1121
0.16138	-16.4905	0.14114	-12.7877	0.23609	-20.3345	0.22634	-18.9139	0.2147	-23.4258	0.19411	-28.2425
0.15953	-16.6003	0.13911	-12.863	0.2344	-20.4286	0.22458	-18.9976	0.213	-23.5468	0.19225	-28.3785
0.15765	-16.7047	0.13703	-12.9315	0.23272	-20.5227	0.22285	-19.0848	0.21123	-23.6569	0.1904	-28.5146
0.15583	-16.8201	0.135	-13.0069	0.23101	-20.6133	0.22112	-19.172	0.20949	-23.7725	0.18855	-28.6506
0.15389	-16.9135	0.13296	-13.0822	0.22933	-20.7074	0.21936	-19.2557	0.20775	-23.8881	0.18667	-28.781
0.15205	-17.0233	0.13089	-13.1507	0.22764	-20.8015	0.2176	-19.3394	0.20598	-23.9982	0.18479	-28.9114
0.1502	-17.1332	0.12885	-13.2261	0.22593	-20.8922	0.21581	-19.4196	0.2042	-24.1083	0.18293	-29.0474
0.14841	-17.254	0.12685	-13.3082	0.22422	-20.9828	0.21408	-19.5068	0.20243	-24.2184	0.18108	-29.1835
0.14656	-17.3639	0.12478	-13.3767	0.22254	-21.0769	0.21234	-19.594	0.20073	-24.3394	0.17925	-29.3252
0.14474	-17.4793	0.12271	-13.4452	0.22085	-21.171	0.21056	-19.6743	0.19899	-24.455	0.17737	-29.4556
0.14289	-17.5891	0.12067	-13.5206	0.21917	-21.2651	0.20883	-19.7614	0.19725	-24.5706	0.17551	-29.5917
0.14102	-17.6935	0.1186	-13.5891	0.21746	-21.3557	0.20707	-19.8452	0.19544	-24.6752	0.17363	-29.722
0.1392	-17.8088	0.11656	-13.6644	0.21577	-21.4498	0.20536	-19.9358	0.19374	-24.7963	0.17178	-29.8581
0.13735	-17.9187	0.11449	-13.7329	0.21409	-21.5439	0.2036	-20.0195	0.19196	-24.9064	0.16992	-29.9942
0.13547	-18.0231	0.11242	-13.8014	0.21241	-21.638	0.20184	-20.1032	0.19026	-25.0275	0.16807	-30.1302
0.13365	-18.1384	0.11035	-13.8699	0.21072	-21.7322	0.20008	-20.1869	0.18849	-25.1376	0.16622	-30.2663
0.1318	-18.2483	0.10827	-13.9384	0.20901	-21.8228	0.19835	-20.2741	0.18675	-25.2531	0.16436	-30.4023
0.13002	-18.3691	0.10624	-14.0137	0.20733	-21.9169	0.19662	-20.3613	0.18501	-25.3687	0.16253	-30.544
0.12817	-18.479	0.10413	-14.0754	0.20567	-22.0145	0.19483	-20.4415	0.18324	-25.4788	0.16068	-30.6801
0.12632	-18.5889	0.10209	-14.1507	0.20396	-22.1051	0.19313	-20.5322	0.18153	-25.5999	0.15882	-30.8161
0.12447	-18.6987	0.09998	-14.2124	0.2023	-22.2027	0.19137	-20.6159	0.17976	-25.71	0.15697	-30.9522
0.12262	-18.8086	0.09791	-14.2809	0.20062	-22.2968	0.18961	-20.6996	0.17802	-25.8256	0.15509	-31.0826
0.12078	-18.9185	0.09584	-14.3493	0.19894	-22.3909	0.18785	-20.7833	0.17625	-25.9357	0.15326	-31.2243
0.11893	-19.0283	0.0938	-14.4247	0.19725	-22.485	0.18609	-20.867	0.17454	-26.0568	0.15143	-31.366
0.11711	-19.1437	0.09169	-14.4863	0.19554	-22.5756	0.18436	-20.9542	0.1728	-26.1723	0.14955	-31.4964
0.11526	-19.2535	0.08965	-14.5617	0.19383	-22.6663	0.18263	-21.0414	0.17103	-26.2824	0.14774	-31.6438
0.11341	-19.3634	0.08754	-14.6233	0.19218	-22.7639	0.18087	-21.1251	0.16933	-26.4035	0.14589	-31.7798
0.11162	-19.4842	0.08547	-14.6918	0.19049	-22.858	0.17911	-21.2088	0.16755	-26.5136	0.14401	-31.9102
0.10978	-19.5941	0.0834	-14.7603	0.18878	-22.9486	0.17738	-21.296	0.16581	-26.6292	0.14218	-32.052
0.10793	-19.704	0.08129	-14.8219	0.18707	-23.0392	0.17562	-21.3797	0.16411	-26.7503	0.14032	-32.188
0.10605	-19.8084	0.07925	-14.8973	0.18539	-23.1333	0.17388	-21.4669	0.16234	-26.8604	0.13847	-32.3241
0.10426	-19.9292	0.07718	-14.9658	0.1837	-23.2274	0.17212	-21.5506	0.16063	-26.9814	0.13659	-32.4545
0.10238	-20.0336	0.07511	-15.0343	0.18202	-23.3215	0.17036	-21.6344	0.15886	-27.0915	0.13478	-32.6018
0.10056	-20.1489	0.07303	-15.1028	0.18031	-23.4122	0.16863	-21.7215	0.15715	-27.2126	0.13295	-32.7436
0.09872	-20.2588	0.07092	-15.1644	0.17865	-23.5098	0.16687	-21.8053	0.15541	-27.3282	0.1311	-32.8796
0.09693	-20.3796	0.06889	-15.2398	0.17694	-23.6004	0.16514	-21.8924	0.15364	-27.4383	0.12927	-33.0213
0.09508	-20.4895	0.06678	-15.3014	0.17526	-23.6945	0.16338	-21.9761	0.15194	-27.5594	0.12744	-33.1631
0.09323	-20.5994	0.06474	-15.3767	0.17354	-23.7851	0.16165	-22.0633	0.1502	-27.675	0.12561	-33.3048
0.09138	-20.7092	0.06267	-15.4452	0.17183	-23.8757	0.15986	-22.1436	0.14843	-27.7851	0.12375	-33.4408
0.08953	-20.8191	0.0606	-15.5137	0.17018	-23.9733	0.15813	-22.2308	0.14672	-27.9062	0.12195	-33.5882
0.08769	-20.929	0.05852	-15.5822	0.16847	-24.064	0.15643	-22.3214	0.14501	-28.0272	0.12009	-33.7243
0.08584	-21.0388	0.05649	-15.6576	0.16681	-24.1616	0.15464	-22.4017	0.14324	-28.1373	0.11826	-33.866
0.08402	-21.1542	0.05438	-15.7192	0.16516	-24.2592	0.15291	-22.4888	0.14147	-28.2474	0.11643	-34.0077
0.08214	-21.2585	0.05234	-15.7946	0.1635	-24.3568	0.15115	-22.5725	0.13973	-28.363	0.1146	-34.1495
0.08032	-21.3739	0.05027	-15.863	0.16182	-24.4508	0.14939	-22.6562	0.13803	-28.4841	0.11275	-34.2855
0.07848	-21.4838	0.04823	-15.9384	0.16013	-24.545	0.14763	-22.74	0.13625	-28.5942	0.11092	-34.4272
0.07663	-21.5936	0.0462	-16.0137	0.15848	-24.6426	0.14587	-22.8237	0.13455	-28.7153	0.10909	-34.569
0.07478	-21.7035	0.04413	-16.0822	0.15679	-24.7367	0.14414	-22.9108	0.13284	-28.8364	0.10725	-34.7107
0.07293	-21.8133	0.04213	-16.1644	0.15508	-24.8273	0.14238	-22.9946	0.13107	-28.9464	0.10542	-34.8524
0.07111	-21.9287	0.04005	-16.2329	0.15345	-24.9284	0.14062	-23.0783	0.12936	-29.0675	0.10362	-34.9998
0.06926	-22.0386	0.03802	-16.3083	0.1518	-25.026	0.13892	-23.1689	0.12763	-29.1831	0.10176	-35.1358
0.06745	-22.1539	0.03602	-16.3905	0.15028	-25.141	0.13713	-23.2492	0.12592	-29.3042	0.09996	-35.2832
0.0656	-22.2638	0.03398	-16.4658	0.15189	-25.6429	0.13537	-23.3329	0.12415	-29.4143	0.09813	-35.425
0.06381	-22.3846	0.03195	-16.5411	0.15029	-25.7475	0.13361	-23.4166	0.12241	-29.5299	0.09627	-35.561
0.06196	-22.4945	0.02991	-16.6165	0.14866	-25.8485	0.13185	-23.5003	0.12067	-29.6455	0.09447	-35.7084
0.06014	-22.6099	0.02791	-16.6987	0.14703	-25.9496	0.13012	-23.5875	0.11893	-29.7611	0.09261	-35.8445
0.05832	-22.7252	0.02588	-16.774	0.1454	-26.0507	0.12836	-23.6712	0.11726	-29.8877	0.09083	-35.9975
0.05648	-22.8351	0.02391	-16.8631	0.14375	-26.1483	0.1266	-23.7549	0.11549	-29.9977	0.08898	-36.1336
0.0546	-22.9395	0.02191	-16.9453	0.14209	-26.2459	0.12484	-23.8386	0.11378	-30.1188	0.08715	-36.2753
0.05275	-23.0493	0.01992	-17.0274	0.14044	-26.3435	0.12308	-23.9223	0.11204	-30.2344	0.08536	-36.4284
0.05096	-23.1702	0.01792	-17.1096	0.13873	-26.4341	0.12132	-24.006	0.1103	-30.35	0.08351	-36.5644
0.04911	-23.28	0.01595	-17.1987	0.13704	-26.5282	0.11959	-24.0932	0.1086	-30.4711	0.08168	-36.7061
0.04724	-23.3844	0.01396	-17.2809	0.13533	-26.6188	0.1178	-24.1734	0.10683	-30.5812	0.07985	-36.8479
0.04539	-23.4943	0.01199	-17.3699	0.13359	-26.706	0.11604	-24.2571	0.10512	-30.7023	0.07802	-36.9896
0.04354	-23.6041	0.01003	-17.459	0.13188	-26.7966	0.11428	-24.3408	0.10338	-30.8179	0.07621	-37.137
0.04175	-23.725	0.00807	-17.548	0.13017	-26.8872	0.11255	-24.428	0.10171	-30.9445	0.07438	-37.2787
0.03987	-23.8294	0.00614	-17.6439	0.12846	-26.9779	0.11076	-24.5082	0.0999	-31.049	0.07255	-37.4204
0.03799	-23.9337	0.00422	-17.7398	0.1268	-27.0754	0.10903	-24.5954	0.0982	-31.1701	0.07077	-37.5735
0.03612	-24.0381	0.00229	-17.8357	0.12506	-27.1626	0.1073	-24.6826	0.09649	-31.2912	0.06892	-37.7095
0.03427	-24.148	0.000366833	-17.9316	0.12335	-27.2532	0.10551	-24.7628	0.09475	-31.4068	0.06709	-37.8513
0.03239	-24.2523	-0.00156	-18.0274	0.12164	-27.3438	0.10375	-24.8465	0.09302	-31.5224	0.06528	-37.9986
0.03051	-24.3567	-0.00345	-18.1302	0.11987	-27.4275	0.10199	-24.9303	0.09128	-31.638	0.06345	-38.1404
