# Supplementary material for: Resolving optimal ionomer interaction in fuel cell electrodes via operando X-ray absorption spectroscopy
Source: Nat Commun. 2024 Oct 30;15:9390. doi: 10.1038/s41467-024-53823-z (PMC11525635; doi:10.1038/s41467-024-53823-z)
Supplement: Supplementary file 3 — Source Data [file 41467_2024_53823_MOESM3_ESM.zip › Source Date Supplementary Figures/Figure S16.xlsx]

## Sheet: a
Energy	Normalized Absorption	Energy	Normalized Absorption
eV		eV
	Pt/HOMC		Pt/HOMC/Iomomer
11364.8	0.00103	11364.9	0.00659
11365.1	0.00102	11365.2	0.0065
11365.4	0.00101	11365.5	0.00693
11365.8	0.001	11365.9	0.00653
11366.1	0.000993364	11366.2	0.00646
11366.4	0.000984309	11366.5	0.00605
11366.8	0.000972237	11366.9	0.00668
11367.1	0.000963183	11367.2	0.00637
11367.4	0.000954128	11367.5	0.00639
11367.7	0.000945074	11367.8	0.00609
11368	0.00093602	11368.1	0.00601
11368.4	0.000920417	11368.5	0.00607
11368.7	0.000908708	11368.8	0.00533
11369	0.000896999	11369.1	0.00697
11369.4	0.000881387	11369.5	0.00589
11369.7	0.000869678	11369.8	0.00608
11370	0.000857969	11370.1	0.00603
11370.3	0.00084626	11370.4	0.00609
11370.7	0.000830648	11370.8	0.00639
11371	0.000818939	11371.1	0.00593
11371.3	0.00080723	11371.4	0.00603
11371.6	0.000795521	11371.7	0.00586
11372	0.000779909	11372.1	0.00577
11372.3	0.0007682	11372.4	0.00564
11372.6	0.000756491	11372.7	0.00585
11373	0.000740879	11373.1	0.00584
11373.3	0.000729326	11373.4	0.00621
11373.6	0.000717774	11373.7	0.00549
11373.9	0.000706222	11374	0.00544
11374.2	0.00069467	11374.3	0.00622
11374.6	0.000679267	11374.7	0.0055
11374.9	0.000667715	11375	0.00576
11375.2	0.000656163	11375.3	0.00533
11375.6	0.00064076	11375.7	0.0059
11375.9	0.000629208	11376	0.00577
11376.2	0.000617656	11376.3	0.00563
11376.5	0.000606104	11376.6	0.00525
11376.9	0.000590701	11377	0.00558
11377.2	0.000579149	11377.3	0.00568
11377.5	0.000567597	11377.6	0.00542
11377.8	0.000556045	11377.9	0.00536
11378.2	0.000539582	11378.3	0.00496
11378.5	0.000526431	11378.6	0.00507
11378.8	0.000513281	11378.9	0.00495
11379.1	0.000500131	11379.2	0.00529
11379.5	0.000482597	11379.6	0.0052
11379.8	0.000469446	11379.9	0.00495
11380.1	0.000456296	11380.2	0.00491
11380.5	0.000438762	11380.6	0.00526
11380.8	0.000425611	11380.9	0.00488
11381.1	0.000412461	11381.2	0.00442
11381.4	0.000399311	11381.5	0.00509
11381.8	0.000381777	11381.9	0.00479
11382.1	0.000368626	11382.2	0.0043
11382.4	0.000355476	11382.5	0.00467
11382.8	0.000337942	11382.9	0.00484
11383.1	0.000326695	11383.2	0.00444
11383.4	0.000319256	11383.5	0.00444
11383.7	0.000311817	11383.8	0.00455
11384.1	0.000301898	11384.2	0.00482
11384.4	0.000294459	11384.5	0.00488
11384.7	0.00028702	11384.8	0.00486
11385	0.000279581	11385.1	0.00452
11385.4	0.000269662	11385.5	0.00492
11385.7	0.000262223	11385.8	0.00418
11386	0.000254784	11386.1	0.00423
11386.3	0.000247344	11386.4	0.00463
11386.7	0.000237426	11386.8	0.00449
11387	0.000229986	11387.1	0.00417
11387.3	0.000222547	11387.4	0.00445
11387.6	0.000215108	11387.7	0.00448
11388	0.000205172	11388.1	0.00429
11388.3	0.000192582	11388.4	0.00447
11388.6	0.000179992	11388.7	0.00415
11389	0.000163206	11389.1	0.00368
11389.3	0.000150616	11389.4	0.0042
11389.6	0.000138026	11389.7	0.00423
11390	0.00012124	11390.1	0.00349
11390.3	0.00010865	11390.4	0.00388
11390.6	9.60603e-05	11390.7	0.00407
11390.9	8.34705e-05	11391	0.00396
11391.2	7.08806e-05	11391.3	0.00365
11391.6	5.40942e-05	11391.7	0.00409
11391.9	4.15044e-05	11392	0.00387
11392.2	2.89146e-05	11392.3	0.00375
11392.6	1.21281e-05	11392.7	0.00412
11392.9	-4.61686e-07	11393	0.0043
11393.2	-6.5022e-06	11393.3	0.00406
11393.5	-9.31694e-06	11393.6	0.0038
11393.9	-1.30699e-05	11394	0.00362
11394.2	-1.58847e-05	11394.3	0.00402
11394.5	-1.86994e-05	11394.6	0.00433
11394.9	-2.24524e-05	11395	0.0039
11395.2	-2.52671e-05	11395.3	0.00346
11395.5	-2.80818e-05	11395.6	0.00379
11395.8	-3.08966e-05	11395.9	0.00404
11396.2	-3.46496e-05	11396.3	0.00327
11396.5	-3.74643e-05	11396.6	0.00349
11396.8	-4.0279e-05	11396.9	0.00353
11397.1	-4.30938e-05	11397.2	0.0033
11397.5	-4.68468e-05	11397.6	0.00405
11397.8	-4.96615e-05	11397.9	0.00334
11398.1	-5.71052e-05	11398.2	0.00322
11398.5	-7.91909e-05	11398.6	0.00289
11398.8	-9.57551e-05	11398.9	0.00385
11399.1	-0.000112319	11399.2	0.00322
11399.5	-0.000134405	11399.6	0.00334
11399.8	-0.000150969	11399.9	0.00355
11400.1	-0.000167534	11400.2	0.00343
11400.4	-0.000184098	11400.5	0.00303
11400.8	-0.000206183	11400.9	0.00313
11401.1	-0.000222748	11401.2	0.00317
11401.4	-0.000239312	11401.5	0.0031
11401.7	-0.000255876	11401.8	0.00329
11402.1	-0.000277962	11402.2	0.00291
11402.4	-0.000294526	11402.5	0.0035
11402.7	-0.00031109	11402.8	0.00272
11403.1	-0.000329277	11403.2	0.00342
11403.4	-0.000334142	11403.5	0.00282
11403.7	-0.000339008	11403.8	0.00301
11404	-0.000343874	11404.1	0.00289
11404.4	-0.000350362	11404.5	0.00226
11404.7	-0.000355227	11404.8	0.00266
11405	-0.000360093	11405.1	0.00265
11405.4	-0.000366581	11405.5	0.00268
11405.7	-0.000371447	11405.8	0.00308
11406	-0.000376312	11406.1	0.00244
11406.3	-0.000381178	11406.4	0.00251
11406.7	-0.000387666	11406.8	0.00237
11407	-0.000392531	11407.1	0.0031
11407.3	-0.000397397	11407.4	0.00274
11407.6	-0.000402263	11407.7	0.00233
11408	-0.000408751	11408.1	0.00251
11408.3	-0.000414245	11408.4	0.00282
11408.6	-0.000419744	11408.7	0.00229
11409	-0.000427076	11409.1	0.002
11409.3	-0.000432574	11409.4	0.00243
11409.6	-0.000438073	11409.7	0.002
11410	-0.000445405	11410.1	0.00225
11410.3	-0.000450904	11410.4	0.00204
11410.6	-0.000456402	11410.7	0.00211
11410.9	-0.000461901	11411	0.00216
11411.3	-0.000469233	11411.4	0.00232
11411.6	-0.000474732	11411.7	0.00245
11411.9	-0.00048023	11412	0.00234
11412.2	-0.000485729	11412.3	0.00169
11412.6	-0.000493061	11412.7	0.00229
11412.9	-0.00049856	11413	0.00218
11413.2	-0.000506231	11413.3	0.00189
11413.6	-0.000517843	11413.7	0.00161
11413.9	-0.000526553	11414	0.00163
11414.2	-0.000535262	11414.3	0.00211
11414.5	-0.000543971	11414.6	0.00176
11414.9	-0.000555584	11415	0.00148
11415.2	-0.000564293	11415.3	0.00201
11415.5	-0.000573002	11415.6	0.00189
11415.9	-0.000584615	11416	0.00208
11416.2	-0.000593324	11416.3	0.00211
11416.5	-0.000602033	11416.6	0.00129
11416.9	-0.000613646	11417	0.0017
11417.2	-0.000622355	11417.3	0.00151
11417.5	-0.000631064	11417.6	0.00182
11417.8	-0.000639774	11417.9	0.00181
11418.2	-0.00064622	11418.3	0.00176
11418.5	-0.000647256	11418.6	0.00221
11418.8	-0.000648293	11418.9	0.00114
11419.2	-0.000649675	11419.3	0.00142
11419.5	-0.000650711	11419.6	0.00177
11419.8	-0.000651748	11419.9	0.00137
11420.1	-0.000652785	11420.2	0.00134
11420.5	-0.000654167	11420.6	0.00205
11420.8	-0.000655203	11420.9	0.0012
11421.1	-0.00065624	11421.2	0.0013
11421.5	-0.000657622	11421.6	0.0016
11421.8	-0.000658658	11421.9	0.00177
11422.1	-0.000659695	11422.2	0.0015
11422.5	-0.000661077	11422.6	0.00167
11422.8	-0.000662114	11422.9	0.00176
11423.1	-0.00066577	11423.2	0.00139
11423.4	-0.000674589	11423.5	0.000844191
11423.8	-0.000686347	11423.9	0.00119
11424.1	-0.000695165	11424.2	0.00127
11424.4	-0.000703984	11424.5	0.000773546
11424.8	-0.000715742	11424.9	0.000707732
11425.1	-0.00072456	11425.2	0.000332396
11425.4	-0.000733379	11425.5	0.00147
11425.7	-0.000742197	11425.8	0.000547777
11426.1	-0.000753955	11426.2	0.000953171
11426.4	-0.000762773	11426.5	0.000590838
11426.7	-0.000771592	11426.8	0.00109
11427.1	-0.00078335	11427.2	0.00105
11427.4	-0.000792168	11427.5	0.00080814
11427.7	-0.000800987	11427.8	0.000799224
11428	-0.00080976	11428.1	0.0011
11428.4	-0.000803166	11428.5	0.00106
11428.7	-0.00079822	11428.8	0.000760863
11429	-0.000793275	11429.1	0.000951737
11429.4	-0.000786681	11429.5	0.00123
11429.7	-0.000781735	11429.8	0.00183
11430	-0.00077679	11430.1	0.000752566
11430.4	-0.000770196	11430.5	0.000587046
11430.7	-0.000765251	11430.8	0.000327017
11431	-0.000760305	11431.1	0.000637775
11431.4	-0.000753711	11431.5	0.000794841
11431.7	-0.000748766	11431.8	0.000667089
11432	-0.00074382	11432.1	0.000462325
11432.3	-0.000738875	11432.4	0.000838119
11432.7	-0.000732281	11432.8	0.000548675
11433	-0.000727406	11433.1	0.000381977
11433.3	-0.00073304	11433.4	0.000982193
11433.7	-0.000740553	11433.8	0.000531985
11434	-0.000746187	11434.1	0.00039933
11434.3	-0.000751822	11434.4	0.000162783
11434.6	-0.000757456	11434.7	0.000351056
11435	-0.000764968	11435.1	3.69923e-05
11435.3	-0.000770603	11435.4	0.000309369
11435.6	-0.000776237	11435.7	0.000509974
11436	-0.00078375	11436.1	0.000134562
11436.3	-0.000789384	11436.4	0.000105554
11436.6	-0.000795018	11436.7	0.000396351
11437	-0.000802531	11437.1	0.000805984
11437.3	-0.000808165	11437.4	0.000518858
11437.6	-0.0008138	11437.7	9.60731e-05
11438	-0.000821264	11438.1	-0.000254492
11438.3	-0.00081963	11438.4	1.88116e-06
11438.6	-0.000817995	11438.7	7.16613e-05
11438.9	-0.000816361	11439	0.000254787
11439.3	-0.000814183	11439.4	0.000315913
11439.6	-0.000812548	11439.7	0.000754205
11439.9	-0.000810914	11440	0.000325303
11440.3	-0.000808736	11440.4	-0.00049546
11440.6	-0.000807101	11440.7	-0.000791793
11440.9	-0.000805467	11441	-0.00015561
11441.2	-0.000803833	11441.3	3.65425e-05
11441.6	-0.000801654	11441.7	1.60637e-05
11441.9	-0.00080002	11442	-0.000181237
11442.2	-0.000798386	11442.3	0.000526937
11442.6	-0.000796207	11442.7	-0.000172728
11442.9	-0.000794573	11443	-0.000198466
11443.2	-0.000792676	11443.3	-2.93196e-06
11443.6	-0.000789978	11443.7	-0.00107
11443.9	-0.000787955	11444	-0.000514228
11444.2	-0.000785931	11444.3	-0.000295918
11444.6	-0.000783233	11444.7	-0.000533647
11444.9	-0.00078121	11445	-0.000351628
11445.2	-0.000779187	11445.3	-0.00058202
11445.5	-0.000777164	11445.6	-0.000397108
11445.9	-0.000774466	11446	-0.000409044
11446.2	-0.000772442	11446.3	-0.000657838
11446.5	-0.000770419	11446.6	1.76686e-05
11446.9	-0.000767721	11447	-0.000500572
11447.2	-0.000765698	11447.3	-0.000247056
11447.5	-0.000763675	11447.6	-0.000747869
11447.9	-0.000760977	11448	-0.000773533
11448.2	-0.000758767	11448.3	-0.000472474
11448.5	-0.000756461	11448.6	-0.000541204
11448.9	-0.000753386	11449	-0.000327943
11449.2	-0.00075108	11449.3	5.0525e-05
11449.5	-0.000748774	11449.6	-8.73634e-05
11449.9	-0.000745699	11450	-0.000852664
11450.2	-0.000743392	11450.3	-0.000273165
11450.5	-0.000741086	11450.6	-0.000488231
11450.8	-0.00073878	11450.9	-0.001
11451.2	-0.000735705	11451.3	-0.00026437
11451.5	-0.000733399	11451.6	-0.000481698
11451.8	-0.000731093	11451.9	-0.000391501
11452.2	-0.000728018	11452.3	-0.000427234
11452.5	-0.000725712	11452.6	-0.000603347
11452.8	-0.000723406	11452.9	-0.000687238
11453.2	-0.000718813	11453.3	-0.0012
11453.5	-0.000714242	11453.6	-0.000993996
11453.8	-0.000709671	11453.9	-0.00102
11454.1	-0.0007051	11454.2	-0.000767047
11454.5	-0.000699005	11454.6	-0.000852685
11454.8	-0.000694433	11454.9	-0.000582045
11455.1	-0.000689862	11455.2	-0.000773377
11455.5	-0.000683767	11455.6	-0.00111
11455.8	-0.000679196	11455.9	-0.000700672
11456.1	-0.000674625	11456.2	-0.000945382
11456.5	-0.00066853	11456.6	-0.0013
11456.8	-0.000663959	11456.9	-0.00104
11457.1	-0.000659387	11457.2	-0.000714153
11457.5	-0.000653292	11457.6	-0.0011
11457.8	-0.000648721	11457.9	-0.0014
11458.1	-0.000641464	11458.2	-0.000965643
11458.5	-0.000624624	11458.6	-0.00122
11458.8	-0.000611994	11458.9	-0.0009437
11459.1	-0.000599364	11459.2	-0.00133
11459.5	-0.000582524	11459.6	-0.00113
11459.8	-0.000569894	11459.9	-0.00151
11460.1	-0.000557264	11460.2	-0.0015
11460.5	-0.000540424	11460.6	-0.0011
11460.8	-0.000527794	11460.9	-0.00122
11461.1	-0.000515164	11461.2	-0.00176
11461.4	-0.000502534	11461.5	-0.00125
11461.8	-0.000485694	11461.9	-0.000796513
11462.1	-0.000473064	11462.2	-0.000785769
11462.4	-0.000460434	11462.5	-0.000853837
11462.8	-0.000443594	11462.9	-0.00117
11463.1	-0.000431269	11463.2	-0.00175
11463.4	-0.000419555	11463.5	-0.000800909
11463.8	-0.000403937	11463.9	-0.00112
11464.1	-0.000392223	11464.2	-0.000658741
11464.4	-0.000380509	11464.5	-0.000909783
11464.8	-0.000364891	11464.9	-0.00118
11465.1	-0.000353177	11465.2	-0.000737963
11465.4	-0.000341464	11465.5	-0.00148
11465.8	-0.000325845	11465.9	-0.00126
11466.1	-0.000314132	11466.2	-0.00109
11466.4	-0.000302418	11466.5	-0.00194
11466.8	-0.000286799	11466.9	-0.00149
11467.1	-0.000275086	11467.2	-0.00151
11467.4	-0.000263372	11467.5	-0.000867268
11467.8	-0.000247754	11467.9	-0.000883675
11468.1	-0.000233603	11468.2	-0.00182
11468.4	-0.000214579	11468.5	-0.000560449
11468.7	-0.000195556	11468.8	-0.00143
11469.1	-0.000170191	11469.2	-0.000963256
11469.4	-0.000151167	11469.5	-0.00133
11469.7	-0.000132143	11469.8	-0.00133
11470.1	-0.000106778	11470.2	-0.0017
11470.4	-8.7754e-05	11470.5	-0.00141
11470.7	-6.87301e-05	11470.8	-0.00169
11471.1	-4.33651e-05	11471.2	-0.00144
11471.4	-2.43412e-05	11471.5	-0.00178
11471.7	-5.31743e-06	11471.8	-0.00135
11472.1	2.00477e-05	11472.2	-0.00158
11472.4	3.90715e-05	11472.5	-0.00121
11472.7	5.80953e-05	11472.8	-0.00148
11473.1	8.28246e-05	11473.2	-0.00122
11473.4	9.99784e-05	11473.5	-0.00161
11473.7	0.000117132	11473.8	-0.00166
11474.1	0.000140004	11474.2	-0.00184
11474.4	0.000157158	11474.5	-0.00139
11474.7	0.000174311	11474.8	-0.00131
11475	0.000191465	11475.1	-0.000884013
11475.4	0.000214337	11475.5	-0.00133
11475.7	0.000231491	11475.8	-0.0017
11476	0.000248645	11476.1	-0.00167
11476.4	0.000271516	11476.5	-0.00184
11476.7	0.00028867	11476.8	-0.00131
11477	0.000305824	11477.1	-0.00138
11477.4	0.000328696	11477.5	-0.00161
11477.7	0.000345849	11477.8	-0.0021
11478	0.000363003	11478.1	-0.00186
11478.4	0.000401604	11478.5	-0.00107
11478.7	0.000430584	11478.8	-0.0012
11479	0.000459564	11479.1	-0.00151
11479.4	0.000498204	11479.5	-0.00134
11479.7	0.000527184	11479.8	-0.00154
11480	0.000556164	11480.1	-0.00171
11480.4	0.000594804	11480.5	-0.00168
11480.7	0.000623784	11480.8	-0.00208
11481	0.000652764	11481.1	-0.00156
11481.4	0.000691404	11481.5	-0.00134
11481.7	0.000720384	11481.8	-0.00177
11482	0.000749365	11482.1	-0.00135
11482.4	0.000788005	11482.5	-0.00116
11482.7	0.000816985	11482.8	-0.00121
11483	0.000845974	11483.1	-0.00135
11483.4	0.000888294	11483.5	-0.00115
11483.7	0.000920034	11483.8	-0.00139
11484	0.000951774	11484.1	-0.00165
11484.4	0.000994094	11484.5	-0.00168
11484.7	0.00103	11484.8	-0.00128
11485	0.00106	11485.1	-0.00155
11485.4	0.0011	11485.5	-0.00177
11485.7	0.00113	11485.8	-0.00119
11486	0.00116	11486.1	-0.000725742
11486.4	0.00121	11486.5	-0.00136
11486.7	0.00124	11486.8	-0.000395068
11487	0.00127	11487.1	-0.000847425
11487.4	0.00131	11487.5	-0.00122
11487.7	0.00134	11487.8	-0.00119
11488	0.00138	11488.1	-0.00183
11488.4	0.00143	11488.5	-0.000706531
11488.7	0.00147	11488.8	-0.00101
11489	0.00151	11489.1	-0.001
11489.4	0.00156	11489.5	-0.000470749
11489.7	0.0016	11489.8	5.7557e-05
11490	0.00165	11490.1	-0.000777537
11490.4	0.0017	11490.5	-0.000853298
11490.7	0.00174	11490.8	-0.000840449
11491	0.00178	11491.1	-0.00134
11491.4	0.00183	11491.5	-0.00136
11491.7	0.00187	11491.8	-0.000989124
11492	0.00192	11492.1	-0.00107
11492.4	0.00197	11492.5	-0.000908414
11492.7	0.00201	11492.8	-0.000917911
11493	0.00205	11493.1	-0.000633008
11493.4	0.00211	11493.5	-0.00101
11493.7	0.00216	11493.8	-0.00114
11494	0.00221	11494.1	-0.00123
11494.4	0.00227	11494.5	-6.79205e-05
11494.7	0.00232	11494.8	-0.000288322
11495	0.00237	11495.1	-0.000882498
11495.4	0.00243	11495.5	-0.00055686
11495.7	0.00248	11495.8	-0.000951875
11496	0.00253	11496.1	-0.00075838
11496.4	0.00259	11496.5	-0.000840824
11496.7	0.00264	11496.8	-0.000901976
11497	0.00269	11497.1	-0.00149
11497.4	0.00275	11497.5	-0.00030931
11497.7	0.0028	11497.8	1.47695e-05
11498	0.00285	11498.1	-0.000650541
11498.4	0.00294	11498.5	-0.000616551
11498.7	0.00301	11498.8	-0.000599936
11499	0.00308	11499.1	-3.26908e-05
11499.4	0.00317	11499.5	0.000157294
11499.7	0.00324	11499.8	0.00059755
11500	0.0033	11500.1	-0.000460375
11500.4	0.0034	11500.5	-0.000103909
11500.7	0.00346	11500.8	-0.00029265
11501	0.00353	11501.1	-0.000304004
11501.4	0.00362	11501.5	-2.8233e-05
11501.7	0.00369	11501.8	-0.0002992
11502	0.00376	11502.1	-6.56901e-05
11502.4	0.00385	11502.5	0.000294106
11502.7	0.00392	11502.8	-0.000114116
11503	0.00399	11503.1	0.000266448
11503.4	0.00409	11503.5	-3.37341e-05
11503.7	0.00417	11503.8	0.000699914
11504	0.00425	11504.1	0.000591709
11504.4	0.00436	11504.5	0.000131981
11504.7	0.00444	11504.8	0.000163853
11505	0.00451	11505.1	0.000415062
11505.4	0.00462	11505.5	0.000793523
11505.7	0.0047	11505.8	0.000221868
11506	0.00478	11506.1	0.000870169
11506.4	0.00488	11506.5	0.00082024
11506.7	0.00496	11506.8	0.00102
11507	0.00504	11507.1	0.00128
11507.4	0.00515	11507.5	0.000218667
11507.7	0.00523	11507.8	0.000402483
11508	0.00531	11508.1	0.00133
11508.4	0.00542	11508.5	0.00124
11508.7	0.00551	11508.8	0.00149
11509.1	0.00563	11509.2	0.00198
11509.4	0.00571	11509.5	0.00112
11509.7	0.0058	11509.8	0.00176
11510.1	0.00592	11510.2	0.00174
11510.4	0.00601	11510.5	0.00175
11510.7	0.00609	11510.8	0.00156
11511.1	0.00621	11511.2	0.00193
11511.4	0.0063	11511.5	0.00154
11511.7	0.00638	11511.8	0.00222
11512.1	0.0065	11512.2	0.00191
11512.4	0.00659	11512.5	0.00194
11512.7	0.0067	11512.8	0.00225
11513.1	0.00686	11513.2	0.00236
11513.4	0.00697	11513.5	0.00295
11513.7	0.00709	11513.8	0.0023
11514.1	0.00724	11514.2	0.00286
11514.4	0.00736	11514.5	0.00284
11514.8	0.00752	11514.9	0.0029
11515.1	0.00763	11515.2	0.00315
11515.4	0.00775	11515.5	0.00405
11515.8	0.0079	11515.9	0.0035
11516.1	0.00803	11516.2	0.00357
11516.4	0.00817	11516.5	0.0038
11516.8	0.00835	11516.9	0.00364
11517.1	0.00848	11517.2	0.00385
11517.4	0.00861	11517.5	0.00419
11517.8	0.00879	11517.9	0.00438
11518.1	0.00893	11518.2	0.00467
11518.4	0.00907	11518.5	0.00465
11518.8	0.00929	11518.9	0.00414
11519.1	0.00946	11519.2	0.00553
11519.4	0.00963	11519.5	0.00422
11519.8	0.00985	11519.9	0.00577
11520.1	0.01003	11520.2	0.0051
11520.4	0.0102	11520.5	0.00499
11520.8	0.01038	11520.9	0.00586
11521.1	0.01047	11521.2	0.00613
11521.4	0.0108	11521.5	0.00636
11521.8	0.01099	11521.9	0.00647
11522.1	0.01105	11522.2	0.00702
11522.5	0.01141	11522.6	0.00671
11522.8	0.01154	11522.9	0.00715
11523.1	0.0117	11523.2	0.00677
11523.5	0.01195	11523.6	0.00655
11523.8	0.01215	11523.9	0.00684
11524.1	0.01232	11524.2	0.00741
11524.5	0.0127	11524.6	0.00793
11524.8	0.01288	11524.9	0.00721
11525.1	0.01309	11525.2	0.00783
11525.5	0.01341	11525.6	0.0091
11525.8	0.01363	11525.9	0.00865
11526.1	0.0139	11526.2	0.00898
11526.5	0.01411	11526.6	0.0092
11526.8	0.01432	11526.9	0.0094
11527.1	0.01456	11527.2	0.00989
11527.5	0.01501	11527.6	0.01007
11527.8	0.01522	11527.9	0.01088
11528.1	0.01549	11528.2	0.01005
11528.5	0.01582	11528.6	0.01025
11528.8	0.01604	11528.9	0.01099
11529.2	0.01647	11529.3	0.01202
11529.5	0.01677	11529.6	0.01108
11529.8	0.01708	11529.9	0.01218
11530.2	0.01743	11530.3	0.0126
11530.5	0.01767	11530.6	0.01237
11530.8	0.018	11530.9	0.01282
11531.2	0.01847	11531.3	0.0132
11531.5	0.01885	11531.6	0.01326
11531.8	0.01918	11531.9	0.01387
11532.2	0.01969	11532.3	0.0141
11532.5	0.01994	11532.6	0.01444
11532.9	0.02047	11533	0.01478
11533.2	0.02074	11533.3	0.01495
11533.5	0.02112	11533.6	0.01534
11533.9	0.02162	11534	0.0158
11534.2	0.02202	11534.3	0.01583
11534.5	0.02243	11534.6	0.0171
11534.9	0.02297	11535	0.01791
11535.2	0.02344	11535.3	0.01824
11535.5	0.0239	11535.6	0.01917
11535.9	0.02454	11536	0.0192
11536.2	0.02494	11536.3	0.01899
11536.5	0.02555	11536.6	0.01926
11536.9	0.02615	11537	0.02044
11537.2	0.02668	11537.3	0.02121
11537.5	0.02712	11537.6	0.02138
11537.9	0.02786	11538	0.02324
11538.2	0.02837	11538.3	0.02271
11538.6	0.02924	11538.7	0.02341
11538.9	0.02976	11539	0.02456
11539.2	0.03029	11539.3	0.0243
11539.6	0.03119	11539.7	0.02611
11539.9	0.0318	11540	0.02694
11540.2	0.03251	11540.3	0.02694
11540.6	0.03331	11540.7	0.02842
11540.9	0.03423	11541	0.02865
11541.2	0.03493	11541.3	0.02972
11541.6	0.03595	11541.7	0.03115
11541.9	0.0367	11542	0.03141
11542.3	0.03781	11542.4	0.03115
11542.6	0.03865	11542.7	0.03334
11542.9	0.03946	11543	0.03396
11543.3	0.04065	11543.4	0.03536
11543.6	0.04161	11543.7	0.03579
11543.9	0.04269	11544	0.0376
11544.3	0.04399	11544.4	0.03877
11544.6	0.04496	11544.7	0.03955
11545	0.04648	11545.1	0.04076
11545.3	0.04762	11545.4	0.04303
11545.6	0.04879	11545.7	0.04417
11546	0.05042	11546.1	0.0462
11546.3	0.05177	11546.4	0.04659
11546.6	0.05336	11546.7	0.04845
11547	0.05501	11547.1	0.04988
11547.3	0.05648	11547.4	0.05227
11547.6	0.05808	11547.7	0.05335
11548	0.06017	11548.1	0.05597
11548.3	0.06183	11548.4	0.05796
11548.6	0.06356	11548.7	0.05939
11549	0.06608	11549.1	0.06291
11549.3	0.06807	11549.4	0.06411
11549.7	0.07078	11549.8	0.06642
11550	0.07299	11550.1	0.06991
11550.3	0.0754	11550.4	0.07136
11550.7	0.07856	11550.8	0.07516
11551	0.08117	11551.1	0.07656
11551.4	0.08461	11551.5	0.08169
11551.7	0.08753	11551.8	0.08475
11552	0.09058	11552.1	0.08683
11552.4	0.09509	11552.5	0.09164
11552.7	0.09842	11552.8	0.09522
11553	0.10201	11553.1	0.09971
11553.4	0.10726	11553.5	0.10545
11553.7	0.11151	11553.8	0.10928
11554	0.11605	11554.1	0.11514
11554.4	0.12263	11554.5	0.1214
11554.7	0.12755	11554.8	0.12674
11555	0.13296	11555.1	0.13319
11555.4	0.14103	11555.5	0.13938
11555.7	0.14777	11555.8	0.14732
11556.1	0.15741	11556.2	0.1578
11556.4	0.16503	11556.5	0.16526
11556.7	0.17346	11556.8	0.1748
11557.1	0.18604	11557.2	0.18908
11557.4	0.1963	11557.5	0.19757
11557.8	0.21116	11557.9	0.21391
11558.1	0.22385	11558.2	0.22992
11558.4	0.2375	11558.5	0.24096
11558.8	0.25804	11558.9	0.26183
11559.1	0.27554	11559.2	0.27979
11559.4	0.29518	11559.5	0.29975
11559.8	0.32403	11559.9	0.32878
11560.1	0.34933	11560.2	0.35687
11560.5	0.38668	11560.6	0.39518
11560.8	0.41873	11560.9	0.43212
11561.1	0.45432	11561.2	0.46464
11561.5	0.5098	11561.6	0.52055
11561.8	0.55718	11561.9	0.57284
11562.1	0.61012	11562.2	0.61481
11562.5	0.68909	11562.6	0.69212
11562.8	0.75594	11562.9	0.76391
11563.1	0.82837	11563.2	0.82702
11563.5	0.9301	11563.6	0.91299
11563.8	1.00776	11563.9	0.98589
11564.2	1.11055	11564.3	1.07803
11564.5	1.18264	11564.6	1.1316
11564.8	1.24664	11564.9	1.18366
11565.2	1.31958	11565.3	1.23155
11565.5	1.35962	11565.6	1.26287
11565.9	1.39347	11566	1.27776
11566.2	1.40593	11566.3	1.27837
11566.5	1.40838	11566.6	1.27221
11566.9	1.39752	11567	1.25027
11567.2	1.38217	11567.3	1.23699
11567.5	1.36158	11567.6	1.21379
11567.9	1.3263	11568	1.18193
11568.2	1.29723	11568.3	1.16657
11568.5	1.26811	11568.6	1.14436
11568.9	1.22871	11569	1.11758
11569.2	1.20037	11569.3	1.10427
11569.6	1.16293	11569.7	1.07546
11569.9	1.13819	11570	1.06759
11570.2	1.11575	11570.3	1.05885
11570.6	1.08707	11570.7	1.04002
11570.9	1.06918	11571	1.02571
11571.3	1.047	11571.4	1.01441
11571.6	1.03192	11571.7	1.01103
11571.9	1.0183	11572	1.00652
11572.3	1.00237	11572.4	0.99362
11572.6	0.99166	11572.7	0.98692
11573	0.97899	11573.1	0.98007
11573.3	0.97138	11573.4	0.98166
11573.6	0.96382	11573.7	0.9718
11574	0.95569	11574.1	0.96913
11574.3	0.9507	11574.4	0.96581
11574.6	0.94689	11574.7	0.96695
11575	0.94374	11575.1	0.96488
11575.3	0.94122	11575.4	0.96357
11575.6	0.93916	11575.7	0.9621
11576	0.93899	11576.1	0.96507
11576.3	0.94055	11576.4	0.97068
11576.7	0.94191	11576.8	0.97079
11577	0.94358	11577.1	0.97067
11577.4	0.94575	11577.5	0.97969
11577.7	0.94851	11577.8	0.98209
11578	0.95131	11578.1	0.98528
11578.4	0.95562	11578.5	0.98825
11578.7	0.95883	11578.8	0.99206
11579	0.96106	11579.1	0.99297
11579.4	0.96364	11579.5	0.99466
11579.7	0.96615	11579.8	0.99911
11580	0.96823	11580.1	0.99976
11580.4	0.96951	11580.5	1.00262
11580.7	0.97016	11580.8	0.99976
11581.1	0.97107	11581.2	1.00245
11581.4	0.97039	11581.5	1.00027
11581.8	0.96967	11581.9	0.99523
11582.1	0.96801	11582.2	0.99437
11582.4	0.96569	11582.5	0.98962
11582.8	0.96242	11582.9	0.98422
11583.1	0.96036	11583.2	0.97857
11583.4	0.95918	11583.5	0.9719
11583.8	0.9566	11583.9	0.9682
11584.1	0.95535	11584.2	0.9692
11584.5	0.95431	11584.6	0.96579
11584.8	0.95318	11584.9	0.9672
11585.1	0.95234	11585.2	0.95926
11585.5	0.95239	11585.6	0.96467
11585.8	0.95256	11585.9	0.96249
11586.1	0.95272	11586.2	0.95998
11586.5	0.95352	11586.6	0.96206
11586.8	0.95346	11586.9	0.96375
11587.2	0.95545	11587.3	0.96576
11587.5	0.95719	11587.6	0.96643
11587.9	0.95903	11588	0.96842
11588.2	0.9604	11588.3	0.96772
11588.5	0.963	11588.6	0.96946
11588.9	0.96633	11589	0.97207
11589.2	0.96875	11589.3	0.97913
11589.5	0.97144	11589.6	0.97902
11589.9	0.97581	11590	0.98789
11590.2	0.97901	11590.3	0.98988
11590.6	0.98372	11590.7	0.99232
11590.9	0.9881	11591	0.99788
11591.2	0.99232	11591.3	1.0029
11591.6	0.99638	11591.7	1.0097
11591.9	1.00135	11592	1.0166
11592.3	1.00609	11592.4	1.02617
11592.6	1.00985	11592.7	1.02773
11592.9	1.01306	11593	1.02817
11593.3	1.01704	11593.4	1.03104
11593.6	1.01906	11593.7	1.03596
11594	1.02117	11594.1	1.04229
11594.3	1.02288	11594.4	1.04128
11594.6	1.02374	11594.7	1.04144
11595	1.02423	11595.1	1.04619
11595.3	1.02469	11595.4	1.04183
11595.6	1.0246	11595.7	1.03446
11596	1.02383	11596.1	1.03482
11596.3	1.02225	11596.4	1.03153
11596.7	1.0215	11596.8	1.03172
11597	1.02075	11597.1	1.0275
11597.4	1.01999	11597.5	1.03023
11597.7	1.01881	11597.8	1.02239
11598	1.01782	11598.1	1.0212
11598.4	1.01618	11598.5	1.01658
11598.7	1.01613	11598.8	1.01588
11599	1.01493	11599.1	1.01218
11599.4	1.01362	11599.5	1.00978
11599.7	1.01297	11599.8	1.00658
11600.1	1.01295	11600.2	1.0016
11600.4	1.01213	11600.5	1.00068
11600.8	1.01164	11600.9	0.99966
11601.1	1.01131	11601.2	1.002
11601.4	1.01097	11601.5	0.99922
11601.8	1.01039	11601.9	0.99922
11602.1	1.01081	11602.2	0.99553
11602.4	1.01069	11602.5	0.9982
11602.8	1.00978	11602.9	0.99202
11603.1	1.00977	11603.2	0.99244
11603.5	1.0098	11603.6	0.99081
11603.8	1.0099	11603.9	0.99239
11604.1	1.00931	11604.2	0.99548
11604.5	1.00864	11604.6	0.99039
11604.8	1.00881	11604.9	0.98795
11605.2	1.00919	11605.3	0.98735
11605.5	1.00865	11605.6	0.98576
11605.9	1.00858	11606	0.98165
11606.2	1.00862	11606.3	0.98477
11606.5	1.00832	11606.6	0.97971
11606.9	1.00833	11607	0.98268
11607.2	1.00855	11607.3	0.98337
11607.5	1.00878	11607.6	0.98246
11607.9	1.00922	11608	0.98283
11608.2	1.00976	11608.3	0.98272
11608.6	1.01059	11608.7	0.98262
11608.9	1.01133	11609	0.98365
11609.2	1.0121	11609.3	0.98552
11609.6	1.01339	11609.7	0.98867
11609.9	1.01437	11610	0.98747
11610.3	1.01591	11610.4	0.98809
11610.6	1.01713	11610.7	0.98987
11611	1.01879	11611.1	0.99325
11611.3	1.0201	11611.4	0.99553
11611.6	1.02142	11611.7	0.99782
11612	1.02308	11612.1	0.99828
11612.3	1.0242	11612.4	0.99989
11612.6	1.02532	11612.7	1.00656
11613	1.0269	11613.1	1.00214
11613.3	1.02828	11613.4	1.00633
11613.7	1.03013	11613.8	1.01201
11614	1.03151	11614.1	1.01283
11614.4	1.03334	11614.5	1.01154
11614.7	1.03471	11614.8	1.01192
11615	1.03608	11615.1	1.01506
11615.4	1.03761	11615.5	1.02334
11615.7	1.03865	11615.8	1.02517
11616.1	1.04003	11616.2	1.0252
11616.4	1.04108	11616.5	1.02615
11616.7	1.04216	11616.8	1.02897
11617.1	1.04359	11617.2	1.03102
11617.4	1.04466	11617.5	1.02975
11617.8	1.04522	11617.9	1.03406
11618.1	1.04562	11618.2	1.03544
11618.4	1.04601	11618.5	1.03696
11618.8	1.0462	11618.9	1.04025
11619.1	1.04616	11619.2	1.03912
11619.5	1.0461	11619.6	1.03791
11619.8	1.04599	11619.9	1.04161
11620.1	1.04564	11620.2	1.04294
11620.5	1.04517	11620.6	1.03997
11620.8	1.04482	11620.9	1.04158
11621.2	1.04405	11621.3	1.04127
11621.5	1.04337	11621.6	1.04162
11621.9	1.04246	11622	1.04259
11622.2	1.04166	11622.3	1.04161
11622.5	1.04052	11622.6	1.03822
11622.9	1.03901	11623	1.04265
11623.2	1.03788	11623.3	1.03848
11623.6	1.03643	11623.7	1.03286
11623.9	1.03537	11624	1.03032
11624.2	1.0343	11624.3	1.03191
11624.6	1.03287	11624.7	1.03517
11624.9	1.03176	11625	1.03202
11625.3	1.03029	11625.4	1.02835
11625.6	1.02918	11625.7	1.02701
11626	1.02754	11626.1	1.03064
11626.3	1.02621	11626.4	1.02657
11626.6	1.02489	11626.7	1.02225
11627	1.02312	11627.1	1.02271
11627.3	1.022	11627.4	1.01922
11627.6	1.02088	11627.7	1.01976
11628	1.01939	11628.1	1.01844
11628.3	1.01827	11628.4	1.021
11628.7	1.01675	11628.8	1.02048
11629	1.0156	11629.1	1.01576
11629.4	1.01408	11629.5	1.01696
11629.7	1.01291	11629.8	1.01359
11630	1.01173	11630.1	1.01574
11630.4	1.01014	11630.5	1.01766
11630.7	1.00895	11630.8	1.00822
11631.1	1.0077	11631.2	1.01134
11631.4	1.00687	11631.5	1.00936
11631.8	1.00576	11631.9	1.00726
11632.1	1.00493	11632.2	1.00978
11632.4	1.00394	11632.5	1.00817
11632.8	1.00261	11632.9	1.00436
11633.1	1.00162	11633.2	1.00516
11633.5	1.00036	11633.6	1.00653
11633.8	0.99962	11633.9	1.00809
11634.1	0.99887	11634.2	1.00008
11634.5	0.99788	11634.6	0.9982
11634.8	0.99712	11634.9	0.99669
11635.2	0.996	11635.3	1.00024
11635.5	0.99517	11635.6	1.00286
11635.9	0.99405	11636	0.9998
11636.2	0.99322	11636.3	0.99896
11636.5	0.99239	11636.6	0.99408
11636.9	0.99128	11637	0.99787
11637.2	0.99046	11637.3	0.99522
11637.6	0.98947	11637.7	0.99591
11637.9	0.98882	11638	0.99737
11638.2	0.98817	11638.3	0.99147
11638.6	0.9873	11638.7	0.98514
11638.9	0.98662	11639	0.98976
11639.3	0.98565	11639.4	0.98624
11639.6	0.98493	11639.7	0.98915
11640	0.98397	11640.1	0.98718
11640.3	0.98335	11640.4	0.9826
11640.6	0.98279	11640.7	0.98289
11641	0.98204	11641.1	0.98383
11641.3	0.98148	11641.4	0.98081
11641.7	0.98071	11641.8	0.97738
11642	0.98012	11642.1	0.9805
11642.4	0.97933	11642.5	0.97692
11642.7	0.97874	11642.8	0.97511
11643	0.97834	11643.1	0.97399
11643.4	0.97822	11643.5	0.97864
11643.7	0.97813	11643.8	0.9788
11644.1	0.97801	11644.2	0.97264
11644.4	0.9778	11644.5	0.97849
11644.8	0.97723	11644.9	0.97579
11645.1	0.97681	11645.2	0.97462
11645.4	0.97639	11645.5	0.97358
11645.8	0.97593	11645.9	0.97176
11646.1	0.97582	11646.2	0.97231
11646.5	0.97567	11646.6	0.96999
11646.8	0.97556	11646.9	0.9707
11647.1	0.97546	11647.2	0.96827
11647.5	0.97545	11647.6	0.97228
11647.8	0.97546	11647.9	0.97148
11648.2	0.97547	11648.3	0.96887
11648.5	0.97548	11648.6	0.96626
11648.9	0.9756	11649	0.97362
11649.2	0.9757	11649.3	0.9681
11649.5	0.9758	11649.6	0.96853
11649.9	0.97594	11650	0.96994
11650.2	0.97622	11650.3	0.97171
11650.6	0.97675	11650.7	0.97624
11650.9	0.97715	11651	0.97807
11651.3	0.97768	11651.4	0.97036
11651.6	0.97808	11651.7	0.97099
11652	0.97862	11652.1	0.97266
11652.3	0.97902	11652.4	0.97473
11652.6	0.97943	11652.7	0.98175
11653	0.98	11653.1	0.98096
11653.3	0.98063	11653.4	0.97835
11653.7	0.98146	11653.8	0.97854
11654	0.98209	11654.1	0.97729
11654.4	0.98293	11654.5	0.97837
11654.7	0.98365	11654.8	0.97949
11655	0.98438	11655.1	0.98569
11655.4	0.98535	11655.5	0.98886
11655.7	0.98608	11655.8	0.98437
11656.1	0.98711	11656.2	0.98193
11656.4	0.98795	11656.5	0.9873
11656.8	0.98907	11656.9	0.9879
11657.1	0.9899	11657.2	0.98632
11657.4	0.99074	11657.5	0.98914
11657.8	0.99168	11657.9	0.99147
11658.1	0.99236	11658.2	0.99183
11658.5	0.99327	11658.6	0.99947
11658.8	0.99395	11658.9	0.99668
11659.1	0.99462	11659.2	0.99396
11659.5	0.99548	11659.6	0.99526
11659.8	0.99612	11659.9	1.00063
11660.2	0.99699	11660.3	0.998
11660.5	0.99763	11660.6	1.00218
11660.9	0.99842	11661	1.00256
11661.2	0.999	11661.3	1.00367
11661.5	0.99959	11661.6	1.00503
11661.9	1.00037	11662	1.00029
11662.2	1.00094	11662.3	1.00421
11662.6	1.00167	11662.7	1.00688
11662.9	1.00222	11663	1.00211
11663.3	1.00295	11663.4	1.00594
11663.6	1.0035	11663.7	1.00681
11664	1.00399	11664.1	1.00266
11664.3	1.00434	11664.4	1.00417
11664.6	1.00469	11664.7	1.00866
11665	1.00516	11665.1	1.00849
11665.3	1.00543	11665.4	1.00644
11665.7	1.00557	11665.8	1.00676
11666	1.00568	11666.1	1.00803
11666.4	1.00582	11666.5	1.01081
11666.7	1.00593	11666.8	1.01025
11667	1.00616	11667.1	1.01037
11667.4	1.00651	11667.5	1.00831
11667.7	1.00678	11667.8	1.00819
11668.1	1.00713	11668.2	1.00595
11668.4	1.00739	11668.5	1.0092
11668.8	1.00757	11668.9	1.00816
11669.1	1.0077	11669.2	1.00838
11669.5	1.00788	11669.6	1.00798
11669.8	1.00801	11669.9	1.0059
11670.1	1.0081	11670.2	1.00428
11670.5	1.00816	11670.6	1.00396
11670.8	1.00819	11670.9	1.00592
11671.2	1.00824	11671.3	1.00595
11671.5	1.00828	11671.6	1.00878
11671.9	1.00838	11672	1.0086
11672.2	1.00848	11672.3	1.00777
11672.5	1.00857	11672.6	1.00997
11672.9	1.00869	11673	1.0022
11673.2	1.00878	11673.3	1.00641
11673.6	1.00892	11673.7	1.01002
11673.9	1.00903	11674	1.00626
11674.3	1.00917	11674.4	1.00949
11674.6	1.00928	11674.7	1.0116
11675	1.00939	11675.1	1.00368
11675.3	1.00941	11675.4	1.00219
11675.6	1.00943	11675.7	1.00651
11676	1.00945	11676.1	1.00675
11676.3	1.00947	11676.4	1.00605
11676.7	1.00954	11676.8	1.00222
11677	1.00965	11677.1	1.00512
11677.4	1.00979	11677.5	1.00461
11677.7	1.0099	11677.8	1.00236
11678.1	1.01004	11678.2	1.00843
11678.4	1.01018	11678.5	1.00506
11678.8	1.0104	11678.9	1.00275
11679.1	1.01056	11679.2	1.0031
11679.4	1.01072	11679.5	1.00481
11679.8	1.01094	11679.9	1.00127
11680.1	1.01099	11680.2	1.00076
11680.5	1.01098	11680.6	1.00677
11680.8	1.01097	11680.9	1.0047
11681.2	1.01097	11681.3	1.0073
11681.5	1.01096	11681.6	1.00711
11681.9	1.01113	11682	1.00144
11682.2	1.0113	11682.3	1.00187
11682.5	1.01147	11682.6	1.00388
11682.9	1.01169	11683	1.0064
11683.2	1.01186	11683.3	1.00555
11683.6	1.01193	11683.7	1.00837
11683.9	1.01194	11684	1.00462
11684.3	1.01196	11684.4	1.00783
11684.6	1.01197	11684.7	1.00335
11685	1.01199	11685.1	1.00822
11685.3	1.01187	11685.4	1.00829
11685.6	1.01174	11685.7	1.00338
11686	1.01158	11686.1	1.00923
11686.3	1.01145	11686.4	1.01093
11686.7	1.01129	11686.8	1.00856
11687	1.01119	11687.1	1.00874
11687.4	1.01106	11687.5	1.00902
11687.7	1.01096	11687.8	1.0085
11688.1	1.01083	11688.2	1.01086
11688.4	1.01073	11688.5	1.0082
11688.8	1.01073	11688.9	1.0052
11689.1	1.01075	11689.2	1.00604
11689.4	1.01077	11689.5	1.00807
11689.8	1.0108	11689.9	1.01066
11690.1	1.01083	11690.2	1.00705
11690.5	1.01062	11690.6	1.01045
11690.8	1.01035	11690.9	1.00858
11691.2	1.01	11691.3	1.00706
11691.5	1.00974	11691.6	1.0076
11691.9	1.00939	11692	1.00817
11692.2	1.00909	11692.3	1.00681
11692.5	1.00877	11692.6	1.00589
11692.9	1.00834	11693	1.00616
11693.2	1.00802	11693.3	1.00768
11693.6	1.00759	11693.7	1.00618
11693.9	1.00726	11694	1.0044
11694.3	1.0068	11694.4	1.00624
11694.6	1.00645	11694.7	1.00489
11695	1.00599	11695.1	1.00469
11695.3	1.00565	11695.4	1.00622
11695.7	1.00513	11695.8	0.99578
11696	1.00464	11696.1	1.00332
11696.4	1.00398	11696.5	0.99742
11696.7	1.00348	11696.8	0.99215
11697	1.00299	11697.1	0.9985
11697.4	1.00233	11697.5	1.0005
11697.7	1.0018	11697.8	0.99874
11698.1	1.00109	11698.2	0.9971
11698.4	1.00056	11698.5	0.99803
11698.8	0.99986	11698.9	0.99315
11699.1	0.99933	11699.2	0.99526
11699.5	0.99859	11699.6	0.99482
11699.8	0.99802	11699.9	0.99026
11700.1	0.99744	11700.2	0.99561
11700.5	0.99668	11700.6	0.99095
11700.8	0.99611	11700.9	0.98999
11701.2	0.99538	11701.3	0.99177
11701.5	0.99487	11701.6	0.98816
11701.9	0.99418	11702	0.98975
11702.2	0.99367	11702.3	0.98658
11702.6	0.99298	11702.7	0.98315
11702.9	0.99248	11703	0.98052
11703.3	0.99203	11703.4	0.98611
11703.6	0.99169	11703.7	0.98888
11704	0.99124	11704.1	0.98134
11704.3	0.99091	11704.4	0.98396
11704.6	0.99057	11704.7	0.98548
11705	0.99011	11705.1	0.98343
11705.3	0.98977	11705.4	0.97727
11705.7	0.98931	11705.8	0.98127
11706	0.98897	11706.1	0.97785
11706.4	0.98851	11706.5	0.97614
11706.7	0.98817	11706.8	0.97348
11707.1	0.9877	11707.2	0.98038
11707.4	0.98734	11707.5	0.97534
11707.8	0.98687	11707.9	0.97747
11708.1	0.98652	11708.2	0.97643
11708.5	0.98608	11708.6	0.97752
11708.8	0.98608	11708.9	0.97617
11709.1	0.98607	11709.2	0.97771
11709.5	0.98606	11709.6	0.9766
11709.8	0.98605	11709.9	0.9799
11710.2	0.98604	11710.3	0.97765
11710.5	0.98599	11710.6	0.97595
11710.9	0.98583	11711	0.97627
11711.2	0.98571	11711.3	0.98152
11711.6	0.98555	11711.7	0.97867
11711.9	0.98543	11712	0.97706
11712.3	0.98531	11712.4	0.97904
11712.6	0.98548	11712.7	0.97695
11713	0.98571	11713.1	0.97942
11713.3	0.98588	11713.4	0.9796
11713.6	0.98606	11713.7	0.9822
11714	0.98629	11714.1	0.97945
11714.3	0.98648	11714.4	0.98239
11714.7	0.98677	11714.8	0.98383
11715	0.98699	11715.1	0.9831
11715.4	0.98729	11715.5	0.98242
11715.7	0.98751	11715.8	0.98375
11716.1	0.9878	11716.2	0.98098
11716.4	0.98791	11716.5	0.98885
11716.8	0.98806	11716.9	0.9821
11717.1	0.98817	11717.2	0.98487
11717.5	0.98832	11717.6	0.98781
11717.8	0.98843	11717.9	0.98831
11718.2	0.98868	11718.3	0.98792
11718.5	0.98899	11718.6	0.98722
11718.9	0.9894	11719	0.98867
11719.2	0.98971	11719.3	0.99114
11719.5	0.99002	11719.6	0.99195
11719.9	0.99043	11720	0.98829
11720.2	0.99075	11720.3	0.98473
11720.6	0.99118	11720.7	0.9883
11720.9	0.9915	11721	0.98743
11721.3	0.99193	11721.4	0.99005
11721.6	0.99225	11721.7	0.98906
11722	0.99266	11722.1	0.99034
11722.3	0.99289	11722.4	0.9924
11722.7	0.99319	11722.8	0.99313
11723	0.99341	11723.1	0.99162
11723.4	0.99371	11723.5	0.99621
11723.7	0.99393	11723.8	0.99762
11724	0.99417	11724.1	0.9987
11724.4	0.99452	11724.5	0.99443
11724.8	0.99487	11724.9	0.99552
11725.1	0.99513	11725.2	1.00071
11725.4	0.99539	11725.5	0.99845
11725.8	0.99574	11725.9	0.99441
11726.1	0.99595	11726.2	0.99721
11726.5	0.99618	11726.6	0.99707
11726.8	0.99635	11726.9	1.00207
11727.2	0.99658	11727.3	0.99607
11727.5	0.99675	11727.6	0.99961
11727.9	0.99698	11728	0.99858
11728.2	0.99726	11728.3	1.00351
11728.6	0.99765	11728.7	1.00597
11728.9	0.99794	11729	0.9991
11729.3	0.99833	11729.4	0.99882
11729.6	0.99862	11729.7	1.00366
11730	0.99896	11730.1	0.9994
11730.3	0.99908	11730.4	0.99731
11730.6	0.99919	11730.7	1.00331
11731	0.99934	11731.1	1.00326
11731.4	0.99949	11731.5	1.00488
11731.7	0.9996	11731.8	1.00451
11732	0.99973	11732.1	1.00487
11732.4	1	11732.5	1.00293
11732.7	1.00021	11732.8	1.00307
11733.1	1.00049	11733.2	1.00476
11733.4	1.00069	11733.5	1.0085
11733.8	1.00097	11733.9	1.00169
11734.1	1.00114	11734.2	1.00256
11734.5	1.00128	11734.6	1.00689
11734.8	1.00138	11734.9	1.00764
11735.2	1.00152	11735.3	1.00668
11735.5	1.00162	11735.6	1.00689
11735.9	1.00176	11736	1.00624
11736.2	1.00194	11736.3	1.00824
11736.6	1.00226	11736.7	1.00276
11736.9	1.00249	11737	1.00363
11737.3	1.00281	11737.4	1.00601
11737.6	1.00305	11737.7	1.00627
11738	1.00337	11738.1	1.00513
11738.3	1.00351	11738.4	1.00763
11738.6	1.00362	11738.7	1.00773
11739	1.00376	11739.1	1.01168
11739.4	1.0039	11739.5	1.00746
11739.7	1.00401	11739.8	1.00475
11740	1.00411	11740.1	1.00828
11740.4	1.00421	11740.5	1.01287
11740.7	1.00426	11740.8	1.00835
11741.1	1.00432	11741.2	1.01079
11741.4	1.00437	11741.5	1.00856
11741.8	1.00443	11741.9	1.01149
11742.1	1.00447	11742.2	1.00918
11742.5	1.00455	11742.6	1.00747
11742.8	1.00461	11742.9	1.00764
11743.2	1.00468	11743.3	1.0086
11743.5	1.00474	11743.6	1.01106
11743.9	1.00482	11744	1.01085
11744.2	1.00488	11744.3	1.01021
11744.6	1.005	11744.7	1.01023
11744.9	1.0051	11745	1.01267
11745.3	1.00524	11745.4	1.00978
11745.6	1.00534	11745.7	1.01055
11746	1.00548	11746.1	1.0083
11746.3	1.00558	11746.4	1.0074
11746.7	1.00586	11746.8	1.01067
11747	1.00614	11747.1	1.01101
11747.4	1.00652	11747.5	1.01297
11747.7	1.0068	11747.8	1.01114
11748.1	1.00717	11748.2	1.00937
11748.4	1.00745	11748.5	1.01121
11748.8	1.00783	11748.9	1.0087
11749.1	1.00812	11749.2	1.01057
11749.5	1.0085	11749.6	1.008
11749.8	1.00878	11749.9	1.00764
11750.1	1.00907	11750.2	1.0123
11750.5	1.00945	11750.6	1.01072
11750.9	1.00968	11751	1.01133
11751.2	1.00973	11751.3	1.01079
11751.5	1.00978	11751.6	1.01118
11751.9	1.00984	11752	1.01233
11752.2	1.00989	11752.3	1.01358
11752.6	1.00996	11752.7	1.01272
11752.9	1.01001	11753	1.01215
11753.3	1.01005	11753.4	1.01103
11753.6	1.01008	11753.7	1.01518
11754	1.01011	11754.1	1.01541
11754.3	1.01014	11754.4	1.01764
11754.7	1.01018	11754.8	1.01603
11755	1.01021	11755.1	1.01582
11755.4	1.01032	11755.5	1.01355
11755.7	1.01041	11755.8	1.01372
11756.1	1.01052	11756.2	1.01953
11756.4	1.01061	11756.5	1.01835
11756.8	1.01072	11756.9	1.01689
11757.1	1.01081	11757.2	1.01288
11757.5	1.01073	11757.6	1.02006
11757.8	1.01063	11757.9	1.01509
11758.2	1.01051	11758.3	1.01631
11758.5	1.01041	11758.6	1.01416
11758.9	1.01028	11759	1.0159
11759.2	1.01019	11759.3	1.01656
11759.6	1.00992	11759.7	1.01085
11759.9	1.00965	11760	1.01111
11760.3	1.00929	11760.4	1.01105
11760.6	1.00902	11760.7	1.01
11761	1.00866	11761.1	1.01195
11761.3	1.00839	11761.4	1.01228
11761.7	1.00809	11761.8	1.00965
11762	1.00796	11762.1	1.00718
11762.4	1.00778	11762.5	1.00732
11762.7	1.00765	11762.8	1.00585
11763.1	1.00747	11763.2	1.00715
11763.4	1.00734	11763.5	1.00572
11763.8	1.00713	11763.9	1.00929
11764.1	1.00671	11764.2	1.00291
11764.5	1.00616	11764.6	1.00464
11764.8	1.00574	11764.9	1.00639
11765.2	1.00519	11765.3	0.99717
11765.5	1.00477	11765.6	1.00074
11765.9	1.00422	11766	1.00128
11766.2	1.00396	11766.3	1.00335
11766.6	1.00371	11766.7	1.00153
11766.9	1.00352	11767	0.99937
11767.3	1.00326	11767.4	0.99509
11767.6	1.00307	11767.7	0.99647
11768	1.00282	11768.1	0.99547
11768.3	1.00262	11768.4	0.99956
11768.7	1.00235	11768.8	0.99551
11769	1.00214	11769.1	0.99831
11769.4	1.00186	11769.5	0.99511
11769.7	1.00165	11769.8	0.99409
11770.1	1.00137	11770.2	0.99549
11770.4	1.00117	11770.5	0.99419
11770.8	1.00082	11770.9	0.9982
11771.1	1.00055	11771.2	0.99332
11771.5	1.00019	11771.6	0.99644
11771.8	0.99992	11771.9	0.99589
11772.2	0.99957	11772.3	0.9908
11772.5	0.9993	11772.6	0.98966
11772.9	0.99901	11773	0.99287
11773.2	0.99885	11773.3	0.99514
11773.6	0.99864	11773.7	0.99469
11773.9	0.99848	11774	0.99081
11774.3	0.99827	11774.4	0.99092
11774.6	0.99811	11774.7	0.99042
11775	0.9979	11775.1	0.98871
11775.3	0.99776	11775.4	0.99207
11775.7	0.99758	11775.8	0.99405
11776	0.99744	11776.1	0.98924
11776.4	0.99725	11776.5	0.98824
11776.7	0.99711	11776.8	0.99234
11777.1	0.99692	11777.2	0.98751
11777.4	0.99675	11777.5	0.98469
11777.8	0.99646	11777.9	0.98926
11778.1	0.99624	11778.2	0.98905
11778.5	0.99595	11778.6	0.98445
11778.8	0.99573	11778.9	0.9892
11779.2	0.99545	11779.3	0.98789
11779.5	0.99523	11779.6	0.98733
11779.9	0.99503	11780	0.98895
11780.2	0.99489	11780.3	0.98866
11780.6	0.9947	11780.7	0.98845
11780.9	0.99456	11781	0.98219
11781.3	0.99437	11781.4	0.98788
11781.6	0.99423	11781.7	0.98488
11782	0.99414	11782.1	0.98956
11782.3	0.99419	11782.4	0.98784
11782.7	0.99425	11782.8	0.9874
11783	0.9943	11783.1	0.98795
11783.4	0.99437	11783.5	0.98579
11783.7	0.99442	11783.8	0.98647
11784.1	0.99449	11784.2	0.98515
11784.4	0.99442	11784.5	0.98888
11784.8	0.99427	11784.9	0.98679
11785.1	0.99416	11785.2	0.9819
11785.5	0.99401	11785.6	0.98545
11785.8	0.9939	11785.9	0.98892
11786.2	0.99375	11786.3	0.98657
11786.5	0.99364	11786.6	0.98899
11786.9	0.99364	11787	0.98506
11787.2	0.99364	11787.3	0.98552
11787.6	0.99365	11787.7	0.98946
11787.9	0.99365	11788	0.9868
11788.3	0.99365	11788.4	0.98732
11788.6	0.99366	11788.7	0.98743
11789	0.9937	11789.1	0.98575
11789.3	0.99376	11789.4	0.98296
11789.7	0.99385	11789.8	0.9905
11790	0.99392	11790.1	0.99075
11790.4	0.994	11790.5	0.99173
11790.8	0.99409	11790.9	0.98787
11791.1	0.99416	11791.2	0.99085
11791.5	0.99428	11791.6	0.98803
11791.8	0.99438	11791.9	0.98491
11792.1	0.99448	11792.2	0.98666
11792.5	0.99462	11792.6	0.99086
11792.9	0.99475	11793	0.98788
11793.2	0.99485	11793.3	0.99035
11793.6	0.99497	11793.7	0.98953
11793.9	0.99498	11794	0.99086
11794.3	0.99499	11794.4	0.9891
11794.6	0.995	11794.7	0.98984
11795	0.99501	11795.1	0.99234
11795.3	0.99502	11795.4	0.9896
11795.7	0.99504	11795.8	0.99206
11796	0.99508	11796.1	0.99194
11796.4	0.99533	11796.5	0.98624
11796.7	0.99552	11796.8	0.98899
11797.1	0.99577	11797.2	0.99066
11797.4	0.99596	11797.5	0.98893
11797.8	0.99621	11797.9	0.98979
11798.1	0.9964	11798.2	0.98913
11798.5	0.99665	11798.6	0.99303
11798.8	0.99685	11798.9	0.99469
11799.2	0.9971	11799.3	0.99333
11799.5	0.9973	11799.6	0.99398
11799.9	0.99756	11800	0.99222
11800.2	0.99775	11800.3	0.99564
11800.6	0.99801	11800.7	0.99683
11800.9	0.99821	11801	0.99926
11801.3	0.9985	11801.4	0.9983
11801.6	0.99871	11801.7	0.99722
11802	0.99899	11802.1	0.99879
11802.4	0.99928	11802.5	0.99634
11802.7	0.99949	11802.8	0.99832
11803	0.9997	11803.1	0.99891
11803.4	0.99998	11803.5	0.9975
11803.8	1.00025	11803.9	1.00183
11804.1	1.00045	11804.2	0.99949
11804.5	1.00072	11804.6	1.00149
11804.8	1.00093	11804.9	0.99919
11805.2	1.0012	11805.3	1.00379
11805.5	1.0014	11805.6	1.00318
11805.9	1.00171	11806	1.00742
11806.2	1.00195	11806.3	1.00169
11806.6	1.00226	11806.7	1.00218
11806.9	1.00249	11807	1.00338
11807.3	1.00281	11807.4	1.00406
11807.6	1.00304	11807.7	1.00423
11808	1.00336	11808.1	1.01218
11808.3	1.00365	11808.4	1.00711
11808.7	1.00403	11808.8	1.00455
11809	1.00432	11809.1	1.00713
11809.4	1.00471	11809.5	1.01253
11809.7	1.005	11809.8	1.00673
11810.1	1.00538	11810.2	1.00682
11810.5	1.00574	11810.6	1.00574
11810.8	1.00582	11810.9	1.01244
11811.1	1.00591	11811.2	1.00862
11811.5	1.00602	11811.6	1.01026
11811.9	1.00613	11812	1.00908
11812.2	1.00621	11812.3	1.00656
11812.6	1.00632	11812.7	1.01181
11812.9	1.00641	11813	1.0082
11813.3	1.00676	11813.4	1.01294
11813.6	1.00702	11813.7	1.01036
11814	1.00738	11814.1	1.01156
11814.3	1.00765	11814.4	1.01065
11814.7	1.00801	11814.8	1.01149
11815	1.00828	11815.1	1.01306
11815.4	1.00862	11815.5	1.01529
11815.7	1.00853	11815.8	1.01391
11816.1	1.0084	11816.2	1.01721
11816.4	1.00831	11816.5	1.01114
11816.8	1.00818	11816.9	1.01683
11817.1	1.00809	11817.2	1.0116
11817.5	1.00796	11817.6	1.01278
11817.9	1.00785	11818	1.01484
11818.2	1.00796	11818.3	1.01699
11818.6	1.0081	11818.7	1.01735
11818.9	1.00821	11819	1.01583
11819.3	1.00836	11819.4	1.01396
11819.6	1.00847	11819.7	1.01612
11820	1.00862	11820.1	1.01571
11820.3	1.00873	11820.4	1.01272
11820.7	1.00868	11820.8	1.01444
11821	1.0086	11821.1	1.01824
11821.4	1.0085	11821.5	1.0127
11821.7	1.00843	11821.8	1.01486
11822.1	1.00833	11822.2	1.01545
11822.4	1.00826	11822.5	1.01811
11822.8	1.00816	11822.9	1.01277
11823.1	1.00808	11823.2	1.01404
11823.5	1.00798	11823.6	1.015
11823.9	1.00788	11824	1.01413
11824.2	1.0078	11824.3	1.01645
11824.6	1.0077	11824.7	1.01431
11824.9	1.00762	11825	1.01098
11825.3	1.00752	11825.4	1.01085
11825.6	1.00739	11825.7	1.00753
11826	1.00718	11826.1	1.00681
11826.3	1.00702	11826.4	1.00882
11826.7	1.0068	11826.8	1.00913
11827	1.00664	11827.1	1.00826
11827.4	1.00643	11827.5	1.00735
11827.7	1.00627	11827.8	1.0083
11828.1	1.00605	11828.2	1.01026
11828.5	1.00582	11828.6	1.0099
11828.8	1.00565	11828.9	1.00968
11829.2	1.00542	11829.3	1.00687
11829.5	1.00525	11829.6	1.00912
11829.9	1.00503	11830	1.00754
11830.2	1.00485	11830.3	1.00841
11830.6	1.00461	11830.7	1.00394
11830.9	1.00439	11831	1.00603
11831.3	1.0041	11831.4	1.00491
11831.6	1.00389	11831.7	1.00536
11832	1.0036	11832.1	1.00659
11832.3	1.00338	11832.4	1.00103
11832.7	1.00309	11832.8	1.00415
11833	1.00287	11833.1	1.00354
11833.4	1.0026	11833.5	1.00149
11833.8	1.00232	11833.9	1.00329
11834.1	1.00212	11834.2	1.00187
11834.5	1.00185	11834.6	1.00365
11834.8	1.00164	11834.9	1.00488
11835.2	1.00137	11835.3	0.99717
11835.5	1.00116	11835.6	0.99482
11835.9	1.00092	11836	0.99776
11836.2	1.00074	11836.3	1.00024
11836.6	1.0005	11836.7	0.99761
11836.9	1.00033	11837	0.99791
11837.3	1.00009	11837.4	0.99658
11837.6	0.99992	11837.7	1.00032
11838	0.99968	11838.1	0.99488
11838.4	0.99938	11838.5	0.99724
11838.7	0.99909	11838.8	0.99178
11839.1	0.9987	11839.2	0.99671
11839.4	0.99841	11839.5	0.99689
11839.8	0.99802	11839.9	0.99355
11840.1	0.99773	11840.2	0.99646
11840.5	0.99735	11840.6	0.99469
11840.8	0.99706	11840.9	0.99625
11841.2	0.99695	11841.3	0.99092
11841.5	0.99687	11841.6	0.99342
11841.9	0.99677	11842	0.99515
11842.2	0.9967	11842.3	0.99329
11842.6	0.9966	11842.7	0.99377
11843	0.9965	11843.1	0.99329
11843.3	0.99642	11843.4	0.99159
11843.7	0.99635	11843.8	0.99714
11844	0.99631	11844.1	0.99213
11844.4	0.99625	11844.5	0.99525
11844.7	0.9962	11844.8	0.99161
11845.1	0.99615	11845.2	0.98909
11845.4	0.9961	11845.5	0.99201
11845.8	0.99604	11845.9	0.98943
11846.1	0.99597	11846.2	0.99386
11846.5	0.99569	11846.6	0.9885
11846.9	0.99542	11847	0.99212
11847.2	0.99521	11847.3	0.9952
11847.6	0.99494	11847.7	0.99235
11847.9	0.99473	11848	0.99386
11848.3	0.99446	11848.4	0.99137
11848.6	0.99425	11848.7	0.99019
11849	0.99431	11849.1	0.99029
11849.3	0.99441	11849.4	0.98645
11849.7	0.99454	11849.8	0.99353
11850	0.99463	11850.1	0.99074
11850.4	0.99476	11850.5	0.99455
11850.8	0.99489	11850.9	0.99428
11851.1	0.99499	11851.2	0.99521
11851.5	0.99507	11851.6	0.9945
11851.8	0.99509	11851.9	0.99491
11852.2	0.99511	11852.3	0.9963
11852.5	0.99512	11852.6	0.99177
11852.9	0.99514	11853	0.99273
11853.2	0.99516	11853.3	0.98959
11853.6	0.99518	11853.7	0.99175
11854	0.99519	11854.1	0.99159
11854.3	0.99517	11854.4	0.99369
11854.7	0.99514	11854.8	0.99098
11855	0.99512	11855.1	0.99627
11855.4	0.9951	11855.5	0.99281
11855.7	0.99508	11855.8	0.99474
11856.1	0.99505	11856.2	0.99176
11856.4	0.99503	11856.5	0.99476
11856.8	0.99502	11856.9	0.99692
11857.1	0.99504	11857.2	0.99005
11857.5	0.99506	11857.6	0.99528
11857.9	0.99509	11858	0.9953
11858.2	0.99511	11858.3	0.99486
11858.6	0.99513	11858.7	0.9957
11858.9	0.99515	11859	0.9949
11859.3	0.99518	11859.4	0.99621
11859.6	0.99521	11859.7	0.99544
11860	0.99526	11860.1	0.99136
11860.4	0.99531	11860.5	0.99304
11860.7	0.99535	11860.8	0.99368
11861.1	0.9954	11861.2	0.99288
11861.4	0.99544	11861.5	0.99162
11861.8	0.99549	11861.9	0.99689
11862.1	0.99552	11862.2	0.99439
11862.5	0.99555	11862.6	0.99552
11862.8	0.99557	11862.9	0.99358
11863.2	0.99559	11863.3	0.99865
11863.5	0.99561	11863.6	0.99742
11863.9	0.99564	11864	0.99255
11864.3	0.99567	11864.4	0.9951
11864.6	0.99569	11864.7	0.98991
11865	0.99564	11865.1	0.99607
11865.3	0.99557	11865.4	0.99699
11865.7	0.99549	11865.8	0.99283
11866	0.99542	11866.1	0.98937
11866.4	0.99534	11866.5	0.99075
11866.8	0.99525	11866.9	0.99249
11867.1	0.99519	11867.2	0.99302
11867.5	0.99512	11867.6	0.99629
11867.8	0.99515	11867.9	0.99265
11868.2	0.9952	11868.3	0.99757
11868.5	0.99524	11868.6	0.99225
11868.9	0.99528	11869	0.99313
11869.2	0.99532	11869.3	0.98873
11869.6	0.99537	11869.7	0.99112
11870	0.99541	11870.1	0.99369
11870.3	0.99544	11870.4	0.99062
11870.7	0.99545	11870.8	0.99282
11871	0.99546	11871.1	0.9906
11871.4	0.99548	11871.5	0.98901
11871.7	0.99549	11871.8	0.99276
11872.1	0.9955	11872.2	0.99318
11872.5	0.99552	11872.6	0.9935
11872.8	0.99553	11872.9	0.98983
11873.2	0.99569	11873.3	0.99137
11873.5	0.99586	11873.6	0.99541
11873.9	0.99609	11874	0.99255
11874.2	0.99626	11874.3	0.99162
11874.6	0.99649	11874.7	0.99109
11874.9	0.99666	11875	0.99445
11875.3	0.99689	11875.4	0.99436
11875.6	0.99706	11875.7	0.99249
11876	0.99716	11876.1	0.9964
11876.4	0.99722	11876.5	0.99494
11876.7	0.99726	11876.8	0.99304
11877.1	0.99733	11877.2	0.99654
11877.4	0.99737	11877.5	0.99852
11877.8	0.99743	11877.9	0.99446
11878.1	0.99748	11878.2	0.99669
11878.5	0.99755	11878.6	0.99887
11878.9	0.99771	11879	0.99577
11879.2	0.99783	11879.3	0.99631
11879.6	0.99799	11879.7	0.99652
11879.9	0.9981	11880	0.99969
11880.3	0.99826	11880.4	0.99742
11880.6	0.99838	11880.7	0.99625
11881	0.99853	11881.1	0.99924
11881.4	0.99873	11881.5	0.99826
11881.7	0.9989	11881.8	0.997
11882.1	0.99914	11882.2	1.00139
11882.4	0.99931	11882.5	0.99844
11882.8	0.99955	11882.9	0.99889
11883.1	0.99972	11883.2	0.9971
11883.5	0.99996	11883.6	1.00153
11883.9	1.0002	11884	1.00083
11884.2	1.00033	11884.3	0.99896
11884.6	1.00049	11884.7	1.00132
11884.9	1.00061	11885	1.00163
11885.3	1.00076	11885.4	0.99661
11885.6	1.00088	11885.7	1.00331
11886	1.00104	11886.1	1.00104
11886.4	1.00119	11886.5	1.00438
11886.7	1.00131	11886.8	0.99966
11887.1	1.00157	11887.2	1.00286
11887.4	1.0018	11887.5	0.99713
11887.8	1.0021	11887.9	0.99969
11888.1	1.00233	11888.2	1.00267
11888.5	1.00264	11888.6	1.00659
11888.9	1.00294	11889	1.00606
11889.2	1.00317	11889.3	1.00053
11889.6	1.00347	11889.7	1.00113
11889.9	1.00356	11890	1.00407
11890.3	1.00364	11890.4	1.00555
11890.6	1.0037	11890.7	1.0047
11891	1.00378	11891.1	1.00482
11891.4	1.00387	11891.5	1.0016
11891.7	1.00393	11891.8	1.0058
11892.1	1.00401	11892.2	1.00703
11892.4	1.00408	11892.5	1.00706
11892.8	1.00413	11892.9	1.00498
11893.1	1.00417	11893.2	1.00818
11893.5	1.00422	11893.6	1.01044
11893.9	1.00427	11894	1.00883
11894.2	1.00431	11894.3	1.00709
11894.6	1.00436	11894.7	1.01091
11894.9	1.00439	11895	1.01028
11895.3	1.00444	11895.4	1.00656
11895.6	1.00451	11895.7	1.00687
11896	1.00461	11896.1	1.00742
11896.4	1.0047	11896.5	1.00932
11896.7	1.00478	11896.8	1.01168
11897.1	1.00487	11897.2	1.00936
11897.4	1.00494	11897.5	1.01085
11897.8	1.00504	11897.9	1.00582
11898.1	1.00511	11898.2	1.00943
11898.5	1.00514	11898.6	1.01393
11898.9	1.00517	11899	1.00802
11899.2	1.00518	11899.3	1.01489
11899.6	1.00521	11899.7	1.007
11899.9	1.00522	11900	1.01184
11900.3	1.00525	11900.4	1.01302
11900.6	1.00527	11900.7	1.00959
11901	1.00529	11901.1	1.00986
11901.4	1.00529	11901.5	1.00861
11901.7	1.00528	11901.8	1.00792
11902.1	1.00528	11902.2	1.01093
11902.4	1.00527	11902.5	1.0078
11902.8	1.00527	11902.9	1.01128
11903.2	1.00527	11903.3	1.00504
11903.5	1.00526	11903.6	1.01042
11903.9	1.00526	11904	1.01126
11904.2	1.00511	11904.3	1.01044
11904.6	1.00491	11904.7	1.00821
11905	1.00471	11905.1	1.00745
11905.3	1.00456	11905.4	1.00845
11905.7	1.00436	11905.8	1.00835
11906	1.00421	11906.1	1.00594
11906.4	1.00401	11906.5	1.00788
11906.7	1.00386	11906.8	1.00572
11907.1	1.00387	11907.2	1.00529
11907.5	1.00396	11907.6	1.00847
11907.8	1.00402	11907.9	1.00193
11908.2	1.0041	11908.3	1.00297
11908.5	1.00416	11908.6	1.00275
11908.9	1.00424	11909	1.00528
11909.2	1.0043	11909.3	1.007
11909.6	1.00438	11909.7	1.00212
11910	1.00415	11910.1	1.00667
11910.3	1.00391	11910.4	1.00561
11910.7	1.0036	11910.8	1.00512
11911	1.00336	11911.1	1.00336
11911.4	1.00304	11911.5	1.00098
11911.8	1.00273	11911.9	1.00355
11912.1	1.00249	11912.2	1.00275
11912.5	1.00218	11912.6	1.00039
11912.8	1.00206	11912.9	0.99936
11913.2	1.00197	11913.3	1.00538
11913.5	1.00191	11913.6	1.00042
11913.9	1.00183	11914	0.9977
11914.3	1.00174	11914.4	0.99914
11914.6	1.00168	11914.7	0.99809
11915	1.0016	11915.1	1.00097
11915.3	1.00154	11915.4	0.99934
11915.7	1.00135	11915.8	0.99499
11916.1	1.00103	11916.2	0.99495
11916.4	1.00079	11916.5	0.99843
11916.8	1.00047	11916.9	0.99633
11917.1	1.00023	11917.2	0.99537
11917.5	0.99991	11917.6	0.99576
11917.9	0.99959	11918	1.00066
11918.2	0.99935	11918.3	1.0025
11918.6	0.9991	11918.7	0.9972
11918.9	0.99902	11919	0.99442
11919.3	0.99892	11919.4	1.00137
11919.6	0.99884	11919.7	0.99326
11920	0.99873	11920.1	0.99747
11920.4	0.99863	11920.5	0.99494
11920.7	0.99855	11920.8	0.99421
11921.1	0.99844	11921.2	0.99803
11921.4	0.99837	11921.5	0.99455
11921.8	0.99831	11921.9	0.99623
11922.2	0.99825	11922.3	0.99625
11922.5	0.99821	11922.6	0.99331
11922.9	0.99816	11923	0.99607
11923.2	0.99812	11923.3	0.99794
11923.6	0.99806	11923.7	0.99621
11924	0.998	11924.1	0.9981
11924.3	0.99796	11924.4	1.0008
11924.7	0.99788	11924.8	0.99553
11925	0.99782	11925.1	0.99873
11925.4	0.99773	11925.5	0.9979
11925.8	0.99764	11925.9	0.99696
11926.1	0.99758	11926.2	0.9952
11926.5	0.99749	11926.6	0.9919
11926.8	0.99742	11926.9	0.99379
11927.2	0.99734	11927.3	0.99825
11927.5	0.99733	11927.6	0.99674
11927.9	0.99739	11928	0.99094
11928.3	0.99746	11928.4	0.99334
11928.6	0.9975	11928.7	0.9943
11929	0.99757	11929.1	0.99322
11929.4	0.99763	11929.5	0.99573
11929.7	0.99768	11929.8	0.9983
11930.1	0.99774	11930.2	0.9941
11930.4	0.99777	11930.5	0.99695
11930.8	0.99768	11930.9	0.99489
11931.1	0.99761	11931.2	0.99635
11931.5	0.99752	11931.6	0.99708
11931.9	0.99743	11932	0.99817
11932.2	0.99736	11932.3	0.99575
11932.6	0.99727	11932.7	0.99306
11933	0.99718	11933.1	0.99527
11933.3	0.99712	11933.4	0.99479
11933.7	0.99701	11933.8	0.99516
11934	0.99694	11934.1	0.99295
11934.4	0.99684	11934.5	0.99576
11934.8	0.99673	11934.9	0.99868
11935.1	0.99666	11935.2	1.00104
11935.5	0.99656	11935.6	0.99468
11935.8	0.99648	11935.9	0.99248
11936.2	0.99638	11936.3	0.99946
11936.5	0.99637	11936.6	0.99928
11936.9	0.99644	11937	0.99197
11937.3	0.99652	11937.4	0.99674
11937.6	0.99658	11937.7	0.99537
11938	0.99665	11938.1	0.99839
11938.4	0.99673	11938.5	0.99219
11938.7	0.99678	11938.8	0.9928
11939.1	0.99686	11939.2	0.99801
11939.4	0.99691	11939.5	0.99647
11939.8	0.99696	11939.9	0.99312
11940.1	0.997	11940.2	1.00265
11940.5	0.99706	11940.6	0.99701
11940.9	0.99711	11941	0.99789
11941.2	0.99715	11941.3	0.99677
11941.6	0.9972	11941.7	0.99749
11942	0.99725	11942.1	0.99799
11942.3	0.99729	11942.4	1.00097
11942.7	0.99723	11942.8	0.99499
11943	0.99714	11943.1	0.99592
11943.4	0.99703	11943.5	0.99883
11943.8	0.99692	11943.9	0.99791
11944.1	0.99683	11944.2	0.99857
11944.5	0.99672	11944.6	0.99921
11944.8	0.99664	11944.9	0.99629
11945.2	0.99652	11945.3	0.99824
11945.6	0.99652	11945.7	0.99933
11945.9	0.99667	11946	0.99745
11946.3	0.99686	11946.4	0.99963
11946.6	0.99701	11946.7	0.99889
11947	0.99721	11947.1	0.99872
11947.4	0.9974	11947.5	1.00309
11947.7	0.99755	11947.8	0.99731
11948.1	0.99774	11948.2	0.99344
11948.4	0.99789	11948.5	0.99628
11948.8	0.99795	11948.9	0.99667
11949.2	0.99797	11949.3	1.00036
11949.5	0.99798	11949.6	0.99731
11949.9	0.99799	11950	0.99721
11950.2	0.998	11950.3	0.9976
11950.6	0.99802	11950.7	1.00106
11951	0.99803	11951.1	0.99619
11951.3	0.99804	11951.4	1.00014
11951.7	0.998	11951.8	0.9934
11952	0.99788	11952.1	0.99526
11952.4	0.99771	11952.5	0.99703
11952.8	0.99755	11952.9	0.99589
11953.1	0.99743	11953.2	0.99782
11953.5	0.99726	11953.6	0.99847
11953.9	0.99709	11954	0.99875
11954.2	0.99697	11954.3	0.99751
11954.6	0.99681	11954.7	0.99892
11954.9	0.9968	11955	0.9985
11955.3	0.99684	11955.4	0.99388
11955.7	0.99688	11955.8	0.9966
11956	0.9969	11956.1	0.99937
11956.4	0.99694	11956.5	1.00131
11956.8	0.99698	11956.9	0.9981
11957.1	0.99701	11957.2	0.99981
11957.5	0.99705	11957.6	0.99618
11957.8	0.99708	11957.9	0.9984
11958.2	0.99712	11958.3	0.99466
11958.5	0.99716	11958.6	0.99486
11958.9	0.9972	11959	0.99853
11959.3	0.99724	11959.4	0.9935
11959.6	0.99728	11959.7	0.99111
11960	0.99732	11960.1	0.99902
11960.4	0.99736	11960.5	1.00015
11960.7	0.9974	11960.8	0.99444
11961.1	0.99749	11961.2	0.99908
11961.4	0.99759	11961.5	0.99795
11961.8	0.99772	11961.9	0.99618
11962.2	0.99785	11962.3	1.00114
11962.5	0.99795	11962.6	0.99906
11962.9	0.99808	11963	0.99597
11963.2	0.99818	11963.3	0.99653
11963.6	0.99831	11963.7	0.99832
11964	0.99844	11964.1	0.99906
11964.3	0.99847	11964.4	0.99583
11964.7	0.99851	11964.8	0.99916
11965.1	0.99855	11965.2	1.00137
11965.4	0.99858	11965.5	0.9939
11965.8	0.99862	11965.9	0.99987
11966.1	0.99865	11966.2	0.99729
11966.5	0.99868	11966.6	0.99867
11966.9	0.99872	11967	1.0018
11967.2	0.99875	11967.3	0.99956
11967.6	0.99879	11967.7	1.00021
11968	0.99883	11968.1	1.00294
11968.3	0.99885	11968.4	1.00239
11968.7	0.99889	11968.8	1.00396
11969	0.99892	11969.1	1.00238
11969.4	0.99896	11969.5	1.00067
11969.8	0.999	11969.9	1.00314
11970.1	0.99902	11970.2	1.00205
11970.5	0.9991	11970.6	1.00536
11970.9	0.9992	11971	1.00156
11971.2	0.99927	11971.3	1.00249
11971.6	0.99938	11971.7	1.00245
11971.9	0.99945	11972	0.99885
11972.3	0.99955	11972.4	0.99993
11972.7	0.99965	11972.8	1.00655
11973	0.99973	11973.1	1.00267
11973.4	0.99983	11973.5	1.00243
11973.8	0.99992	11973.9	1.00478
11974.1	0.99998	11974.2	0.99993
11974.5	1.00006	11974.6	1.00631
11974.8	1.00012	11974.9	1.00282
11975.2	1.00021	11975.3	0.99735
11975.6	1.00029	11975.7	1.00336
11975.9	1.00035	11976	1.00512
11976.3	1.00043	11976.4	1.00418
11976.6	1.0005	11976.7	1.00393
11977	1.00058	11977.1	1.00996
11977.4	1.00066	11977.5	1.0025
11977.7	1.00072	11977.8	1.00368
11978.1	1.0008	11978.2	1.00529
11978.5	1.00088	11978.6	1.00635
11978.8	1.00094	11978.9	1.00176
11979.2	1.00102	11979.3	1.00259
11979.5	1.00108	11979.6	1.00404
11979.9	1.00116	11980	1.00816
11980.3	1.00125	11980.4	1.00524
11980.6	1.00131	11980.7	1.00625
11981	1.0014	11981.1	1.00238
11981.4	1.00148	11981.5	1.00657
11981.7	1.00154	11981.8	1.00103
11982.1	1.00163	11982.2	1.0099
11982.5	1.00171	11982.6	1.0032
11982.8	1.00178	11982.9	1.00726
11983.2	1.00187	11983.3	1.00319
11983.5	1.00195	11983.6	1.00602
11983.9	1.00205	11984	1.00605
11984.3	1.00215	11984.4	1.00149
11984.6	1.00223	11984.7	1.00569
11985	1.00233	11985.1	1.00315
11985.4	1.00243	11985.5	1.0084
11985.7	1.00251	11985.8	1.008
11986.1	1.00261	11986.2	1.00322
11986.5	1.00262	11986.6	1.00917
11986.8	1.00261	11986.9	1.00882
11987.2	1.0026	11987.3	1.0079
11987.5	1.00259	11987.6	1.00499
11987.9	1.00258	11988	1.00639
11988.3	1.00256	11988.4	1.00677
11988.6	1.00255	11988.7	1.00919
11989	1.00254	11989.1	1.00189
11989.4	1.00253	11989.5	1.00582
11989.7	1.00254	11989.8	1.00637
11990.1	1.00255	11990.2	1.00787
11990.4	1.00256	11990.5	1.00649
11990.8	1.00257	11990.9	1.00576
11991.2	1.00258	11991.3	1.0069
11991.5	1.00259	11991.6	1.00535
11991.9	1.0026	11992	1.00674
11992.3	1.00262	11992.4	1.00506
11992.6	1.00262	11992.7	1.00701
11993	1.00268	11993.1	1.0082
11993.4	1.00274	11993.5	1.00541
11993.7	1.00278	11993.8	1.00865
11994.1	1.00284	11994.2	1.00787
11994.4	1.00288	11994.5	1.01002
11994.8	1.00294	11994.9	1.0084
11995.2	1.003	11995.3	1.00437
11995.5	1.00304	11995.6	1.01052
11995.9	1.00309	11996	1.00472
11996.3	1.00296	11996.4	1.00756
11996.6	1.00286	11996.7	1.00565
11997	1.00273	11997.1	1.01112
11997.4	1.0026	11997.5	1.00966
11997.7	1.0025	11997.8	1.00722
11998.1	1.00238	11998.2	1.00477
11998.4	1.00228	11998.5	1.00422
11998.8	1.00215	11998.9	1.0049
11999.2	1.00204	11999.3	1.0048
11999.5	1.00202	11999.6	1.0056
11999.9	1.00201	12000	1.00661
12000.3	1.00199	12000.4	1.00814
12000.6	1.00197	12000.7	1.00727
12001	1.00195	12001.1	1.00793
12001.4	1.00194	12001.5	1.00642
12001.7	1.00192	12001.8	1.00574
12002.1	1.0019	12002.2	1.00868
12002.5	1.00187	12002.6	1.00817
12002.8	1.00181	12002.9	1.0099
12003.2	1.00172	12003.3	1.00609
12003.5	1.00166	12003.6	1.00151
12003.9	1.00158	12004	1.00892
12004.3	1.0015	12004.4	1.00435
12004.6	1.00143	12004.7	1.00483
12005	1.00135	12005.1	1.0049
12005.4	1.00127	12005.5	1.0079
12005.7	1.0012	12005.8	1.00217
12006.1	1.00107	12006.2	1.00492
12006.5	1.00093	12006.6	1.00176
12006.8	1.00083	12006.9	1.00084
12007.2	1.0007	12007.3	1.00514
12007.5	1.00059	12007.6	1.00407
12007.9	1.00046	12008	0.99902
12008.3	1.00032	12008.4	1.00242
12008.6	1.00022	12008.7	1.00137
12009	1.00009	12009.1	1.00134
12009.4	0.99997	12009.5	1.00112
12009.7	0.99989	12009.8	1.00498
12010.1	0.99977	12010.2	1.00165
12010.5	0.99965	12010.6	1.00008
12010.8	0.99957	12010.9	1.00121
12011.2	0.99945	12011.3	0.99708
12011.6	0.99933	12011.7	0.99961
12011.9	0.99925	12012	1.00067
12012.3	0.99913	12012.4	1.00155
12012.6	0.99906	12012.7	0.99881
12013	0.99895	12013.1	1.0013
12013.4	0.99885	12013.5	1.00093
12013.7	0.99878	12013.8	1.00043
12014.1	0.99867	12014.2	0.99399
12014.5	0.99857	12014.6	1.00055
12014.8	0.9985	12014.9	1.00088
12015.2	0.99839	12015.3	0.99513
12015.6	0.99829	12015.7	0.99934
12015.9	0.99826	12016	0.99649
12016.3	0.99823	12016.4	0.99609
12016.7	0.99819	12016.8	0.99665
12017	0.99816	12017.1	0.99942
12017.4	0.99812	12017.5	0.9971
12017.8	0.99808	12017.9	1.00062
12018.1	0.99805	12018.2	1.00205
12018.5	0.99802	12018.6	1.001
12018.9	0.99798	12019	0.99651
12019.2	0.99792	12019.3	0.99609
12019.6	0.99783	12019.7	0.99318
12020	0.99775	12020.1	0.99469
12020.3	0.99769	12020.4	0.99336
12020.7	0.99761	12020.8	0.99576
12021	0.99754	12021.1	0.99564
12021.4	0.99746	12021.5	0.99692
12021.8	0.99738	12021.9	0.99628
12022.1	0.99731	12022.2	0.99168
12022.5	0.99728	12022.6	0.9919
12022.9	0.99729	12023	0.99363
12023.2	0.99729	12023.3	0.99451
12023.6	0.99729	12023.7	0.99562
12024	0.99729	12024.1	0.99464
12024.3	0.99729	12024.4	0.99642
12024.7	0.9973	12024.8	0.99311
12025.1	0.9973	12025.2	0.99502
12025.4	0.9973	12025.5	0.99334
12025.8	0.99727	12025.9	0.99596
12026.2	0.99718	12026.3	0.99611
12026.5	0.99712	12026.6	0.99788
12026.9	0.99704	12027	0.99594
12027.3	0.99696	12027.4	0.9886
12027.6	0.9969	12027.7	0.99237
12028	0.99682	12028.1	0.99729
12028.4	0.99674	12028.5	0.99027
12028.7	0.99668	12028.8	0.99549
12029.1	0.99662	12029.2	0.99458
12029.5	0.99659	12029.6	0.99174
12029.8	0.99657	12029.9	0.99325
12030.2	0.99655	12030.3	0.99479
12030.5	0.99653	12030.6	0.99343
12030.9	0.9965	12031	0.98886
12031.3	0.99648	12031.4	0.99317
12031.6	0.99646	12031.7	0.99195
12032	0.99643	12032.1	0.9912
12032.4	0.99642	12032.5	0.99317
12032.7	0.99647	12032.8	0.99389
12033.1	0.99655	12033.2	0.99387
12033.5	0.99663	12033.6	0.98816
12033.8	0.99668	12033.9	0.99791
12034.2	0.99676	12034.3	0.9935
12034.6	0.99684	12034.7	0.99585
12034.9	0.99689	12035	0.99965
12035.3	0.99697	12035.4	0.99657
12035.7	0.99704	12035.8	0.99832
12036	0.99706	12036.1	0.9947
12036.4	0.99708	12036.5	0.99616
12036.8	0.99709	12036.9	0.99584
12037.1	0.99711	12037.2	0.99758
12037.5	0.99712	12037.6	0.99787
12037.9	0.99714	12038	0.99623
12038.2	0.99715	12038.3	0.99449
12038.6	0.99717	12038.7	0.99861
12039	0.99718	12039.1	0.99803
12039.3	0.9972	12039.4	0.99779
12039.7	0.99724	12039.8	0.99482
12040.1	0.99729	12040.2	1.00453
12040.4	0.99732	12040.5	0.99866
12040.8	0.99736	12040.9	0.99287
12041.2	0.9974	12041.3	0.9951
12041.5	0.99743	12041.6	0.99834
12041.9	0.99747	12042	1.00237
12042.3	0.99751	12042.4	0.99748
12042.6	0.99755	12042.7	0.99591
12043	0.99764	12043.1	0.99389
12043.4	0.99773	12043.5	0.99331
12043.7	0.9978	12043.8	1.00192
12044.1	0.99789	12044.2	0.99845
12044.5	0.99798	12044.6	0.99455
12044.8	0.99805	12044.9	1.00045
12045.2	0.99815	12045.3	1.00281
12045.6	0.99824	12045.7	0.99795
12045.9	0.99831	12046	0.99909
12046.3	0.99844	12046.4	1.00289
12046.7	0.99859	12046.8	1.00043
12047	0.9987	12047.1	1.00255
12047.4	0.99885	12047.5	1.00387
12047.8	0.99899	12047.9	1.00434
12048.1	0.9991	12048.2	1.00629
12048.5	0.99925	12048.6	1.00045
12048.9	0.9994	12049	0.99811
12049.2	0.99951	12049.3	1.00026
12049.6	0.99956	12049.7	1.00061
12050	0.99949	12050.1	1.00078
12050.3	0.99944	12050.4	1.00256
12050.7	0.99937	12050.8	1.00269
12051.1	0.9993	12051.2	0.99959
12051.4	0.99925	12051.5	1.00116
12051.8	0.99919	12051.9	0.99733
12052.2	0.99912	12052.3	0.998
12052.5	0.99907	12052.6	1.00196
12052.9	0.99901	12053	0.9991
12053.3	0.9991	12053.4	0.99871
12053.6	0.99917	12053.7	1.0056
12054	0.99925	12054.1	0.99419
12054.4	0.99934	12054.5	1.003
12054.7	0.99941	12054.8	1.00351
12055.1	0.9995	12055.2	1.00151
12055.5	0.99958	12055.6	1.0044
[truncated: 289 more rows]

## Sheet: b
Energy	Normalized Absorption	Energy	Normalized Absorption
eV		eV
	Pt/Ketjenblack		Pt/Ketjenblack/Ionomer
11363.9	0.00098318	11364.5	0.01236
11364.2	0.000971738	11364.8	0.01221
11364.5	0.000960297	11365.1	0.01247
11364.9	0.000945042	11365.5	0.01205
11365.2	0.0009336	11365.8	0.01195
11365.5	0.000922159	11366.1	0.0123
11365.9	0.000906904	11366.5	0.01184
11366.2	0.000895463	11366.8	0.01178
11366.5	0.000884021	11367.1	0.01186
11366.8	0.00087258	11367.4	0.01189
11367.1	0.000861139	11367.7	0.01168
11367.5	0.000846776	11368.1	0.01166
11367.8	0.000836005	11368.4	0.01173
11368.1	0.000825235	11368.7	0.01122
11368.5	0.000810874	11369.1	0.01158
11368.8	0.000800104	11369.4	0.01143
11369.1	0.000789333	11369.7	0.01108
11369.4	0.000778563	11370	0.01163
11369.8	0.000764202	11370.4	0.01151
11370.1	0.000753432	11370.7	0.01065
11370.4	0.000742661	11371	0.01128
11370.7	0.000731891	11371.3	0.01113
11371.1	0.00071753	11371.7	0.01099
11371.4	0.00070676	11372	0.0111
11371.7	0.000695989	11372.3	0.01151
11372.1	0.000681629	11372.7	0.01088
11372.4	0.000668754	11373	0.01101
11372.7	0.00065588	11373.3	0.01072
11373	0.000643005	11373.6	0.0108
11373.3	0.000630131	11373.9	0.01084
11373.7	0.000612965	11374.3	0.01044
11374	0.000600091	11374.6	0.01062
11374.3	0.000587216	11374.9	0.01054
11374.7	0.000570051	11375.3	0.01057
11375	0.000557176	11375.6	0.01056
11375.3	0.000544302	11375.9	0.01034
11375.6	0.000531427	11376.2	0.01083
11376	0.000514261	11376.6	0.01034
11376.3	0.000501387	11376.9	0.01024
11376.6	0.000488513	11377.2	0.01041
11376.9	0.000475638	11377.5	0.01059
11377.3	0.000463186	11377.9	0.01023
11377.6	0.000457417	11378.2	0.01018
11377.9	0.000451649	11378.5	0.01001
11378.2	0.00044588	11378.8	0.01001
11378.6	0.000438189	11379.2	0.01009
11378.9	0.00043242	11379.5	0.00988
11379.2	0.000426652	11379.8	0.0103
11379.6	0.00041896	11380.2	0.00969
11379.9	0.000413192	11380.5	0.0097
11380.2	0.000407423	11380.8	0.00977
11380.5	0.000401655	11381.1	0.00939
11380.9	0.000393963	11381.5	0.00958
11381.2	0.000388195	11381.8	0.00967
11381.5	0.000382426	11382.1	0.00907
11381.9	0.000374735	11382.5	0.00969
11382.2	0.000367287	11382.8	0.00946
11382.5	0.000356378	11383.1	0.00872
11382.8	0.000345469	11383.4	0.00951
11383.2	0.000330923	11383.8	0.0094
11383.5	0.000320014	11384.1	0.00897
11383.8	0.000309104	11384.4	0.00917
11384.1	0.000298195	11384.7	0.00904
11384.5	0.000283649	11385.1	0.00868
11384.8	0.00027274	11385.4	0.00909
11385.1	0.000261831	11385.7	0.00872
11385.4	0.000250922	11386	0.00897
11385.8	0.000236376	11386.4	0.00846
11386.1	0.000225467	11386.7	0.00837
11386.4	0.000214557	11387	0.00853
11386.7	0.000203648	11387.3	0.00831
11387.1	0.000189108	11387.7	0.00838
11387.4	0.000178702	11388	0.00832
11387.7	0.000168297	11388.3	0.00861
11388.1	0.000154423	11388.7	0.0084
11388.4	0.000144017	11389	0.00867
11388.7	0.000133612	11389.3	0.00866
11389.1	0.000119738	11389.7	0.00785
11389.4	0.000109332	11390	0.00787
11389.7	9.89265e-05	11390.3	0.00774
11390	8.8521e-05	11390.6	0.00796
11390.3	7.81155e-05	11390.9	0.00773
11390.7	6.42415e-05	11391.3	0.0082
11391	5.3836e-05	11391.6	0.00805
11391.3	4.34305e-05	11391.9	0.008
11391.7	2.95565e-05	11392.3	0.00798
11392	1.9151e-05	11392.6	0.00784
11392.3	1.25347e-05	11392.9	0.00743
11392.6	7.75686e-06	11393.2	0.00762
11393	1.38636e-06	11393.6	0.00779
11393.3	-3.39152e-06	11393.9	0.00771
11393.6	-8.1694e-06	11394.2	0.00729
11394	-1.45399e-05	11394.6	0.00719
11394.3	-1.93178e-05	11394.9	0.00728
11394.6	-2.40957e-05	11395.2	0.00775
11394.9	-2.88735e-05	11395.5	0.00757
11395.3	-3.5244e-05	11395.9	0.00742
11395.6	-4.00219e-05	11396.2	0.00717
11395.9	-4.47998e-05	11396.5	0.00745
11396.2	-4.95777e-05	11396.8	0.00724
11396.6	-5.59482e-05	11397.2	0.00722
11396.9	-6.07261e-05	11397.5	0.00658
11397.2	-6.86862e-05	11397.8	0.00699
11397.6	-8.76596e-05	11398.2	0.007
11397.9	-0.00010189	11398.5	0.00669
11398.2	-0.00011612	11398.8	0.00656
11398.6	-0.000135093	11399.2	0.00646
11398.9	-0.000149323	11399.5	0.00608
11399.2	-0.000163553	11399.8	0.00638
11399.5	-0.000177783	11400.1	0.00605
11399.9	-0.000196757	11400.5	0.00658
11400.2	-0.000210987	11400.8	0.00637
11400.5	-0.000225217	11401.1	0.00605
11400.8	-0.000239447	11401.4	0.00633
11401.2	-0.00025842	11401.8	0.00588
11401.5	-0.00027265	11402.1	0.0064
11401.8	-0.00028688	11402.4	0.00599
11402.2	-0.000304763	11402.8	0.00621
11402.5	-0.000315653	11403.1	0.00602
11402.8	-0.000326542	11403.4	0.00578
11403.1	-0.000337432	11403.7	0.00599
11403.5	-0.000351952	11404.1	0.00597
11403.8	-0.000362842	11404.4	0.00601
11404.1	-0.000373731	11404.7	0.00587
11404.5	-0.000388251	11405.1	0.00569
11404.8	-0.000399141	11405.4	0.0059
11405.1	-0.000410031	11405.7	0.00569
11405.4	-0.000420921	11406	0.00493
11405.8	-0.00043544	11406.4	0.00526
11406.1	-0.00044633	11406.7	0.00559
11406.4	-0.00045722	11407	0.00535
11406.7	-0.00046811	11407.3	0.00508
11407.1	-0.00048263	11407.7	0.0055
11407.4	-0.000484214	11408	0.00502
11407.7	-0.000485767	11408.3	0.00483
11408.1	-0.000487839	11408.7	0.00488
11408.4	-0.000489392	11409	0.00544
11408.7	-0.000490946	11409.3	0.00477
11409.1	-0.000493017	11409.7	0.00547
11409.4	-0.00049457	11410	0.00471
11409.7	-0.000496124	11410.3	0.00462
11410	-0.000497677	11410.6	0.00516
11410.4	-0.000499748	11411	0.00476
11410.7	-0.000501302	11411.3	0.00442
11411	-0.000502855	11411.6	0.00483
11411.3	-0.000504408	11411.9	0.00485
11411.7	-0.00050648	11412.3	0.00459
11412	-0.000508033	11412.6	0.00419
11412.3	-0.000509279	11412.9	0.00415
11412.7	-0.000510732	11413.3	0.00433
11413	-0.000511822	11413.6	0.00386
11413.3	-0.000512911	11413.9	0.00426
11413.6	-0.000514001	11414.2	0.00386
11414	-0.000515454	11414.6	0.00402
11414.3	-0.000516544	11414.9	0.0041
11414.6	-0.000517633	11415.2	0.00437
11415	-0.000519086	11415.6	0.00395
11415.3	-0.000520176	11415.9	0.0039
11415.6	-0.000521266	11416.2	0.00429
11416	-0.000522719	11416.6	0.00386
11416.3	-0.000523808	11416.9	0.00425
11416.6	-0.000524898	11417.2	0.00348
11416.9	-0.000525988	11417.5	0.0035
11417.3	-0.000532803	11417.9	0.00318
11417.6	-0.000541896	11418.2	0.00371
11417.9	-0.00055099	11418.5	0.00343
11418.3	-0.000563114	11418.9	0.00334
11418.6	-0.000572207	11419.2	0.00325
11418.9	-0.0005813	11419.5	0.00326
11419.2	-0.000590394	11419.8	0.00287
11419.6	-0.000602518	11420.2	0.00317
11419.9	-0.000611611	11420.5	0.00328
11420.2	-0.000620705	11420.8	0.00288
11420.6	-0.000632829	11421.2	0.00336
11420.9	-0.000641922	11421.5	0.00325
11421.2	-0.000651015	11421.8	0.00301
11421.6	-0.00066314	11422.2	0.00283
11421.9	-0.000672233	11422.5	0.00229
11422.2	-0.00067858	11422.8	0.00255
11422.5	-0.000679435	11423.1	0.00251
11422.9	-0.000680576	11423.5	0.00252
11423.2	-0.000681431	11423.8	0.00255
11423.5	-0.000682286	11424.1	0.0023
11423.9	-0.000683426	11424.5	0.00225
11424.2	-0.000684281	11424.8	0.00214
11424.5	-0.000685136	11425.1	0.00227
11424.8	-0.000685991	11425.4	0.00226
11425.2	-0.000687132	11425.8	0.0022
11425.5	-0.000687987	11426.1	0.00215
11425.8	-0.000688842	11426.4	0.00184
11426.2	-0.000689982	11426.8	0.00214
11426.5	-0.000690837	11427.1	0.00224
11426.8	-0.000691692	11427.4	0.00226
11427.1	-0.000692548	11427.7	0.00203
11427.5	-0.000699335	11428.1	0.00197
11427.8	-0.000704448	11428.4	0.00216
11428.1	-0.00070956	11428.7	0.00176
11428.5	-0.000716376	11429.1	0.0019
11428.8	-0.000721488	11429.4	0.0015
11429.1	-0.000726601	11429.7	0.0016
11429.5	-0.000733417	11430.1	0.00125
11429.8	-0.000738529	11430.4	0.00136
11430.1	-0.000743641	11430.7	0.000973423
11430.5	-0.000750458	11431.1	0.00177
11430.8	-0.00075557	11431.4	0.00156
11431.1	-0.000760682	11431.7	0.00149
11431.4	-0.000765795	11432	0.00159
11431.8	-0.000772611	11432.4	0.00124
11432.1	-0.000777723	11432.7	0.00115
11432.4	-0.000772441	11433	0.00109
11432.8	-0.000765306	11433.4	0.00119
11433.1	-0.000759954	11433.7	0.00072013
11433.4	-0.000754603	11434	0.000855742
11433.7	-0.000749251	11434.3	0.00092189
11434.1	-0.000742116	11434.7	0.0011
11434.4	-0.000736764	11435	0.000772028
11434.7	-0.000731413	11435.3	0.00103
11435.1	-0.000724277	11435.7	0.000668047
11435.4	-0.000718926	11436	0.000690633
11435.7	-0.000713574	11436.3	0.000838892
11436.1	-0.000706439	11436.7	0.000657183
11436.4	-0.000701087	11437	0.00075218
11436.7	-0.000695736	11437.3	0.000278779
11437.1	-0.0006886	11437.7	0.00058576
11437.4	-0.000689376	11438	0.000424433
11437.7	-0.000690193	11438.3	0.000337126
11438	-0.00069101	11438.6	0.000275553
11438.4	-0.000692099	11439	0.000615411
11438.7	-0.000692915	11439.3	0.000137423
11439	-0.000693732	11439.6	0.000172521
11439.4	-0.000694821	11440	0.000339692
11439.7	-0.000695638	11440.3	-3.23646e-05
11440	-0.000696455	11440.6	0.000395192
11440.3	-0.000697271	11440.9	0.000299301
11440.7	-0.00069836	11441.3	0.000188732
11441	-0.000699177	11441.6	0.000519075
11441.3	-0.000699994	11441.9	0.000176173
11441.7	-0.000701083	11442.3	0.000273541
11442	-0.0007019	11442.6	-0.000434106
11442.3	-0.000702531	11442.9	-5.27516e-05
11442.7	-0.000703245	11443.3	-0.000291821
11443	-0.000703781	11443.6	-8.91308e-05
11443.3	-0.000704317	11443.9	-0.000684039
11443.7	-0.000705032	11444.3	7.0702e-06
11444	-0.000705568	11444.6	-0.000179279
11444.3	-0.000706103	11444.9	0.000103051
11444.6	-0.000706639	11445.2	-0.000435903
11445	-0.000707354	11445.6	-0.000509784
11445.3	-0.00070789	11445.9	-0.000279515
11445.6	-0.000708426	11446.2	-0.000205952
11446	-0.00070914	11446.6	-8.24952e-05
11446.3	-0.000709676	11446.9	-0.000196535
11446.6	-0.000710212	11447.2	-0.000598321
11447	-0.000710926	11447.6	-0.000870895
11447.3	-0.000709095	11447.9	-0.000687861
11447.6	-0.000706098	11448.2	-0.000467157
11448	-0.000702102	11448.6	5.11455e-05
11448.3	-0.000699105	11448.9	-0.000520687
11448.6	-0.000696108	11449.2	-0.000873087
11449	-0.000692112	11449.6	-0.000517009
11449.3	-0.000689115	11449.9	-0.0011
11449.6	-0.000686118	11450.2	-0.000617741
11449.9	-0.000683121	11450.5	-0.00102
11450.3	-0.000679125	11450.9	-0.00128
11450.6	-0.000676128	11451.2	-0.00106
11450.9	-0.00067313	11451.5	-0.000762182
11451.3	-0.000669134	11451.9	-0.000468492
11451.6	-0.000666137	11452.2	-0.00142
11451.9	-0.00066314	11452.5	-0.00117
11452.3	-0.000654714	11452.9	-0.000586118
11452.6	-0.000645072	11453.2	-0.000943021
11452.9	-0.000635431	11453.5	-0.00127
11453.2	-0.000625789	11453.8	-0.00107
11453.6	-0.000612933	11454.2	-0.00122
11453.9	-0.000603291	11454.5	-0.000702403
11454.2	-0.000593649	11454.8	-0.00132
11454.6	-0.000580794	11455.2	-0.00141
11454.9	-0.000571152	11455.5	-0.0011
11455.2	-0.00056151	11455.8	-0.00112
11455.6	-0.000548654	11456.2	-0.00126
11455.9	-0.000539012	11456.5	-0.00162
11456.2	-0.00052937	11456.8	-0.00111
11456.6	-0.000516515	11457.2	-0.00144
11456.9	-0.000506873	11457.5	-0.00131
11457.2	-0.000499283	11457.8	-0.00153
11457.6	-0.000494637	11458.2	-0.00162
11457.9	-0.000491153	11458.5	-0.00139
11458.2	-0.000487668	11458.8	-0.00138
11458.6	-0.000483022	11459.2	-0.00132
11458.9	-0.000479537	11459.5	-0.00127
11459.2	-0.000476053	11459.8	-0.00138
11459.6	-0.000471406	11460.2	-0.00135
11459.9	-0.000467922	11460.5	-0.00168
11460.2	-0.000464437	11460.8	-0.00183
11460.5	-0.000460952	11461.1	-0.00139
11460.9	-0.000456306	11461.5	-0.00173
11461.2	-0.000452822	11461.8	-0.00162
11461.5	-0.000449337	11462.1	-0.00158
11461.9	-0.000444691	11462.5	-0.00167
11462.2	-0.000438506	11462.8	-0.00217
11462.5	-0.000426838	11463.1	-0.00146
11462.9	-0.000411281	11463.5	-0.00199
11463.2	-0.000399613	11463.8	-0.00201
11463.5	-0.000387945	11464.1	-0.00238
11463.9	-0.000372388	11464.5	-0.00205
11464.2	-0.00036072	11464.8	-0.00178
11464.5	-0.000349052	11465.1	-0.00212
11464.9	-0.000333494	11465.5	-0.00188
11465.2	-0.000321826	11465.8	-0.0022
11465.5	-0.000310159	11466.1	-0.00204
11465.9	-0.000294601	11466.5	-0.00208
11466.2	-0.000282933	11466.8	-0.00205
11466.5	-0.000271265	11467.1	-0.00228
11466.9	-0.000255708	11467.5	-0.0023
11467.2	-0.000242499	11467.8	-0.00243
11467.5	-0.000226298	11468.1	-0.00238
11467.8	-0.000210098	11468.4	-0.00219
11468.2	-0.000188497	11468.8	-0.0015
11468.5	-0.000172296	11469.1	-0.00217
11468.8	-0.000156095	11469.4	-0.00187
11469.2	-0.000134495	11469.8	-0.00212
11469.5	-0.000118294	11470.1	-0.00163
11469.8	-0.000102093	11470.4	-0.00203
11470.2	-8.04923e-05	11470.8	-0.0022
11470.5	-6.42916e-05	11471.1	-0.00256
11470.8	-4.80909e-05	11471.4	-0.00244
11471.2	-2.649e-05	11471.8	-0.00237
11471.5	-1.02894e-05	11472.1	-0.0019
11471.8	5.91133e-06	11472.4	-0.00226
11472.2	2.91096e-05	11472.8	-0.00218
11472.5	5.01023e-05	11473.1	-0.00237
11472.8	7.1095e-05	11473.4	-0.00267
11473.2	9.90853e-05	11473.8	-0.0022
11473.5	0.000120078	11474.1	-0.00183
11473.8	0.000141071	11474.4	-0.00163
11474.1	0.000162064	11474.7	-0.00189
11474.5	0.000190054	11475.1	-0.00169
11474.8	0.000211047	11475.4	-0.0018
11475.1	0.000232039	11475.7	-0.00202
11475.5	0.00026003	11476.1	-0.00238
11475.8	0.000281022	11476.4	-0.00246
11476.1	0.000302015	11476.7	-0.00284
11476.5	0.000330005	11477.1	-0.00205
11476.8	0.000350998	11477.4	-0.00214
11477.1	0.000371991	11477.7	-0.0026
11477.5	0.000402542	11478.1	-0.0023
11477.8	0.000425455	11478.4	-0.00233
11478.1	0.000448369	11478.7	-0.00252
11478.5	0.00047892	11479.1	-0.00278
11478.8	0.000501834	11479.4	-0.00266
11479.1	0.000524747	11479.7	-0.00204
11479.5	0.000555298	11480.1	-0.00295
11479.8	0.000578212	11480.4	-0.00306
11480.1	0.000601125	11480.7	-0.00263
11480.5	0.000631676	11481.1	-0.00258
11480.8	0.00065459	11481.4	-0.00244
11481.1	0.000677503	11481.7	-0.00253
11481.5	0.000708054	11482.1	-0.00291
11481.8	0.000730968	11482.4	-0.00226
11482.1	0.000753931	11482.7	-0.00293
11482.5	0.000794387	11483.1	-0.00261
11482.8	0.000824729	11483.4	-0.00276
11483.1	0.000855071	11483.7	-0.0025
11483.5	0.000895527	11484.1	-0.00307
11483.8	0.000925869	11484.4	-0.00247
11484.1	0.000956212	11484.7	-0.00255
11484.5	0.000996668	11485.1	-0.00326
11484.8	0.00103	11485.4	-0.00306
11485.1	0.00106	11485.7	-0.00259
11485.5	0.0011	11486.1	-0.00334
11485.8	0.00113	11486.4	-0.00301
11486.1	0.00116	11486.7	-0.00294
11486.5	0.0012	11487.1	-0.00319
11486.8	0.00123	11487.4	-0.00304
11487.1	0.00126	11487.7	-0.00253
11487.5	0.00131	11488.1	-0.00287
11487.8	0.00135	11488.4	-0.00282
11488.1	0.0014	11488.7	-0.00274
11488.5	0.00145	11489.1	-0.00249
11488.8	0.00149	11489.4	-0.00317
11489.1	0.00153	11489.7	-0.00295
11489.5	0.00159	11490.1	-0.00314
11489.8	0.00163	11490.4	-0.0032
11490.1	0.00167	11490.7	-0.00276
11490.5	0.00172	11491.1	-0.0029
11490.8	0.00176	11491.4	-0.00307
11491.1	0.0018	11491.7	-0.00295
11491.5	0.00186	11492.1	-0.00295
11491.8	0.0019	11492.4	-0.00294
11492.1	0.00194	11492.7	-0.00276
11492.5	0.00199	11493.1	-0.00259
11492.8	0.00203	11493.4	-0.00303
11493.1	0.00207	11493.7	-0.00286
11493.5	0.00212	11494.1	-0.00302
11493.8	0.00216	11494.4	-0.00343
11494.1	0.00219	11494.7	-0.00215
11494.5	0.00224	11495.1	-0.00243
11494.8	0.00228	11495.4	-0.0027
11495.1	0.00232	11495.7	-0.00267
11495.5	0.00237	11496.1	-0.00244
11495.8	0.00241	11496.4	-0.00258
11496.1	0.00245	11496.7	-0.00254
11496.5	0.0025	11497.1	-0.00224
11496.8	0.00254	11497.4	-0.00251
11497.1	0.00257	11497.7	-0.00217
11497.5	0.00267	11498.1	-0.00294
11497.8	0.00274	11498.4	-0.00275
11498.1	0.0028	11498.7	-0.00263
11498.5	0.0029	11499.1	-0.00237
11498.8	0.00297	11499.4	-0.00229
11499.1	0.00304	11499.7	-0.00224
11499.5	0.00313	11500.1	-0.00234
11499.8	0.0032	11500.4	-0.00251
11500.1	0.00327	11500.7	-0.00211
11500.5	0.00336	11501.1	-0.00173
11500.8	0.00343	11501.4	-0.00217
11501.1	0.0035	11501.7	-0.00248
11501.5	0.00359	11502.1	-0.00258
11501.8	0.00366	11502.4	-0.00213
11502.1	0.00373	11502.7	-0.00217
11502.5	0.00381	11503.1	-0.00234
11502.8	0.00387	11503.4	-0.00214
11503.1	0.00394	11503.7	-0.00196
11503.5	0.00402	11504.1	-0.0021
11503.8	0.00408	11504.4	-0.002
11504.1	0.00415	11504.7	-0.00218
11504.5	0.00423	11505.1	-0.00177
11504.8	0.00429	11505.4	-0.00168
11505.1	0.00436	11505.7	-0.00173
11505.5	0.00444	11506.1	-0.00186
11505.8	0.0045	11506.4	-0.00148
11506.1	0.00457	11506.7	-0.00156
11506.5	0.00465	11507.1	-0.00184
11506.8	0.00471	11507.4	-0.00192
11507.1	0.00478	11507.7	-0.00182
11507.5	0.00492	11508.1	-0.00122
11507.8	0.00503	11508.4	-0.00158
11508.2	0.00518	11508.8	-0.00161
11508.5	0.00529	11509.1	-0.00118
11508.8	0.0054	11509.4	-0.000907642
11509.2	0.00554	11509.8	-0.00149
11509.5	0.00565	11510.1	-0.0011
11509.8	0.00576	11510.4	-0.00127
11510.2	0.00591	11510.8	-0.00108
11510.5	0.00602	11511.1	-0.000849664
11510.8	0.00612	11511.4	-0.00123
11511.2	0.00627	11511.8	-0.000724123
11511.5	0.00638	11512.1	-0.000785189
11511.8	0.00648	11512.4	-0.000295431
11512.2	0.00662	11512.8	-0.000305079
11512.5	0.00672	11513.1	-0.000455113
11512.8	0.00682	11513.4	0.000159895
11513.2	0.00696	11513.8	-1.06917e-05
11513.5	0.00706	11514.1	-0.00019462
11513.9	0.0072	11514.5	-0.000319952
11514.2	0.0073	11514.8	-2.30962e-05
11514.5	0.0074	11515.1	-0.000900671
11514.9	0.00754	11515.5	3.60646e-06
11515.2	0.00765	11515.8	0.000472134
11515.5	0.00778	11516.1	0.000308878
11515.9	0.00794	11516.5	-0.000183179
11516.2	0.00806	11516.8	0.000139884
11516.5	0.00818	11517.1	0.000311761
11516.9	0.00835	11517.5	0.000756824
11517.2	0.00847	11517.8	0.000982945
11517.5	0.0086	11518.1	0.000907574
11517.9	0.0088	11518.5	0.000885837
11518.2	0.00895	11518.8	0.00094909
11518.5	0.00909	11519.1	0.000820456
11518.9	0.00929	11519.5	0.00133
11519.2	0.00944	11519.8	0.00156
11519.5	0.00959	11520.1	0.00177
11519.9	0.00986	11520.5	0.00204
11520.2	0.00997	11520.8	0.00174
11520.5	0.01015	11521.1	0.00209
11520.9	0.01032	11521.5	0.00135
11521.2	0.01049	11521.8	0.00242
11521.6	0.01082	11522.2	0.00227
11521.9	0.01099	11522.5	0.00191
11522.2	0.01114	11522.8	0.00283
11522.6	0.01139	11523.2	0.00243
11522.9	0.01155	11523.5	0.00311
11523.2	0.01169	11523.8	0.00288
11523.6	0.01197	11524.2	0.00309
11523.9	0.01217	11524.5	0.00315
11524.2	0.01248	11524.8	0.00338
11524.6	0.01268	11525.2	0.00395
11524.9	0.01284	11525.5	0.004
11525.2	0.01309	11525.8	0.00445
11525.6	0.01339	11526.2	0.00456
11525.9	0.0136	11526.5	0.00503
11526.2	0.01388	11526.8	0.0053
11526.6	0.01417	11527.2	0.00507
11526.9	0.01442	11527.5	0.00579
11527.2	0.01467	11527.8	0.00525
11527.6	0.01494	11528.2	0.00522
11527.9	0.01522	11528.5	0.00633
11528.3	0.0156	11528.9	0.00644
11528.6	0.01586	11529.2	0.0067
11528.9	0.01609	11529.5	0.00678
11529.3	0.01644	11529.9	0.00721
11529.6	0.01673	11530.2	0.00726
11529.9	0.01698	11530.5	0.00793
11530.3	0.01732	11530.9	0.00796
11530.6	0.01767	11531.2	0.00783
11530.9	0.018	11531.5	0.00865
11531.3	0.01845	11531.9	0.0091
11531.6	0.01874	11532.2	0.00972
11532	0.01918	11532.6	0.00925
11532.3	0.01953	11532.9	0.00926
11532.6	0.01989	11533.2	0.01023
11533	0.02037	11533.6	0.01114
11533.3	0.02073	11533.9	0.01154
11533.6	0.02117	11534.2	0.01128
11534	0.02168	11534.6	0.01185
11534.3	0.02213	11534.9	0.01207
11534.6	0.02255	11535.2	0.01207
11535	0.02306	11535.6	0.01289
11535.3	0.02352	11535.9	0.01328
11535.6	0.02399	11536.2	0.01398
11536	0.0246	11536.6	0.01446
11536.3	0.02508	11536.9	0.01423
11536.6	0.02556	11537.2	0.01569
11537	0.02625	11537.6	0.01609
11537.3	0.02668	11537.9	0.01615
11537.7	0.02745	11538.3	0.01661
11538	0.02805	11538.6	0.01732
11538.3	0.02855	11538.9	0.0179
11538.7	0.02933	11539.3	0.01874
11539	0.02996	11539.6	0.01938
11539.3	0.03065	11539.9	0.01982
11539.7	0.03152	11540.3	0.02121
11540	0.03211	11540.6	0.02148
11540.3	0.0328	11540.9	0.02256
11540.7	0.03376	11541.3	0.02298
11541	0.03451	11541.6	0.02331
11541.4	0.03548	11542	0.02452
11541.7	0.03625	11542.3	0.02532
11542	0.03704	11542.6	0.02655
11542.4	0.03813	11543	0.02712
11542.7	0.03899	11543.3	0.02867
11543	0.04002	11543.6	0.02881
11543.4	0.04121	11544	0.03011
11543.7	0.04213	11544.3	0.03208
11544.1	0.04341	11544.7	0.03212
11544.4	0.04445	11545	0.03405
11544.7	0.04563	11545.3	0.03512
11545.1	0.04725	11545.7	0.03664
11545.4	0.04834	11546	0.03793
11545.7	0.04975	11546.3	0.03911
11546.1	0.0513	11546.7	0.04019
11546.4	0.05272	11547	0.04179
11546.7	0.05414	11547.3	0.04327
11547.1	0.05607	11547.7	0.04512
11547.4	0.05764	11548	0.04618
11547.7	0.05914	11548.3	0.04838
11548.1	0.06145	11548.7	0.0508
11548.4	0.06335	11549	0.05229
11548.8	0.06572	11549.4	0.05499
11549.1	0.06774	11549.7	0.05762
11549.4	0.06977	11550	0.05949
11549.8	0.07274	11550.4	0.06167
11550.1	0.07494	11550.7	0.06433
11550.5	0.07803	11551.1	0.06796
11550.8	0.08062	11551.4	0.07072
11551.1	0.08342	11551.7	0.07306
11551.5	0.08737	11552.1	0.07663
11551.8	0.09034	11552.4	0.08028
11552.1	0.09358	11552.7	0.08373
11552.5	0.0982	11553.1	0.08889
11552.8	0.10201	11553.4	0.09352
11553.1	0.10594	11553.7	0.09789
11553.5	0.11164	11554.1	0.10269
11553.8	0.11608	11554.4	0.10827
11554.1	0.12092	11554.7	0.11423
11554.5	0.12779	11555.1	0.12056
11554.8	0.13333	11555.4	0.12788
11555.2	0.14172	11555.8	0.13532
11555.5	0.1485	11556.1	0.14334
11555.8	0.15575	11556.4	0.15356
11556.2	0.16619	11556.8	0.16163
11556.5	0.17499	11557.1	0.17456
11556.9	0.18754	11557.5	0.18551
11557.2	0.19809	11557.8	0.19973
11557.5	0.2095	11558.1	0.21488
11557.9	0.22651	11558.5	0.23037
11558.2	0.24099	11558.8	0.24845
11558.5	0.25689	11559.1	0.26961
11558.9	0.28038	11559.5	0.29481
11559.2	0.30017	11559.8	0.32107
11559.6	0.33081	11560.2	0.35362
11559.9	0.35649	11560.5	0.38744
11560.2	0.38537	11560.8	0.42997
11560.6	0.42987	11561.2	0.47416
11560.9	0.4679	11561.5	0.52417
11561.2	0.51073	11561.8	0.58185
11561.6	0.57625	11562.2	0.64777
11561.9	0.63311	11562.5	0.72682
11562.2	0.69421	11562.8	0.7992
11562.6	0.78868	11563.2	0.87989
11562.9	0.86449	11563.5	0.97055
11563.3	0.97276	11563.9	1.05821
11563.6	1.05688	11564.2	1.12506
11563.9	1.1428	11564.5	1.19523
11564.3	1.25153	11564.9	1.24827
11564.6	1.32727	11565.2	1.2878
11565	1.41323	11565.6	1.31207
11565.3	1.46665	11565.9	1.32034
11565.6	1.50645	11566.2	1.31728
11566	1.53983	11566.6	1.30308
11566.3	1.55019	11566.9	1.28545
11566.6	1.54786	11567.2	1.26717
11567	1.52814	11567.6	1.23706
11567.3	1.50173	11567.9	1.212
11567.6	1.46778	11568.2	1.18357
11568	1.41517	11568.6	1.16433
11568.3	1.3723	11568.9	1.13917
11568.7	1.31327	11569.3	1.12058
11569	1.27093	11569.6	1.09786
11569.3	1.23116	11569.9	1.081
11569.7	1.1826	11570.3	1.06599
11570	1.14976	11570.6	1.05439
11570.4	1.11109	11571	1.03951
11570.7	1.08559	11571.3	1.03046
11571	1.06308	11571.6	1.02007
11571.4	1.03761	11572	1.01172
11571.7	1.02118	11572.3	1.00027
11572.1	1.00278	11572.7	0.99383
11572.4	0.99117	11573	0.98672
11572.7	0.98251	11573.3	0.98178
11573.1	0.97244	11573.7	0.97694
11573.4	0.96711	11574	0.97391
11573.7	0.96265	11574.3	0.96947
11574.1	0.95868	11574.7	0.96739
11574.4	0.95686	11575	0.96734
11574.7	0.95581	11575.3	0.9655
11575.1	0.9557	11575.7	0.9703
11575.4	0.95529	11576	0.97173
11575.8	0.95599	11576.4	0.97052
11576.1	0.95662	11576.7	0.97358
11576.5	0.95704	11577.1	0.9781
11576.8	0.9574	11577.4	0.98109
11577.1	0.95797	11577.7	0.98304
11577.5	0.95812	11578.1	0.98829
11577.8	0.95824	11578.4	0.99267
11578.1	0.95802	11578.7	0.99354
11578.5	0.95741	11579.1	0.99631
11578.8	0.95705	11579.4	0.99938
11579.1	0.95571	11579.7	0.99918
11579.5	0.95385	11580.1	1.00127
11579.8	0.95245	11580.4	1.0013
11580.2	0.95043	11580.8	1.00019
11580.5	0.94879	11581.1	0.99776
11580.9	0.94624	11581.5	0.99167
11581.2	0.94468	11581.8	0.99121
11581.5	0.94284	11582.1	0.98849
11581.9	0.94023	11582.5	0.982
11582.2	0.9385	11582.8	0.97574
11582.5	0.93663	11583.1	0.97343
11582.9	0.93473	11583.5	0.96891
11583.2	0.93334	11583.8	0.96459
11583.6	0.93181	11584.2	0.96339
11583.9	0.93146	11584.5	0.95977
11584.2	0.93126	11584.8	0.95946
11584.6	0.93132	11585.2	0.95968
11584.9	0.93168	11585.5	0.95752
11585.2	0.9322	11585.8	0.95798
11585.6	0.93325	11586.2	0.95948
11585.9	0.93406	11586.5	0.95911
11586.3	0.93559	11586.9	0.96048
11586.6	0.93704	11587.2	0.96275
11587	0.93926	11587.6	0.96481
11587.3	0.94077	11587.9	0.96391
11587.6	0.94239	11588.2	0.96856
11588	0.94566	11588.6	0.9708
11588.3	0.94769	11588.9	0.9734
11588.6	0.95027	11589.2	0.97706
11589	0.95328	11589.6	0.98334
11589.3	0.956	11589.9	0.98898
11589.7	0.95943	11590.3	0.9959
11590	0.96217	11590.6	0.99933
11590.3	0.96473	11590.9	1.00568
11590.7	0.96838	11591.3	1.01073
11591	0.97142	11591.6	1.01792
11591.4	0.97534	11592	1.02305
11591.7	0.97812	11592.3	1.02783
11592	0.98076	11592.6	1.03099
11592.4	0.98337	11593	1.03411
11592.7	0.98573	11593.3	1.04023
11593.1	0.98861	11593.7	1.04279
11593.4	0.9906	11594	1.04378
11593.7	0.9918	11594.3	1.04374
11594.1	0.99347	11594.7	1.04407
11594.4	0.99486	11595	1.04325
11594.7	0.99583	11595.3	1.04176
11595.1	0.99742	11595.7	1.03958
11595.4	0.99819	11596	1.0377
11595.8	0.9988	11596.4	1.03288
11596.1	0.99938	11596.7	1.03014
11596.5	1.00053	11597.1	1.02918
11596.8	1.00089	11597.4	1.02528
11597.1	1.00137	11597.7	1.02343
11597.5	1.00193	11598.1	1.02152
11597.8	1.00262	11598.4	1.015
11598.1	1.00284	11598.7	1.01566
11598.5	1.00361	11599.1	1.00827
11598.8	1.00429	11599.4	1.00678
11599.2	1.00461	11599.8	1.00929
11599.5	1.00553	11600.1	1.00415
11599.9	1.00605	11600.5	1.00507
11600.2	1.00699	11600.8	1.00051
11600.5	1.00762	11601.1	1.00271
11600.9	1.00826	11601.5	0.99969
11601.2	1.00912	11601.8	0.99949
11601.5	1.00959	11602.1	1.00049
11601.9	1.0107	11602.5	0.99582
11602.2	1.01171	11602.8	0.99825
11602.6	1.01261	11603.2	0.992
11602.9	1.01312	11603.5	0.99669
11603.2	1.01426	11603.8	0.99332
11603.6	1.01589	11604.2	0.99167
11603.9	1.01717	11604.5	0.99071
11604.3	1.01752	11604.9	0.98924
11604.6	1.01873	11605.2	0.98683
11605	1.01993	11605.6	0.9877
11605.3	1.02039	11605.9	0.98247
11605.6	1.02234	11606.2	0.98909
11606	1.02385	11606.6	0.98514
11606.3	1.0245	11606.9	0.98368
11606.6	1.02599	11607.2	0.98603
11607	1.02802	11607.6	0.98401
11607.3	1.02965	11607.9	0.98219
11607.7	1.03165	11608.3	0.98546
11608	1.03297	11608.6	0.98576
11608.3	1.03432	11608.9	0.98817
11608.7	1.03659	11609.3	0.98791
11609	1.03828	11609.6	0.99115
11609.4	1.04035	11610	0.99244
11609.7	1.04187	11610.3	0.9933
11610.1	1.04396	11610.7	0.99274
11610.4	1.04565	11611	0.99608
11610.7	1.04734	11611.3	1.0001
11611.1	1.04948	11611.7	1.00084
11611.4	1.05094	11612	1.00434
11611.7	1.0524	11612.3	1.005
11612.1	1.05431	11612.7	1.01035
11612.4	1.05566	11613	1.01246
11612.8	1.05745	11613.4	1.01181
11613.1	1.0588	11613.7	1.01364
11613.5	1.06017	11614.1	1.01942
11613.8	1.06118	11614.4	1.02037
11614.1	1.0622	11614.7	1.02201
11614.5	1.06314	11615.1	1.02449
11614.8	1.0637	11615.4	1.02873
11615.2	1.06444	11615.8	1.03016
11615.5	1.06489	11616.1	1.03351
11615.8	1.06519	11616.4	1.03386
11616.2	1.0656	11616.8	1.0356
11616.5	1.06591	11617.1	1.04213
11616.9	1.06572	11617.5	1.0392
11617.2	1.06557	11617.8	1.0429
11617.5	1.06541	11618.1	1.04233
11617.9	1.0648	11618.5	1.04556
11618.2	1.06411	11618.8	1.04507
11618.6	1.06319	11619.2	1.0458
11618.9	1.06244	11619.5	1.04929
11619.2	1.06146	11619.8	1.0437
11619.6	1.06016	11620.2	1.04537
11619.9	1.05918	11620.5	1.04694
11620.3	1.05728	11620.9	1.04553
11620.6	1.05565	11621.2	1.0437
11621	1.05347	11621.6	1.04551
11621.3	1.05184	11621.9	1.0437
11621.6	1.05023	11622.2	1.04361
11622	1.04808	11622.6	1.04039
11622.3	1.04647	11622.9	1.04093
11622.7	1.04411	11623.3	1.03882
11623	1.04228	11623.6	1.03657
11623.3	1.04044	11623.9	1.03772
11623.7	1.03797	11624.3	1.03709
11624	1.036	11624.6	1.03209
11624.4	1.03338	11625	1.0337
11624.7	1.03142	11625.3	1.0315
11625.1	1.02888	11625.7	1.03336
11625.4	1.02701	11626	1.02916
11625.7	1.02515	11626.3	1.02807
11626.1	1.02267	11626.7	1.02573
11626.4	1.02095	11627	1.02465
11626.7	1.01923	11627.3	1.02367
11627.1	1.01695	11627.7	1.02389
11627.4	1.01525	11628	1.01631
11627.8	1.01314	11628.4	1.01929
11628.1	1.01156	11628.7	1.01819
11628.5	1.00945	11629.1	1.0156
11628.8	1.00784	11629.4	1.01605
11629.1	1.00622	11629.7	1.01634
11629.5	1.00405	11630.1	1.014
11629.8	1.00242	11630.4	1.01275
11630.2	1.00039	11630.8	1.0112
11630.5	0.99891	11631.1	1.00841
11630.9	0.99694	11631.5	1.00851
11631.2	0.99546	11631.8	1.00772
11631.5	0.99432	11632.1	1.00763
11631.9	0.99281	11632.5	1.00323
11632.2	0.99168	11632.8	1.00801
11632.6	0.99017	11633.2	1.00598
11632.9	0.98899	11633.5	1.00591
11633.2	0.98782	11633.8	1.00132
11633.6	0.98625	11634.2	1.00399
11633.9	0.98516	11634.5	1.00034
11634.3	0.98412	11634.9	1.00381
11634.6	0.98334	11635.2	1.0024
11635	0.9823	11635.6	0.99869
11635.3	0.98158	11635.9	0.99872
11635.6	0.98093	11636.2	0.99663
11636	0.98007	11636.6	0.9928
11636.3	0.97942	11636.9	0.99442
11636.7	0.97854	11637.3	0.99455
11637	0.97787	11637.6	0.99318
11637.3	0.97721	11637.9	0.99235
11637.7	0.97631	11638.3	0.99001
11638	0.97576	11638.6	0.98903
11638.4	0.97518	11639	0.98593
11638.7	0.97475	11639.3	0.98725
11639.1	0.97417	11639.7	0.9869
11639.4	0.97379	11640	0.98046
11639.7	0.97344	11640.3	0.98067
11640.1	0.97298	11640.7	0.9848
11640.4	0.97263	11641	0.98229
11640.8	0.97236	11641.4	0.97879
11641.1	0.97231	11641.7	0.98064
11641.5	0.97224	11642.1	0.9757
11641.8	0.97219	11642.4	0.97562
11642.1	0.97212	11642.7	0.9762
11642.5	0.97197	11643.1	0.97177
11642.8	0.97186	11643.4	0.97265
11643.2	0.97171	11643.8	0.97331
11643.5	0.97167	11644.1	0.97401
11643.9	0.97176	11644.5	0.97329
11644.2	0.97183	11644.8	0.97146
11644.5	0.9719	11645.1	0.9695
11644.9	0.97203	11645.5	0.9715
11645.2	0.97224	11645.8	0.96915
11645.6	0.97251	11646.2	0.9678
11645.9	0.97271	11646.5	0.97048
11646.2	0.97292	11646.8	0.96992
11646.6	0.97307	11647.2	0.97034
11646.9	0.97318	11647.5	0.96744
11647.3	0.97333	11647.9	0.96833
11647.6	0.97343	11648.2	0.9697
11648	0.97373	11648.6	0.96864
11648.3	0.97398	11648.9	0.9684
11648.6	0.97423	11649.2	0.96752
11649	0.97456	11649.6	0.9702
11649.3	0.97491	11649.9	0.96897
11649.7	0.97546	11650.3	0.97149
11650	0.97588	11650.6	0.97127
11650.4	0.97643	11651	0.97014
11650.7	0.97684	11651.3	0.97065
11651.1	0.97737	11651.7	0.97222
11651.4	0.97777	11652	0.97125
11651.7	0.97817	11652.3	0.97077
11652.1	0.97873	11652.7	0.97454
11652.4	0.9793	11653	0.97591
11652.8	0.98006	11653.4	0.97666
11653.1	0.98063	11653.7	0.97611
11653.5	0.9814	11654.1	0.97531
11653.8	0.98199	11654.4	0.97838
11654.1	0.98258	11654.7	0.98043
11654.5	0.98338	11655.1	0.98103
11654.8	0.98397	11655.4	0.98456
11655.2	0.98473	11655.8	0.98392
11655.5	0.98525	11656.1	0.98293
11655.9	0.98594	11656.5	0.98474
11656.2	0.98646	11656.8	0.98631
11656.5	0.98698	11657.1	0.98786
11656.9	0.98773	11657.5	0.98901
11657.2	0.9883	11657.8	0.98908
11657.6	0.98906	11658.2	0.99131
11657.9	0.98963	11658.5	0.98992
11658.2	0.99019	11658.8	0.99212
11658.6	0.99095	11659.2	0.9952
11658.9	0.99151	11659.5	0.99598
11659.3	0.99227	11659.9	0.9991
11659.6	0.99283	11660.2	0.99923
11660	0.99376	11660.6	0.99915
11660.3	0.99446	11660.9	1.00083
11660.6	0.99516	11661.2	0.99839
11661	0.99609	11661.6	1.00309
11661.3	0.99669	11661.9	1.00211
11661.7	0.99732	11662.3	1.00266
11662	0.9978	11662.6	1.00424
11662.4	0.99844	11663	1.00573
11662.7	0.99891	11663.3	1.00349
11663.1	0.9995	11663.7	1.00549
11663.4	0.99994	11664	1.0049
11663.7	1.00038	11664.3	1.00424
11664.1	1.00097	11664.7	1.00542
11664.4	1.00145	11665	1.00718
11664.8	1.00221	11665.4	1.00528
11665.1	1.00277	11665.7	1.00596
11665.5	1.00353	11666.1	1.00654
11665.8	1.00409	11666.4	1.00582
11666.1	1.00475	11666.7	1.00679
11666.5	1.00568	11667.1	1.00796
11666.8	1.00637	11667.4	1.00641
11667.2	1.00729	11667.8	1.00573
11667.5	1.00796	11668.1	1.00741
11667.9	1.00842	11668.5	1.00634
11668.2	1.00875	11668.8	1.007
11668.6	1.00921	11669.2	1.00792
11668.9	1.00955	11669.5	1.00718
11669.2	1.00994	11669.8	1.00636
11669.6	1.01059	11670.2	1.00631
11669.9	1.01108	11670.5	1.00598
11670.3	1.01174	11670.9	1.00689
11670.6	1.01223	11671.2	1.00671
11671	1.01287	11671.6	1.00635
11671.3	1.01335	11671.9	1.00511
11671.6	1.01383	11672.2	1.00665
11672	1.01447	11672.6	1.00641
11672.3	1.01495	11672.9	1.00415
11672.7	1.01541	11673.3	1.00384
11673	1.01574	11673.6	1.00547
11673.4	1.01618	11674	1.00586
11673.7	1.0165	11674.3	1.00446
11674.1	1.01693	11674.7	1.00516
11674.4	1.01722	11675	1.00372
11674.7	1.01751	11675.3	1.00423
11675.1	1.0179	11675.7	1.00435
11675.4	1.01819	11676	1.00543
11675.8	1.01857	11676.4	1.00627
11676.1	1.01885	11676.7	1.00326
11676.5	1.01923	11677.1	1.00233
11676.8	1.01951	11677.4	1.0017
11677.2	1.01989	11677.8	1.00412
11677.5	1.01999	11678.1	1.00378
11677.9	1.01997	11678.5	1.00698
11678.2	1.01996	11678.8	1.00378
11678.5	1.01994	11679.1	1.00266
11678.9	1.01992	11679.5	1.00381
11679.2	1.01995	11679.8	1.00314
11679.6	1.02002	11680.2	1.00704
11679.9	1.02008	11680.5	1.00454
11680.3	1.02015	11680.9	1.0039
11680.6	1.0202	11681.2	1.00447
11681	1.02002	11681.6	1.00352
11681.3	1.01984	11681.9	1.00425
11681.6	1.01965	11682.2	1.0059
11682	1.0194	11682.6	1.00621
11682.3	1.01921	11682.9	1.00722
11682.7	1.01899	11683.3	1.00924
11683	1.01882	11683.6	1.00881
11683.4	1.0186	11684	1.00564
11683.7	1.01844	11684.3	1.00679
11684.1	1.01822	11684.7	1.00816
11684.4	1.0179	11685	1.00646
11684.7	1.01758	11685.3	1.0074
11685.1	1.01714	11685.7	1.00826
11685.4	1.01681	11686	1.00905
11685.8	1.01637	11686.4	1.00921
11686.1	1.01598	11686.7	1.00969
11686.5	1.01545	11687.1	1.00672
11686.8	1.01505	11687.4	1.00887
11687.2	1.01451	11687.8	1.01112
11687.5	1.01411	11688.1	1.00983
11687.9	1.01339	11688.5	1.00804
11688.2	1.01281	11688.8	1.00978
11688.5	1.01223	11689.1	1.00924
11688.9	1.01146	11689.5	1.00956
11689.2	1.01088	11689.8	1.00813
11689.6	1.0102	11690.2	1.00898
11689.9	1.00972	11690.5	1.00843
11690.3	1.00909	11690.9	1.00795
11690.6	1.00861	11691.2	1.00849
11691	1.00798	11691.6	1.00565
11691.3	1.00752	11691.9	1.00838
11691.6	1.00708	11692.2	1.00494
11692	1.00649	11692.6	1.00648
11692.3	1.00605	11692.9	1.00643
11692.7	1.00545	11693.3	1.00354
11693	1.00498	11693.6	1.00525
11693.4	1.00427	11694	1.00691
11693.7	1.00373	11694.3	1.00698
11694.1	1.00302	11694.7	1.00401
11694.4	1.00248	11695	1.00105
11694.8	1.00178	11695.4	1.00416
11695.1	1.00127	11695.7	1.00388
11695.5	1.00059	11696.1	1.00186
11695.8	1.00009	11696.4	1.0012
11696.1	0.99958	11696.7	0.99868
11696.5	0.9989	11697.1	1.00021
11696.8	0.99847	11697.4	0.99733
11697.2	0.9979	11697.8	0.99777
11697.5	0.99747	11698.1	0.99532
11697.9	0.9969	11698.5	0.99613
11698.2	0.99647	11698.8	0.99546
11698.6	0.99586	11699.2	0.99143
11698.9	0.99539	11699.5	0.99222
11699.2	0.99492	11699.8	0.98982
11699.6	0.99429	11700.2	0.99293
11699.9	0.99383	11700.5	0.98939
11700.3	0.99329	11700.9	0.98557
11700.6	0.993	11701.2	0.9872
11701	0.9926	11701.6	0.98807
11701.3	0.9923	11701.9	0.98442
11701.7	0.9919	11702.3	0.98755
11702	0.9916	11702.6	0.98454
11702.4	0.99133	11703	0.98501
11702.7	0.99112	11703.3	0.98456
11703.1	0.99085	11703.7	0.98298
11703.4	0.99064	11704	0.9812
11703.7	0.99044	11704.3	0.98094
11704.1	0.99012	11704.7	0.98027
11704.4	0.98988	11705	0.98027
11704.8	0.98954	11705.4	0.98099
11705.1	0.9893	11705.7	0.97887
11705.5	0.98896	11706.1	0.97802
11705.8	0.98876	11706.4	0.97772
11706.2	0.9886	11706.8	0.97599
11706.5	0.98848	11707.1	0.9758
11706.9	0.98831	11707.5	0.97674
11707.2	0.98819	11707.8	0.97856
11707.6	0.98803	11708.2	0.97658
11707.9	0.98794	11708.5	0.97808
11708.2	0.98785	11708.8	0.97588
11708.6	0.98773	11709.2	0.9762
11708.9	0.98764	11709.5	0.97368
11709.3	0.98752	11709.9	0.97573
11709.6	0.98744	11710.2	0.97599
11710	0.98735	11710.6	0.97697
11710.3	0.98728	11710.9	0.97864
11710.7	0.98718	11711.3	0.97614
11711	0.98711	11711.6	0.97772
11711.4	0.98703	11712	0.98112
11711.7	0.98711	11712.3	0.97772
11712.1	0.98721	11712.7	0.9779
11712.4	0.98729	11713	0.98151
11712.7	0.98737	11713.3	0.97962
11713.1	0.98747	11713.7	0.9775
11713.4	0.98759	11714	0.98023
11713.8	0.98783	11714.4	0.9805
11714.1	0.98802	11714.7	0.98109
11714.5	0.98826	11715.1	0.98127
11714.8	0.98845	11715.4	0.98221
11715.2	0.98869	11715.8	0.98299
11715.5	0.98886	11716.1	0.98259
11715.9	0.98908	11716.5	0.98507
11716.2	0.98924	11716.8	0.98325
11716.6	0.98946	11717.2	0.98415
11716.9	0.98962	11717.5	0.98719
11717.3	0.98983	11717.9	0.98521
11717.6	0.98998	11718.2	0.9833
11718	0.99018	11718.6	0.98768
11718.3	0.99034	11718.9	0.98735
11718.6	0.99049	11719.2	0.9871
11719	0.99069	11719.6	0.98839
11719.3	0.99087	11719.9	0.98857
11719.7	0.99112	11720.3	0.98674
11720	0.99132	11720.6	0.99038
11720.4	0.99157	11721	0.99108
11720.7	0.99177	11721.3	0.99172
11721.1	0.99202	11721.7	0.98968
11721.4	0.99221	11722	0.98913
11721.8	0.99246	11722.4	0.99172
11722.1	0.99265	11722.7	0.99224
11722.5	0.9929	11723.1	0.99588
11722.8	0.99308	11723.4	0.9933
11723.1	0.99326	11723.7	0.99517
11723.5	0.99347	11724.1	0.99469
11723.9	0.99368	11724.5	0.99666
11724.2	0.99383	11724.8	0.99745
11724.5	0.99399	11725.1	0.99658
11724.9	0.9942	11725.5	0.99638
11725.2	0.99437	11725.8	0.99843
11725.6	0.99461	11726.2	0.9986
11725.9	0.99479	11726.5	0.99775
11726.3	0.99502	11726.9	1.00005
11726.6	0.9952	11727.2	0.99811
11727	0.99544	11727.6	0.99814
11727.3	0.99568	11727.9	0.99907
11727.7	0.99601	11728.3	1.00211
11728	0.99626	11728.6	1.00204
11728.4	0.99659	11729	1.00422
11728.7	0.99683	11729.3	0.99974
11729.1	0.99714	11729.7	1.0041
11729.4	0.99729	11730	1.00254
11729.7	0.99743	11730.3	1.0014
11730.1	0.99763	11730.7	1.00237
11730.5	0.99783	11731.1	1.0025
11730.8	0.99798	11731.4	1.00482
11731.1	0.99813	11731.7	1.00171
11731.5	0.99834	11732.1	1.00417
11731.8	0.9985	11732.4	1.00344
11732.2	0.99872	11732.8	1.00375
11732.5	0.99888	11733.1	0.99983
11732.9	0.99909	11733.5	1.00595
11733.2	0.99928	11733.8	1.00336
11733.6	0.99962	11734.2	1.0028
11733.9	0.99987	11734.5	1.00536
11734.3	1.0002	11734.9	1.00431
11734.6	1.00045	11735.2	1.00896
11735	1.00078	11735.6	1.00423
11735.3	1.00099	11735.9	1.00473
11735.7	1.00121	11736.3	1.00647
11736	1.00138	11736.6	1.01004
11736.4	1.00161	11737	1.00787
11736.7	1.00177	11737.3	1.00791
11737.1	1.002	11737.7	1.009
11737.4	1.0022	11738	1.00765
11737.7	1.00242	11738.3	1.00544
11738.1	1.00272	11738.7	1.00608
11738.5	1.00301	11739.1	1.00861
11738.8	1.00323	11739.4	1.00687
11739.1	1.00345	11739.7	1.0064
11739.5	1.00364	11740.1	1.0073
11739.8	1.00373	11740.4	1.00901
11740.2	1.00384	11740.8	1.00651
11740.5	1.00393	11741.1	1.0089
11740.9	1.00404	11741.5	1.00909
11741.2	1.00413	11741.8	1.01091
11741.6	1.00433	11742.2	1.01043
11741.9	1.00452	11742.5	1.00623
11742.3	1.00478	11742.9	1.00838
11742.6	1.00497	11743.2	1.00722
11743	1.00523	11743.6	1.00449
11743.3	1.00542	11743.9	1.00624
11743.7	1.00577	11744.3	1.00834
11744	1.00607	11744.6	1.00898
11744.4	1.00647	11745	1.00574
11744.7	1.00678	11745.3	1.0082
11745.1	1.00718	11745.7	1.00805
11745.4	1.00748	11746	1.00782
11745.8	1.00772	11746.4	1.00871
11746.1	1.00783	11746.7	1.00726
11746.5	1.00796	11747.1	1.01017
11746.8	1.00806	11747.4	1.01107
11747.2	1.0082	11747.8	1.01096
11747.5	1.0083	11748.1	1.0121
11747.9	1.00844	11748.5	1.01177
11748.2	1.00855	11748.8	1.01245
11748.6	1.0087	11749.2	1.01194
11748.9	1.00881	11749.5	1.01108
11749.2	1.00891	11749.8	1.01001
11749.6	1.00906	11750.2	1.01028
11750	1.00923	11750.6	1.01409
11750.3	1.00937	11750.9	1.01704
11750.6	1.00952	11751.2	1.01362
11751	1.00971	11751.6	1.01289
11751.3	1.00986	11751.9	1.01218
11751.7	1.01005	11752.3	1.015
11752	1.01019	11752.6	1.01534
11752.4	1.01029	11753	1.01444
11752.7	1.01037	11753.3	1.01667
11753.1	1.01047	11753.7	1.01286
11753.4	1.01054	11754	1.01481
11753.8	1.01065	11754.4	1.01635
11754.1	1.01072	11754.7	1.01533
11754.5	1.01082	11755.1	1.01576
11754.8	1.0109	11755.4	1.01985
11755.2	1.011	11755.8	1.01711
11755.5	1.01108	11756.1	1.01807
11755.9	1.01118	11756.5	1.0182
11756.2	1.01126	11756.8	1.01579
11756.6	1.01113	11757.2	1.01303
11756.9	1.01098	11757.5	1.01575
11757.3	1.01078	11757.9	1.01441
11757.6	1.01063	11758.2	1.01285
11758	1.01044	11758.6	1.01467
11758.3	1.01029	11758.9	1.0134
11758.7	1.01014	11759.3	1.01483
11759	1.01005	11759.6	1.01245
11759.4	1.00994	11760	1.01335
11759.7	1.00985	11760.3	1.01249
11760.1	1.00973	11760.7	1.0134
11760.4	1.00964	11761	1.01121
11760.8	1.00951	11761.4	1.00834
11761.1	1.00939	11761.7	1.00982
11761.5	1.00923	11762.1	1.00775
11761.8	1.00911	11762.4	1.00853
11762.2	1.00895	11762.8	1.00555
11762.5	1.00883	11763.1	1.00582
11762.9	1.00867	11763.5	1.00649
11763.2	1.00852	11763.8	1.00708
11763.6	1.00833	11764.2	1.00611
11763.9	1.00819	11764.5	1.00568
11764.3	1.008	11764.9	1.00604
11764.6	1.00786	11765.2	1.00421
11765	1.00767	11765.6	1.0013
11765.3	1.00748	11765.9	1.00152
11765.7	1.0072	11766.3	1.00081
11766	1.00699	11766.6	0.99861
11766.4	1.00671	11767	0.99904
11766.7	1.0065	11767.3	0.99843
11767.1	1.00622	11767.7	1.0006
11767.4	1.006	11768	0.99879
11767.8	1.00569	11768.4	0.99742
11768.1	1.00545	11768.7	0.99685
11768.5	1.00513	11769.1	0.99611
11768.8	1.00489	11769.4	0.99446
11769.2	1.00458	11769.8	0.99556
11769.5	1.00434	11770.1	0.99631
11769.9	1.00407	11770.5	0.99344
11770.2	1.00387	11770.8	0.99512
11770.6	1.00361	11771.2	0.9963
11770.9	1.00341	11771.5	0.99297
11771.3	1.00315	11771.9	0.99375
11771.6	1.00295	11772.2	0.99147
11772	1.00275	11772.6	0.98969
11772.3	1.00264	11772.9	0.99524
11772.7	1.0025	11773.3	0.99113
11773	1.0024	11773.6	0.99352
11773.4	1.00226	11774	0.99252
11773.7	1.00215	11774.3	0.99337
11774.1	1.002	11774.7	0.98951
11774.4	1.00177	11775	0.99277
11774.8	1.00147	11775.4	0.99183
11775.1	1.00124	11775.7	0.98881
11775.5	1.00094	11776.1	0.98798
11775.8	1.00071	11776.4	0.98819
11776.2	1.00041	11776.8	0.98887
11776.5	1.00024	11777.1	0.98912
11776.9	1.00011	11777.5	0.99074
11777.2	1.00001	11777.8	0.9909
11777.6	0.99988	11778.2	0.98947
11777.9	0.99978	11778.5	0.99121
11778.3	0.99965	11778.9	0.98835
11778.6	0.99955	11779.2	0.98789
11779	0.99942	11779.6	0.98632
11779.3	0.99933	11779.9	0.9883
11779.7	0.99921	11780.3	0.98894
11780	0.99912	11780.6	0.98789
11780.4	0.999	11781	0.98924
11780.7	0.99891	11781.3	0.98703
11781.1	0.99878	11781.7	0.98698
11781.4	0.99868	11782	0.98508
11781.8	0.99854	11782.4	0.98963
11782.1	0.99844	11782.7	0.98715
11782.5	0.9983	11783.1	0.98742
11782.8	0.9982	11783.4	0.99025
11783.2	0.99806	11783.8	0.98862
11783.5	0.99794	11784.1	0.9872
11783.9	0.99776	11784.5	0.98707
11784.2	0.99763	11784.8	0.98627
11784.6	0.99746	11785.2	0.98726
11784.9	0.99733	11785.5	0.98865
11785.3	0.99716	11785.9	0.98874
11785.6	0.99703	11786.2	0.9872
11786	0.9969	11786.6	0.98824
11786.3	0.99681	11786.9	0.98715
11786.7	0.99668	11787.3	0.98815
11787	0.99659	11787.6	0.98683
11787.4	0.99646	11788	0.98697
11787.7	0.99636	11788.3	0.98748
11788.1	0.99632	11788.7	0.9894
11788.4	0.9964	11789	0.98937
11788.8	0.99649	11789.4	0.99007
11789.1	0.99656	11789.7	0.98516
11789.5	0.99666	11790.1	0.98828
11789.9	0.99675	11790.5	0.98772
11790.2	0.99683	11790.8	0.9872
11790.6	0.99683	11791.2	0.98986
11790.9	0.99682	11791.5	0.98726
11791.2	0.9968	11791.8	0.98762
11791.6	0.99678	11792.2	0.98967
11792	0.99676	11792.6	0.99027
11792.3	0.99674	11792.9	0.99128
11792.7	0.99672	11793.3	0.98844
11793	0.99672	11793.6	0.99092
11793.4	0.99672	11794	0.99051
11793.7	0.99672	11794.3	0.99032
11794.1	0.99672	11794.7	0.99111
11794.4	0.99672	11795	0.99283
11794.8	0.99672	11795.4	0.99184
11795.1	0.99672	11795.7	0.99155
11795.5	0.99674	11796.1	0.99066
11795.8	0.99676	11796.4	0.9915
11796.2	0.99679	11796.8	0.99272
11796.5	0.9968	11797.1	0.99296
11796.9	0.99683	11797.5	0.99187
11797.2	0.99685	11797.8	0.99059
11797.6	0.99689	11798.2	0.99321
11797.9	0.99693	11798.5	0.99244
11798.3	0.99699	11798.9	0.99289
11798.6	0.99703	11799.2	0.99408
11799	0.99709	11799.6	0.99545
11799.3	0.99713	11799.9	0.99634
11799.7	0.99719	11800.3	0.99498
11800	0.99725	11800.6	0.99726
11800.4	0.99737	11801	0.99627
11800.7	0.99745	11801.3	0.99877
11801.1	0.99757	11801.7	0.99504
11801.5	0.99768	11802.1	0.99837
11801.8	0.99777	11802.4	1.0002
11802.1	0.99785	11802.7	1.00004
11802.5	0.99799	11803.1	0.99946
11802.9	0.99814	11803.5	1.00043
11803.2	0.99825	11803.8	1.0001
11803.6	0.9984	11804.2	1.00028
11803.9	0.99851	11804.5	1.00325
11804.3	0.99866	11804.9	1.00462
11804.6	0.99877	11805.2	1.00503
11805	0.99894	11805.6	1.00421
11805.3	0.99907	11805.9	1.00612
11805.7	0.99924	11806.3	1.00402
11806	0.99937	11806.6	1.00765
11806.4	0.99954	11807	1.00373
11806.7	0.99967	11807.3	1.009
11807.1	0.99984	11807.7	1.00867
11807.4	0.99984	11808	1.0048
11807.8	0.99983	11808.4	1.00658
11808.1	0.99983	11808.7	1.00551
11808.5	0.99982	11809.1	1.00922
11808.8	0.99982	11809.4	1.00785
11809.2	0.99981	11809.8	1.00932
11809.6	0.99982	11810.2	1.00915
11809.9	0.99988	11810.5	1.00854
11810.2	0.99995	11810.8	1.01139
11810.6	1.00004	11811.2	1.01028
11811	1.00012	11811.6	1.01098
11811.3	1.00019	11811.9	1.01369
11811.7	1.00028	11812.3	1.01156
11812	1.00034	11812.6	1.01267
11812.4	1.00052	11813	1.0128
11812.7	1.00066	11813.3	1.01375
11813.1	1.00084	11813.7	1.01428
11813.4	1.00098	11814	1.01355
11813.8	1.00116	11814.4	1.01466
11814.1	1.0013	11814.7	1.01617
11814.5	1.00148	11815.1	1.01446
11814.8	1.00145	11815.4	1.01724
11815.2	1.00141	11815.8	1.01723
11815.5	1.00138	11816.1	1.01424
11815.9	1.00135	11816.5	1.01746
11816.2	1.00132	11816.8	1.01454
11816.6	1.00128	11817.2	1.0122
11817	1.00125	11817.6	1.01672
11817.3	1.00129	11817.9	1.01731
11817.7	1.00133	11818.3	1.01612
11818	1.00137	11818.6	1.01506
11818.4	1.00142	11819	1.0155
11818.7	1.00145	11819.3	1.01566
11819.1	1.0015	11819.7	1.01525
11819.4	1.00154	11820	1.01614
11819.8	1.00154	11820.4	1.01364
11820.1	1.00153	11820.7	1.01413
11820.5	1.00152	11821.1	1.01485
11820.8	1.00151	11821.4	1.01505
11821.2	1.00151	11821.8	1.01417
11821.5	1.0015	11822.1	1.01161
11821.9	1.00149	11822.5	1.01339
11822.2	1.00152	11822.8	1.01858
11822.6	1.00158	11823.2	1.01491
11823	1.00165	11823.6	1.01585
11823.3	1.0017	11823.9	1.01315
11823.7	1.00176	11824.3	1.01644
11824	1.00181	11824.6	1.01273
11824.4	1.00187	11825	1.01108
11824.7	1.00184	11825.3	1.01404
11825.1	1.00172	11825.7	1.0151
11825.4	1.00164	11826	1.01412
11825.8	1.00152	11826.4	1.00901
11826.1	1.00144	11826.7	1.01241
11826.5	1.00132	11827.1	1.0115
11826.8	1.00124	11827.4	1.01099
11827.2	1.00116	11827.8	1.01215
11827.6	1.00114	11828.2	1.01067
11827.9	1.00113	11828.5	1.01029
11828.3	1.00112	11828.9	1.0117
11828.6	1.0011	11829.2	1.01
11829	1.00109	11829.6	1.00758
11829.3	1.00107	11829.9	1.00567
11829.7	1.00103	11830.3	1.00641
11830	1.00094	11830.6	1.0071
11830.4	1.00081	11831	1.00311
11830.7	1.00072	11831.3	1.0053
11831.1	1.0006	11831.7	1.00436
11831.4	1.0005	11832	1.00662
11831.8	1.00038	11832.4	1.00344
11832.1	1.00029	11832.7	1.00481
11832.5	1.00032	11833.1	1.00467
11832.9	1.00038	11833.5	1.00327
11833.2	1.00043	11833.8	1.00223
11833.6	1.00049	11834.2	1.00247
11833.9	1.00053	11834.5	1.00003
11834.3	1.0006	11834.9	0.99971
11834.6	1.00064	11835.2	1.00307
11835	1.00058	11835.6	0.99925
11835.3	1.00049	11835.9	1.00012
11835.7	1.00036	11836.3	0.9993
11836	1.00027	11836.6	0.99739
11836.4	1.00015	11837	0.99635
11836.7	1.00006	11837.3	0.99811
11837.1	0.99993	11837.7	0.99822
11837.5	0.99985	11838.1	0.99632
11837.8	0.99982	11838.4	0.99283
11838.2	0.99979	11838.8	0.99482
11838.5	0.99977	11839.1	0.99236
11838.9	0.99973	11839.5	0.99508
11839.2	0.99971	11839.8	0.99345
11839.6	0.99967	11840.2	0.99389
11839.9	0.99965	11840.5	0.99587
11840.3	0.99959	11840.9	0.99222
11840.6	0.99954	11841.2	0.99126
11841	0.99948	11841.6	0.99311
11841.3	0.99943	11841.9	0.99285
11841.7	0.99937	11842.3	0.99124
11842.1	0.99931	11842.7	0.98881
11842.4	0.99926	11843	0.99002
11842.8	0.99917	11843.4	0.98953
11843.1	0.99908	11843.7	0.99298
11843.5	0.99897	11844.1	0.98965
11843.8	0.99888	11844.4	0.98912
11844.2	0.99877	11844.8	0.99409
11844.5	0.99868	11845.1	0.98921
11844.9	0.99857	11845.5	0.99148
11845.2	0.9985	11845.8	0.99185
11845.6	0.99854	11846.2	0.98822
11846	0.99858	11846.6	0.98872
11846.3	0.99861	11846.9	0.98997
11846.7	0.99865	11847.3	0.98968
11847	0.99868	11847.6	0.9924
11847.4	0.99872	11848	0.99026
11847.7	0.99875	11848.3	0.99013
11848.1	0.99874	11848.7	0.98933
11848.4	0.99872	11849	0.98989
11848.8	0.99869	11849.4	0.98994
11849.1	0.99867	11849.7	0.9916
11849.5	0.99864	11850.1	0.99288
11849.9	0.99861	11850.5	0.99069
11850.2	0.99859	11850.8	0.98814
11850.6	0.99856	11851.2	0.99142
11850.9	0.99853	11851.5	0.99171
11851.3	0.9985	11851.9	0.99185
11851.6	0.99847	11852.2	0.99134
11852	0.99844	11852.6	0.99406
11852.3	0.99842	11852.9	0.99047
11852.7	0.99838	11853.3	0.99278
11853.1	0.99835	11853.7	0.9903
11853.4	0.99831	11854	0.99146
11853.8	0.99827	11854.4	0.99222
11854.1	0.99823	11854.7	0.99046
11854.5	0.99819	11855.1	0.99325
11854.8	0.99815	11855.4	0.99333
11855.2	0.99811	11855.8	0.99086
11855.5	0.99807	11856.1	0.99065
11855.9	0.99806	11856.5	0.9957
11856.2	0.99809	11856.8	0.99368
11856.6	0.99813	11857.2	0.99193
11857	0.99817	11857.6	0.99363
11857.3	0.9982	11857.9	0.99457
11857.7	0.99824	11858.3	0.99406
11858	0.99827	11858.6	0.99223
11858.4	0.99831	11859	0.99278
11858.7	0.9983	11859.3	0.99495
11859.1	0.99828	11859.7	0.99304
11859.5	0.99827	11860.1	0.99088
11859.8	0.99825	11860.4	0.99038
11860.2	0.99824	11860.8	0.99303
11860.5	0.99823	11861.1	0.99303
11860.9	0.99821	11861.5	0.99297
11861.2	0.9982	11861.8	0.99445
11861.6	0.99818	11862.2	0.9917
11861.9	0.99817	11862.5	0.9969
11862.3	0.99815	11862.9	0.99314
11862.6	0.99813	11863.2	0.99315
11863	0.99812	11863.6	0.99445
11863.4	0.9981	11864	0.99453
11863.7	0.99808	11864.3	0.99154
11864.1	0.99806	11864.7	0.99177
11864.4	0.99803	11865	0.99399
11864.8	0.998	11865.4	0.99433
11865.1	0.99798	11865.7	0.99226
11865.5	0.99794	11866.1	0.99193
11865.9	0.99791	11866.5	0.99087
11866.2	0.99789	11866.8	0.9939
11866.6	0.99786	11867.2	0.99097
11866.9	0.99786	11867.5	0.99091
11867.3	0.99786	11867.9	0.99248
11867.6	0.99786	11868.2	0.99089
11868	0.99786	11868.6	0.99208
11868.3	0.99786	11868.9	0.99193
11868.7	0.99786	11869.3	0.99272
11869.1	0.99786	11869.7	0.98755
11869.4	0.99785	11870	0.99135
11869.8	0.99784	11870.4	0.99306
11870.1	0.99783	11870.7	0.99184
11870.5	0.99782	11871.1	0.9936
11870.8	0.99781	11871.4	0.99143
11871.2	0.99779	11871.8	0.99391
11871.6	0.99778	11872.2	0.99293
11871.9	0.99777	11872.5	0.99189
11872.3	0.99777	11872.9	0.99163
11872.6	0.99778	11873.2	0.99296
11873	0.9978	11873.6	0.99398
11873.3	0.99781	11873.9	0.99494
11873.7	0.99783	11874.3	0.99084
11874	0.99784	11874.6	0.99391
11874.4	0.99785	11875	0.99417
11874.7	0.99786	11875.3	0.99544
11875.1	0.99786	11875.7	0.99382
11875.5	0.99784	11876.1	0.99295
11875.8	0.99783	11876.4	0.99557
11876.2	0.99782	11876.8	0.99099
11876.5	0.99781	11877.1	0.99568
11876.9	0.9978	11877.5	0.99649
11877.2	0.99779	11877.8	0.9961
11877.6	0.99778	11878.2	0.99432
11878	0.99784	11878.6	0.99754
11878.3	0.99789	11878.9	0.99448
11878.7	0.99795	11879.3	0.99689
11879	0.99799	11879.6	0.99622
11879.4	0.99805	11880	0.99785
11879.7	0.9981	11880.3	0.99839
11880.1	0.99816	11880.7	0.99593
11880.5	0.99816	11881.1	0.99832
11880.8	0.9981	11881.4	0.99917
11881.2	0.99802	11881.8	0.99706
11881.5	0.99796	11882.1	1.00011
11881.9	0.99788	11882.5	1.00012
11882.2	0.99783	11882.8	0.99989
11882.6	0.99775	11883.2	0.99821
11883	0.99767	11883.6	1.00029
11883.3	0.99767	11883.9	1.0024
11883.7	0.99772	11884.3	1.00039
11884	0.99776	11884.6	1.00271
11884.4	0.9978	11885	1.00493
11884.7	0.99784	11885.3	1.00047
11885.1	0.99789	11885.7	1.00133
11885.5	0.99794	11886.1	1.00238
11885.8	0.99797	11886.4	0.99977
11886.2	0.99807	11886.8	1.0044
11886.5	0.99815	11887.1	1.00173
11886.9	0.99826	11887.5	1.0008
11887.2	0.99835	11887.8	1.00389
11887.6	0.99846	11888.2	1.00358
11888	0.99857	11888.6	1.00494
11888.3	0.99865	11888.9	1.00694
11888.7	0.99876	11889.3	1.00447
11889	0.99878	11889.6	1.00548
11889.4	0.99878	11890	1.00491
11889.7	0.99879	11890.3	1.00723
11890.1	0.99879	11890.7	1.00432
11890.5	0.9988	11891.1	1.00711
11890.8	0.9988	11891.4	1.00704
11891.2	0.99881	11891.8	1.00688
11891.5	0.99881	11892.1	1.0072
11891.9	0.9988	11892.5	1.00907
11892.2	0.99879	11892.8	1.00994
11892.6	0.99878	11893.2	1.00832
11893	0.99877	11893.6	1.00633
11893.3	0.99876	11893.9	1.00867
11893.7	0.99874	11894.3	1.00948
11894	0.99873	11894.6	1.00994
11894.4	0.99872	11895	1.01005
11894.7	0.99866	11895.3	1.00868
11895.1	0.99857	11895.7	1.01107
11895.5	0.99849	11896.1	1.01001
11895.8	0.99843	11896.4	1.00771
11896.2	0.99835	11896.8	1.01133
11896.5	0.99829	11897.1	1.00911
11896.9	0.9982	11897.5	1.00798
11897.2	0.99814	11897.8	1.00958
11897.6	0.99812	11898.2	1.00813
11898	0.99811	11898.6	1.00871
11898.3	0.99811	11898.9	1.01021
11898.7	0.9981	11899.3	1.01038
11899	0.99809	11899.6	1.00699
11899.4	0.99808	11900	1.0083
11899.7	0.99807	11900.3	1.00856
11900.1	0.99807	11900.7	1.01138
11900.5	0.99801	11901.1	1.0081
11900.8	0.99797	11901.4	1.00855
11901.2	0.99792	11901.8	1.0092
11901.5	0.99788	11902.1	1.00778
11901.9	0.99783	11902.5	1.00928
11902.3	0.99777	11902.9	1.00889
11902.6	0.99773	11903.2	1.00999
11903	0.99768	11903.6	1.00793
11903.3	0.99758	11903.9	1.00708
11903.7	0.99745	11904.3	1.00803
11904.1	0.99731	11904.7	1.0039
11904.4	0.99721	11905	1.00717
11904.8	0.99708	11905.4	1.005
11905.1	0.99698	11905.7	1.00596
11905.5	0.99684	11906.1	1.00674
11905.8	0.99674	11906.4	1.00552
11906.2	0.99683	11906.8	1.00578
11906.6	0.99698	11907.2	1.0026
11906.9	0.9971	11907.5	1.00407
11907.3	0.99725	11907.9	1.00616
11907.6	0.99737	11908.2	1.00581
11908	0.99752	11908.6	1.00243
11908.3	0.99763	11908.9	1.00284
11908.7	0.99778	11909.3	1.00261
11909.1	0.99768	11909.7	1.00254
11909.4	0.99755	11910	1.00271
11909.8	0.99737	11910.4	1.004
11910.1	0.99724	11910.7	1.00114
11910.5	0.99706	11911.1	1.00121
11910.9	0.99688	11911.5	1.00374
11911.2	0.99675	11911.8	1.0008
11911.6	0.99657	11912.2	1.00197
11911.9	0.99658	11912.5	1.00089
11912.3	0.99669	11912.9	0.99783
11912.6	0.99677	11913.2	0.99892
11913	0.99688	11913.6	0.99861
11913.4	0.99698	11914	0.99824
11913.7	0.99706	11914.3	0.99925
11914.1	0.99717	11914.7	0.99968
11914.4	0.99725	11915	0.99944
11914.8	0.99726	11915.4	0.99727
11915.2	0.99716	11915.8	0.99772
11915.5	0.99708	11916.1	0.99768
11915.9	0.99697	11916.5	0.99789
11916.2	0.99689	11916.8	0.99882
11916.6	0.99678	11917.2	0.99827
11917	0.99667	11917.6	0.99618
11917.3	0.99659	11917.9	0.99581
11917.7	0.99661	11918.3	0.99547
11918	0.9968	11918.6	0.99859
11918.4	0.99706	11919	0.99619
11918.7	0.99726	11919.3	0.99778
11919.1	0.99752	11919.7	0.9973
11919.5	0.99778	11920.1	0.99454
11919.8	0.99797	11920.4	0.99727
11920.2	0.99823	11920.8	0.99632
11920.5	0.99843	11921.1	0.99582
11920.9	0.99849	11921.5	0.99579
11921.3	0.99856	11921.9	0.99487
11921.6	0.9986	11922.2	0.99454
11922	0.99866	11922.6	0.99737
11922.3	0.99871	11922.9	0.99506
11922.7	0.99877	11923.3	0.99617
11923.1	0.99883	11923.7	0.9933
11923.4	0.99888	11924	0.99093
11923.8	0.99893	11924.4	0.99194
11924.1	0.99897	11924.7	0.99327
11924.5	0.99902	11925.1	0.99313
11924.9	0.99907	11925.5	0.99571
11925.2	0.99911	11925.8	0.99569
11925.6	0.99916	11926.2	0.9949
11925.9	0.9992	11926.5	0.99087
11926.3	0.99925	11926.9	0.99498
11926.6	0.99927	11927.2	0.99533
11927	0.99927	11927.6	0.99487
11927.4	0.99928	11928	0.99528
11927.7	0.99929	11928.3	0.99593
11928.1	0.99929	11928.7	0.99336
11928.5	0.9993	11929.1	0.9941
11928.8	0.9993	11929.4	0.9955
11929.2	0.99931	11929.8	0.99556
11929.5	0.99932	11930.1	0.99232
11929.9	0.99933	11930.5	0.99185
11930.2	0.99934	11930.8	0.99593
11930.6	0.99935	11931.2	0.99414
11931	0.99936	11931.6	0.9956
11931.3	0.99937	11931.9	0.9933
11931.7	0.99938	11932.3	0.99641
11932.1	0.99939	11932.7	0.99305
11932.4	0.9994	11933	0.99527
11932.8	0.99943	11933.4	0.99425
11933.1	0.99946	11933.7	0.99708
11933.5	0.99949	11934.1	0.99512
11933.9	0.99953	11934.5	0.99576
11934.2	0.99955	11934.8	0.99546
11934.6	0.99959	11935.2	0.99658
11934.9	0.99961	11935.5	0.99547
11935.3	0.99965	11935.9	0.99837
11935.6	0.9997	11936.2	0.99701
11936	0.9998	11936.6	0.99598
11936.4	0.99991	11937	0.99688
11936.7	0.99999	11937.3	0.99719
11937.1	1.00009	11937.7	0.9989
11937.5	1.0002	11938.1	0.99574
11937.8	1.00028	11938.4	0.99609
11938.2	1.00038	11938.8	0.99445
11938.5	1.00045	11939.1	0.99695
11938.9	1.00046	11939.5	0.99528
11939.2	1.00046	11939.8	0.99656
11939.6	1.00046	11940.2	0.99585
11940	1.00047	11940.6	0.99683
11940.3	1.00047	11940.9	0.9991
11940.7	1.00047	11941.3	0.99352
11941.1	1.00048	11941.7	0.99715
11941.4	1.00048	11942	0.99638
11941.8	1.00053	11942.4	0.99864
11942.1	1.00058	11942.7	0.99827
11942.5	1.00065	11943.1	0.99518
11942.9	1.00072	11943.5	0.99616
11943.2	1.00078	11943.8	0.99659
11943.6	1.00085	11944.2	0.99956
11943.9	1.0009	11944.5	0.99698
11944.3	1.00097	11944.9	0.99587
11944.7	1.00107	11945.3	0.99942
11945	1.00118	11945.6	0.99983
11945.4	1.00133	11946	0.99909
11945.7	1.00144	11946.3	1.00085
11946.1	1.00159	11946.7	0.9975
11946.5	1.00174	11947.1	0.99676
11946.8	1.00186	11947.4	0.99929
11947.2	1.00201	11947.8	0.99582
11947.5	1.00212	11948.1	0.99827
11947.9	1.00212	11948.5	0.99673
11948.3	1.00205	11948.9	0.99939
11948.6	1.002	11949.2	0.99784
11949	1.00193	11949.6	0.9982
11949.3	1.00188	11949.9	0.99826
11949.7	1.00181	11950.3	0.99431
11950.1	1.00175	11950.7	1.00027
11950.4	1.0017	11951	0.99643
11950.8	1.00164	11951.4	0.99979
11951.1	1.00163	11951.7	0.9979
11951.5	1.00161	11952.1	0.99696
11951.9	1.00159	11952.5	0.99697
11952.2	1.00157	11952.8	0.99508
11952.6	1.00155	11953.2	0.99762
11953	1.00153	11953.6	0.99714
11953.3	1.00152	11953.9	0.99914
11953.7	1.0015	11954.3	0.99815
11954	1.00147	11954.6	0.99681
11954.4	1.00142	11955	0.99815
11954.8	1.00137	11955.4	0.99848
11955.1	1.00133	11955.7	0.99589
11955.5	1.00128	11956.1	0.99836
11955.9	1.00123	11956.5	0.99708
11956.2	1.0012	11956.8	0.99668
11956.6	1.00115	11957.2	0.99651
11956.9	1.00113	11957.5	0.99662
11957.3	1.00126	11957.9	0.99875
11957.6	1.00136	11958.2	0.99749
11958	1.00149	11958.6	0.99747
11958.4	1.00162	11959	0.99744
11958.7	1.00172	11959.3	0.99675
11959.1	1.00185	11959.7	0.99822
11959.5	1.00198	11960.1	0.99783
11959.8	1.00208	11960.4	0.99562
11960.2	1.00213	11960.8	0.9985
11960.5	1.00212	11961.1	0.99661
11960.9	1.00211	11961.5	0.99906
11961.3	1.0021	11961.9	0.99708
11961.6	1.00209	11962.2	0.99835
11962	1.00208	11962.6	0.99821
11962.3	1.00208	11962.9	0.99864
11962.7	1.00207	11963.3	0.99648
11963.1	1.00206	11963.7	0.99908
11963.4	1.00206	11964	0.99852
11963.8	1.00206	11964.4	0.99728
11964.2	1.00206	11964.8	0.9988
11964.5	1.00207	11965.1	1.00143
11964.9	1.00207	11965.5	0.99908
11965.2	1.00207	11965.8	1.00276
11965.6	1.00207	11966.2	0.99862
11966	1.00208	11966.6	0.99929
11966.3	1.00209	11966.9	1.00389
11966.7	1.00213	11967.3	0.99966
11967.1	1.00217	11967.7	1.00075
11967.4	1.00221	11968	1.00012
11967.8	1.00225	11968.4	0.9991
11968.1	1.00228	11968.7	1.00314
11968.5	1.00233	11969.1	1.00439
11968.9	1.00237	11969.5	1.0017
11969.2	1.0024	11969.8	1.00027
11969.6	1.00242	11970.2	1.00339
11970	1.00241	11970.6	1.00172
11970.3	1.00241	11970.9	1.00331
11970.7	1.0024	11971.3	1.00415
11971	1.00239	11971.6	1.00352
11971.4	1.00239	11972	1.00214
11971.8	1.00238	11972.4	1.00173
11972.1	1.00238	11972.7	1.00427
11972.5	1.00237	11973.1	1.00521
11972.9	1.00237	11973.5	1.00273
11973.2	1.00236	11973.8	1.00429
11973.6	1.00236	11974.2	1.0032
11973.9	1.00236	11974.5	1.00258
11974.3	1.00236	11974.9	1.0011
11974.7	1.00236	11975.3	1.00379
11975	1.00235	11975.6	1.00395
11975.4	1.00235	11976	1.00537
11975.7	1.00235	11976.3	1.00603
11976.1	1.00241	11976.7	1.00346
11976.5	1.00247	11977.1	1.00977
11976.8	1.00252	11977.4	1.00463
11977.2	1.00258	11977.8	1.00709
11977.6	1.00264	11978.2	1.0043
11977.9	1.00269	11978.5	1.00653
11978.3	1.00275	11978.9	1.00745
11978.6	1.0028	11979.2	1.00699
11979	1.00284	11979.6	1.01002
11979.4	1.00283	11980	1.00588
11979.7	1.00282	11980.3	1.01115
11980.1	1.0028	11980.7	1.00454
11980.5	1.00279	11981.1	1.00751
11980.8	1.00278	11981.4	1.00573
11981.2	1.00277	11981.8	1.00723
11981.6	1.00275	11982.2	1.00413
11981.9	1.00274	11982.5	1.00528
11982.3	1.00276	11982.9	1.00541
11982.6	1.00279	11983.2	1.00787
11983	1.00283	11983.6	1.00623
11983.4	1.00287	11984	1.00825
11983.7	1.0029	11984.3	1.00708
11984.1	1.00294	11984.7	1.00815
11984.5	1.00298	11985.1	1.00834
11984.8	1.00301	11985.4	1.00518
11985.2	1.00306	11985.8	1.00592
11985.6	1.00298	11986.2	1.00801
11985.9	1.0029	11986.5	1.00852
11986.3	1.00279	11986.9	1.00909
11986.6	1.00271	11987.2	1.00825
11987	1.00261	11987.6	1.0065
11987.4	1.0025	11988	1.00697
11987.7	1.00242	11988.3	1.00948
11988.1	1.00231	11988.7	1.00495
11988.5	1.00221	11989.1	1.00656
11988.8	1.00224	11989.4	1.00782
11989.2	1.00228	11989.8	1.00726
11989.5	1.00231	11990.1	1.00628
11989.9	1.00235	11990.5	1.0075
11990.3	1.00239	11990.9	1.00762
11990.6	1.00242	11991.2	1.00769
11991	1.00246	11991.6	1.009
11991.4	1.0025	11992	1.00723
11991.7	1.00253	11992.3	1.008
11992.1	1.00247	11992.7	1.00834
11992.5	1.0024	11993.1	1.00805
11992.8	1.00234	11993.4	1.00601
11993.2	1.00227	11993.8	1.00643
11993.5	1.00222	11994.1	1.00626
11993.9	1.00215	11994.5	1.00734
11994.3	1.00208	11994.9	1.00874
11994.6	1.00203	11995.2	1.00636
11995	1.00196	11995.6	1.00612
11995.4	1.00194	11996	1.00405
11995.7	1.00192	11996.3	1.00627
11996.1	1.00189	11996.7	1.00927
11996.5	1.00187	11997.1	1.00749
11996.8	1.00185	11997.4	1.00833
11997.2	1.00183	11997.8	1.0084
11997.5	1.00181	11998.1	1.00957
11997.9	1.00178	11998.5	1.00699
11998.3	1.00176	11998.9	1.00712
11998.6	1.00176	11999.2	1.00807
11999	1.00176	11999.6	1.00575
11999.4	1.00176	12000	1.00665
11999.7	1.00176	12000.3	1.0073
12000.1	1.00175	12000.7	1.00395
12000.5	1.00175	12001.1	1.00729
12000.8	1.00175	12001.4	1.00513
12001.2	1.00175	12001.8	1.00659
12001.6	1.00172	12002.2	1.00477
12001.9	1.00162	12002.5	1.00434
12002.3	1.0015	12002.9	1.00431
12002.6	1.0014	12003.2	1.00445
12003	1.00128	12003.6	1.00981
12003.4	1.00115	12004	1.00622
12003.7	1.00106	12004.3	1.00514
12004.1	1.00093	12004.7	1.00334
12004.5	1.00081	12005.1	1.00348
12004.8	1.00072	12005.4	1.00381
12005.2	1.0007	12005.8	1.00528
12005.6	1.00068	12006.2	1.003
12005.9	1.00067	12006.5	1.0005
12006.3	1.00065	12006.9	1.00217
12006.6	1.00063	12007.2	1.00183
12007	1.00062	12007.6	1.00178
12007.4	1.0006	12008	1.00219
12007.7	1.00058	12008.3	1.00068
12008.1	1.00056	12008.7	1.00502
12008.5	1.00053	12009.1	1.00281
12008.8	1.0005	12009.4	1.0006
12009.2	1.00046	12009.8	1.00057
12009.6	1.00042	12010.2	1.00169
12009.9	1.00039	12010.5	1.00127
12010.3	1.00035	12010.9	1.00356
12010.7	1.00031	12011.3	1.00048
12011	1.00029	12011.6	1.00065
12011.4	1.00024	12012	0.99996
12011.7	1.00016	12012.3	0.99886
12012.1	1.00006	12012.7	1.0001
12012.5	0.99995	12013.1	0.99987
12012.8	0.99987	12013.4	0.99969
12013.2	0.99976	12013.8	0.99764
12013.6	0.99966	12014.2	0.99558
12013.9	0.99958	12014.5	0.99538
12014.3	0.99947	12014.9	0.99823
12014.7	0.99937	12015.3	0.99764
12015	0.99937	12015.6	0.99665
12015.4	0.99937	12016	0.99651
12015.8	0.99938	12016.4	0.99674
12016.1	0.99938	12016.7	0.99695
12016.5	0.99938	12017.1	0.99597
12016.9	0.99938	12017.5	0.99694
12017.2	0.99939	12017.8	0.99679
12017.6	0.99939	12018.2	0.99567
12018	0.99939	12018.6	0.99826
12018.3	0.9993	12018.9	0.9979
12018.7	0.99916	12019.3	0.99723
12019.1	0.99903	12019.7	0.99619
12019.4	0.99892	12020	0.99558
12019.8	0.99879	12020.4	0.9949
12020.1	0.99869	12020.7	0.99381
12020.5	0.99855	12021.1	0.99437
12020.9	0.99841	12021.5	0.99675
12021.2	0.99831	12021.8	0.99383
12021.6	0.99826	12022.2	0.9946
12022	0.99827	12022.6	0.99348
12022.3	0.99827	12022.9	0.99366
12022.7	0.99828	12023.3	0.99135
12023.1	0.99829	12023.7	0.9961
12023.4	0.99829	12024	0.99536
12023.8	0.9983	12024.4	0.99679
12024.2	0.9983	12024.8	0.99242
12024.5	0.99831	12025.1	0.99453
12024.9	0.9983	12025.5	0.99529
12025.3	0.99826	12025.9	0.9934
12025.6	0.99823	12026.2	0.99484
12026	0.9982	12026.6	0.99466
12026.4	0.99816	12027	0.99465
12026.7	0.99813	12027.3	0.99316
12027.1	0.9981	12027.7	0.99793
12027.5	0.99806	12028.1	0.9919
12027.8	0.99803	12028.4	0.9938
12028.2	0.99799	12028.8	0.99489
12028.6	0.99793	12029.2	0.99573
12028.9	0.99788	12029.5	0.99593
12029.3	0.99781	12029.9	0.99275
12029.6	0.99777	12030.2	0.99411
12030	0.9977	12030.6	0.99504
12030.4	0.99764	12031	0.99374
12030.7	0.99759	12031.3	0.99508
12031.1	0.99753	12031.7	0.99451
12031.5	0.99748	12032.1	0.99596
12031.8	0.99753	12032.4	0.99444
12032.2	0.9976	12032.8	0.99651
12032.6	0.99767	12033.2	0.99385
12032.9	0.99772	12033.5	0.99575
12033.3	0.99779	12033.9	0.99321
12033.7	0.99785	12034.3	0.99616
12034	0.99791	12034.6	0.99454
12034.4	0.99797	12035	0.99598
12034.8	0.99804	12035.4	0.99462
12035.1	0.99802	12035.7	0.99614
12035.5	0.99798	12036.1	0.99415
12035.9	0.99793	12036.5	0.99464
12036.2	0.9979	12036.8	0.99385
12036.6	0.99786	12037.2	0.99645
12037	0.99781	12037.6	0.99449
12037.3	0.99778	12037.9	0.99272
12037.7	0.99774	12038.3	0.99575
12038.1	0.99769	12038.7	0.99502
12038.4	0.99772	12039	0.99721
12038.8	0.99782	12039.4	0.99535
12039.2	0.99792	12039.8	0.99701
12039.5	0.99799	12040.1	0.99842
12039.9	0.99809	12040.5	0.99785
12040.3	0.99819	12040.9	0.99899
12040.6	0.99827	12041.2	0.99712
12041	0.99837	12041.6	0.99676
12041.4	0.99847	12042	0.99794
12041.7	0.99854	12042.3	0.99726
12042.1	0.99856	12042.7	0.99902
12042.5	0.99858	12043.1	0.99974
12042.8	0.9986	12043.4	0.99857
12043.2	0.99862	12043.8	0.99937
12043.6	0.99864	12044.2	0.99718
12043.9	0.99865	12044.5	0.99735
12044.3	0.99868	12044.9	0.99874
12044.7	0.9987	12045.3	0.99692
12045	0.99871	12045.6	0.99748
12045.4	0.99873	12046	0.99949
12045.8	0.99875	12046.4	0.99917
12046.1	0.99876	12046.7	1.001
12046.5	0.99878	12047.1	0.99976
12046.9	0.9988	12047.5	0.99872
12047.2	0.99882	12047.8	1.00231
12047.6	0.99883	12048.2	0.9992
12048	0.99885	12048.6	1.00288
12048.3	0.99887	12048.9	1.00166
12048.7	0.99886	12049.3	1.00254
12049.1	0.99884	12049.7	1.00021
12049.4	0.99882	12050	0.99892
12049.8	0.9988	12050.4	0.99738
12050.2	0.99878	12050.8	0.99908
12050.5	0.99876	12051.1	0.99726
12050.9	0.99874	12051.5	1.00201
12051.3	0.99872	12051.9	0.99881
12051.6	0.9987	12052.2	0.99957
12052	0.99868	12052.6	0.99969
12052.4	0.99876	12053	1.00162
12052.7	0.99882	12053.3	1.0034
12053.1	0.99889	12053.7	1.00288
12053.5	0.99897	12054.1	1.00171
12053.8	0.99902	12054.4	1.0012
12054.2	0.9991	12054.8	1.0017
12054.6	0.99918	12055.2	1.00163
[truncated: 289 more rows]

## Sheet: c
Energy	Normalized Absorption	Energy	Normalized Absorption
eV		eV
	Pt/Vulcan XC-72		Pt/Vulcan XC-72/Ionomer
11364.3	0.00101	11364.4	0.01085
11364.6	0.001	11364.7	0.01157
11364.9	0.000997291	11365	0.01187
11365.3	0.000988126	11365.4	0.01165
11365.6	0.000981251	11365.7	0.01122
11365.9	0.000974377	11366	0.01164
11366.3	0.000965212	11366.4	0.01073
11366.6	0.000958338	11366.7	0.01182
11366.9	0.000951464	11367	0.01061
11367.2	0.00094459	11367.3	0.01102
11367.5	0.000937688	11367.6	0.01034
11367.9	0.000917362	11368	0.01026
11368.2	0.000902118	11368.3	0.0093
11368.5	0.000886874	11368.6	0.00989
11368.9	0.000866548	11369	0.01004
11369.2	0.000851304	11369.3	0.00929
11369.5	0.00083606	11369.6	0.01005
11369.8	0.000820816	11369.9	0.01163
11370.2	0.00080049	11370.3	0.01054
11370.5	0.000785246	11370.6	0.00896
11370.8	0.000770002	11370.9	0.0103
11371.1	0.000754758	11371.2	0.01127
11371.5	0.000734433	11371.6	0.01047
11371.8	0.000719188	11371.9	0.01069
11372.1	0.000703944	11372.2	0.0104
11372.5	0.00068366	11372.6	0.01019
11372.8	0.000674652	11372.9	0.01056
11373.1	0.000665644	11373.2	0.01086
11373.4	0.000656635	11373.5	0.01126
11373.7	0.000647627	11373.8	0.00996
11374.1	0.000635616	11374.2	0.01084
11374.4	0.000626607	11374.5	0.00922
11374.7	0.000617599	11374.8	0.00916
11375.1	0.000605588	11375.2	0.00827
11375.4	0.000596579	11375.5	0.00946
11375.7	0.000587571	11375.8	0.00971
11376	0.000578563	11376.1	0.01057
11376.4	0.000566551	11376.5	0.00965
11376.7	0.000557543	11376.8	0.01065
11377	0.000548535	11377.1	0.00894
11377.3	0.000539526	11377.4	0.00988
11377.7	0.000526499	11377.8	0.00975
11378	0.000515973	11378.1	0.01025
11378.3	0.000505447	11378.4	0.00943
11378.6	0.000494922	11378.7	0.00908
11379	0.000480887	11379.1	0.00864
11379.3	0.000470362	11379.4	0.00818
11379.6	0.000459836	11379.7	0.00834
11380	0.000445802	11380.1	0.00868
11380.3	0.000435276	11380.4	0.00811
11380.6	0.000424751	11380.7	0.00871
11380.9	0.000414225	11381	0.00852
11381.3	0.000400191	11381.4	0.00858
11381.6	0.000389665	11381.7	0.00887
11381.9	0.000379139	11382	0.0088
11382.3	0.000365105	11382.4	0.00769
11382.6	0.00035459	11382.7	0.00729
11382.9	0.000344096	11383	0.00742
11383.2	0.000333602	11383.3	0.00793
11383.6	0.00031961	11383.7	0.00856
11383.9	0.000309116	11384	0.008
11384.2	0.000298622	11384.3	0.00777
11384.5	0.000288128	11384.6	0.00804
11384.9	0.000274136	11385	0.00871
11385.2	0.000263642	11385.3	0.00939
11385.5	0.000253148	11385.6	0.00849
11385.8	0.000242654	11385.9	0.00841
11386.2	0.000228661	11386.3	0.0079
11386.5	0.000218167	11386.6	0.00904
11386.8	0.000207673	11386.9	0.00747
11387.1	0.000197179	11387.2	0.0079
11387.5	0.000183187	11387.6	0.00803
11387.8	0.000173416	11387.9	0.00722
11388.1	0.000163647	11388.2	0.00793
11388.5	0.000150622	11388.6	0.00822
11388.8	0.000140853	11388.9	0.00696
11389.1	0.000131085	11389.2	0.00705
11389.5	0.00011806	11389.6	0.00707
11389.8	0.000108291	11389.9	0.0083
11390.1	9.85222e-05	11390.2	0.00788
11390.4	8.87534e-05	11390.5	0.00669
11390.7	7.89846e-05	11390.8	0.00617
11391.1	6.59596e-05	11391.2	0.00656
11391.4	5.61909e-05	11391.5	0.0068
11391.7	4.64221e-05	11391.8	0.00628
11392.1	3.33971e-05	11392.2	0.00604
11392.4	2.36283e-05	11392.5	0.00606
11392.7	1.38379e-05	11392.8	0.00713
11393	4.03621e-06	11393.1	0.00719
11393.4	-9.03267e-06	11393.5	0.00745
11393.7	-1.88343e-05	11393.8	0.00768
11394	-2.8636e-05	11394.1	0.00718
11394.4	-4.17049e-05	11394.5	0.00521
11394.7	-5.15065e-05	11394.8	0.00506
11395	-6.13082e-05	11395.1	0.00553
11395.3	-7.11099e-05	11395.4	0.00625
11395.7	-8.41787e-05	11395.8	0.00571
11396	-9.39804e-05	11396.1	0.00532
11396.3	-0.000103782	11396.4	0.00621
11396.6	-0.000113584	11396.7	0.00486
11397	-0.000126653	11397.1	0.0056
11397.3	-0.000136454	11397.4	0.0063
11397.6	-0.00014595	11397.7	0.005
11398	-0.000157794	11398.1	0.005
11398.3	-0.000166677	11398.4	0.00584
11398.6	-0.00017556	11398.7	0.00464
11399	-0.000187404	11399.1	0.00512
11399.3	-0.000196287	11399.4	0.00543
11399.6	-0.00020517	11399.7	0.00519
11399.9	-0.000214053	11400	0.00384
11400.3	-0.000225897	11400.4	0.00429
11400.6	-0.00023478	11400.7	0.00589
11400.9	-0.000243663	11401	0.0052
11401.2	-0.000252546	11401.3	0.00545
11401.6	-0.00026439	11401.7	0.00617
11401.9	-0.000273273	11402	0.00473
11402.2	-0.000282156	11402.3	0.00263
11402.6	-0.000293737	11402.7	0.00371
11402.9	-0.000301838	11403	0.00419
11403.2	-0.00030994	11403.3	0.0032
11403.5	-0.000318041	11403.6	0.00426
11403.9	-0.000328843	11404	0.00441
11404.2	-0.000336944	11404.3	0.00525
11404.5	-0.000345046	11404.6	0.00499
11404.9	-0.000355848	11405	0.00506
11405.2	-0.000363949	11405.3	0.00425
11405.5	-0.000372051	11405.6	0.00459
11405.8	-0.000380152	11405.9	0.00582
11406.2	-0.000390954	11406.3	0.00379
11406.5	-0.000399055	11406.6	0.00481
11406.8	-0.000407157	11406.9	0.00365
11407.1	-0.000415258	11407.2	0.00409
11407.5	-0.00042606	11407.6	0.00253
11407.8	-0.000433394	11407.9	0.00409
11408.1	-0.000440726	11408.2	0.00267
11408.5	-0.000450502	11408.6	0.0036
11408.8	-0.000457833	11408.9	0.00472
11409.1	-0.000465165	11409.2	0.00375
11409.5	-0.000474941	11409.6	0.00535
11409.8	-0.000482272	11409.9	0.00384
11410.1	-0.000489604	11410.2	0.00396
11410.4	-0.000496936	11410.5	0.00301
11410.8	-0.000506711	11410.9	0.00329
11411.1	-0.000514043	11411.2	0.00462
11411.4	-0.000521375	11411.5	0.00313
11411.7	-0.000528706	11411.8	0.00474
11412.1	-0.000538482	11412.2	0.0042
11412.4	-0.000545814	11412.5	0.00343
11412.7	-0.000548251	11412.8	0.00294
11413.1	-0.000548287	11413.2	0.00273
11413.4	-0.000548314	11413.5	0.00261
11413.7	-0.000548341	11413.8	0.00245
11414	-0.000548368	11414.1	0.00348
11414.4	-0.000548404	11414.5	0.00241
11414.7	-0.000548431	11414.8	0.00247
11415	-0.000548458	11415.1	0.0032
11415.4	-0.000548494	11415.5	0.00226
11415.7	-0.000548521	11415.8	0.00259
11416	-0.000548548	11416.1	0.00341
11416.4	-0.000548584	11416.5	0.00209
11416.7	-0.000548611	11416.8	0.00294
11417	-0.000548638	11417.1	0.0031
11417.3	-0.000548665	11417.4	0.00268
11417.7	-0.000551463	11417.8	0.00265
11418	-0.000555634	11418.1	0.00147
11418.3	-0.000559805	11418.4	0.00101
11418.7	-0.000565365	11418.8	0.00203
11419	-0.000569536	11419.1	0.00257
11419.3	-0.000573706	11419.4	0.00239
11419.6	-0.000577877	11419.7	0.00178
11420	-0.000583438	11420.1	0.00232
11420.3	-0.000587608	11420.4	0.00327
11420.6	-0.000591779	11420.7	0.00176
11421	-0.00059734	11421.1	0.0024
11421.3	-0.00060151	11421.4	0.00227
11421.6	-0.000605681	11421.7	0.0018
11422	-0.000611241	11422.1	0.00265
11422.3	-0.000615412	11422.4	0.00225
11422.6	-0.000620336	11422.7	0.00229
11422.9	-0.000626791	11423	0.00246
11423.3	-0.000635397	11423.4	0.00124
11423.6	-0.000641852	11423.7	0.00188
11423.9	-0.000648306	11424	0.00238
11424.3	-0.000656913	11424.4	0.00168
11424.6	-0.000663367	11424.7	0.000979856
11424.9	-0.000669822	11425	0.00166
11425.2	-0.000676277	11425.3	0.00322
11425.6	-0.000684883	11425.7	0.00316
11425.9	-0.000691338	11426	0.00263
11426.2	-0.000697792	11426.3	0.00134
11426.6	-0.000706398	11426.7	0.00116
11426.9	-0.000712853	11427	0.00212
11427.2	-0.000719308	11427.3	0.000798745
11427.5	-0.000725762	11427.6	0.00127
11427.9	-0.000727266	11428	0.000994449
11428.2	-0.000728381	11428.3	0.000753004
11428.5	-0.000729495	11428.6	0.000605867
11428.9	-0.000730981	11429	0.000966599
11429.2	-0.000732096	11429.3	0.00114
11429.5	-0.00073321	11429.6	0.0015
11429.9	-0.000734696	11430	0.00137
11430.2	-0.000735811	11430.3	0.000831739
11430.5	-0.000736925	11430.6	0.00201
11430.9	-0.000738411	11431	0.00143
11431.2	-0.000739526	11431.3	0.000983758
11431.5	-0.00074064	11431.6	0.000367394
11431.8	-0.000741755	11431.9	0.000838199
11432.2	-0.000743241	11432.3	0.000785916
11432.5	-0.000744367	11432.6	0.000700579
11432.8	-0.000747213	11432.9	0.00171
11433.2	-0.000751007	11433.3	0.0016
11433.5	-0.000753853	11433.6	0.00108
11433.8	-0.000756699	11433.9	0.000929464
11434.1	-0.000759545	11434.2	0.000431789
11434.5	-0.00076334	11434.6	0.000244957
11434.8	-0.000766185	11434.9	0.000973008
11435.1	-0.000769031	11435.2	0.00221
11435.5	-0.000772826	11435.6	0.00169
11435.8	-0.000775672	11435.9	0.00103
11436.1	-0.000778518	11436.2	0.00111
11436.5	-0.000782312	11436.6	-0.000117768
11436.8	-0.000785158	11436.9	0.000684613
11437.1	-0.000788004	11437.2	0.00123
11437.5	-0.000791799	11437.6	0.0016
11437.8	-0.000791837	11437.9	0.00321
11438.1	-0.000791875	11438.2	0.00166
11438.4	-0.000791913	11438.5	0.000937595
11438.8	-0.000791963	11438.9	0.00213
11439.1	-0.000792001	11439.2	0.000823114
11439.4	-0.000792039	11439.5	0.00114
11439.8	-0.00079209	11439.9	0.000708013
11440.1	-0.000792128	11440.2	-6.39519e-05
11440.4	-0.000792166	11440.5	0.000799156
11440.7	-0.000792204	11440.8	0.00108
11441.1	-0.000792255	11441.2	0.00186
11441.4	-0.000792293	11441.5	0.000431152
11441.7	-0.000792331	11441.8	0.00133
11442.1	-0.000792382	11442.2	0.000327395
11442.4	-0.00079242	11442.5	0.00158
11442.7	-0.000790175	11442.8	0.00111
11443.1	-0.000785636	11443.2	0.000545898
11443.4	-0.000782232	11443.5	0.000430366
11443.7	-0.000778829	11443.8	0.000137845
11444.1	-0.00077429	11444.2	8.22314e-05
11444.4	-0.000770886	11444.5	-0.000839407
11444.7	-0.000767483	11444.8	4.55421e-05
11445	-0.000764079	11445.1	-0.000580304
11445.4	-0.00075954	11445.5	-0.000697379
11445.7	-0.000756137	11445.8	-0.000479586
11446	-0.000752733	11446.1	8.59235e-05
11446.4	-0.000748194	11446.5	-6.13456e-05
11446.7	-0.000744791	11446.8	-0.000100629
11447	-0.000741387	11447.1	-0.000828572
11447.4	-0.000736848	11447.5	-0.000938366
11447.7	-0.000734097	11447.8	-0.00154
11448	-0.000731672	11448.1	0.000495387
11448.4	-0.000728439	11448.5	-0.00101
11448.7	-0.000726014	11448.8	-9.66176e-05
11449	-0.000723589	11449.1	0.000595934
11449.4	-0.000720356	11449.5	0.000323203
11449.7	-0.000717931	11449.8	-0.000717069
11450	-0.000715506	11450.1	-0.000589183
11450.3	-0.000713081	11450.4	-0.00102
11450.7	-0.000709847	11450.8	0.000593006
11451	-0.000707422	11451.1	-0.000841996
11451.3	-0.000704997	11451.4	-0.000993083
11451.7	-0.000701764	11451.8	-0.000664521
11452	-0.000699339	11452.1	-0.000206584
11452.3	-0.000696914	11452.4	-0.000381996
11452.7	-0.000690297	11452.8	-0.000216597
11453	-0.00068277	11453.1	-0.00237
11453.3	-0.000675243	11453.4	-0.00161
11453.6	-0.000667716	11453.7	-0.00138
11454	-0.000657681	11454.1	-0.00117
11454.3	-0.000650154	11454.4	-0.00223
11454.6	-0.000642627	11454.7	-0.00058551
11455	-0.000632591	11455.1	-0.00249
11455.3	-0.000625064	11455.4	-0.00105
11455.6	-0.000617538	11455.7	-0.00144
11456	-0.000607502	11456.1	-0.00141
11456.3	-0.000599975	11456.4	-0.00147
11456.6	-0.000592448	11456.7	-0.000612935
11457	-0.000582412	11457.1	0.000896428
11457.3	-0.000574886	11457.4	-0.00119
11457.6	-0.000567509	11457.7	-0.00143
11458	-0.000558067	11458.1	-0.00116
11458.3	-0.000550986	11458.4	2.22273e-05
11458.6	-0.000543905	11458.7	-0.0014
11459	-0.000534463	11459.1	-0.00198
11459.3	-0.000527382	11459.4	-0.00186
11459.6	-0.000520301	11459.7	-0.00107
11460	-0.000510859	11460.1	-0.00135
11460.3	-0.000503778	11460.4	-0.000833937
11460.6	-0.000496697	11460.7	-0.000668801
11460.9	-0.000489616	11461	0.000560648
11461.3	-0.000480174	11461.4	-0.000830859
11461.6	-0.000473093	11461.7	-0.000947406
11461.9	-0.000466012	11462	-0.00092472
11462.3	-0.00045657	11462.4	-0.00154
11462.6	-0.000447208	11462.7	-1.83457e-05
11462.9	-0.000433215	11463	-0.000931575
11463.3	-0.000414558	11463.4	-0.000552614
11463.6	-0.000400565	11463.7	-0.00134
11463.9	-0.000386572	11464	-0.000408983
11464.3	-0.000367915	11464.4	-0.000332193
11464.6	-0.000353922	11464.7	-0.00118
11464.9	-0.00033993	11465	-0.000722693
11465.3	-0.000321272	11465.4	-0.00221
11465.6	-0.00030728	11465.7	-0.00194
11465.9	-0.000293287	11466	-0.00147
11466.3	-0.00027463	11466.4	-0.00104
11466.6	-0.000260637	11466.7	-0.00159
11466.9	-0.000246644	11467	-0.00208
11467.3	-0.000227987	11467.4	-0.00249
11467.6	-0.000213665	11467.7	-0.00046575
11467.9	-0.000198686	11468	-0.00104
11468.2	-0.000183706	11468.3	-0.00128
11468.6	-0.000163733	11468.7	-0.00167
11468.9	-0.000148754	11469	-0.00151
11469.2	-0.000133774	11469.3	-0.00344
11469.6	-0.000113802	11469.7	-0.00166
11469.9	-9.88222e-05	11470	-0.00188
11470.2	-8.38427e-05	11470.3	-0.00101
11470.6	-6.387e-05	11470.7	-0.000470061
11470.9	-4.88905e-05	11471	0.000110856
11471.2	-3.3911e-05	11471.3	-0.00102
11471.6	-1.39383e-05	11471.7	-0.000115542
11471.9	1.04127e-06	11472	-0.00226
11472.2	1.60208e-05	11472.3	-0.00111
11472.6	3.85183e-05	11472.7	-0.00196
11472.9	6.09971e-05	11473	-0.00181
11473.2	8.3476e-05	11473.3	-0.0022
11473.6	0.000113448	11473.7	-0.00225
11473.9	0.000135927	11474	-0.00177
11474.2	0.000158406	11474.3	-0.00282
11474.5	0.000180884	11474.6	-0.00118
11474.9	0.000210856	11475	-0.00133
11475.2	0.000233335	11475.3	-0.00214
11475.5	0.000255814	11475.6	-0.00128
11475.9	0.000285786	11476	-0.00153
11476.2	0.000308265	11476.3	-0.00164
11476.5	0.000330743	11476.6	-0.00102
11476.9	0.000360715	11477	-0.000484612
11477.2	0.000383194	11477.3	-0.00148
11477.5	0.000405677	11477.6	-0.0024
11477.9	0.000437387	11478	-0.000996984
11478.2	0.000461168	11478.3	-0.00177
11478.5	0.00048495	11478.6	-0.00106
11478.9	0.00051666	11479	-0.000630275
11479.2	0.000540441	11479.3	-0.00153
11479.5	0.000564223	11479.6	-0.00255
11479.9	0.000595933	11480	-0.0013
11480.2	0.000619714	11480.3	-0.00144
11480.5	0.000643496	11480.6	-0.00105
11480.9	0.000675206	11481	-0.00124
11481.2	0.000698987	11481.3	-0.00277
11481.5	0.000722769	11481.6	-0.00197
11481.9	0.000754479	11482	-0.000576455
11482.2	0.000778261	11482.3	-0.00313
11482.5	0.000802042	11482.6	-0.00319
11482.9	0.000839787	11483	-0.0023
11483.2	0.000868095	11483.3	-0.00238
11483.5	0.000896403	11483.6	-0.00136
11483.9	0.000934147	11484	-0.00209
11484.2	0.000962455	11484.3	-0.00189
11484.5	0.000990763	11484.6	-0.00193
11484.9	0.00103	11485	-0.0031
11485.2	0.00106	11485.3	-0.00263
11485.5	0.00109	11485.6	-0.00326
11485.9	0.00112	11486	-0.00225
11486.2	0.00115	11486.3	-0.00293
11486.5	0.00118	11486.6	-0.0036
11486.9	0.00122	11487	-0.00299
11487.2	0.00125	11487.3	-0.00206
11487.5	0.00127	11487.6	-0.003
11487.9	0.00133	11488	-0.00244
11488.2	0.00138	11488.3	-0.00237
11488.5	0.00142	11488.6	-0.00229
11488.9	0.00148	11489	-0.00219
11489.2	0.00153	11489.3	-0.0032
11489.5	0.00157	11489.6	-0.00221
11489.9	0.00163	11490	-0.00169
11490.2	0.00168	11490.3	-0.00266
11490.5	0.00172	11490.6	-0.00375
11490.9	0.00178	11491	-0.00405
11491.2	0.00183	11491.3	-0.00328
11491.5	0.00187	11491.6	-0.00289
11491.9	0.00193	11492	-0.00216
11492.2	0.00197	11492.3	-0.00279
11492.5	0.00202	11492.6	-0.00332
11492.9	0.00208	11493	-0.00292
11493.2	0.00213	11493.3	-0.00313
11493.5	0.00218	11493.6	-0.00302
11493.9	0.00225	11494	-0.00347
11494.2	0.00229	11494.3	-0.00307
11494.5	0.00234	11494.6	-0.00222
11494.9	0.00241	11495	-0.00351
11495.2	0.00245	11495.3	-0.00308
11495.5	0.0025	11495.6	-0.00398
11495.9	0.00257	11496	-0.00381
11496.2	0.00262	11496.3	-0.00206
11496.5	0.00266	11496.6	-0.00408
11496.9	0.00273	11497	-0.00367
11497.2	0.00278	11497.3	-0.00334
11497.5	0.00283	11497.6	-0.00296
11497.9	0.00291	11498	-0.00373
11498.2	0.00296	11498.3	-0.00326
11498.5	0.00302	11498.6	-0.00271
11498.9	0.0031	11499	-0.00353
11499.2	0.00316	11499.3	-0.0025
11499.5	0.00322	11499.6	-0.00269
11499.9	0.0033	11500	-0.00291
11500.2	0.00336	11500.3	-0.0023
11500.5	0.00342	11500.6	-0.00272
11500.9	0.0035	11501	-0.00313
11501.2	0.00356	11501.3	-0.00321
11501.5	0.00362	11501.6	-0.00256
11501.9	0.0037	11502	-0.00276
11502.2	0.00376	11502.3	-0.00236
11502.5	0.00382	11502.6	-0.00336
11502.9	0.00392	11503	-0.00266
11503.2	0.004	11503.3	-0.00256
11503.5	0.00407	11503.6	-0.00187
11503.9	0.00418	11504	-0.000270853
11504.2	0.00425	11504.3	-0.00129
11504.5	0.00433	11504.6	-0.00124
11504.9	0.00443	11505	-0.00286
11505.2	0.00451	11505.3	-0.00125
11505.5	0.00458	11505.6	-0.00228
11505.9	0.00468	11506	-0.00294
11506.2	0.00476	11506.3	-0.00151
11506.5	0.00484	11506.6	-0.00168
11506.9	0.00494	11507	-0.00297
11507.2	0.00501	11507.3	-0.00181
11507.5	0.00509	11507.6	-0.00148
11507.9	0.00522	11508	-0.000962382
11508.2	0.00531	11508.3	-0.002
11508.6	0.00544	11508.7	-0.0044
11508.9	0.00554	11509	-0.00291
11509.2	0.00563	11509.3	-0.00168
11509.6	0.00576	11509.7	-0.0025
11509.9	0.00586	11510	-0.00179
11510.2	0.00595	11510.3	-0.00222
11510.6	0.00608	11510.7	-0.00122
11510.9	0.00618	11511	-0.000648156
11511.2	0.00627	11511.3	-0.00191
11511.6	0.0064	11511.7	-0.00126
11511.9	0.00649	11512	-0.000822238
11512.2	0.00661	11512.3	-0.00125
11512.6	0.00677	11512.7	-0.000898736
11512.9	0.00689	11513	-0.00164
11513.2	0.00701	11513.3	0.00118
11513.6	0.00717	11513.7	-0.000145198
11513.9	0.00728	11514	-0.000495456
11514.3	0.00744	11514.4	-0.00119
11514.6	0.00756	11514.7	-0.00149
11514.9	0.00768	11515	-0.000160973
11515.3	0.00784	11515.4	-0.000387594
11515.6	0.00798	11515.7	-0.00162
11515.9	0.00813	11516	-0.00135
11516.3	0.00833	11516.4	-0.000347098
11516.6	0.00847	11516.7	-0.000593735
11516.9	0.00862	11517	-0.0014
11517.3	0.00882	11517.4	0.000678923
11517.6	0.00896	11517.7	-0.000806421
11517.9	0.00911	11518	-0.000578864
11518.3	0.0093	11518.4	0.000112257
11518.6	0.00945	11518.7	0.00142
11518.9	0.00959	11519	0.000655415
11519.3	0.00978	11519.4	0.00163
11519.6	0.00995	11519.7	0.000667356
11519.9	0.01013	11520	0.00202
11520.3	0.01032	11520.4	0.00226
11520.6	0.01055	11520.7	0.00108
11520.9	0.01068	11521	0.000842907
11521.3	0.01085	11521.4	0.00284
11521.6	0.01105	11521.7	0.00207
11522	0.01133	11522.1	0.0017
11522.3	0.01148	11522.4	0.00211
11522.6	0.01172	11522.7	0.00185
11523	0.01197	11523.1	0.00289
11523.3	0.0121	11523.4	0.00289
11523.6	0.0123	11523.7	0.00111
11524	0.01268	11524.1	0.00425
11524.3	0.01286	11524.4	0.0027
11524.6	0.01299	11524.7	0.00347
11525	0.01328	11525.1	0.00342
11525.3	0.01356	11525.4	0.00441
11525.6	0.01378	11525.7	0.00503
11526	0.01415	11526.1	0.00427
11526.3	0.01428	11526.4	0.00419
11526.6	0.01457	11526.7	0.00547
11527	0.01492	11527.1	0.00494
11527.3	0.01521	11527.4	0.00671
11527.6	0.01542	11527.7	0.00548
11528	0.01581	11528.1	0.00566
11528.3	0.01608	11528.4	0.00475
11528.7	0.01633	11528.8	0.0069
11529	0.01665	11529.1	0.00661
11529.3	0.01686	11529.4	0.00698
11529.7	0.01738	11529.8	0.00772
11530	0.01768	11530.1	0.00924
11530.3	0.01807	11530.4	0.00851
11530.7	0.0184	11530.8	0.0073
11531	0.01864	11531.1	0.00764
11531.3	0.01905	11531.4	0.0086
11531.7	0.01947	11531.8	0.00735
11532	0.0199	11532.1	0.009
11532.4	0.02036	11532.5	0.00931
11532.7	0.02071	11532.8	0.0106
11533	0.02103	11533.1	0.00921
11533.4	0.0217	11533.5	0.01207
11533.7	0.02205	11533.8	0.0114
11534	0.02239	11534.1	0.01196
11534.4	0.02296	11534.5	0.01273
11534.7	0.02337	11534.8	0.01203
11535	0.02379	11535.1	0.01251
11535.4	0.02448	11535.5	0.01291
11535.7	0.02504	11535.8	0.01422
11536	0.0254	11536.1	0.01486
11536.4	0.02595	11536.5	0.01598
11536.7	0.02655	11536.8	0.01707
11537	0.02705	11537.1	0.01495
11537.4	0.02778	11537.5	0.01577
11537.7	0.02829	11537.8	0.01705
11538.1	0.02892	11538.2	0.01827
11538.4	0.02951	11538.5	0.01778
11538.7	0.03019	11538.8	0.01846
11539.1	0.03109	11539.2	0.01933
11539.4	0.03168	11539.5	0.01967
11539.7	0.03229	11539.8	0.02145
11540.1	0.03319	11540.2	0.02148
11540.4	0.03396	11540.5	0.02165
11540.7	0.03461	11540.8	0.0217
11541.1	0.03564	11541.2	0.0247
11541.4	0.03651	11541.5	0.02352
11541.8	0.03734	11541.9	0.02572
11542.1	0.03832	11542.2	0.02509
11542.4	0.03922	11542.5	0.02784
11542.8	0.04037	11542.9	0.02929
11543.1	0.04124	11543.2	0.02811
11543.4	0.04243	11543.5	0.03048
11543.8	0.04373	11543.9	0.03054
11544.1	0.04472	11544.2	0.03189
11544.5	0.0463	11544.6	0.03289
11544.8	0.0474	11544.9	0.03433
11545.1	0.04855	11545.2	0.03593
11545.5	0.05012	11545.6	0.03695
11545.8	0.05125	11545.9	0.03785
11546.1	0.0529	11546.2	0.03879
11546.5	0.05454	11546.6	0.04151
11546.8	0.05588	11546.9	0.04211
11547.1	0.05738	11547.2	0.04454
11547.5	0.05943	11547.6	0.047
11547.8	0.06121	11547.9	0.04621
11548.1	0.06299	11548.2	0.04984
11548.5	0.06533	11548.6	0.05189
11548.8	0.06743	11548.9	0.05465
11549.2	0.07007	11549.3	0.05483
11549.5	0.0721	11549.6	0.0568
11549.8	0.07419	11549.9	0.0617
11550.2	0.0775	11550.3	0.06245
11550.5	0.08008	11550.6	0.06566
11550.9	0.08354	11551	0.06742
11551.2	0.0862	11551.3	0.0722
11551.5	0.08903	11551.6	0.07293
11551.9	0.09327	11552	0.07697
11552.2	0.09655	11552.3	0.08168
11552.5	0.10021	11552.6	0.08553
11552.9	0.10517	11553	0.09055
11553.2	0.10944	11553.3	0.09471
11553.5	0.11374	11553.6	0.0994
11553.9	0.11971	11554	0.10381
11554.2	0.12462	11554.3	0.11061
11554.5	0.13009	11554.6	0.11487
11554.9	0.13783	11555	0.11884
11555.2	0.14409	11555.3	0.13055
11555.6	0.15295	11555.7	0.13683
11555.9	0.16035	11556	0.14331
11556.2	0.1684	11556.3	0.15772
11556.6	0.17981	11556.7	0.16448
11556.9	0.18925	11557	0.17643
11557.3	0.2033	11557.4	0.18851
11557.6	0.21495	11557.7	0.20039
11557.9	0.22757	11558	0.2189
11558.3	0.24676	11558.4	0.23323
11558.6	0.2629	11558.7	0.25174
11558.9	0.28032	11559	0.27363
11559.3	0.30658	11559.4	0.29847
11559.6	0.32913	11559.7	0.3291
11560	0.36278	11560.1	0.35846
11560.3	0.39194	11560.4	0.39646
11560.6	0.42472	11560.7	0.43828
11561	0.47442	11561.1	0.47844
11561.3	0.51688	11561.4	0.5365
11561.6	0.56453	11561.7	0.5874
11562	0.63573	11562.1	0.65083
11562.3	0.69736	11562.4	0.7326
11562.6	0.76421	11562.7	0.79795
11563	0.86138	11563.1	0.87789
11563.3	0.93908	11563.4	0.9781
11563.7	1.048	11563.8	1.05276
11564	1.12981	11564.1	1.1186
11564.3	1.20904	11564.4	1.19647
11564.7	1.31004	11564.8	1.24077
11565	1.37647	11565.1	1.27661
11565.4	1.45426	11565.5	1.2955
11565.7	1.50005	11565.8	1.30576
11566	1.53542	11566.1	1.29866
11566.4	1.56649	11566.5	1.29292
11566.7	1.57609	11566.8	1.27628
11567	1.5733	11567.1	1.24792
11567.4	1.55471	11567.5	1.21992
11567.7	1.52703	11567.8	1.20419
11568	1.49189	11568.1	1.18156
11568.4	1.43406	11568.5	1.15357
11568.7	1.38736	11568.8	1.14297
11569.1	1.32428	11569.2	1.11432
11569.4	1.27757	11569.5	1.09745
11569.7	1.2343	11569.8	1.08066
11570.1	1.18072	11570.2	1.0688
11570.4	1.14466	11570.5	1.05444
11570.8	1.10255	11570.9	1.04319
11571.1	1.07425	11571.2	1.02948
11571.4	1.04927	11571.5	1.02272
11571.8	1.0201	11571.9	1.01387
11572.1	1.00229	11572.2	1.01302
11572.5	0.9822	11572.6	0.9993
11572.8	0.96806	11572.9	0.99111
11573.1	0.9582	11573.2	0.98525
11573.5	0.94648	11573.6	0.97959
11573.8	0.93925	11573.9	0.97999
11574.1	0.93321	11574.2	0.98043
11574.5	0.92772	11574.6	0.97368
11574.8	0.9246	11574.9	0.97019
11575.1	0.92212	11575.2	0.96825
11575.5	0.92052	11575.6	0.96522
11575.8	0.92052	11575.9	0.97169
11576.2	0.92081	11576.3	0.97667
11576.5	0.92176	11576.6	0.97684
11576.9	0.92279	11577	0.98353
11577.2	0.92423	11577.3	0.98171
11577.5	0.92624	11577.6	0.9857
11577.9	0.92865	11578	0.99077
11578.2	0.93035	11578.3	0.99254
11578.5	0.93182	11578.6	0.99498
11578.9	0.93448	11579	0.99832
11579.2	0.93604	11579.3	1.00251
11579.5	0.9381	11579.6	1.00133
11579.9	0.93928	11580	0.99979
11580.2	0.94018	11580.3	1.00343
11580.6	0.94004	11580.7	0.99819
11580.9	0.94002	11581	0.99822
11581.3	0.94047	11581.4	0.99597
11581.6	0.93948	11581.7	0.99412
11581.9	0.93867	11582	0.99235
11582.3	0.93738	11582.4	0.98883
11582.6	0.93684	11582.7	0.98379
11582.9	0.93598	11583	0.98233
11583.3	0.93419	11583.4	0.97215
11583.6	0.9338	11583.7	0.97258
11584	0.93145	11584.1	0.96977
11584.3	0.93104	11584.4	0.96712
11584.6	0.93071	11584.7	0.96847
11585	0.92972	11585.1	0.96233
11585.3	0.92974	11585.4	0.96251
11585.6	0.93069	11585.7	0.96463
11586	0.93131	11586.1	0.96581
11586.3	0.93229	11586.4	0.96377
11586.7	0.93301	11586.8	0.96627
11587	0.93402	11587.1	0.96475
11587.4	0.93566	11587.5	0.96571
11587.7	0.93747	11587.8	0.972
11588	0.93944	11588.1	0.9755
11588.4	0.94161	11588.5	0.97324
11588.7	0.9433	11588.8	0.97755
11589	0.94545	11589.1	0.97843
11589.4	0.94902	11589.5	0.98609
11589.7	0.95222	11589.8	0.9891
11590.1	0.95628	11590.2	0.99745
11590.4	0.95854	11590.5	0.99912
11590.7	0.96149	11590.8	1.00813
11591.1	0.96571	11591.2	1.01038
11591.4	0.96961	11591.5	1.01899
11591.8	0.97329	11591.9	1.02146
11592.1	0.97642	11592.2	1.02671
11592.4	0.97859	11592.5	1.02888
11592.8	0.9823	11592.9	1.03429
11593.1	0.98457	11593.2	1.04018
11593.5	0.98857	11593.6	1.03438
11593.8	0.9899	11593.9	1.03966
11594.1	0.9919	11594.2	1.03953
11594.5	0.99363	11594.6	1.04119
11594.8	0.99491	11594.9	1.04179
11595.1	0.99644	11595.2	1.04155
11595.5	0.99718	11595.6	1.03452
11595.8	0.99822	11595.9	1.03494
11596.2	0.99925	11596.3	1.03674
11596.5	1.00027	11596.6	1.02932
11596.9	1.00049	11597	1.03371
11597.2	1.00148	11597.3	1.03254
11597.5	1.00199	11597.6	1.01824
11597.9	1.00301	11598	1.01744
11598.2	1.00305	11598.3	1.01856
11598.5	1.00429	11598.6	1.01624
11598.9	1.00536	11599	1.01491
11599.2	1.00649	11599.3	1.00787
11599.6	1.00644	11599.7	1.00942
11599.9	1.00787	11600	1.00866
11600.3	1.00898	11600.4	1.00446
11600.6	1.01002	11600.7	1.01226
11600.9	1.01037	11601	1.00405
11601.3	1.01224	11601.4	1.00332
11601.6	1.01231	11601.7	1.00533
11601.9	1.0137	11602	0.99863
11602.3	1.01492	11602.4	1.0034
11602.6	1.0161	11602.7	0.99793
11603	1.01712	11603.1	0.99545
11603.3	1.01819	11603.4	0.99625
11603.6	1.01945	11603.7	0.99371
11604	1.02042	11604.1	0.99461
11604.3	1.02195	11604.4	0.99078
11604.7	1.02323	11604.8	0.9912
11605	1.02344	11605.1	0.99442
11605.4	1.02531	11605.5	0.98922
11605.7	1.02676	11605.8	0.98719
11606	1.0276	11606.1	0.98574
11606.4	1.02892	11606.5	0.98514
11606.7	1.03006	11606.8	0.98823
11607	1.03182	11607.1	0.98646
11607.4	1.0339	11607.5	0.9871
11607.7	1.03506	11607.8	0.98513
11608.1	1.03673	11608.2	0.98353
11608.4	1.03812	11608.5	0.99218
11608.7	1.03952	11608.8	0.98727
11609.1	1.04161	11609.2	0.98763
11609.4	1.04317	11609.5	0.99216
11609.8	1.0451	11609.9	0.98847
11610.1	1.04652	11610.2	0.99217
11610.5	1.04838	11610.6	0.99854
11610.8	1.04971	11610.9	1.00014
11611.1	1.05104	11611.2	1.00125
11611.5	1.0528	11611.6	1.00061
11611.8	1.05409	11611.9	1.00261
11612.1	1.05539	11612.2	1.01063
11612.5	1.05702	11612.6	1.00976
11612.8	1.05805	11612.9	1.0071
11613.2	1.05941	11613.3	1.01252
11613.5	1.06044	11613.6	1.01552
11613.9	1.06131	11614	1.01603
11614.2	1.06195	11614.3	1.01636
11614.5	1.06259	11614.6	1.01559
11614.9	1.0631	11615	1.02006
11615.2	1.06335	11615.3	1.02831
11615.6	1.06369	11615.7	1.02252
11615.9	1.06373	11616	1.03047
11616.2	1.06351	11616.3	1.03221
11616.6	1.06321	11616.7	1.03373
11616.9	1.06298	11617	1.03366
11617.3	1.06229	11617.4	1.03879
11617.6	1.06176	11617.7	1.04008
11617.9	1.06124	11618	1.04006
11618.3	1.06022	11618.4	1.03923
11618.6	1.05927	11618.7	1.03964
11619	1.05801	11619.1	1.04483
11619.3	1.05696	11619.4	1.04207
11619.6	1.05545	11619.7	1.03983
11620	1.05344	11620.1	1.04482
11620.3	1.05193	11620.4	1.04565
11620.7	1.05001	11620.8	1.04275
11621	1.0486	11621.1	1.04061
11621.4	1.04673	11621.5	1.03643
11621.7	1.04525	11621.8	1.04356
11622	1.04359	11622.1	1.04201
11622.4	1.04137	11622.5	1.03681
11622.7	1.03971	11622.8	1.03925
11623.1	1.03742	11623.2	1.03923
11623.4	1.03568	11623.5	1.0401
11623.7	1.03393	11623.8	1.03845
11624.1	1.03164	11624.2	1.02853
11624.4	1.03005	11624.5	1.03562
11624.8	1.02793	11624.9	1.03642
11625.1	1.02634	11625.2	1.03121
11625.5	1.02407	11625.6	1.03886
11625.8	1.02228	11625.9	1.03107
11626.1	1.02049	11626.2	1.02812
11626.5	1.0181	11626.6	1.02629
11626.8	1.0165	11626.9	1.02711
11627.1	1.0149	11627.2	1.02454
11627.5	1.01277	11627.6	1.0215
11627.8	1.01118	11627.9	1.02082
11628.2	1.00911	11628.3	1.0173
11628.5	1.00755	11628.6	1.02084
11628.9	1.00548	11629	1.01563
11629.2	1.0041	11629.3	1.01737
11629.5	1.00287	11629.6	1.01735
11629.9	1.00123	11630	1.0168
11630.2	1	11630.3	1.01234
11630.6	0.99837	11630.7	1.01233
11630.9	0.99715	11631	1.00944
11631.3	0.99552	11631.4	1.00593
11631.6	0.9943	11631.7	1.0057
11631.9	0.99339	11632	1.00433
11632.3	0.9922	11632.4	1.00686
11632.6	0.99131	11632.7	1.00724
11633	0.99011	11633.1	1.00328
11633.3	0.98918	11633.4	1.00129
11633.6	0.98826	11633.7	1.0023
11634	0.98702	11634.1	1.00201
11634.3	0.98612	11634.4	0.99874
11634.7	0.98501	11634.8	1.00024
11635	0.98417	11635.1	0.99561
11635.4	0.98306	11635.5	1.00016
11635.7	0.98235	11635.8	0.99661
11636	0.9818	11636.1	0.99471
11636.4	0.98107	11636.5	0.99762
11636.7	0.98052	11636.8	0.99989
11637.1	0.97978	11637.2	0.99655
11637.4	0.97921	11637.5	0.99359
11637.7	0.97864	11637.8	0.98973
11638.1	0.97788	11638.2	0.99434
11638.4	0.97739	11638.5	0.994
11638.8	0.97686	11638.9	0.97799
11639.1	0.97646	11639.2	0.98855
11639.5	0.97593	11639.6	0.98142
11639.8	0.97557	11639.9	0.98346
11640.1	0.97523	11640.2	0.98651
11640.5	0.97478	11640.6	0.98435
11640.8	0.97444	11640.9	0.98026
11641.2	0.97412	11641.3	0.98446
11641.5	0.97398	11641.6	0.98263
11641.9	0.9738	11642	0.97664
11642.2	0.97367	11642.3	0.97998
11642.5	0.97358	11642.6	0.97764
11642.9	0.97357	11643	0.97578
11643.2	0.97356	11643.3	0.97756
11643.6	0.97355	11643.7	0.97685
11643.9	0.97351	11644	0.97619
11644.3	0.97341	11644.4	0.97449
11644.6	0.97333	11644.7	0.97515
11644.9	0.97325	11645	0.97271
11645.3	0.97317	11645.4	0.97405
11645.6	0.97316	11645.7	0.96982
11646	0.97314	11646.1	0.97469
11646.3	0.97313	11646.4	0.97083
11646.6	0.97312	11646.7	0.97408
11647	0.97339	11647.1	0.97586
11647.3	0.97361	11647.4	0.97546
11647.7	0.9739	11647.8	0.97354
11648	0.97412	11648.1	0.97603
11648.4	0.97456	11648.5	0.97359
11648.7	0.97492	11648.8	0.97198
11649	0.97527	11649.1	0.97125
11649.4	0.97574	11649.5	0.9708
11649.7	0.97602	11649.8	0.97457
11650.1	0.97633	11650.2	0.97585
11650.4	0.97656	11650.5	0.97733
11650.8	0.97687	11650.9	0.97089
11651.1	0.97718	11651.2	0.96975
11651.5	0.97774	11651.6	0.97508
11651.8	0.97817	11651.9	0.97504
11652.1	0.97859	11652.2	0.97767
11652.5	0.97917	11652.6	0.97534
11652.8	0.97967	11652.9	0.97953
11653.2	0.98033	11653.3	0.98209
11653.5	0.98083	11653.6	0.98164
11653.9	0.98149	11654	0.98159
11654.2	0.98208	11654.3	0.97813
11654.5	0.98268	11654.6	0.98175
11654.9	0.98347	11655	0.9869
11655.2	0.98407	11655.3	0.98442
11655.6	0.9848	11655.7	0.98198
11655.9	0.98524	11656	0.98667
11656.3	0.98584	11656.4	0.98209
11656.6	0.98629	11656.7	0.99275
11656.9	0.98673	11657	0.98895
11657.3	0.98753	11657.4	0.9934
11657.6	0.98814	11657.7	0.99359
11658	0.98897	11658.1	0.99687
11658.3	0.98958	11658.4	0.99352
11658.6	0.9902	11658.7	0.99923
11659	0.99101	11659.1	0.99805
11659.3	0.99162	11659.4	0.99691
11659.7	0.99244	11659.8	0.99753
11660	0.99305	11660.1	0.9983
11660.4	0.9937	11660.5	1.0021
11660.7	0.99417	11660.8	0.99801
11661	0.99465	11661.1	1.00477
11661.4	0.99529	11661.5	1.00084
11661.7	0.99578	11661.8	1.00336
11662.1	0.99646	11662.2	1.00255
11662.4	0.99697	11662.5	1.00176
11662.8	0.99765	11662.9	1.00288
11663.1	0.99815	11663.2	1.00799
11663.5	0.9988	11663.6	1.0059
11663.8	0.99928	11663.9	1.00419
11664.1	0.99976	11664.2	1.00773
11664.5	1.0004	11664.6	1.01094
11664.8	1.00081	11664.9	1.0027
11665.2	1.0012	11665.3	1.01402
11665.5	1.00149	11665.6	1.00604
11665.9	1.00188	11666	1.0106
11666.2	1.00217	11666.3	1.00296
11666.5	1.00261	11666.6	1.00387
11666.9	1.00326	11667	1.00534
11667.2	1.00375	11667.3	1.01221
11667.6	1.0044	11667.7	1.00498
11667.9	1.00488	11668	1.01034
11668.3	1.00535	11668.4	1.00627
11668.6	1.00571	11668.7	1.01338
11669	1.00618	11669.1	1.00298
11669.3	1.00654	11669.4	1.00527
11669.6	1.00691	11669.7	1.00466
11670	1.00744	11670.1	1.00093
11670.3	1.00784	11670.4	1.0071
11670.7	1.00837	11670.8	1.00695
11671	1.00877	11671.1	1.00831
11671.4	1.00913	11671.5	1.00524
11671.7	1.00935	11671.8	1.0051
11672	1.00958	11672.1	1.00746
11672.4	1.00988	11672.5	1.00541
11672.7	1.01011	11672.8	1.00669
11673.1	1.01046	11673.2	1.00693
11673.4	1.01074	11673.5	1.00411
11673.8	1.0111	11673.9	1.00982
11674.1	1.01138	11674.2	1.00743
11674.5	1.01176	11674.6	1.00532
11674.8	1.01208	11674.9	1.00214
11675.1	1.01241	11675.2	1.00928
11675.5	1.01284	11675.6	0.99905
11675.8	1.01316	11675.9	1.00091
11676.2	1.01348	11676.3	1.00579
11676.5	1.0136	11676.6	1.00287
11676.9	1.01376	11677	1.00595
11677.2	1.01388	11677.3	1.00433
11677.6	1.01404	11677.7	1.00448
11677.9	1.01429	11678	1.00353
11678.3	1.01472	11678.4	1.00799
11678.6	1.01504	11678.7	1.00654
11678.9	1.01537	11679	1.00452
11679.3	1.0158	11679.4	1.00476
11679.6	1.01591	11679.7	0.9984
11680	1.01593	11680.1	1.00523
11680.3	1.01595	11680.4	0.99874
11680.7	1.01597	11680.8	1.00395
11681	1.01599	11681.1	1.00297
11681.4	1.01598	11681.5	1.00646
11681.7	1.01596	11681.8	1.00067
11682	1.01594	11682.1	1.00364
11682.4	1.01592	11682.5	1.01005
11682.7	1.0159	11682.8	1.00863
11683.1	1.01594	11683.2	1.01032
11683.4	1.01598	11683.5	1.00364
11683.8	1.01603	11683.9	1.00687
11684.1	1.01607	11684.2	1.00119
11684.5	1.01612	11684.6	0.9998
11684.8	1.01603	11684.9	1.00873
11685.1	1.01593	11685.2	1.00641
11685.5	1.01579	11685.6	1.00481
11685.8	1.01569	11685.9	1.00464
11686.2	1.01556	11686.3	1.00735
11686.5	1.01538	11686.6	1.00676
11686.9	1.01513	11687	1.00988
11687.2	1.01494	11687.3	1.00517
11687.6	1.01469	11687.7	1.00253
11687.9	1.0145	11688	1.01272
11688.3	1.01428	11688.4	1.00841
11688.6	1.01411	11688.7	1.00773
11688.9	1.01395	11689	1.00964
11689.3	1.01373	11689.4	1.00351
11689.6	1.01356	11689.7	1.00472
11690	1.01312	11690.1	1.00445
11690.3	1.01269	11690.4	1.00678
11690.7	1.01211	11690.8	1.00773
11691	1.01168	11691.1	1.0051
11691.4	1.0111	11691.5	1.00619
11691.7	1.01074	11691.8	1.00716
11692	1.01042	11692.1	1.01124
11692.4	1.00998	11692.5	1.01037
11692.7	1.00966	11692.8	1.00531
11693.1	1.00923	11693.2	1.00695
11693.4	1.00885	11693.5	1.0001
11693.8	1.00821	11693.9	1.00103
11694.1	1.00774	11694.2	1.00447
11694.5	1.0071	11694.6	1.00151
11694.8	1.00663	11694.9	1.00377
11695.2	1.00598	11695.3	1.00385
11695.5	1.00546	11695.6	1.00065
11695.9	1.00477	11696	0.99969
11696.2	1.00425	11696.3	1.00199
11696.5	1.00373	11696.6	0.99713
11696.9	1.00304	11697	1.00387
11697.2	1.00262	11697.3	1.00095
11697.6	1.00205	11697.7	1.00259
11697.9	1.00163	11698	1.00065
11698.3	1.00106	11698.4	0.99727
11698.6	1.00063	11698.7	0.99503
11699	1.00009	11699.1	0.99384
11699.3	0.99969	11699.4	0.99451
11699.6	0.99929	11699.7	0.98922
11700	0.99875	11700.1	0.99384
11700.3	0.99835	11700.4	0.99141
11700.7	0.99778	11700.8	0.99383
11701	0.99731	11701.1	0.99299
11701.4	0.99668	11701.5	0.98905
11701.7	0.99621	11701.8	0.98585
11702.1	0.99559	11702.2	0.98958
11702.4	0.99513	11702.5	0.98801
11702.8	0.99473	11702.9	0.98532
11703.1	0.99442	11703.2	0.98693
11703.5	0.99402	11703.6	0.99006
11703.8	0.99372	11703.9	0.9854
11704.1	0.99342	11704.2	0.98104
11704.5	0.99303	11704.6	0.98765
11704.8	0.99275	11704.9	0.9796
11705.2	0.99238	11705.3	0.98289
11705.5	0.9921	11705.6	0.98237
11705.9	0.99173	11706	0.98597
11706.2	0.99147	11706.3	0.98209
11706.6	0.99118	11706.7	0.98268
11706.9	0.99096	11707	0.98078
11707.3	0.99067	11707.4	0.97691
11707.6	0.99045	11707.7	0.97697
11708	0.99017	11708.1	0.97715
11708.3	0.99012	11708.4	0.97763
11708.6	0.99006	11708.7	0.98175
11709	0.98998	11709.1	0.98025
11709.3	0.98992	11709.4	0.978
11709.7	0.98984	11709.8	0.97994
11710	0.98975	11710.1	0.98082
11710.4	0.98958	11710.5	0.97976
11710.7	0.98945	11710.8	0.98118
11711.1	0.98927	11711.2	0.97664
11711.4	0.98914	11711.5	0.97797
11711.8	0.98898	11711.9	0.98027
11712.1	0.98891	11712.2	0.98311
11712.5	0.98883	11712.6	0.9789
11712.8	0.98877	11712.9	0.98048
11713.1	0.9887	11713.2	0.97922
11713.5	0.98862	11713.6	0.98408
11713.8	0.98865	11713.9	0.98381
11714.2	0.98886	11714.3	0.98259
11714.5	0.98902	11714.6	0.98638
11714.9	0.98924	11715	0.98251
11715.2	0.9894	11715.3	0.97793
11715.6	0.98962	11715.7	0.98353
11715.9	0.98968	11716	0.98668
11716.3	0.98977	11716.4	0.98309
11716.6	0.98984	11716.7	0.98645
11717	0.98993	11717.1	0.98981
11717.3	0.99	11717.4	0.9866
11717.7	0.99014	11717.8	0.98769
11718	0.99032	11718.1	0.98813
11718.4	0.99055	11718.5	0.98778
11718.7	0.99073	11718.8	0.98621
11719	0.99091	11719.1	0.98553
11719.4	0.99114	11719.5	0.98722
11719.7	0.99132	11719.8	0.99047
11720.1	0.99157	11720.2	0.98843
11720.4	0.99175	11720.5	0.99058
11720.8	0.992	11720.9	0.98863
11721.1	0.99218	11721.2	0.99588
11721.5	0.99243	11721.6	0.99305
11721.8	0.99259	11721.9	0.9953
11722.2	0.99281	11722.3	0.99058
11722.5	0.99298	11722.6	0.9934
11722.9	0.99319	11723	0.9921
11723.2	0.99336	11723.3	0.99102
11723.5	0.99353	11723.6	0.99458
11723.9	0.99379	11724	0.99397
11724.3	0.99406	11724.4	0.9946
11724.6	0.99425	11724.7	0.99446
11724.9	0.99445	11725	0.99436
11725.3	0.99472	11725.4	0.99597
11725.6	0.99485	11725.7	0.99774
11726	0.99498	11726.1	0.99507
11726.3	0.99508	11726.4	0.99657
11726.7	0.99521	11726.8	0.99543
11727	0.99531	11727.1	0.99944
11727.4	0.99544	11727.5	0.99935
11727.7	0.99559	11727.8	0.99599
11728.1	0.99579	11728.2	0.99977
11728.4	0.99594	11728.5	1.00228
11728.8	0.99614	11728.9	1.00018
11729.1	0.99629	11729.2	1.00184
11729.5	0.99646	11729.6	0.99752
11729.8	0.99653	11729.9	1.00209
11730.1	0.9966	11730.2	1.00693
11730.5	0.99669	11730.6	1.0017
11730.9	0.99678	11731	1.00242
11731.2	0.99684	11731.3	1.00211
11731.5	0.99694	11731.6	1.00368
11731.9	0.99724	11732	1.00398
11732.2	0.99746	11732.3	1.00195
11732.6	0.99776	11732.7	1.00376
11732.9	0.99798	11733	0.99935
11733.3	0.99828	11733.4	1.00166
11733.6	0.99845	11733.7	1.00229
11734	0.99855	11734.1	1.00355
11734.3	0.99863	11734.4	1.00688
11734.7	0.99873	11734.8	1.00476
11735	0.99881	11735.1	1.00723
11735.4	0.99891	11735.5	1.01131
11735.7	0.99901	11735.8	1.00027
11736.1	0.99916	11736.2	1.00949
11736.4	0.99927	11736.5	1.00495
11736.8	0.99943	11736.9	1.00519
11737.1	0.99954	11737.2	1.00886
11737.5	0.99969	11737.6	1.00582
11737.8	0.99982	11737.9	1.00665
11738.1	0.99995	11738.2	1.00249
11738.5	1.00012	11738.6	1.00147
11738.9	1.00029	11739	1.00959
11739.2	1.00043	11739.3	1.00756
11739.5	1.00056	11739.6	1.01001
11739.9	1.00071	11740	1.00961
11740.2	1.00083	11740.3	1.01151
11740.6	1.00098	11740.7	1.00697
11740.9	1.00109	11741	1.00928
11741.3	1.00124	11741.4	1.01245
11741.6	1.00135	11741.7	1.00487
11742	1.00153	11742.1	1.01116
11742.3	1.00168	11742.4	1.00474
11742.7	1.00188	11742.8	1.01182
11743	1.00202	11743.1	1.00596
11743.4	1.00222	11743.5	1.00981
11743.7	1.00237	11743.8	1.00639
11744.1	1.00254	11744.2	1.00935
11744.4	1.00265	11744.5	1.00949
11744.8	1.0028	11744.9	1.00881
11745.1	1.00292	11745.2	1.00771
11745.5	1.00307	11745.6	1.01165
11745.8	1.00318	11745.9	1.00706
11746.2	1.00341	11746.3	1.01272
11746.5	1.00361	11746.6	1.00753
11746.9	1.00389	11747	1.01175
11747.2	1.00409	11747.3	1.00862
11747.6	1.00436	11747.7	1.01001
11747.9	1.00457	11748	1.01052
11748.3	1.00487	11748.4	1.01246
11748.6	1.00511	11748.7	1.01063
11749	1.00542	11749.1	1.01307
11749.3	1.00566	11749.4	1.00549
11749.6	1.0059	11749.7	1.00572
11750	1.00622	11750.1	1.01406
11750.4	1.00645	11750.5	1.01465
11750.7	1.00656	11750.8	1.01516
11751	1.00666	11751.1	1.0156
11751.4	1.0068	11751.5	1.01232
11751.7	1.00691	11751.8	1.01281
11752.1	1.00705	11752.2	1.01625
11752.4	1.00716	11752.5	1.01158
11752.8	1.00731	11752.9	1.01291
11753.1	1.00742	11753.2	1.01598
11753.5	1.00757	11753.6	1.01288
11753.8	1.00768	11753.9	1.01895
11754.2	1.00783	11754.3	1.01908
11754.5	1.00795	11754.6	1.01387
11754.9	1.00791	11755	1.01548
11755.2	1.00788	11755.3	1.0114
11755.6	1.00784	11755.7	1.01365
11755.9	1.0078	11756	1.01468
11756.3	1.00776	11756.4	1.01219
11756.6	1.00773	11756.7	1.0125
11757	1.00769	11757.1	1.01281
11757.3	1.00766	11757.4	1.01035
11757.7	1.00762	11757.8	1.01064
11758	1.0076	11758.1	1.00913
11758.4	1.00756	11758.5	1.01056
11758.7	1.00753	11758.8	1.01164
11759.1	1.00752	11759.2	1.01215
11759.4	1.00753	11759.5	1.00857
11759.8	1.00755	11759.9	1.01566
11760.1	1.00756	11760.2	1.00761
11760.5	1.00757	11760.6	1.01101
11760.8	1.00758	11760.9	1.0169
11761.2	1.00758	11761.3	1.01053
11761.5	1.00756	11761.6	1.01502
11761.9	1.00753	11762	1.00737
11762.2	1.00751	11762.3	1.01272
11762.6	1.00748	11762.7	1.00863
11762.9	1.00746	11763	1.01273
11763.3	1.00742	11763.4	1.01164
11763.6	1.0073	11763.7	1.00535
11764	1.00713	11764.1	1.00718
11764.3	1.007	11764.4	1.00907
11764.7	1.00683	11764.8	0.99833
11765	1.00671	11765.1	1.00437
11765.4	1.00654	11765.5	1.00725
11765.7	1.00643	11765.8	1.003
11766.1	1.00628	11766.2	1.00231
11766.4	1.00617	11766.5	1.00489
11766.8	1.00603	11766.9	1.00166
11767.1	1.00592	11767.2	0.99923
11767.5	1.00578	11767.6	0.9985
11767.8	1.00568	11767.9	0.99685
11768.2	1.00559	11768.3	0.99996
11768.5	1.00552	11768.6	1.00128
11768.9	1.00543	11769	0.99528
11769.2	1.00537	11769.3	1.00088
11769.6	1.00528	11769.7	0.994
11769.9	1.00521	11770	0.99444
11770.3	1.00497	11770.4	0.99261
11770.6	1.00476	11770.7	0.99346
11771	1.00449	11771.1	0.99079
11771.3	1.00429	11771.4	0.99757
11771.7	1.00402	11771.8	0.99707
11772	1.00382	11772.1	0.99344
11772.4	1.00365	11772.5	0.99425
11772.7	1.00361	11772.8	0.98953
11773.1	1.00356	11773.2	0.99626
11773.4	1.00352	11773.5	0.99362
11773.8	1.00347	11773.9	0.99359
11774.1	1.00343	11774.2	0.9933
11774.5	1.00338	11774.6	0.99381
11774.8	1.00327	11774.9	0.99217
11775.2	1.00312	11775.3	0.99193
11775.5	1.00301	11775.6	0.99359
11775.9	1.00286	11776	0.99559
11776.2	1.00275	11776.3	0.99122
11776.6	1.0026	11776.7	0.9881
11776.9	1.00249	11777	0.99071
11777.3	1.00233	11777.4	0.98466
11777.6	1.00221	11777.7	0.98819
11778	1.00205	11778.1	0.98927
11778.3	1.00193	11778.4	0.98729
11778.7	1.00177	11778.8	0.98597
11779	1.00165	11779.1	0.99174
11779.4	1.00152	11779.5	0.98992
11779.7	1.00143	11779.8	0.98927
11780.1	1.0013	11780.2	0.98992
11780.4	1.00121	11780.5	0.98588
11780.8	1.00108	11780.9	0.98623
11781.1	1.00099	11781.2	0.98687
11781.5	1.00088	11781.6	0.98802
11781.8	1.00083	11781.9	0.98643
11782.2	1.00075	11782.3	0.98751
11782.5	1.0007	11782.6	0.98673
11782.9	1.00062	11783	0.99282
11783.2	1.00057	11783.3	0.98991
11783.6	1.00049	11783.7	0.9859
11783.9	1.00049	11784	0.98796
11784.3	1.00052	11784.4	0.98935
11784.6	1.00054	11784.7	0.98664
11785	1.00056	11785.1	0.99118
11785.3	1.00058	11785.4	0.98684
11785.7	1.00061	11785.8	0.98713
11786	1.00063	11786.1	0.98636
11786.4	1.00045	11786.5	0.98525
11786.7	1.00032	11786.8	0.98941
11787.1	1.00015	11787.2	0.98963
11787.4	1.00002	11787.5	0.98653
11787.8	0.99985	11787.9	0.98385
11788.1	0.99972	11788.2	0.98533
11788.5	0.99961	11788.6	0.99016
11788.8	0.9996	11788.9	0.98837
11789.2	0.99958	11789.3	0.98357
11789.5	0.99957	11789.6	0.98676
11789.9	0.99956	11790	0.98581
11790.3	0.99954	11790.4	0.98614
11790.6	0.99953	11790.7	0.99017
11791	0.99949	11791.1	0.99079
11791.3	0.99944	11791.4	0.98744
11791.6	0.9994	11791.7	0.99228
11792	0.99934	11792.1	0.98941
11792.4	0.99928	11792.5	0.98851
11792.7	0.99924	11792.8	0.99054
11793.1	0.99919	11793.2	0.98986
11793.4	0.9992	11793.5	0.99126
11793.8	0.99922	11793.9	0.9907
11794.1	0.99924	11794.2	0.99664
11794.5	0.99926	11794.6	0.99004
11794.8	0.99927	11794.9	0.9873
11795.2	0.99929	11795.3	0.98829
11795.5	0.99932	11795.6	0.99233
11795.9	0.99941	11796	0.99113
11796.2	0.99947	11796.3	0.99197
11796.6	0.99956	11796.7	0.99256
11796.9	0.99963	11797	0.99036
11797.3	0.99972	11797.4	0.99101
11797.6	0.99979	11797.7	0.99066
11798	0.99986	11798.1	0.99148
11798.3	0.9999	11798.4	0.99088
11798.7	0.99996	11798.8	0.98917
11799	1.00001	11799.1	0.99679
11799.4	1.00006	11799.5	0.99367
11799.7	1.00011	11799.8	0.99713
11800.1	1.00016	11800.2	0.99796
11800.4	1.00023	11800.5	0.99181
11800.8	1.00035	11800.9	0.99636
11801.1	1.00044	11801.2	0.99813
11801.5	1.00057	11801.6	0.99768
11801.9	1.00069	11802	0.99651
11802.2	1.00078	11802.3	0.99877
11802.5	1.00087	11802.6	1.00343
11802.9	1.00097	11803	0.9989
11803.3	1.00107	11803.4	0.99713
11803.6	1.00115	11803.7	0.99733
11804	1.00125	11804.1	1.00254
11804.3	1.00132	11804.4	1.00301
11804.7	1.00142	11804.8	1.00244
11805	1.0015	11805.1	1.00283
11805.4	1.0015	11805.5	1.00533
11805.7	1.00148	11805.8	1.00168
11806.1	1.00146	11806.2	1.00359
11806.4	1.00145	11806.5	1.00153
11806.8	1.00142	11806.9	1.00167
11807.1	1.00141	11807.2	1.00699
11807.5	1.00139	11807.6	1.00763
11807.8	1.00146	11807.9	1.00943
11808.2	1.00155	11808.3	1.0056
11808.5	1.00162	11808.6	1.00595
11808.9	1.00171	11809	1.00758
11809.2	1.00178	11809.3	1.00412
11809.6	1.00188	11809.7	1.01055
11810	1.00197	11810.1	1.00781
11810.3	1.00206	11810.4	1.01445
11810.6	1.00215	11810.7	1.00865
11811	1.00226	11811.1	1.01252
11811.4	1.00238	11811.5	1.00627
11811.7	1.00246	11811.8	1.00924
11812.1	1.00258	11812.2	1.00718
11812.4	1.00266	11812.5	1.01191
11812.8	1.00284	11812.9	1.01038
11813.1	1.00297	11813.2	1.0123
11813.5	1.00314	11813.6	1.00908
11813.8	1.00327	11813.9	1.01289
11814.2	1.00345	11814.3	1.01314
11814.5	1.00358	11814.6	1.00915
11814.9	1.00375	11815	1.01523
11815.2	1.00373	11815.3	1.00834
11815.6	1.0037	11815.7	1.01293
11815.9	1.00367	11816	1.00824
11816.3	1.00364	11816.4	1.01503
11816.6	1.00362	11816.7	1.01393
11817	1.00359	11817.1	1.0101
11817.4	1.00355	11817.5	1.01411
11817.7	1.00345	11817.8	1.00739
11818.1	1.00331	11818.2	1.01759
11818.4	1.0032	11818.5	1.01253
11818.8	1.00306	11818.9	1.0163
11819.1	1.00295	11819.2	1.01088
11819.5	1.00281	11819.6	1.01172
11819.8	1.0027	11819.9	1.01263
11820.2	1.00279	11820.3	1.01274
11820.5	1.00291	11820.6	1.01224
11820.9	1.00306	11821	1.01855
11821.2	1.00318	11821.3	1.01135
11821.6	1.00333	11821.7	1.01449
11821.9	1.00344	11822	1.0139
11822.3	1.0036	11822.4	1.01276
11822.6	1.00359	11822.7	1.01333
11823	1.0035	11823.1	1.01179
11823.4	1.00342	11823.5	1.01247
11823.7	1.00336	11823.8	1.0112
11824.1	1.00327	11824.2	1.01148
11824.4	1.00321	11824.5	1.0095
11824.8	1.00312	11824.9	1.00989
11825.1	1.00303	11825.2	1.00909
11825.5	1.00288	11825.6	1.01064
11825.8	1.00277	11825.9	1.01213
11826.2	1.00262	11826.3	1.01208
11826.5	1.00251	11826.6	1.00823
11826.9	1.00237	11827	1.01417
11827.2	1.00226	11827.3	1.00905
11827.6	1.00209	11827.7	1.00431
11828	1.00189	11828.1	1.0094
11828.3	1.00174	11828.4	1.01277
11828.7	1.00154	11828.8	1.00764
11829	1.00139	11829.1	1.00836
11829.4	1.00119	11829.5	1.00665
11829.7	1.00104	11829.8	1.01087
11830.1	1.00088	11830.2	1.00484
11830.4	1.00084	11830.5	1.00522
11830.8	1.00079	11830.9	1.0044
11831.1	1.00075	11831.2	1.00991
11831.5	1.0007	11831.6	1.00288
11831.8	1.00067	11831.9	1.00227
11832.2	1.00062	11832.3	1.00314
11832.5	1.00058	11832.6	1.00564
11832.9	1.0005	11833	1.00368
11833.3	1.00042	11833.4	1.00464
11833.6	1.00036	11833.7	0.99931
11834	1.00027	11834.1	0.99708
11834.3	1.00021	11834.4	1.0044
11834.7	1.00013	11834.8	1.00311
11835	1.00006	11835.1	1.00254
11835.4	0.99993	11835.5	1.00487
11835.7	0.99981	11835.8	0.99727
11836.1	0.99965	11836.2	0.99839
11836.4	0.99953	11836.5	1.00218
11836.8	0.99937	11836.9	1.00451
11837.1	0.99925	11837.2	0.9975
11837.5	0.99909	11837.6	1.00028
11837.9	0.99894	11838	0.99909
11838.2	0.99884	11838.3	0.99705
11838.6	0.9987	11838.7	0.99656
11838.9	0.99859	11839	0.99934
11839.3	0.99845	11839.4	0.99516
11839.6	0.99835	11839.7	1.001
11840	0.99821	11840.1	0.99683
11840.3	0.9981	11840.4	0.99192
11840.7	0.99807	11840.8	0.99828
11841	0.99804	11841.1	0.99573
11841.4	0.99801	11841.5	0.9968
11841.7	0.99798	11841.8	0.99911
11842.1	0.99795	11842.2	0.99281
11842.5	0.99792	11842.6	0.99505
11842.8	0.99789	11842.9	0.99265
11843.2	0.99784	11843.3	0.99171
11843.5	0.99779	11843.6	0.99579
11843.9	0.99772	11844	0.99509
11844.2	0.99767	11844.3	0.99258
11844.6	0.99761	11844.7	0.99157
11844.9	0.99756	11845	0.99861
11845.3	0.99749	11845.4	0.99545
11845.6	0.99744	11845.7	0.9893
11846	0.99737	11846.1	0.99277
11846.4	0.9973	11846.5	0.99586
11846.7	0.99725	11846.8	0.99411
11847.1	0.99718	11847.2	0.98948
11847.4	0.99712	11847.5	0.99681
11847.8	0.99705	11847.9	0.98994
11848.1	0.997	11848.2	0.99569
11848.5	0.99696	11848.6	0.99121
11848.8	0.99694	11848.9	0.99065
11849.2	0.99691	11849.3	0.99588
11849.5	0.99688	11849.6	0.9965
11849.9	0.99685	11850	0.98939
11850.3	0.99682	11850.4	0.99502
11850.6	0.9968	11850.7	0.99482
11851	0.99679	11851.1	0.99253
11851.3	0.9968	11851.4	0.99353
11851.7	0.9968	11851.8	0.99541
11852	0.99681	11852.1	0.99168
11852.4	0.99682	11852.5	0.99238
11852.7	0.99683	11852.8	0.99301
11853.1	0.99684	11853.2	0.99647
11853.5	0.99684	11853.6	0.99431
11853.8	0.99686	11853.9	0.9965
11854.2	0.99687	11854.3	0.99099
11854.5	0.99688	11854.6	0.99203
11854.9	0.9969	11855	0.9946
11855.2	0.99691	11855.3	0.99168
11855.6	0.99692	11855.7	0.99116
11855.9	0.99693	11856	0.99275
11856.3	0.99695	11856.4	0.99258
11856.6	0.99698	11856.7	0.99806
11857	0.99701	11857.1	0.99195
11857.4	0.99705	11857.5	0.99477
11857.7	0.99707	11857.8	0.989
11858.1	0.99711	11858.2	0.98875
11858.4	0.99713	11858.5	0.99855
11858.8	0.99716	11858.9	0.99521
11859.1	0.99716	11859.2	0.99413
11859.5	0.99716	11859.6	0.99737
11859.9	0.99715	11860	0.99374
11860.2	0.99715	11860.3	0.99258
11860.6	0.99714	11860.7	0.99844
11860.9	0.99714	11861	0.99569
11861.3	0.99713	11861.4	0.9899
11861.6	0.99714	11861.7	0.99113
11862	0.99717	11862.1	0.99387
11862.3	0.99719	11862.4	0.98987
11862.7	0.99722	11862.8	0.99459
11863	0.99724	11863.1	0.99105
11863.4	0.99727	11863.5	0.99287
11863.8	0.99729	11863.9	0.99265
11864.1	0.99732	11864.2	0.99626
11864.5	0.99737	11864.6	0.99121
11864.8	0.99741	11864.9	0.99609
11865.2	0.99748	11865.3	0.99335
11865.5	0.99752	11865.6	0.99475
11865.9	0.99758	11866	0.9956
11866.3	0.99765	11866.4	0.99615
11866.6	0.99769	11866.7	0.99384
11867	0.99775	11867.1	0.99176
11867.3	0.99779	11867.4	0.99247
11867.7	0.99784	11867.8	0.99303
11868	0.99787	11868.1	0.99044
11868.4	0.99792	11868.5	0.99307
11868.7	0.99796	11868.8	0.99483
11869.1	0.99801	11869.2	0.98613
11869.5	0.99806	11869.6	0.99491
11869.8	0.99808	11869.9	0.99439
11870.2	0.99811	11870.3	0.9961
11870.5	0.99812	11870.6	1.00165
11870.9	0.99814	11871	0.9954
11871.2	0.99816	11871.3	0.99511
11871.6	0.99818	11871.7	0.99133
11872	0.9982	11872.1	0.99251
11872.3	0.99822	11872.4	0.99366
11872.7	0.99824	11872.8	0.99608
11873	0.99826	11873.1	0.99683
11873.4	0.99828	11873.5	0.99005
11873.7	0.9983	11873.8	0.99648
11874.1	0.99832	11874.2	0.99376
11874.4	0.99834	11874.5	0.99715
11874.8	0.99836	11874.9	0.99157
11875.1	0.99838	11875.2	0.9926
11875.5	0.99852	11875.6	0.99625
11875.9	0.99868	11876	0.99578
11876.2	0.9988	11876.3	0.99998
11876.6	0.99897	11876.7	0.99269
11876.9	0.99909	11877	0.99293
11877.3	0.99925	11877.4	1.00101
11877.6	0.99938	11877.7	0.99553
11878	0.99951	11878.1	0.99692
11878.4	0.99951	11878.5	0.99583
11878.7	0.99951	11878.8	0.99434
11879.1	0.99951	11879.2	0.99765
11879.4	0.99951	11879.5	1.00272
11879.8	0.9995	11879.9	0.99774
11880.1	0.9995	11880.2	1.00188
11880.5	0.9995	11880.6	0.99883
11880.9	0.99953	11881	0.99988
11881.2	0.99959	11881.3	0.99671
11881.6	0.99967	11881.7	0.99711
11881.9	0.99973	11882	0.99668
11882.3	0.99981	11882.4	0.99769
11882.6	0.99987	11882.7	0.99577
11883	0.99995	11883.1	0.99589
11883.4	1.00003	11883.5	0.99924
11883.7	1.00012	11883.8	0.99729
11884.1	1.00026	11884.2	0.99686
11884.4	1.00037	11884.5	1.0004
11884.8	1.00051	11884.9	0.99906
11885.1	1.00062	11885.2	0.99601
11885.5	1.00076	11885.6	0.99737
11885.9	1.00091	11886	1.00442
11886.2	1.00101	11886.3	1.00145
11886.6	1.00114	11886.7	1.00467
11886.9	1.00123	11887	1.00409
11887.3	1.00134	11887.4	1.00102
11887.6	1.00143	11887.7	1.00381
11888	1.00155	11888.1	0.99517
11888.4	1.00167	11888.5	1.00318
11888.7	1.00175	11888.8	1.00287
11889.1	1.00187	11889.2	1.00104
11889.4	1.00188	11889.5	1.0028
11889.8	1.00188	11889.9	1.00479
11890.1	1.00188	11890.2	0.99734
11890.5	1.00188	11890.6	1.00676
11890.9	1.00187	11891	1.00022
11891.2	1.00187	11891.3	1.00712
11891.6	1.00187	11891.7	1.00141
11891.9	1.00187	11892	1.0025
11892.3	1.00195	11892.4	1.00343
11892.6	1.00203	11892.7	1.00885
11893	1.00213	11893.1	1.00471
11893.4	1.00223	11893.5	1.00779
11893.7	1.0023	11893.8	1.00773
11894.1	1.0024	11894.2	1.01328
11894.4	1.00247	11894.5	1.0051
11894.8	1.00257	11894.9	1.00891
11895.1	1.00247	11895.2	1.00673
11895.5	1.00233	11895.6	1.0099
11895.9	1.0022	11896	1.00447
11896.2	1.00209	11896.3	1.00649
11896.6	1.00195	11896.7	1.01036
11896.9	1.00185	11897	1.00844
11897.3	1.00171	11897.4	1.0064
11897.6	1.00161	11897.7	1.00614
11898	1.00163	11898.1	1.00872
11898.4	1.00168	11898.5	1.00714
11898.7	1.00171	11898.8	1.00568
11899.1	1.00176	11899.2	1.007
11899.4	1.00179	11899.5	1.01643
11899.8	1.00184	11899.9	1.00735
11900.1	1.00187	11900.2	1.01087
11900.5	1.00192	11900.6	1.00605
11900.9	1.00186	11901	1.00854
11901.2	1.00181	11901.3	1.00446
11901.6	1.00175	11901.7	1.00981
11901.9	1.0017	11902	1.00942
11902.3	1.00164	11902.4	1.00291
11902.7	1.00157	11902.8	1.00638
11903	1.00152	11903.1	1.00494
11903.4	1.00146	11903.5	1.00827
11903.7	1.00147	11903.8	1.00496
11904.1	1.00149	11904.2	1.00909
11904.5	1.00151	11904.6	1.00617
11904.8	1.00153	11904.9	1.00803
11905.2	1.00155	11905.3	1.00822
11905.5	1.00156	11905.6	1.00496
11905.9	1.00158	11906	1.00905
11906.2	1.0016	11906.3	0.99877
11906.6	1.00158	11906.7	1.00626
11907	1.00156	11907.1	1.00489
11907.3	1.00154	11907.4	1.00753
11907.7	1.00152	11907.8	1.00615
11908	1.0015	11908.1	1.00215
11908.4	1.00148	11908.5	1.00548
11908.7	1.00146	11908.8	1.00263
11909.1	1.00144	11909.2	1.00727
11909.5	1.00134	11909.6	1.00485
11909.8	1.00124	11909.9	1.00217
11910.2	1.00112	11910.3	0.99829
11910.5	1.00103	11910.6	0.99854
11910.9	1.00091	11911	1.00067
11911.3	1.00079	11911.4	0.99895
11911.6	1.0007	11911.7	1.00248
11912	1.00058	11912.1	0.99879
11912.3	1.00051	11912.4	1.00233
11912.7	1.00045	11912.8	0.99947
11913	1.0004	11913.1	1.00088
11913.4	1.00034	11913.5	1.00004
11913.8	1.00027	11913.9	0.9989
11914.1	1.00023	11914.2	0.99775
11914.5	1.00016	11914.6	1.00266
11914.8	1.00012	11914.9	0.99555
11915.2	1.00002	11915.3	1.00068
11915.6	0.99988	11915.7	0.99838
11915.9	0.99978	11916	0.99626
11916.3	0.99965	11916.4	0.99818
11916.6	0.99954	11916.7	1.00182
11917	0.99941	11917.1	0.99508
11917.4	0.99927	11917.5	1.00161
11917.7	0.99917	11917.8	0.99514
11918.1	0.99905	11918.2	0.99554
11918.4	0.999	11918.5	0.99717
11918.8	0.99894	11918.9	0.99869
11919.1	0.99888	11919.2	0.9901
11919.5	0.99882	11919.6	0.99708
11919.9	0.99875	11920	0.99757
11920.2	0.9987	11920.3	0.99893
11920.6	0.99863	11920.7	0.99815
11920.9	0.99858	11921	0.99398
11921.3	0.99856	11921.4	0.99547
11921.7	0.99854	11921.8	0.99983
11922	0.99852	11922.1	0.99594
11922.4	0.9985	11922.5	0.99739
11922.7	0.99849	11922.8	0.99652
11923.1	0.99847	11923.2	0.99854
11923.5	0.99845	11923.6	0.99582
11923.8	0.99844	11923.9	0.9986
11924.2	0.99845	11924.3	0.99365
11924.5	0.99846	11924.6	0.99751
11924.9	0.99848	11925	0.9974
11925.3	0.9985	11925.4	0.99474
11925.6	0.99852	11925.7	1.00064
11926	0.99854	11926.1	1.00443
11926.3	0.99855	11926.4	0.99569
11926.7	0.99857	11926.8	0.99867
11927	0.99859	11927.1	0.99571
11927.4	0.99862	11927.5	0.98951
11927.8	0.99865	11927.9	0.99348
11928.1	0.99867	11928.2	0.99819
11928.5	0.9987	11928.6	0.99832
11928.9	0.99872	11929	0.9916
11929.2	0.99875	11929.3	0.99444
11929.6	0.99877	11929.7	0.99181
11929.9	0.99877	11930	0.9937
11930.3	0.99863	11930.4	0.99115
11930.6	0.99852	11930.7	0.99427
11931	0.99838	11931.1	0.9913
11931.4	0.99823	11931.5	0.99954
11931.7	0.99813	11931.8	0.99596
11932.1	0.99798	11932.2	0.99267
11932.5	0.99784	11932.6	0.99682
11932.8	0.99773	11932.9	0.99751
11933.2	0.99769	11933.3	0.99545
11933.5	0.99767	11933.6	0.99319
11933.9	0.99764	11934	0.99118
11934.3	0.99761	11934.4	0.99523
11934.6	0.99759	11934.7	1.0007
11935	0.99756	11935.1	0.99844
11935.3	0.99753	11935.4	0.99354
11935.7	0.9975	11935.8	0.99496
11936	0.9975	11936.1	0.99351
11936.4	0.99751	11936.5	0.99414
11936.8	0.99753	11936.9	0.99852
11937.1	0.99754	11937.2	0.99873
11937.5	0.99756	11937.6	0.99436
11937.9	0.99757	11938	0.99574
11938.2	0.99758	11938.3	0.99659
11938.6	0.9976	11938.7	0.99869
11938.9	0.99761	11939	0.9945
11939.3	0.99759	11939.4	0.99892
11939.6	0.99758	11939.7	0.99444
11940	0.99756	11940.1	0.99475
11940.4	0.99754	11940.5	0.99969
11940.7	0.99753	11940.8	1.00055
11941.1	0.99751	11941.2	1.00013
11941.5	0.99749	11941.6	0.99666
11941.8	0.99748	11941.9	0.99603
11942.2	0.99746	11942.3	0.99565
11942.5	0.99745	11942.6	0.99164
11942.9	0.99744	11943	1.0039
11943.3	0.99743	11943.4	0.99531
11943.6	0.99742	11943.7	0.99615
11944	0.9974	11944.1	0.9958
11944.3	0.99739	11944.4	1.00179
11944.7	0.99738	11944.8	0.99712
11945.1	0.9974	11945.2	0.99953
11945.4	0.99747	11945.5	0.99447
11945.8	0.99757	11945.9	1.00184
11946.1	0.99764	11946.2	1.00066
11946.5	0.99773	11946.6	1.00032
11946.9	0.99782	11947	0.99876
11947.2	0.99789	11947.3	0.99814
11947.6	0.99798	11947.7	0.99724
11947.9	0.99805	11948	0.99843
11948.3	0.99799	11948.4	0.99941
11948.7	0.99787	11948.8	1.00261
11949	0.99777	11949.1	0.99993
11949.4	0.99764	11949.5	0.99391
11949.7	0.99755	11949.8	1.00282
11950.1	0.99742	11950.2	0.99483
11950.5	0.9973	11950.6	1.00195
11950.8	0.9972	11950.9	0.99482
11951.2	0.99714	11951.3	0.99772
11951.5	0.9972	11951.6	0.99959
11951.9	0.99729	11952	0.99377
11952.3	0.99738	11952.4	0.99726
11952.6	0.99744	11952.7	1.00098
11953	0.99753	11953.1	1.00135
11953.4	0.99762	11953.5	0.99791
11953.7	0.99768	11953.8	1.00187
11954.1	0.99777	11954.2	0.99866
11954.4	0.99778	11954.5	0.99751
11954.8	0.99778	11954.9	0.9995
11955.2	0.99778	11955.3	1.00063
11955.5	0.99778	11955.6	0.99982
11955.9	0.99778	11956	1.00029
11956.3	0.99778	11956.4	0.99311
11956.6	0.99778	11956.7	0.9978
11957	0.99778	11957.1	0.998
11957.3	0.99778	11957.4	0.99922
11957.7	0.99784	11957.8	0.99372
11958	0.99788	11958.1	0.99613
11958.4	0.99793	11958.5	1.00015
11958.8	0.99798	11958.9	0.99576
11959.1	0.99802	11959.2	1.00024
11959.5	0.99807	11959.6	0.99679
11959.9	0.99813	11960	0.99723
11960.2	0.99817	11960.3	1.00411
11960.6	0.99822	11960.7	1.00293
11960.9	0.99826	11961	1.0017
11961.3	0.99831	11961.4	0.99474
11961.7	0.99837	11961.8	0.99844
11962	0.99841	11962.1	0.99709
11962.4	0.99846	11962.5	0.99835
11962.7	0.9985	11962.8	0.99699
11963.1	0.99856	11963.2	1.00057
11963.5	0.99861	11963.6	0.99765
11963.8	0.99871	11963.9	0.99656
11964.2	0.99884	11964.3	0.9968
11964.6	0.99897	11964.7	0.99479
11964.9	0.99907	11965	1.00116
11965.3	0.9992	11965.4	1.00311
11965.6	0.9993	11965.7	0.99538
11966	0.99943	11966.1	0.99853
11966.4	0.99956	11966.5	0.99933
11966.7	0.99963	11966.8	0.99902
11967.1	0.99957	11967.2	1.00235
11967.5	0.99951	11967.6	1.003
11967.8	0.99947	11967.9	1.00764
11968.2	0.99941	11968.3	0.9986
11968.5	0.99937	11968.6	1.00638
11968.9	0.99931	11969	1.00211
11969.3	0.99925	11969.4	0.99936
11969.6	0.99921	11969.7	1.004
11970	0.99918	11970.1	1.00021
11970.4	0.99917	11970.5	1.00335
11970.7	0.99917	11970.8	1.00082
11971.1	0.99916	11971.2	1.00211
11971.4	0.99916	11971.5	0.9981
11971.8	0.99916	11971.9	1.00411
11972.2	0.99915	11972.3	1.00379
11972.5	0.99915	11972.6	1.00131
11972.9	0.99914	11973	1.00714
11973.3	0.9992	11973.4	1.0013
11973.6	0.99924	11973.7	0.99832
11974	0.9993	11974.1	0.99974
11974.3	0.99935	11974.4	1.00413
11974.7	0.99941	11974.8	1.00442
11975.1	0.99947	11975.2	1.00363
11975.4	0.99952	11975.5	1.00212
11975.8	0.99958	11975.9	0.99857
11976.1	0.99962	11976.2	1.00284
11976.5	0.99953	11976.6	1.00547
11976.9	0.99944	11977	1.00081
11977.2	0.99937	11977.3	1.00483
11977.6	0.99928	11977.7	1.00069
11978	0.99918	11978.1	1.00923
11978.3	0.99911	11978.4	1.00039
11978.7	0.99902	11978.8	1.00119
11979	0.99895	11979.1	1.00446
11979.4	0.99891	11979.5	1.00489
11979.8	0.999	11979.9	1.00357
11980.1	0.99906	11980.2	1.00336
11980.5	0.99915	11980.6	1.00809
11980.9	0.99924	11981	1.00256
11981.2	0.99931	11981.3	1.00614
11981.6	0.99939	11981.7	1.00651
11982	0.99948	11982.1	1.00795
11982.3	0.99955	11982.4	1.0053
11982.7	0.99965	11982.8	1.00601
11983	0.99974	11983.1	1.0072
11983.4	0.99987	11983.5	1.00177
11983.8	0.99999	11983.9	1.00046
11984.1	1.00008	11984.2	1.00328
11984.5	1.0002	11984.6	1.00319
11984.9	1.00032	11985	1.00885
11985.2	1.00041	11985.3	1.00301
11985.6	1.00053	11985.7	1.00713
11986	1.00058	11986.1	1.00246
11986.3	1.00061	11986.4	1.00544
11986.7	1.00064	11986.8	1.00823
11987	1.00067	11987.1	1.00658
11987.4	1.0007	11987.5	1.00611
11987.8	1.00073	11987.9	1.0061
11988.1	1.00076	11988.2	1.00619
11988.5	1.00079	11988.6	1.00631
11988.9	1.00083	11989	1.0063
11989.2	1.00083	11989.3	1.00764
11989.6	1.00084	11989.7	1.00235
11989.9	1.00085	11990	1.00845
11990.3	1.00086	11990.4	1.01049
11990.7	1.00087	11990.8	1.00462
11991	1.00088	11991.1	1.0055
11991.4	1.00089	11991.5	1.00553
11991.8	1.0009	11991.9	1.00365
11992.1	1.00091	11992.2	1.00485
11992.5	1.00093	11992.6	1.00418
11992.9	1.00096	11993	1.00535
11993.2	1.00098	11993.3	1.0065
11993.6	1.00101	11993.7	1.00697
11993.9	1.00103	11994	1.00648
11994.3	1.00106	11994.4	1.00662
11994.7	1.00109	11994.8	1.00613
11995	1.00111	11995.1	1.00252
11995.4	1.00113	11995.5	1.00915
11995.8	1.00107	11995.9	1.00567
11996.1	1.00103	11996.2	1.01084
11996.5	1.00096	11996.6	1.00321
11996.9	1.0009	11997	1.0082
11997.2	1.00085	11997.3	1.00521
11997.6	1.00079	11997.7	1.00098
11997.9	1.00074	11998	1.00797
11998.3	1.00068	11998.4	1.00954
11998.7	1.00063	11998.8	1.00489
11999	1.00066	11999.1	1.00584
11999.4	1.00068	11999.5	1.00561
11999.8	1.00071	11999.9	1.00144
12000.1	1.00074	12000.2	1.00375
12000.5	1.00076	12000.6	1.00459
12000.9	1.00079	12001	1.00778
12001.2	1.00082	12001.3	1.00591
12001.6	1.00084	12001.7	1.00829
12002	1.00084	12002.1	1.00279
12002.3	1.00075	12002.4	1.00278
12002.7	1.00064	12002.8	1.00093
12003	1.00055	12003.1	1.0061
12003.4	1.00044	12003.5	1.00526
12003.8	1.00033	12003.9	1.00467
12004.1	1.00024	12004.2	1.00395
12004.5	1.00013	12004.6	1.00184
12004.9	1.00002	12005	1.00614
12005.2	0.99994	12005.3	1.00169
12005.6	0.99989	12005.7	0.99997
12006	0.99985	12006.1	1.00388
12006.3	0.99982	12006.4	1.00418
12006.7	0.99978	12006.8	1.00411
12007	0.99975	12007.1	1.00548
12007.4	0.99971	12007.5	1.00462
12007.8	0.99967	12007.9	0.99994
12008.1	0.99963	12008.2	1.00552
12008.5	0.99959	12008.6	1.00641
12008.9	0.99957	12009	1.00339
12009.2	0.99955	12009.3	1.00135
12009.6	0.99952	12009.7	1.00382
12010	0.9995	12010.1	0.99971
12010.3	0.99948	12010.4	0.99701
12010.7	0.99945	12010.8	1.00405
12011.1	0.99943	12011.2	1.00786
12011.4	0.99941	12011.5	1.00428
12011.8	0.99938	12011.9	1.0048
12012.1	0.99933	12012.2	0.99798
12012.5	0.99927	12012.6	1.00404
12012.9	0.99921	12013	1.00188
12013.2	0.99916	12013.3	0.99879
12013.6	0.9991	12013.7	0.99512
12014	0.99904	12014.1	0.99974
12014.3	0.99899	12014.4	1.0017
12014.7	0.99893	12014.8	0.99729
12015.1	0.99887	12015.2	0.99732
12015.4	0.99892	12015.5	0.99694
12015.8	0.99899	12015.9	0.99658
12016.2	0.99905	12016.3	0.99754
12016.5	0.9991	12016.6	0.99617
12016.9	0.99917	12017	0.99334
12017.3	0.99924	12017.4	0.99538
12017.6	0.99929	12017.7	0.99983
12018	0.99936	12018.1	1.00025
12018.4	0.99942	12018.5	0.99822
12018.7	0.99934	12018.8	0.99681
12019.1	0.99921	12019.2	1.00605
12019.5	0.99909	12019.6	0.99621
12019.8	0.99899	12019.9	0.99721
12020.2	0.99887	12020.3	0.99347
12020.5	0.99877	12020.6	0.99892
12020.9	0.99865	12021	0.993
12021.3	0.99852	12021.4	0.99601
12021.6	0.99843	12021.7	0.99547
12022	0.99838	12022.1	0.98929
12022.4	0.99838	12022.5	0.99222
12022.7	0.99838	12022.8	0.99722
12023.1	0.99838	12023.2	0.99845
12023.5	0.99838	12023.6	0.99556
12023.8	0.99838	12023.9	1.00109
12024.2	0.99838	12024.3	0.9931
12024.6	0.99837	12024.7	0.99333
12024.9	0.99837	12025	0.99118
12025.3	0.99836	12025.4	0.9965
12025.7	0.99833	12025.8	0.99378
12026	0.99831	12026.1	1.00162
12026.4	0.99829	12026.5	0.99699
12026.8	0.99826	12026.9	0.9921
12027.1	0.99824	12027.2	0.99976
12027.5	0.99821	12027.6	0.99263
12027.9	0.99818	12028	0.99552
12028.2	0.99816	12028.3	0.99407
12028.6	0.99816	12028.7	0.99779
12029	0.99821	12029.1	0.99794
12029.3	0.99824	12029.4	0.9929
12029.7	0.99829	12029.8	0.99438
12030	0.99833	12030.1	0.99832
12030.4	0.99838	12030.5	0.99417
12030.8	0.99842	12030.9	0.99723
12031.1	0.99846	12031.2	0.99567
12031.5	0.99851	12031.6	0.99535
12031.9	0.99854	12032	1.00055
12032.2	0.9985	12032.3	0.9947
12032.6	0.99844	12032.7	0.99234
12033	0.99838	12033.1	0.99339
12033.3	0.99833	12033.4	0.99272
12033.7	0.99827	12033.8	0.99671
12034.1	0.99821	12034.2	0.99545
12034.4	0.99817	12034.5	0.9923
12034.8	0.99811	12034.9	0.99424
12035.2	0.99805	12035.3	0.99311
12035.5	0.9981	12035.6	0.99485
12035.9	0.99819	12036	1.00093
12036.3	0.99829	12036.4	0.99802
12036.6	0.99836	12036.7	0.99508
12037	0.99845	12037.1	0.99743
12037.4	0.99854	12037.5	0.99488
12037.7	0.99861	12037.8	0.99781
12038.1	0.9987	12038.2	0.99922
12038.5	0.9988	12038.6	0.99559
12038.8	0.99883	12038.9	0.98977
12039.2	0.99882	12039.3	0.99508
12039.6	0.99882	12039.7	0.99887
12039.9	0.99881	12040	0.99447
12040.3	0.99881	12040.4	0.99446
12040.7	0.9988	12040.8	0.99639
12041	0.9988	12041.1	0.99835
12041.4	0.99879	12041.5	0.99334
12041.8	0.99878	12041.9	0.99565
12042.1	0.99878	12042.2	0.99744
12042.5	0.99875	12042.6	0.99892
12042.9	0.99872	12043	0.99135
12043.2	0.9987	12043.3	0.99466
12043.6	0.99867	12043.7	0.99905
12044	0.99865	12044.1	0.99842
12044.3	0.99863	12044.4	0.99285
12044.7	0.9986	12044.8	0.997
12045.1	0.99857	12045.2	1.00136
12045.4	0.99855	12045.5	0.99983
12045.8	0.99868	12045.9	1.00165
12046.2	0.99884	12046.3	1.0008
12046.5	0.99897	12046.6	0.99958
12046.9	0.99913	12047	1.00001
12047.3	0.9993	12047.4	1.00312
12047.6	0.99943	12047.7	0.999
12048	0.99959	12048.1	1.00352
12048.4	0.99976	12048.5	0.99952
12048.7	0.99988	12048.8	1.00009
12049.1	0.99996	12049.2	0.9949
12049.5	0.99994	12049.6	1.00261
12049.8	0.99992	12049.9	1.00387
12050.2	0.99989	12050.3	1.00051
12050.6	0.99986	12050.7	0.9988
12050.9	0.99984	12051	1.00184
12051.3	0.99982	12051.4	1.00015
12051.7	0.99979	12051.8	1.00373
12052	0.99977	12052.1	0.99765
12052.4	0.99975	12052.5	0.99955
12052.8	0.99976	12052.9	0.99652
12053.1	0.99978	12053.2	1.0063
12053.5	0.99979	12053.6	1.00397
12053.9	0.99981	12054	1.0014
12054.2	0.99982	12054.3	1.00473
12054.6	0.99984	12054.7	1.00157
12055	0.99985	12055.1	0.99718
[truncated: 289 more rows]

## Sheet: d
Energy ref. to Pt L3 edge	Δμ	Δμ	Δμ
eV
	Pt/Vulcan XC-72	Pt/HOMC	Pt/Ketjenblack
-10	-0.01434	-0.00605	-0.01818
-9.7	-0.0159	-0.00677	-0.01822
-9.3	-0.01401	-0.00749	-0.01952
-9	-0.01522	-0.00614	-0.01909
-8.7	-0.01899	-0.00622	-0.02116
-8.3	-0.01353	-0.00784	-0.02062
-8	-0.01612	-0.00839	-0.02043
-7.7	-0.01704	-0.01009	-0.02284
-7.3	-0.01069	-0.00723	-0.02143
-7	-0.01533	-0.0082	-0.02591
-6.6	-0.01282	-0.01124	-0.02353
-6.3	-0.01479	-0.00722	-0.02399
-6	-0.01457	-0.01359	-0.02678
-5.6	-0.00867	-0.00995	-0.02611
-5.3	-0.01353	-0.00758	-0.02652
-4.9	-0.01117	-0.01708	-0.03193
-4.6	-0.00669	-0.01371	-0.03056
-4.3	-0.0081	-0.01539	-0.036
-3.9	-3.781e-05	-0.02428	-0.03542
-3.6	-0.00431	-0.02055	-0.03175
-3.3	0.00452	-0.02981	-0.04243
-2.9	0.01356	-0.02355	-0.03793
-2.6	0.00402	-0.02221	-0.03657
-2.2	0.01962	-0.04517	-0.05208
-1.9	0.02287	-0.03663	-0.05126
-1.6	0.01509	-0.03728	-0.04644
-1.2	0.03524	-0.07428	-0.06186
-0.9	0.03374	-0.06383	-0.06529
-0.6	0.01651	-0.06446	-0.09287
-0.2	0.03902	-0.10309	-0.08633
0.1	0.00476	-0.09478	-0.08459
0.4	-0.01121	-0.12466	-0.12647
0.8	-0.01256	-0.10462	-0.13204
1.1	-0.06927	-0.11504	-0.16496
1.5	-0.09987	-0.13593	-0.17886
1.8	-0.15876	-0.12808	-0.19438
2.1	-0.19429	-0.1306	-0.2195
2.5	-0.23676	-0.12818	-0.23291
2.8	-0.27357	-0.13002	-0.24478
3.2	-0.2998	-0.12531	-0.24269
3.5	-0.32538	-0.13189	-0.23456
3.8	-0.33479	-0.12459	-0.23072
4.2	-0.32283	-0.11251	-0.20317
4.5	-0.31033	-0.11529	-0.18873
4.8	-0.28048	-0.10154	-0.14894
5.2	-0.24439	-0.08435	-0.13176
5.5	-0.20996	-0.08279	-0.11059
5.8	-0.18011	-0.05866	-0.08474
6.2	-0.15365	-0.06273	-0.06876
6.5	-0.11191	-0.04816	-0.0451
6.9	-0.09022	-0.02822	-0.0312
7.2	-0.05936	-0.02915	-0.02357
7.5	-0.04477	-0.02129	-0.00715
7.9	-0.02655	-0.01751	-0.00111
8.2	-0.00623	-0.00727	0.00894
8.6	0.01073	0.00416	0.00909
8.9	0.0171	0.00196	0.01132
9.2	0.02305	0.00794	0.01428
9.6	0.02705	0.00868	0.01467
9.9	0.03311	0.01784	0.01428
10.3	0.04074	0.01611	0.01524
10.6	0.04722	0.01843	0.0126
10.9	0.04596	0.01892	0.01157
11.3	0.04559	0.02322	0.01164
11.6	0.04613	0.02365	0.01022
11.9	0.0447	0.02441	0.0143
12.3	0.05116	0.02311	0.01511
12.6	0.05586	0.02451	0.01348
12.9	0.05509	0.02877	0.01618
13.3	0.06073	0.02721	0.02013
13.6	0.05747	0.02492	0.02297
14	0.05946	0.03117	0.02481
14.3	0.06212	0.03079	0.03027
14.7	0.06219	0.02966	0.03526
15	0.06316	0.02943	0.03649
15.3	0.06384	0.031	0.0406
15.7	0.06647	0.02933	0.04553
16	0.06324	0.0285	0.04673
16.3	0.06051	0.03088	0.05084
16.7	0.06326	0.03025	0.05251
17	0.05815	0.03246	0.05395
17.3	0.0582	0.02869	0.05308
17.7	0.05551	0.03207	0.04883
18	0.05464	0.0306	0.05099
18.4	0.05369	0.02722	0.04999
18.7	0.05145	0.02868	0.04537
19.1	0.04695	0.0272	0.04101
19.4	0.04635	0.02385	0.04008
19.7	0.03796	0.01939	0.0371
20.1	0.03878	0.01531	0.03314
