# Supplementary material for: Resolving optimal ionomer interaction in fuel cell electrodes via operando X-ray absorption spectroscopy
Source: Nat Commun. 2024 Oct 30;15:9390. doi: 10.1038/s41467-024-53823-z (PMC11525635; doi:10.1038/s41467-024-53823-z)
Supplement: Supplementary file 3 — Source Data [file 41467_2024_53823_MOESM3_ESM.zip › Source Date Supplementary Figures/Figure S18.xlsx]

## Sheet: Sheet1
Energy	Normalized Absorption	Normalized Absorption	Normalized Absorption	Normalized Absorption	Normalized Absorption	Normalized Absorption
eV
	0.7 V Repeat 1	0.7 V Repeat 2	0.7 V Repeat 3	0.7 V Repeat 4	0.7 V Repeat 5	Step back from 0.8 V
11365.8	0.01423	0.01301	0.01615	0.01085	0.01306	0.0159
11375.8	0.01224	0.0109	0.01352	0.01021	0.01091	0.01379
11385.8	0.0103	0.00914	0.01155	0.0086	0.00971	0.01157
11395.8	0.00862	0.00748	0.00963	0.00722	0.0077	0.00986
11405.8	0.00715	0.00601	0.00738	0.00547	0.00593	0.00726
11415.8	0.00493	0.00429	0.00607	0.00381	0.00428	0.00565
11425.8	0.00329	0.00299	0.00401	0.00299	0.00276	0.0038
11435.8	0.00147	0.00095834	0.00151	0.00121	0.00114	0.00187
11445.8	3.8762e-05	0.000152967	0.000441507	-0.000107938	-6.71354e-06	0.000174059
11455.8	-0.00144	-0.00128	-0.00142	-0.000974559	-0.00169	-0.00126
11465.8	-0.0022	-0.00254	-0.00328	-0.00243	-0.00203	-0.00292
11475.8	-0.0033	-0.00297	-0.00408	-0.00326	-0.00281	-0.00433
11485.8	-0.00501	-0.00435	-0.00522	-0.004	-0.00413	-0.00496
11495.8	-0.00492	-0.00422	-0.00599	-0.0037	-0.00403	-0.00531
11505.8	-0.005	-0.00337	-0.00559	-0.00343	-0.00351	-0.00621
11515.8	-0.00293	-0.00154	-0.00503	-0.00177	-0.00183	-0.0045
11525.8	0.000356879	0.00204	-0.00134	0.00227	0.00232	-0.000624051
11534.5	0.00707	0.00903	0.00613	0.00915	0.0088	0.00563
11535	0.00764	0.00943	0.00645	0.0094	0.00917	0.00603
11535.5	0.00836	0.00984	0.00672	0.00972	0.00954	0.00637
11536	0.00859	0.01049	0.00692	0.01065	0.00952	0.00687
11536.5	0.00884	0.01135	0.00716	0.01158	0.01027	0.00792
11537	0.00967	0.01167	0.00796	0.01211	0.01093	0.00865
11537.5	0.01061	0.01256	0.00872	0.01295	0.01241	0.00899
11538	0.01081	0.01351	0.00952	0.0138	0.01311	0.00976
11538.5	0.01196	0.01417	0.01038	0.01419	0.01372	0.01113
11539	0.01252	0.01457	0.01131	0.01485	0.01521	0.01222
11539.5	0.01291	0.01509	0.01241	0.01587	0.01636	0.01284
11540	0.01479	0.01598	0.01325	0.01685	0.01657	0.01387
11540.5	0.01555	0.01703	0.01387	0.01766	0.01678	0.01501
11541	0.01581	0.01849	0.01466	0.01857	0.01784	0.01569
11541.5	0.01737	0.01978	0.01595	0.02	0.01898	0.01641
11542	0.0188	0.0205	0.01732	0.02122	0.02034	0.0173
11542.5	0.01956	0.02172	0.01847	0.02176	0.0218	0.01826
11543	0.02081	0.02333	0.01947	0.02227	0.02341	0.01917
11543.5	0.02247	0.02406	0.02066	0.02362	0.02428	0.02039
11544	0.02396	0.02549	0.02187	0.02536	0.02532	0.0219
11544.5	0.0248	0.02717	0.02323	0.02681	0.02638	0.02344
11545	0.0263	0.02861	0.02479	0.02815	0.02823	0.0251
11545.5	0.02779	0.02975	0.02585	0.02969	0.03029	0.02657
11546	0.02908	0.0308	0.02755	0.03201	0.03185	0.02798
11546.5	0.03243	0.03262	0.03002	0.03422	0.03375	0.02952
11547	0.03445	0.03474	0.03186	0.03596	0.03468	0.03129
11547.5	0.03589	0.03733	0.03297	0.03786	0.03713	0.03355
11548	0.0378	0.03904	0.03484	0.04018	0.03893	0.0363
11548.5	0.04043	0.04185	0.0376	0.04251	0.04146	0.03846
11549	0.04244	0.04443	0.04011	0.04492	0.044	0.04006
11549.5	0.04544	0.0478	0.0429	0.04747	0.04688	0.04256
11550	0.04853	0.05009	0.04589	0.05028	0.04936	0.04597
11550.5	0.05093	0.05285	0.04935	0.05373	0.05287	0.04919
11551	0.05403	0.05608	0.05353	0.05751	0.05743	0.05319
11551.5	0.05804	0.05956	0.05706	0.06143	0.0611	0.05751
11552	0.06124	0.06367	0.06048	0.06486	0.06414	0.06062
11552.5	0.06479	0.06729	0.06487	0.06867	0.06763	0.06408
11553	0.0706	0.07221	0.06944	0.07306	0.07357	0.06868
11553.5	0.07596	0.07763	0.07453	0.07829	0.07875	0.07467
11554	0.0825	0.08431	0.0803	0.0842	0.08484	0.08123
11554.5	0.08713	0.08967	0.08643	0.09021	0.08996	0.08755
11555	0.09459	0.09774	0.09339	0.0971	0.09793	0.09394
11555.5	0.10274	0.10391	0.10135	0.10481	0.10496	0.1011
11556	0.11265	0.11278	0.11065	0.11356	0.11542	0.11047
11556.5	0.12057	0.12277	0.12036	0.12304	0.1249	0.12113
11557	0.13088	0.13344	0.13089	0.13407	0.13454	0.13227
11557.5	0.14594	0.14592	0.14315	0.14724	0.14737	0.14383
11558	0.15913	0.15992	0.15767	0.16223	0.1607	0.1578
11558.5	0.17486	0.17656	0.17251	0.17678	0.17815	0.17386
11559	0.19285	0.19348	0.19058	0.19532	0.19571	0.19319
11559.5	0.21526	0.2172	0.212	0.2185	0.21686	0.21448
11560	0.23891	0.24133	0.23713	0.24341	0.24109	0.23898
11560.5	0.27098	0.27366	0.26878	0.27362	0.27423	0.27039
11561	0.30609	0.30798	0.30399	0.30824	0.31002	0.30508
11561.5	0.34342	0.34324	0.34834	0.3529	0.34829	0.35186
11562	0.40355	0.4043	0.39956	0.40742	0.40627	0.40982
11562.5	0.46337	0.46253	0.4632	0.47262	0.46282	0.47409
11563	0.55065	0.54641	0.54351	0.54995	0.54714	0.54998
11563.5	0.62776	0.62962	0.63886	0.6416	0.63063	0.64611
11564	0.74518	0.7471	0.74548	0.74583	0.75369	0.75556
11564.5	0.8531	0.84597	0.85905	0.86653	0.85225	0.87011
11565	0.97695	0.97097	0.97128	0.98524	0.97288	0.98285
11565.5	1.09018	1.09574	1.08578	1.09396	1.09433	1.0942
11566	1.1905	1.18834	1.19017	1.19536	1.19496	1.19483
11566.5	1.26589	1.25505	1.25444	1.2601	1.26785	1.25695
11567	1.2976	1.2898	1.29242	1.29467	1.29919	1.29333
11567.5	1.30391	1.30089	1.30302	1.30168	1.30625	1.30219
11568	1.28883	1.28941	1.28877	1.28591	1.28908	1.28586
11568.5	1.25768	1.25863	1.26137	1.25595	1.25639	1.25635
11569	1.22481	1.22527	1.22827	1.22276	1.22593	1.22135
11569.5	1.18561	1.18147	1.19052	1.1894	1.18101	1.18392
11570	1.153	1.14807	1.15519	1.15668	1.15003	1.15012
11570.5	1.12109	1.11827	1.12222	1.1241	1.12461	1.11851
11571	1.09389	1.09103	1.09451	1.09464	1.09528	1.09169
11571.5	1.07319	1.07058	1.07198	1.07038	1.07129	1.06913
11572	1.05411	1.0512	1.05454	1.05242	1.05243	1.05099
11572.5	1.038	1.03429	1.03795	1.036	1.03831	1.03416
11573	1.02131	1.02048	1.02232	1.02291	1.02357	1.02008
11573.5	1.00772	1.00846	1.00999	1.01234	1.01171	1.009
11574	0.99693	0.99685	0.99907	1.00189	1.00297	0.9983
11574.5	0.98719	0.98616	0.99109	0.99378	0.99397	0.98909
11575	0.98178	0.98045	0.98502	0.98684	0.98646	0.98184
11575.5	0.97546	0.97744	0.9802	0.98031	0.97989	0.97744
11576	0.97227	0.97538	0.97919	0.97707	0.97628	0.97496
11576.5	0.97516	0.9726	0.98104	0.97877	0.9769	0.97473
11577	0.97686	0.97336	0.98059	0.98219	0.9804	0.97696
11577.5	0.97672	0.97515	0.98008	0.98302	0.98156	0.97978
11578	0.9804	0.97738	0.98266	0.98283	0.98475	0.98266
11578.5	0.98307	0.97996	0.98635	0.98481	0.98823	0.98771
11579	0.98715	0.98695	0.99032	0.98934	0.99019	0.99294
11579.5	0.99568	0.99435	0.9934	0.99463	0.9966	0.9959
11580	1.00307	0.99936	0.99681	0.9981	1.0038	0.99828
11580.5	1.00364	1.00122	1.00074	1.00118	1.00452	1.00131
11581	1.00413	1.00098	1.0042	1.00402	1.00718	1.00443
11581.5	1.00108	1.00214	1.00506	1.00319	1.00713	1.00428
11582	0.99886	1.0008	1.00287	1.00132	1.00348	1.00164
11582.5	0.99853	0.99712	0.99849	1.00058	0.99897	0.99739
11583	0.99546	0.99283	0.99293	0.99554	0.99609	0.99197
11583.5	0.99037	0.98549	0.98796	0.98772	0.9927	0.98717
11584	0.98444	0.9806	0.98165	0.9824	0.98483	0.98254
11584.5	0.9766	0.97557	0.97434	0.97695	0.97529	0.97737
11585	0.97035	0.97144	0.97105	0.97214	0.97194	0.9736
11585.5	0.96606	0.96703	0.96948	0.9686	0.97013	0.96943
11586	0.96359	0.96238	0.96722	0.96618	0.96623	0.96508
11586.5	0.96285	0.96188	0.96463	0.96466	0.96307	0.96408
11587	0.96319	0.9603	0.96451	0.964	0.96253	0.96307
11587.5	0.96262	0.96045	0.9658	0.96297	0.96513	0.96125
11588	0.96313	0.96138	0.96538	0.9621	0.96472	0.96233
11588.5	0.96578	0.96089	0.96461	0.96355	0.96524	0.96382
11589	0.96779	0.96485	0.96701	0.9683	0.96884	0.96423
11589.5	0.97189	0.9711	0.97147	0.97406	0.97221	0.96727
11590	0.97512	0.9718	0.97486	0.97786	0.97565	0.97444
11590.5	0.98085	0.97773	0.97915	0.98192	0.98445	0.9815
11591	0.98684	0.9871	0.98553	0.9878	0.98948	0.98763
11591.5	0.99434	0.99414	0.99236	0.99551	0.99429	0.99535
11592	1.00435	1.00232	0.99998	1.00492	1.00354	1.00371
11592.5	1.01236	1.0104	1.00977	1.01487	1.01098	1.01251
11593	1.02009	1.01835	1.01975	1.02265	1.02033	1.01987
11593.5	1.02808	1.02663	1.02936	1.0301	1.02887	1.02674
11594	1.03626	1.0347	1.03714	1.03681	1.03622	1.03438
11594.5	1.03853	1.03974	1.04231	1.04097	1.04312	1.03977
11595	1.04262	1.0412	1.0462	1.04465	1.0455	1.0428
11595.5	1.04782	1.0405	1.04695	1.04759	1.04611	1.0445
11596	1.04472	1.0414	1.0453	1.04827	1.04738	1.04563
11596.5	1.04313	1.04244	1.04289	1.04607	1.04365	1.04366
11597	1.04121	1.03906	1.03983	1.04152	1.03895	1.03803
11597.5	1.03666	1.03454	1.03661	1.03691	1.03667	1.03432
11598	1.03271	1.03199	1.03365	1.03346	1.03446	1.03138
11598.5	1.02716	1.02649	1.02953	1.0289	1.0307	1.02689
11599	1.02139	1.02007	1.02323	1.02249	1.02423	1.02289
11599.5	1.01662	1.01574	1.01692	1.01698	1.01939	1.01866
11600	1.01376	1.00866	1.01228	1.01476	1.0143	1.0148
11600.5	1.01254	1.00659	1.009	1.01233	1.0118	1.0116
11601	1.00907	1.00644	1.00636	1.00839	1.00936	1.00909
11601.5	1.00333	1.00448	1.00437	1.00682	1.00616	1.00693
11602	1.00042	1.00103	1.00188	1.00475	1.00268	1.0027
11602.5	0.99941	0.99951	0.99859	1.00135	1.00148	1.00004
11603	0.99849	1.00102	0.99673	1.00016	1.00057	1.0002
11603.5	0.99864	0.99865	0.99557	0.9993	1.00051	0.99869
11604	0.99772	0.99335	0.99373	0.99845	0.99956	0.9972
11604.5	0.9946	0.99054	0.99261	0.99692	0.9952	0.99583
11605	0.99241	0.99083	0.9928	0.99477	0.99467	0.99334
11605.5	0.99127	0.99141	0.99299	0.99267	0.99556	0.98996
11606	0.98832	0.99067	0.99152	0.99113	0.9927	0.98671
11606.5	0.98557	0.98685	0.98877	0.98988	0.99021	0.98518
11607	0.98479	0.98373	0.98667	0.98802	0.98849	0.9844
11607.5	0.98437	0.98398	0.98532	0.9871	0.98684	0.98301
11608	0.98267	0.98346	0.98521	0.98514	0.98681	0.98171
11608.5	0.98233	0.98133	0.98514	0.98291	0.98371	0.98214
11609	0.98054	0.98175	0.98468	0.98223	0.98502	0.9832
11609.5	0.97988	0.9835	0.98445	0.98137	0.98941	0.98467
11610	0.98424	0.98494	0.98397	0.98343	0.98925	0.9877
11610.5	0.98646	0.98655	0.98527	0.98674	0.98902	0.98903
11611	0.98735	0.99147	0.98764	0.9886	0.99153	0.98763
11611.5	0.99096	0.994	0.99059	0.99104	0.99321	0.98906
11612	0.9936	0.99464	0.99505	0.99484	0.99281	0.99356
11612.5	0.99492	0.9982	0.9993	0.99879	0.99721	0.99776
11613	0.99878	1.00124	1.00173	1.00144	1.00153	1.0024
11613.5	1.00571	1.00577	1.00445	1.00532	1.00541	1.00593
11614	1.01113	1.00857	1.0092	1.00987	1.00955	1.00869
11614.5	1.01455	1.01089	1.01334	1.01336	1.0124	1.01202
11615.9	1.02668	1.02024	1.02494	1.02423	1.02456	1.02064
11617.3	1.03207	1.02964	1.035	1.03598	1.03284	1.03322
11618.7	1.04284	1.03894	1.04219	1.04424	1.04068	1.0414
11620.2	1.04511	1.04534	1.04505	1.04818	1.04888	1.04756
11621.6	1.04816	1.04656	1.04763	1.04886	1.04946	1.04956
11623.1	1.04924	1.04157	1.04669	1.04662	1.04462	1.04505
11624.6	1.04242	1.03789	1.0402	1.04153	1.04137	1.0408
11626.2	1.03531	1.03437	1.03412	1.03478	1.0366	1.03545
11627.7	1.03336	1.02939	1.02818	1.0288	1.03146	1.02827
11629.3	1.02276	1.02356	1.02158	1.02222	1.02635	1.02113
11630.8	1.015	1.0172	1.0179	1.01883	1.01945	1.01605
11632.4	1.01357	1.01216	1.01487	1.01519	1.0151	1.01318
11634.1	1.00489	1.00671	1.00912	1.01134	1.0106	1.00982
11635.7	1.00401	1.00186	1.00707	1.00797	1.00525	1.00575
11637.3	1.0017	0.99746	0.99901	1.00404	0.99844	0.9982
11639	0.99324	0.99262	0.99491	0.99399	0.99162	0.99196
11640.7	0.98671	0.98712	0.98798	0.98768	0.98712	0.98631
11642.4	0.97803	0.97971	0.9813	0.98347	0.98081	0.98175
11644.2	0.97328	0.9746	0.97748	0.97646	0.97514	0.97338
11645.9	0.97333	0.97164	0.97311	0.97152	0.9739	0.97231
11647.7	0.9694	0.96938	0.97024	0.96895	0.9695	0.97001
11649.5	0.97083	0.96845	0.96797	0.96974	0.96907	0.96768
11651.3	0.96946	0.97041	0.97072	0.97128	0.96885	0.96939
11653.1	0.97162	0.97295	0.97431	0.97448	0.97299	0.97427
11655	0.97946	0.97763	0.97791	0.98028	0.97966	0.97729
11656.8	0.98427	0.98464	0.98344	0.98251	0.98622	0.9842
11658.7	0.9912	0.99101	0.98811	0.99288	0.99374	0.99002
11660.6	1.0007	0.99613	1.00031	0.99825	0.99983	0.99832
11662.5	1.00196	1.00367	1.00215	1.00384	1.00546	1.00537
11664.5	1.00656	1.00891	1.00625	1.00536	1.00991	1.00804
11666.4	1.01059	1.00891	1.00748	1.01086	1.01063	1.01173
11668.4	1.0117	1.00934	1.00853	1.01135	1.0103	1.01001
11670.4	1.00788	1.00899	1.00891	1.01012	1.011	1.00848
11672.4	1.00774	1.00731	1.01092	1.01114	1.01099	1.00948
11674.5	1.00695	1.00854	1.00847	1.00947	1.00868	1.01067
11676.5	1.00778	1.00833	1.00761	1.00875	1.00804	1.00737
11678.6	1.00611	1.00729	1.00667	1.00663	1.00747	1.00735
11680.7	1.0082	1.00827	1.00856	1.00706	1.00685	1.00623
11682.8	1.0069	1.0096	1.00934	1.00696	1.01047	1.00683
11684.9	1.00921	1.00941	1.00985	1.00834	1.0116	1.00809
11687.1	1.01116	1.01004	1.01106	1.00883	1.012	1.01039
11689.3	1.01302	1.01189	1.01374	1.01175	1.01178	1.01169
11691.5	1.01093	1.01167	1.01231	1.01311	1.01159	1.01159
11693.7	1.00768	1.01077	1.01093	1.00884	1.01122	1.00593
11695.9	1.00544	1.00592	1.00559	1.00588	1.00559	1.00494
11698.1	1.00186	0.99974	0.99777	1.00311	0.99966	0.99794
11700.4	0.99596	0.99472	0.99527	0.99355	0.99347	0.99321
11702.7	0.9902	0.98956	0.99104	0.98481	0.98773	0.98791
11705	0.98589	0.98541	0.98377	0.98163	0.98205	0.98392
11707.3	0.97926	0.98074	0.97851	0.97992	0.97869	0.97776
11709.7	0.97675	0.9772	0.97462	0.97612	0.97876	0.98115
11712	0.97774	0.97787	0.97667	0.97767	0.97899	0.97836
11714.4	0.97714	0.9785	0.97836	0.98034	0.98142	0.97902
11716.8	0.98453	0.98214	0.98296	0.98386	0.98328	0.98027
11719.2	0.98705	0.98426	0.98654	0.98695	0.98726	0.98642
11721.7	0.99061	0.99023	0.98882	0.98783	0.99244	0.98929
11724.1	0.99465	0.99527	0.99622	0.9946	0.9964	0.99627
11726.6	0.99929	0.9988	0.99949	0.99893	0.99896	1.00019
11729.1	1.0011	1.00355	1.00367	1.00396	1.00251	1.00249
11731.6	1.00586	1.00589	1.00625	1.00606	1.00443	1.008
11734.1	1.00658	1.00645	1.00753	1.00534	1.00816	1.00705
11736.7	1.01047	1.00579	1.00863	1.00647	1.00908	1.00789
11739.3	1.00975	1.00732	1.00846	1.01196	1.00874	1.01
11741.8	1.00858	1.00982	1.00766	1.0086	1.00951	1.00681
11744.5	1.01118	1.00942	1.00778	1.00788	1.01019	1.00758
11747.1	1.01174	1.01005	1.00874	1.01119	1.01216	1.00942
11749.7	1.01083	1.01336	1.01325	1.01247	1.01509	1.01075
11752.4	1.01472	1.01574	1.01597	1.01462	1.01576	1.01532
11755.1	1.01445	1.0167	1.01617	1.01551	1.01539	1.01779
11757.8	1.01848	1.01765	1.01559	1.01388	1.01592	1.01757
11760.5	1.01268	1.01431	1.01508	1.01421	1.01575	1.01669
11763.3	1.00946	1.00949	1.01007	1.01002	1.01261	1.01277
11766	1.00442	1.00305	1.00322	1.00386	1.00517	1.00407
11768.8	0.9976	0.99967	1.00026	1.00004	0.99966	0.99952
11771.6	0.9963	0.99491	0.99438	0.99505	0.99693	0.99472
11774.4	0.99028	0.98907	0.99103	0.98659	0.99249	0.99159
11777.2	0.99065	0.98664	0.98972	0.99045	0.98985	0.9882
11780.1	0.98759	0.98763	0.98629	0.9897	0.98761	0.98713
11783	0.98989	0.98744	0.98687	0.98736	0.98419	0.98756
11785.9	0.9881	0.98565	0.987	0.98449	0.98595	0.98457
11788.8	0.98548	0.98825	0.98889	0.98543	0.98666	0.98825
11791.7	0.98789	0.98994	0.98863	0.98704	0.98604	0.98625
11794.7	0.98963	0.99117	0.98916	0.99055	0.99032	0.9879
11797.6	0.99426	0.99309	0.99022	0.99288	0.99282	0.99107
11800.6	0.99418	0.99689	0.99276	0.99513	0.99387	0.99516
11803.6	0.99848	0.99934	0.99717	0.99862	0.99858	0.99948
11806.7	1.0013	1.00273	1.00352	1.00312	1.00367	1.00243
11809.7	1.00567	1.0062	1.0082	1.00812	1.01	1.00714
11812.8	1.01289	1.00896	1.00998	1.0117	1.01339	1.01176
11815.9	1.01301	1.01369	1.01466	1.01655	1.01472	1.0137
11819	1.0142	1.01565	1.01894	1.01754	1.01542	1.017
11822.1	1.01366	1.01468	1.01926	1.0176	1.01384	1.01526
11825.2	1.0138	1.01283	1.01136	1.01542	1.01522	1.01298
11828.4	1.01213	1.00997	1.00795	1.00902	1.01036	1.01235
11831.6	1.00861	1.00525	1.00938	1.0073	1.00501	1.00572
11834.8	1.00089	1.00118	1.00034	1.00194	1.00183	1.00079
11838	0.99614	0.99673	0.99884	0.99775	0.99529	0.99689
11841.2	0.9909	0.99205	0.9943	0.99187	0.9907	0.99454
11844.5	0.99035	0.99072	0.99144	0.99037	0.99168	0.99313
11847.8	0.98768	0.9896	0.98971	0.98651	0.99115	0.9908
11851.1	0.99048	0.98958	0.98787	0.98915	0.98775	0.9875
11854.4	0.98902	0.99022	0.98725	0.98969	0.98962	0.98975
11857.7	0.99218	0.99008	0.99155	0.99098	0.99103	0.99245
11861.1	0.99264	0.99258	0.99168	0.99199	0.99158	0.99095
11864.4	0.98973	0.99142	0.99144	0.98935	0.99092	0.98842
11867.8	0.98925	0.98798	0.99275	0.99208	0.98998	0.98971
11871.2	0.98967	0.98896	0.98901	0.99136	0.99128	0.98928
11874.7	0.99114	0.99196	0.99053	0.99348	0.99127	0.9882
11878.1	0.99501	0.99465	0.99289	0.99059	0.9914	0.99352
11881.6	0.99503	0.99759	0.99534	0.99706	0.99498	0.99573
11885.1	0.99819	0.99803	0.99881	1.00026	0.99823	1.0023
11888.6	1.00524	1.00047	1.00128	1.00131	0.99928	1.00127
11892.1	1.00425	1.00324	1.00716	1.0044	1.00201	1.00607
11895.6	1.0123	1.00633	1.00318	1.00915	1.00726	1.00661
11899.2	1.00728	1.00623	1.00685	1.00847	1.00747	1.00231
11902.8	1.00825	1.00657	1.00601	1.00591	1.00685	1.00636
11906.4	1.00527	1.00321	1.00365	1.00206	1.0036	1.0022
11910	1.00189	0.99954	0.9986	0.99933	1.00071	1.00088
11913.6	0.9955	0.99703	0.99803	0.99769	0.99727	0.99862
11917.3	0.99376	0.9955	0.99473	0.99567	0.99464	0.99604
11921	0.99457	0.99554	0.99448	0.99428	0.99554	0.99582
11924.7	0.99389	0.99776	0.9973	0.99652	0.9964	0.99674
11928.4	0.99449	0.99772	0.99634	0.99665	0.99652	0.99689
11932.1	0.99833	0.99945	0.99411	0.99886	0.99908	0.99732
11935.9	0.99989	1.00153	1.00002	0.99996	0.9971	0.99802
11939.6	0.99872	1.00018	0.99988	1.00183	0.9978	1.00018
11943.4	1.00335	1.00078	1.00289	1.00225	1.00042	0.99715
11947.2	1.00241	1.00222	1.00163	0.99923	1.00181	1.00193
11951.1	1.00133	1.00137	1.00445	1.00063	0.99954	1.00554
11954.9	0.99857	0.99827	1.00256	0.99797	0.99964	1.00131
11958.8	0.99941	1.00049	1.00028	0.99804	0.99708	0.99709
11962.7	0.99935	1.0012	1.00199	0.99945	1.00241	0.99841
11966.6	1.0062	0.9984	1.00312	1.0005	1.00445	1.00386
11970.5	1.00542	1.00531	1.00535	1.00259	1.0071	1.0066
11974.4	1.00586	1.00639	1.00789	1.00772	1.00707	1.00913
11978.4	1.00501	1.00638	1.00689	1.00957	1.00839	1.00899
11982.4	1.00549	1.00916	1.00816	1.00679	1.00968	1.00711
11986.4	1.00805	1.01053	1.00952	1.00871	1.00887	1.01183
11990.4	1.00895	1.01213	1.0064	1.00825	1.00909	1.00718
11994.4	1.00946	1.0125	1.01124	1.01096	1.0088	1.01319
11998.5	1.008	1.00875	1.00768	1.00758	1.00929	1.01058
12002.6	1.00611	1.00926	1.00793	1.00797	1.00773	1.00855
12006.6	1.00396	1.00523	1.00477	1.00519	1.00502	1.00544
12010.8	1.0045	1.00487	1.00071	1.00214	1.00429	0.997
12014.9	1.0001	0.99873	0.99845	0.99938	1.00079	0.99973
12019	0.99511	0.99636	0.99488	0.99674	0.99707	0.99468
12023.2	0.99424	0.99473	0.99197	0.99293	0.9942	0.99336
12027.4	0.99671	0.99197	0.99299	0.99316	0.9926	0.99595
12031.6	0.99365	0.99308	0.99119	0.99117	0.99348	0.99114
12035.8	0.99338	0.99209	0.99441	0.99372	0.99626	0.99292
12040.1	0.99345	0.99161	0.99393	0.99564	0.99404	0.99364
12044.4	0.99257	0.99505	0.99615	0.99654	0.99318	0.99472
12048.6	0.99641	0.99766	0.99993	1.00012	0.99728	0.99508
12052.9	0.99737	0.99879	0.99689	0.99673	0.99984	0.99787
12057.3	1.00314	0.99757	0.99865	0.99952	0.99811	1.00078
12061.6	1.0014	0.99924	0.99947	1.00116	0.998	1.0007
12066	0.99995	0.99975	1.00305	1.00238	1.00209	1.00099
12070.4	1.00115	1.00127	1.00269	1.00121	1.00268	1.00249
12074.8	1.00278	1.00273	1.00149	1.0018	1.00411	1.00089
12079.2	1.00158	0.99966	1.00192	1.00409	1.00512	1.0033
12083.6	1.00009	1.0016	1.00152	1.00488	1.00062	1.0034
12088.1	1.00293	1.00146	1.00518	1.00377	1.00433	1.00069
12092.5	0.99885	0.99898	1.00231	1.0029	1.00279	1.00143
12097	1.00065	0.99932	1.00133	0.99899	1.00166	0.99813
12101.6	0.99428	1.00008	0.99935	1.0006	0.99733	0.99557
12106.1	0.99809	0.9992	1.00049	0.99787	0.99537	0.9942
12110.6	0.99803	0.99695	0.99422	0.99566	0.9945	0.9956
12115.2	0.99484	0.99456	0.99252	0.99625	0.99444	0.99558
12119.8	0.99264	0.99194	0.99283	0.99556	0.99272	0.9941
12124.4	0.9926	0.99031	0.99094	0.9953	0.99306	0.99132
12129	0.98933	0.98833	0.98805	0.9886	0.99242	0.99111
12133.7	0.98473	0.98587	0.98868	0.98991	0.98857	0.99146
12138.4	0.98731	0.98775	0.98872	0.98943	0.98814	0.98609
12143	0.98742	0.99013	0.99034	0.99194	0.98951	0.98734
12147.7	0.98889	0.98926	0.98625	0.99034	0.99135	0.98992
12152.5	0.98974	0.98777	0.98899	0.99365	0.99143	0.99112
12157.2	0.99216	0.98814	0.98694	0.99339	0.99205	0.9895
12162	0.98645	0.98697	0.99198	0.99006	0.9936	0.99302
12163.6	0.99135	0.98836	0.98791	0.99503	0.99127	0.99208
