# Supplementary material for: Resolving optimal ionomer interaction in fuel cell electrodes via operando X-ray absorption spectroscopy
Source: Nat Commun. 2024 Oct 30;15:9390. doi: 10.1038/s41467-024-53823-z (PMC11525635; doi:10.1038/s41467-024-53823-z)
Supplement: Supplementary file 3 — Source Data [file 41467_2024_53823_MOESM3_ESM.zip › Source Date Supplementary Figures/Figure S2S3 PtHOMC XPS raw data.xls]

## Sheet: Pt4f Scan
﻿
Axis	Energy	Elements=	231
C:\Users\wangm\OneDrive - Imperial College London\PhD\Results\XPS\ionomer Pt projects.DATA\ionomer Pt projects_MCS.DATA\Pt4f Scan_1.VGD
Binding Energy (E)				Backgnd.
eV		Counts / s		Counts / s
87.08		3811.87		0
86.98		3792.9		0
86.88		3782.02		0
86.78		3701.63		0
86.68		3791.6		0
86.58		3721.1		0
86.48		3902.72		0
86.38		3765.25		0
86.28		3795.56		0
86.18		3886.98		0
86.08		3632.39		0
85.98		3824.31		0
85.88		3770.91		0
85.78		3833.8		0
85.68		3787.17		0
85.58		3833.38		0
85.48		3815.11		0
85.38		3880.3		0
85.28		3921.99		0
85.18		3846.04		0
85.08		3877.47		0
84.98		4015.54		0
84.88		3857.56		0
84.78		3925.53		0
84.68		3826.17		0
84.58		3975.19		0
84.48		3896.34		0
84.38		3986.24		0
84.28		3982.14		0
84.18		3784.43		0
84.08		3894.33		0
83.98		3969.44		0
83.88		4031.86		0
83.78		3960.91		0
83.68		4118.01		0
83.58		4025.09		0
83.48		4137.56		0
83.38		4128.58		0
83.28		4124.26		0
83.18		4248.96		0
83.08		4175.65		0
82.98		4128.6		0
82.88		4135		0
82.78		4234.76		0
82.68		4272.26		0
82.58		4288.05		0
82.48		4345.19		0
82.38		4297.59		0
82.28		4264.83		0
82.18		4382.95		0
82.08		4249.08		0
81.98		4361.43		0
81.88		4492.24		0
81.78		4445.07		0
81.68		4302.65		0
81.58		4310.2		0
81.48		4592.28		0
81.38		4489.36		0
81.28		4573.66		0
81.18		4534.85		0
81.08		4548.9		0
80.98		4562.87		0
80.88		4640.29		0
80.78		4460.72		0
80.68		4598.98		0
80.58		4534.81		0
80.48		4528.68		0
80.38		4703.72		0
80.28		4757.69		0
80.18		4779.92		0
80.08		4687.31		0
79.98		4837.3		0
79.88		4911.84		0
79.78		4897.55		0
79.68		4951.5		0
79.58		4960.44		0
79.48		4902.22		0
79.38		5145.35		0
79.28		5058.86		0
79.18		5001.92		0
79.08		5131.27		0
78.98		5161.1		5167.46
78.88		5229.7		5165.87
78.78		5313.3		5164.16
78.68		5301.76		5162.35
78.58		5318.71		5160.21
78.48		5412.79		5157.85
78.38		5400.85		5155.3
78.28		5443.05		5152.32
78.18		5645.53		5148.76
78.08		5791.32		5145
77.98		5553.42		5140.87
77.88		5679.61		5136.29
77.78		5804.47		5131.32
77.68		5937.5		5126.21
77.58		5880.18		5120.66
77.48		5889.75		5114.64
77.38		6042.62		5108.1
77.28		6218.35		5101.13
77.18		6252.63		5093.49
77.08		6420.43		5085.07
76.98		6504.98		5075.87
76.88		6668.49		5065.85
76.78		6864.14		5054.94
76.68		6966.37		5043.05
76.58		7205.56		5030
76.48		7435.38		5015.9
76.38		7499.14		5000.39
76.28		8012.58		4983.01
76.18		8499.23		4963.53
76.08		8922.65		4941.8
75.98		9287.18		4917.44
75.88		9665.46		4890.35
75.78		10252.6		4860.22
75.68		11003.6		4826.2
75.58		12135.1		4788
75.48		12744.8		4744.76
75.38		13854.8		4695.58
75.28		15184.2		4639.7
75.18		16588.7		4576.78
75.08		17963.9		4505.65
74.98		19570.6		4425.22
74.88		21590.6		4335.48
74.78		22883.7		4236.66
74.68		24053.4		4130.76
74.58		23648.2		4021.68
74.48		21834.5		3914.42
74.38		19523.9		3813.99
74.28		16464.5		3725.06
74.18		13625.2		3649.67
74.08		11492.4		3587.93
73.98		9650.35		3538.5
73.88		8565.98		3498.53
73.78		8034.67		3465.42
73.68		7481.63		3437.08
73.58		7196.59		3411.82
73.48		6838.6		3388.28
73.38		6959.54		3365.74
73.28		7042.53		3343.52
73.18		7101.77		3321.13
73.08		7228.8		3297.96
72.98		7401.79		3273.44
72.88		8020.97		3247.52
72.78		8143.62		3219.51
72.68		8783.02		3188.97
72.58		9280.31		3155.05
72.48		10195.2		3117.71
72.38		10830.1		3075.8
72.28		11920.9		3029.14
72.18		12713.2		2976.76
72.08		14024.9		2917.72
71.98		15722		2850.96
71.88		17265.7		2775.61
71.78		19056.3		2689.78
71.68		21462.1		2592.49
71.58		23570.1		2483.23
71.48		25669.9		2361.88
71.38		27254.4		2230.18
71.28		27487.4		2092.63
71.18		25944.3		1955.56
71.08		22533.1		1826.25
70.98		18337.1		1711.45
70.88		14092.8		1615.51
70.78		10613.4		1539.83
70.68		7952.56		1482.43
70.58		6342.23		1439.97
70.48		5120.8		1408.72
70.38		4187.28		1385.4
70.28		3595.42		1367.49
70.18		3157.51		1353.53
70.08		2836.84		1342.42
69.98		2580.27		1333.44
69.88		2294.48		1325.84
69.78		2364.95		1319.37
69.68		2138.27		1313.81
69.58		2015.51		1309.01
69.48		1899.4		1304.7
69.38		1843.26		1301.07
69.28		1760.98		1297.99
69.18		1648.02		1295.37
69.08		1600.06		1293.09
68.98		1592.86		1291.12
68.88		1560.97		1289.38
68.78		1555.88		1287.78
68.68		1522.75		1286.3
68.58		1484.34		1285.04
68.48		1392.29		1283.96
68.38		1399.99		1283.1
68.28		1367.99		1282.39
68.18		1377.81		1281.87
68.08		1322.82		1281.34
67.98		1398.59		1280.86
67.88		1351.77		1280.45
67.78		1307.63		1280.13
67.68		1303.65		1279.78
67.58		1246.64		1279.54
67.48		1246.86		0
67.38		1292.91		0
67.28		1189.46		0
67.18		1171.73		0
67.08		1178.71		0
66.98		1207.19		0
66.88		1221.04		0
66.78		1171.1		0
66.68		1120.37		0
66.58		1070.83		0
66.48		1046.92		0
66.38		1113.11		0
66.28		1108.52		0
66.18		1056.56		0
66.08		1118.47		0
65.98		1045.7		0
65.88		1083.62		0
65.78		1018.53		0
65.68		963.837		0
65.58		949.824		0
65.48		1013.05		0
65.38		1015.02		0
65.28		964.815		0
65.18		933.047		0
65.08		942.62		0
64.98		905.165		0
64.88		888.342		0
64.78		946.645		0
64.68		884.495		0
64.58		920.614		0
64.48		932.885		0
64.38		891.138		0
64.28		882.565		0
64.18		839.642		0
64.08		878.156		0

## Sheet: O1s Scan
﻿
Axis	Energy	Elements=	201
C:\Users\wangm\OneDrive - Imperial College London\PhD\Results\XPS\ionomer Pt projects.DATA\ionomer Pt projects_MCS.DATA\O1s Scan.VGD
Binding Energy (E)				Backgnd.
eV		Counts / s		Counts / s
545.08		6350.49		0
544.98		6400.86		0
544.88		6292.1		0
544.78		6433.03		0
544.68		6409.53		0
544.58		6276.85		0
544.48		6396.67		0
544.38		6304.29		0
544.28		6349.26		0
544.18		6338.61		0
544.08		6387.01		0
543.98		6215.69		0
543.88		6287.48		0
543.78		6290.27		0
543.68		6259.41		0
543.58		6497.62		0
543.48		6332.41		0
543.38		6251.44		0
543.28		6265.42		0
543.18		6293.33		0
543.08		6270.01		0
542.98		6126.32		0
542.88		6229.81		0
542.78		6306		0
542.68		6315.68		0
542.58		6320.21		0
542.48		6241.19		0
542.38		6267.44		0
542.28		6409.16		0
542.18		6191.31		0
542.08		6322.07		0
541.98		6256.67		0
541.88		6238.48		0
541.78		6291.97		0
541.68		6299.06		0
541.58		6290.31		0
541.48		6242.46		0
541.38		6307.19		0
541.28		6212.66		0
541.18		6245.04		0
541.08		6304.32		0
540.98		6241.33		0
540.88		6246.49		0
540.78		6374.02		0
540.68		6241.04		0
540.58		6201.5		0
540.48		6222.37		0
540.38		6214.16		0
540.28		6216.7		0
540.18		6150.22		0
540.08		6208.4		0
539.98		6290.74		0
539.88		6197.46		0
539.78		6403.43		0
539.68		6081.24		0
539.58		6057.28		0
539.48		6223.87		0
539.38		6156.12		0
539.28		6085.97		0
539.18		6183.3		0
539.08		6165.12		0
538.98		6316.77		0
538.88		6150.15		0
538.78		6172.75		0
538.68		6081.59		0
538.58		6230.97		0
538.48		6371.43		0
538.38		6262		0
538.28		6190.62		0
538.18		6240.62		0
538.08		6271.32		0
537.98		6121.63		0
537.88		6262.04		0
537.78		6286.88		0
537.68		6139.32		6200.58
537.58		6201.04		6200.99
537.48		6113.62		6201.39
537.38		6345.12		6201.8
537.28		6283.22		6202.21
537.18		6418.67		6202.62
537.08		6039.55		6203.02
536.98		6218.78		6203.43
536.88		6263.12		6203.84
536.78		6164.17		6204.24
536.68		6254.88		6204.65
536.58		6286.35		6205.06
536.48		6158.49		6205.47
536.38		6239.95		6205.87
536.28		6206.7		6206.28
536.18		6116.95		6206.69
536.08		6314.07		6207.09
535.98		6178.73		6207.5
535.88		6131.03		6207.91
535.78		6196.49		6208.32
535.68		6303.48		6208.72
535.58		6296.94		6209.13
535.48		6439.43		6209.54
535.38		6332.87		6209.94
535.28		6268.75		6210.35
535.18		6304.21		6210.76
535.08		6382.91		6211.17
534.98		6278.54		6211.57
534.88		6387.39		6211.98
534.78		6388.9		6212.39
534.68		6413.68		6212.8
534.58		6520.12		6213.2
534.48		6583.06		6213.61
534.38		6674.31		6214.02
534.28		6940		6214.42
534.18		6954.21		6214.83
534.08		7136.68		6215.24
533.98		7193.47		6215.65
533.88		7370.3		6216.05
533.78		7667.35		6216.46
533.68		7793.71		6216.87
533.58		8003.68		6217.27
533.48		8190.88		6217.68
533.38		8388.29		6218.09
533.28		8449.9		6218.5
533.18		8565.67		6218.9
533.08		8556.92		6219.31
532.98		8570.86		6219.72
532.88		8673.09		6220.13
532.78		8618.17		6220.53
532.68		8815.91		6220.94
532.58		8695.51		6221.35
532.48		8797.88		6221.75
532.38		8726.57		6222.16
532.28		8753.6		6222.57
532.18		8879.86		6222.98
532.08		8881.72		6223.38
531.98		8952.13		6223.79
531.88		8995.1		6224.2
531.78		9120.75		6224.6
531.68		9054.15		6225.01
531.58		8815.66		6225.42
531.48		8604.12		6225.83
531.38		8635.83		6226.23
531.28		8269.85		6226.64
531.18		8051.01		6227.05
531.08		7890.02		6227.45
530.98		7677.17		6227.86
530.88		7578.51		6228.27
530.78		7396.98		6228.68
530.68		7254.95		6229.08
530.58		7212.5		6229.49
530.48		7054.02		6229.9
530.38		6961.71		6230.31
530.28		6766.89		6230.71
530.18		6771.88		6231.12
530.08		6668.38		6231.53
529.98		6561.12		6231.93
529.88		6735.84		6232.34
529.78		6469.24		6232.75
529.68		6632.86		6233.16
529.58		6518.06		6233.56
529.48		6536.82		6233.97
529.38		6393.75		6234.38
529.28		6423.1		6234.78
529.18		6325.12		6235.19
529.08		6310.01		6235.6
528.98		6367.22		6236.01
528.88		6309.8		6236.41
528.78		6237.87		6236.82
528.68		6206.79		6237.23
528.58		6215.71		6237.64
528.48		6242.25		6246.76
528.38		6285.56		6255.88
528.28		6347.55		6265.01
528.18		6385.24		6274.13
528.08		6385.45		6283.26
527.98		6296.63		6292.38
527.88		6274.79		6301.5
527.78		6453.67		6310.63
527.68		6342.72		6319.75
527.58		6386.26		6328.88
527.48		6452.65		6338
527.38		6423.4		6347.12
527.28		6372.13		6356.25
527.18		6286.15		6365.37
527.08		6471.88		6374.5
526.98		6387.24		6383.62
526.88		6355.34		6395.62
526.78		6417.49		6407.62
526.68		6486.02		6419.62
526.58		6710.07		6505.21
526.48		6472.63		0
526.38		6439.86		0
526.28		6364.48		0
526.18		6489.45		0
526.08		6404.76		0
525.98		6440.24		0
525.88		6535.74		0
525.78		6521.56		0
525.68		6549.32		0
525.58		6543		0
525.48		6424.48		0
525.38		6664.07		0
525.28		6592.97		0
525.18		6659.8		0
525.08		6560.21		0

## Sheet: XPS Survey
﻿
Axis	Energy	Elements=	2721
C:\Users\wangm\OneDrive - Imperial College London\PhD\Results\XPS\ionomer Pt projects.DATA\ionomer Pt projects_MCS.DATA\XPS Survey_1.VGD
Binding Energy (E)
eV		Counts / s
1350.08		527936
1349.58		528097
1349.08		513268
1348.58		524872
1348.08		525885
1347.58		512295
1347.08		499483
1346.58		497009
1346.08		511318
1345.58		511580
1345.08		502069
1344.58		495978
1344.08		509739
1343.58		493375
1343.08		490189
1342.58		483464
1342.08		491173
1341.58		498147
1341.08		491484
1340.58		492054
1340.08		486073
1339.58		482832
1339.08		482409
1338.58		483022
1338.08		477833
1337.58		473340
1337.08		469726
1336.58		484265
1336.08		473709
1335.58		471367
1335.08		481151
1334.58		470289
1334.08		473220
1333.58		465820
1333.08		470033
1332.58		467965
1332.08		462912
1331.58		458889
1331.08		452533
1330.58		452602
1330.08		441316
1329.58		446576
1329.08		453515
1328.58		430724
1328.08		449274
1327.58		455133
1327.08		432103
1326.58		437173
1326.08		433367
1325.58		438128
1325.08		432279
1324.58		435895
1324.08		422630
1323.58		430546
1323.08		425645
1322.58		425231
1322.08		423504
1321.58		421024
1321.08		420079
1320.58		424972
1320.08		414334
1319.58		406651
1319.08		413471
1318.58		417773
1318.08		409617
1317.58		409029
1317.08		412491
1316.58		400435
1316.08		413534
1315.58		397411
1315.08		394378
1314.58		384176
1314.08		389608
1313.58		392304
1313.08		390426
1312.58		386682
1312.08		382158
1311.58		376325
1311.08		382537
1310.58		374142
1310.08		381128
1309.58		365422
1309.08		365181
1308.58		367480
1308.08		360353
1307.58		368055
1307.08		361051
1306.58		358977
1306.08		366753
1305.58		365140
1305.08		361930
1304.58		358558
1304.08		353113
1303.58		366853
1303.08		358488
1302.58		358332
1302.08		353403
1301.58		358139
1301.08		352525
1300.58		348522
1300.08		352700
1299.58		346892
1299.08		343535
1298.58		349529
1298.08		341334
1297.58		344950
1297.08		341607
1296.58		344105
1296.08		335743
1295.58		333036
1295.08		330428
1294.58		333753
1294.08		338296
1293.58		331399
1293.08		333866
1292.58		340980
1292.08		336227
1291.58		330555
1291.08		322287
1290.58		328568
1290.08		330177
1289.58		331453
1289.08		325541
1288.58		326242
1288.08		322553
1287.58		331687
1287.08		324333
1286.58		323250
1286.08		317772
1285.58		330123
1285.08		327369
1284.58		324708
1284.08		322228
1283.58		324589
1283.08		322388
1282.58		315212
1282.08		318579
1281.58		311740
1281.08		299525
1280.58		313142
1280.08		323325
1279.58		313952
1279.08		299530
1278.58		311868
1278.08		299461
1277.58		306957
1277.08		306546
1276.58		311074
1276.08		306697
1275.58		298078
1275.08		301145
1274.58		304970
1274.08		308497
1273.58		308727
1273.08		304530
1272.58		310910
1272.08		310550
1271.58		310006
1271.08		293960
1270.58		295412
1270.08		296300
1269.58		300683
1269.08		297585
1268.58		300749
1268.08		296693
1267.58		308329
1267.08		297623
1266.58		306714
1266.08		300543
1265.58		301186
1265.08		301290
1264.58		301398
1264.08		299331
1263.58		305702
1263.08		297307
1262.58		299041
1262.08		299296
1261.58		296714
1261.08		295549
1260.58		293246
1260.08		290798
1259.58		299197
1259.08		292040
1258.58		295016
1258.08		294892
1257.58		293701
1257.08		296230
1256.58		294900
1256.08		300568
1255.58		297245
1255.08		300217
1254.58		302346
1254.08		298805
1253.58		300140
1253.08		295550
1252.58		300735
1252.08		300193
1251.58		296817
1251.08		302149
1250.58		299739
1250.08		292214
1249.58		297007
1249.08		299862
1248.58		303032
1248.08		296636
1247.58		290030
1247.08		288599
1246.58		289574
1246.08		290399
1245.58		296532
1245.08		287213
1244.58		288756
1244.08		285130
1243.58		288020
1243.08		280552
1242.58		286379
1242.08		289819
1241.58		286767
1241.08		290783
1240.58		284988
1240.08		285036
1239.58		282120
1239.08		284582
1238.58		285203
1238.08		280589
1237.58		280270
1237.08		284073
1236.58		283018
1236.08		280928
1235.58		278851
1235.08		279427
1234.58		280719
1234.08		276910
1233.58		285160
1233.08		278113
1232.58		284170
1232.08		276943
1231.58		280585
1231.08		280768
1230.58		285061
1230.08		275650
1229.58		279972
1229.08		281927
1228.58		278199
1228.08		279290
1227.58		274337
1227.08		280378
1226.58		282532
1226.08		275628
1225.58		278369
1225.08		278730
1224.58		274250
1224.08		281432
1223.58		275995
1223.08		269077
1222.58		270971
1222.08		268854
1221.58		267567
1221.08		273615
1220.58		270999
1220.08		263856
1219.58		268711
1219.08		265703
1218.58		257140
1218.08		264346
1217.58		260490
1217.08		256130
1216.58		249714
1216.08		252926
1215.58		248939
1215.08		253549
1214.58		249765
1214.08		250824
1213.58		249706
1213.08		246749
1212.58		241950
1212.08		237853
1211.58		238162
1211.08		241209
1210.58		242151
1210.08		234295
1209.58		239967
1209.08		241182
1208.58		240297
1208.08		237991
1207.58		233674
1207.08		237871
1206.58		230331
1206.08		235759
1205.58		228319
1205.08		228852
1204.58		227347
1204.08		223733
1203.58		229398
1203.08		223775
1202.58		227606
1202.08		226286
1201.58		227690
1201.08		226925
1200.58		229062
1200.08		232265
1199.58		229346
1199.08		229147
1198.58		229177
1198.08		228112
1197.58		227906
1197.08		229589
1196.58		228828
1196.08		228337
1195.58		228451
1195.08		224131
1194.58		220985
1194.08		226906
1193.58		225366
1193.08		230989
1192.58		230339
1192.08		224311
1191.58		226642
1191.08		225952
1190.58		221798
1190.08		224412
1189.58		230538
1189.08		228424
1188.58		219998
1188.08		223460
1187.58		222380
1187.08		225446
1186.58		223363
1186.08		229473
1185.58		223798
1185.08		226824
1184.58		226693
1184.08		223954
1183.58		228304
1183.08		227475
1182.58		226115
1182.08		220388
1181.58		227531
1181.08		221518
1180.58		225770
1180.08		224589
1179.58		223103
1179.08		223280
1178.58		227815
1178.08		222653
1177.58		224869
1177.08		224618
1176.58		222465
1176.08		221582
1175.58		224652
1175.08		222966
1174.58		219591
1174.08		224074
1173.58		220357
1173.08		225596
1172.58		222155
1172.08		221579
1171.58		226023
1171.08		220638
1170.58		221549
1170.08		219395
1169.58		223144
1169.08		225501
1168.58		219850
1168.08		228161
1167.58		226445
1167.08		222383
1166.58		226687
1166.08		221061
1165.58		225614
1165.08		225121
1164.58		222237
1164.08		224550
1163.58		220396
1163.08		222961
1162.58		223037
1162.08		224249
1161.58		218037
1161.08		217717
1160.58		223799
1160.08		226361
1159.58		226224
1159.08		220329
1158.58		219438
1158.08		229110
1157.58		219175
1157.08		222343
1156.58		223784
1156.08		223609
1155.58		220914
1155.08		219097
1154.58		223324
1154.08		222115
1153.58		220308
1153.08		220192
1152.58		223742
1152.08		220874
1151.58		218084
1151.08		213387
1150.58		223673
1150.08		222602
1149.58		215964
1149.08		222244
1148.58		215244
1148.08		219981
1147.58		222292
1147.08		223474
1146.58		218609
1146.08		220014
1145.58		218299
1145.08		219734
1144.58		221621
1144.08		218063
1143.58		218491
1143.08		219904
1142.58		218227
1142.08		220361
1141.58		221741
1141.08		220068
1140.58		219968
1140.08		225592
1139.58		215757
1139.08		216465
1138.58		222656
1138.08		216625
1137.58		218197
1137.08		216474
1136.58		216557
1136.08		218438
1135.58		219484
1135.08		220191
1134.58		222816
1134.08		220894
1133.58		221068
1133.08		222436
1132.58		225833
1132.08		220401
1131.58		222617
1131.08		218835
1130.58		220029
1130.08		220892
1129.58		214996
1129.08		221875
1128.58		223763
1128.08		218211
1127.58		216949
1127.08		220200
1126.58		219669
1126.08		218374
1125.58		221630
1125.08		218127
1124.58		220279
1124.08		221003
1123.58		219139
1123.08		220478
1122.58		217745
1122.08		218796
1121.58		216160
1121.08		217463
1120.58		220230
1120.08		218475
1119.58		213794
1119.08		217726
1118.58		217815
1118.08		222651
1117.58		220455
1117.08		222544
1116.58		219689
1116.08		220407
1115.58		217506
1115.08		221521
1114.58		220058
1114.08		217182
1113.58		214015
1113.08		221401
1112.58		221015
1112.08		218772
1111.58		217824
1111.08		219930
1110.58		219700
1110.08		212255
1109.58		220735
1109.08		220688
1108.58		222347
1108.08		213412
1107.58		222492
1107.08		217105
1106.58		215493
1106.08		212793
1105.58		216571
1105.08		218188
1104.58		218230
1104.08		221621
1103.58		221274
1103.08		222037
1102.58		217367
1102.08		221147
1101.58		214071
1101.08		220840
1100.58		215520
1100.08		220405
1099.58		219748
1099.08		214672
1098.58		216227
1098.08		215068
1097.58		213299
1097.08		217950
1096.58		222977
1096.08		221951
1095.58		213357
1095.08		218876
1094.58		213184
1094.08		211582
1093.58		217610
1093.08		215502
1092.58		218522
1092.08		216296
1091.58		217880
1091.08		212809
1090.58		208933
1090.08		212460
1089.58		217750
1089.08		214362
1088.58		216890
1088.08		217839
1087.58		215416
1087.08		218552
1086.58		217261
1086.08		217673
1085.58		214746
1085.08		213165
1084.58		213712
1084.08		213188
1083.58		213852
1083.08		217181
1082.58		217803
1082.08		221985
1081.58		216939
1081.08		212300
1080.58		213545
1080.08		214278
1079.58		212926
1079.08		212791
1078.58		217455
1078.08		212353
1077.58		212853
1077.08		217732
1076.58		212677
1076.08		211086
1075.58		209774
1075.08		213632
1074.58		208934
1074.08		216956
1073.58		213099
1073.08		211313
1072.58		212732
1072.08		210317
1071.58		211856
1071.08		211545
1070.58		213546
1070.08		214682
1069.58		215364
1069.08		217349
1068.58		209315
1068.08		212714
1067.58		214260
1067.08		215463
1066.58		214749
1066.08		217931
1065.58		213624
1065.08		217218
1064.58		211326
1064.08		214552
1063.58		211646
1063.08		211882
1062.58		211676
1062.08		216068
1061.58		211379
1061.08		217247
1060.58		216251
1060.08		212587
1059.58		215010
1059.08		218015
1058.58		219073
1058.08		215812
1057.58		220196
1057.08		218945
1056.58		216249
1056.08		213975
1055.58		215387
1055.08		218142
1054.58		212060
1054.08		213835
1053.58		219254
1053.08		219866
1052.58		214947
1052.08		215204
1051.58		218872
1051.08		223660
1050.58		213253
1050.08		214416
1049.58		215904
1049.08		217293
1048.58		217172
1048.08		215371
1047.58		214449
1047.08		221283
1046.58		218949
1046.08		216734
1045.58		219989
1045.08		218640
1044.58		220055
1044.08		218506
1043.58		216036
1043.08		216793
1042.58		219281
1042.08		217752
1041.58		215881
1041.08		218677
1040.58		212486
1040.08		218181
1039.58		219172
1039.08		217878
1038.58		222863
1038.08		223173
1037.58		218188
1037.08		216892
1036.58		215888
1036.08		218907
1035.58		218582
1035.08		220836
1034.58		218830
1034.08		220412
1033.58		223402
1033.08		225062
1032.58		218296
1032.08		219502
1031.58		213678
1031.08		217208
1030.58		214544
1030.08		220414
1029.58		218981
1029.08		212737
1028.58		217072
1028.08		217917
1027.58		217131
1027.08		220730
1026.58		216032
1026.08		218992
1025.58		222553
1025.08		219641
1024.58		217689
1024.08		219229
1023.58		219265
1023.08		220487
1022.58		219141
1022.08		216614
1021.58		217673
1021.08		224771
1020.58		219336
1020.08		222411
1019.58		219836
1019.08		214818
1018.58		219694
1018.08		223225
1017.58		218252
1017.08		218218
1016.58		219876
1016.08		221574
1015.58		220286
1015.08		221155
1014.58		217764
1014.08		214218
1013.58		218672
1013.08		226992
1012.58		219866
1012.08		221930
1011.58		222275
1011.08		219646
1010.58		220309
1010.08		218557
1009.58		226603
1009.08		220654
1008.58		219509
1008.08		217127
1007.58		220900
1007.08		225865
1006.58		230411
1006.08		225624
1005.58		223524
1005.08		220783
1004.58		228297
1004.08		226101
1003.58		225112
1003.08		227475
1002.58		221494
1002.08		224302
1001.58		231342
1001.08		226001
1000.58		223896
1000.08		229119
999.58		224061
999.08		227741
998.58		226607
998.08		224695
997.58		227055
997.08		224341
996.58		223436
996.08		228550
995.58		225964
995.08		226116
994.58		223311
994.08		225506
993.58		225022
993.08		219319
992.58		225978
992.08		225662
991.58		227365
991.08		225008
990.58		223963
990.08		221758
989.58		221267
989.08		220082
988.58		220886
988.08		222024
987.58		218437
987.08		221881
986.58		220222
986.08		221336
985.58		225864
985.08		222101
984.58		219757
984.08		222889
983.58		225545
983.08		223578
982.58		222021
982.08		225200
981.58		223713
981.08		228855
980.58		228139
980.08		228161
979.58		228716
979.08		229256
978.58		234665
978.08		232730
977.58		236313
977.08		231218
976.58		234061
976.08		236677
975.58		235394
975.08		237742
974.58		229366
974.08		232788
973.58		227483
973.08		228358
972.58		228510
972.08		232677
971.58		229036
971.08		222797
970.58		228272
970.08		229811
969.58		226772
969.08		227760
968.58		224007
968.08		224599
967.58		213063
967.08		213541
966.58		216381
966.08		214373
965.58		210964
965.08		210215
964.58		213503
964.08		210341
963.58		217908
963.08		215044
962.58		216939
962.08		211620
961.58		213182
961.08		209551
960.58		213315
960.08		213075
959.58		209652
959.08		209371
958.58		210671
958.08		209334
957.58		213436
957.08		211927
956.58		213091
956.08		211978
955.58		206991
955.08		209667
954.58		206964
954.08		207800
953.58		209301
953.08		213805
952.58		215315
952.08		217279
951.58		206983
951.08		207951
950.58		214259
950.08		214203
949.58		215856
949.08		213489
948.58		215695
948.08		212434
947.58		213633
947.08		209777
946.58		213689
946.08		214998
945.58		208892
945.08		207547
944.58		211790
944.08		212523
943.58		214931
943.08		211282
942.58		212118
942.08		212757
941.58		209562
941.08		214040
940.58		211310
940.08		213314
939.58		210375
939.08		209345
938.58		212963
938.08		205176
937.58		213451
937.08		212431
936.58		214631
936.08		210707
935.58		214177
935.08		209736
934.58		212700
934.08		206605
933.58		211036
933.08		214306
932.58		213064
932.08		212487
931.58		215473
931.08		213446
930.58		217598
930.08		213155
929.58		212218
929.08		208751
928.58		218365
928.08		210204
927.58		216214
927.08		216144
926.58		213062
926.08		215637
925.58		215749
925.08		214489
924.58		216593
924.08		212513
923.58		211911
923.08		216747
922.58		218639
922.08		219472
921.58		211470
921.08		217497
920.58		214016
920.08		214559
919.58		210301
919.08		214782
918.58		216866
918.08		211718
917.58		213785
917.08		210352
916.58		217946
916.08		213953
915.58		221770
915.08		216680
914.58		221748
914.08		215252
913.58		215608
913.08		215350
912.58		210752
912.08		219328
911.58		219647
911.08		215945
910.58		209912
910.08		213341
909.58		219089
909.08		213887
908.58		211926
908.08		218210
907.58		217996
907.08		219277
906.58		221504
906.08		215542
905.58		214100
905.08		219349
904.58		215271
904.08		211684
903.58		220758
903.08		216920
902.58		215131
902.08		213572
901.58		216947
901.08		218884
900.58		215339
900.08		219066
899.58		214120
899.08		216393
898.58		218261
898.08		215799
897.58		223233
897.08		214574
896.58		218808
896.08		217525
895.58		216117
895.08		220895
894.58		214246
894.08		220876
893.58		218512
893.08		218180
892.58		213060
892.08		213954
891.58		223749
891.08		216718
890.58		214829
890.08		217903
889.58		218634
889.08		222213
888.58		217622
888.08		220979
887.58		220545
887.08		215140
886.58		215547
886.08		225442
885.58		222356
885.08		216713
884.58		219722
884.08		216935
883.58		216440
883.08		217768
882.58		215731
882.08		218131
881.58		218057
881.08		221138
880.58		217535
880.08		216706
879.58		220453
879.08		222505
878.58		217165
878.08		214772
877.58		223043
877.08		215781
876.58		221776
876.08		221683
875.58		218515
875.08		224075
874.58		225964
874.08		222045
873.58		224514
873.08		220707
872.58		221542
872.08		217409
871.58		222161
871.08		221719
870.58		222880
870.08		222384
869.58		227026
869.08		229048
868.58		223732
868.08		219002
867.58		219014
867.08		220666
866.58		220971
866.08		225564
865.58		222602
865.08		221250
864.58		224598
864.08		222767
863.58		219128
863.08		214334
862.58		223886
862.08		224006
861.58		219248
861.08		223295
860.58		219556
860.08		227264
859.58		224717
859.08		227047
858.58		226066
858.08		223725
857.58		221724
857.08		220856
856.58		222961
856.08		222973
855.58		226788
855.08		221369
854.58		221320
854.08		225690
853.58		227110
853.08		221903
852.58		219251
852.08		219296
851.58		224237
851.08		222403
850.58		226088
850.08		228352
849.58		223172
849.08		231269
848.58		226830
848.08		228857
847.58		222442
847.08		220776
846.58		225617
846.08		222775
845.58		224000
845.08		226734
844.58		232011
844.08		226384
843.58		228571
843.08		229028
842.58		226130
842.08		227455
841.58		229493
841.08		229258
840.58		226499
840.08		224238
839.58		229181
839.08		222733
838.58		229328
838.08		228023
837.58		226264
837.08		231991
836.58		226698
836.08		230801
835.58		229837
835.08		226286
834.58		228855
834.08		232922
833.58		230731
833.08		227745
832.58		226138
832.08		229866
831.58		237525
831.08		226233
830.58		233721
830.08		230703
829.58		225865
829.08		224793
828.58		225827
828.08		229912
827.58		228681
827.08		230494
826.58		233200
826.08		229440
825.58		223236
825.08		229448
824.58		231637
824.08		229365
823.58		230447
823.08		230667
822.58		232848
822.08		232057
821.58		231575
821.08		226953
820.58		230201
820.08		230974
819.58		232364
819.08		229290
818.58		229815
818.08		231753
817.58		229451
817.08		228700
816.58		231858
816.08		236868
815.58		230993
815.08		229937
814.58		233873
814.08		228180
813.58		236545
813.08		238422
812.58		233713
812.08		232723
811.58		235903
811.08		231385
810.58		235411
810.08		239628
809.58		233083
809.08		234870
808.58		236039
808.08		237761
807.58		237509
807.08		233179
806.58		232987
806.08		241886
805.58		230571
805.08		234491
804.58		236783
804.08		233693
803.58		233780
803.08		231966
802.58		234164
802.08		233674
801.58		232649
801.08		235698
800.58		235031
800.08		238581
799.58		238633
799.08		237116
798.58		235983
798.08		233131
797.58		235760
797.08		238212
796.58		240140
796.08		237524
795.58		242101
795.08		239058
794.58		238101
794.08		236544
793.58		237253
793.08		235231
792.58		234662
792.08		243465
791.58		232124
791.08		242675
790.58		237991
790.08		237664
789.58		241628
789.08		232128
788.58		237231
788.08		239167
787.58		237889
787.08		237090
786.58		238189
786.08		234491
785.58		241530
785.08		242769
784.58		242133
784.08		241961
783.58		237548
783.08		243159
782.58		238112
782.08		232615
781.58		241160
781.08		240047
780.58		237465
780.08		236786
779.58		235003
779.08		240945
778.58		239604
778.08		244069
777.58		245970
777.08		236077
776.58		239603
776.08		244225
775.58		243488
775.08		245014
774.58		247886
774.08		244369
773.58		247485
773.08		247300
772.58		242709
772.08		247502
771.58		242478
771.08		237095
770.58		242948
770.08		240633
769.58		246139
769.08		244753
768.58		240084
768.08		244150
767.58		247976
767.08		248151
766.58		242310
766.08		249358
765.58		239649
765.08		243043
764.58		245091
764.08		249447
763.58		247846
763.08		243901
762.58		239064
762.08		245238
761.58		250555
761.08		250218
760.58		248023
760.08		251219
759.58		244556
759.08		244494
758.58		246906
758.08		247614
757.58		247203
757.08		246211
756.58		244739
756.08		247453
755.58		245460
755.08		245404
754.58		246416
754.08		246592
753.58		248972
753.08		248380
752.58		247025
752.08		243889
751.58		249457
751.08		247868
750.58		255006
750.08		251266
749.58		248358
749.08		249785
748.58		253350
748.08		248387
747.58		252892
747.08		248500
746.58		251778
746.08		251350
745.58		247297
745.08		248606
744.58		249249
744.08		249414
743.58		252543
743.08		244546
742.58		250261
742.08		245715
741.58		250687
741.08		255084
740.58		251260
740.08		253427
739.58		253223
739.08		251630
738.58		245155
738.08		249569
737.58		255335
737.08		248694
736.58		255103
736.08		252371
735.58		252649
735.08		257799
734.58		259149
734.08		253038
733.58		257740
733.08		255292
732.58		255735
732.08		258532
731.58		257939
731.08		257832
730.58		262656
730.08		266906
729.58		261260
729.08		265893
728.58		258441
728.08		267089
727.58		261843
727.08		268575
726.58		264715
726.08		261097
725.58		264206
725.08		262327
724.58		270117
724.08		266924
723.58		258270
723.08		264264
722.58		259739
722.08		262315
721.58		260880
721.08		254594
720.58		256774
720.08		254769
719.58		253663
719.08		251473
718.58		249509
718.08		251517
717.58		252357
717.08		256436
716.58		254476
716.08		252687
715.58		244673
715.08		247531
714.58		247394
714.08		249922
713.58		249517
713.08		254606
712.58		252449
712.08		250344
711.58		250077
711.08		252143
710.58		246246
710.08		247535
709.58		251556
709.08		249107
708.58		251810
708.08		255296
707.58		255853
707.08		249148
706.58		253615
706.08		252534
705.58		248089
705.08		252460
704.58		253086
704.08		245880
703.58		255961
703.08		251350
702.58		251452
702.08		248461
701.58		247962
701.08		247119
700.58		253584
700.08		251517
699.58		246597
699.08		249484
698.58		254004
698.08		252965
697.58		254271
697.08		252378
696.58		251608
696.08		256266
695.58		246803
695.08		247709
694.58		251537
694.08		255104
693.58		250084
693.08		252326
692.58		257088
692.08		254206
691.58		253595
691.08		253984
690.58		255439
690.08		254393
689.58		256264
689.08		256467
688.58		251727
688.08		252862
687.58		251992
687.08		253372
686.58		251830
686.08		250319
685.58		253042
685.08		255878
684.58		255207
684.08		254035
683.58		255794
683.08		255397
682.58		251079
682.08		248190
681.58		257331
681.08		259428
680.58		256168
680.08		260345
679.58		258607
679.08		257780
678.58		253468
678.08		254439
677.58		253298
677.08		258518
676.58		259688
676.08		258325
675.58		259179
675.08		255711
674.58		258911
674.08		258035
673.58		258084
673.08		256061
672.58		251959
672.08		257389
671.58		259486
671.08		262519
670.58		263529
670.08		260969
669.58		258868
669.08		265699
668.58		255765
668.08		263203
667.58		264093
667.08		257769
666.58		267469
666.08		254790
665.58		262750
665.08		258226
664.58		263266
664.08		261327
663.58		264689
663.08		262547
662.58		259139
662.08		258414
661.58		260510
661.08		264324
660.58		263873
660.08		258867
659.58		261332
659.08		271227
658.58		259304
658.08		260561
657.58		254987
657.08		262033
656.58		261395
656.08		259198
655.58		261193
655.08		264123
654.58		260245
654.08		263139
653.58		266132
653.08		263138
652.58		267456
652.08		264944
651.58		260480
651.08		265662
650.58		266542
650.08		265958
649.58		268238
649.08		260184
648.58		268418
648.08		269999
647.58		266294
647.08		262190
646.58		264007
646.08		273527
645.58		271472
645.08		271056
644.58		264633
644.08		269100
643.58		274201
643.08		271650
642.58		270028
642.08		268456
641.58		265698
641.08		266754
640.58		272622
640.08		265609
639.58		270041
639.08		271565
638.58		270202
638.08		272360
637.58		273472
637.08		272747
636.58		278470
636.08		274393
635.58		273426
635.08		271206
634.58		278993
634.08		273913
633.58		268197
633.08		274641
632.58		271151
632.08		268998
631.58		270331
631.08		274931
630.58		273393
630.08		273758
629.58		277924
629.08		274529
628.58		271441
628.08		271237
627.58		275589
627.08		274794
626.58		275375
626.08		279131
625.58		276432
625.08		269064
624.58		274640
624.08		272300
623.58		274167
623.08		275001
622.58		270341
622.08		277006
621.58		277674
621.08		273666
620.58		274354
620.08		276562
619.58		276692
619.08		284821
618.58		284727
618.08		274212
617.58		286015
617.08		277996
616.58		278954
616.08		283812
615.58		285678
615.08		282832
614.58		287009
614.08		284443
613.58		287247
613.08		285922
612.58		298127
612.08		292446
611.58		294390
611.08		294847
610.58		295866
610.08		297705
609.58		303613
609.08		298456
608.58		294093
608.08		296867
607.58		294931
607.08		297715
606.58		293410
606.08		290478
605.58		287481
605.08		285637
604.58		284114
604.08		282284
603.58		281316
603.08		275159
602.58		278886
602.08		277126
601.58		274537
601.08		274818
600.58		275285
600.08		274930
599.58		270789
599.08		273869
598.58		277825
598.08		273714
597.58		275126
597.08		278921
596.58		274271
596.08		278357
595.58		277470
595.08		274191
594.58		276345
594.08		274337
593.58		266774
593.08		272726
592.58		275879
592.08		277561
591.58		273642
591.08		275511
590.58		279306
590.08		272947
589.58		273844
589.08		282125
588.58		276013
588.08		274504
587.58		272271
587.08		281290
586.58		276349
586.08		284488
585.58		279328
585.08		279885
584.58		279819
584.08		275533
583.58		278042
583.08		278414
582.58		280931
582.08		280269
581.58		276590
581.08		274201
580.58		279488
580.08		283663
579.58		282108
579.08		279088
578.58		280960
578.08		277135
577.58		277420
577.08		278028
576.58		281698
576.08		279233
575.58		280547
575.08		282537
574.58		283140
574.08		284663
573.58		283896
573.08		281485
572.58		282904
572.08		281133
571.58		273899
571.08		280811
570.58		283964
570.08		281530
569.58		276026
569.08		279669
568.58		284727
568.08		281921
567.58		284282
567.08		284922
566.58		281125
566.08		283066
565.58		286375
565.08		280856
564.58		286863
564.08		283941
563.58		281088
563.08		288178
562.58		283009
562.08		285670
561.58		284800
561.08		285028
560.58		292253
560.08		288571
559.58		289689
559.08		289378
558.58		293671
558.08		287714
557.58		295208
557.08		291246
556.58		291053
556.08		292504
555.58		293986
555.08		289202
554.58		293486
554.08		298294
553.58		293675
553.08		297654
552.58		297443
552.08		299219
551.58		299096
551.08		299380
550.58		299929
550.08		295162
549.58		295447
549.08		292084
548.58		287329
548.08		289775
547.58		286022
547.08		295305
546.58		296471
546.08		294506
545.58		296850
545.08		290828
544.58		291448
544.08		286498
543.58		289650
543.08		282749
542.58		285672
542.08		283401
541.58		284100
541.08		284603
540.58		291933
540.08		282095
539.58		287609
539.08		282045
538.58		286610
538.08		289632
537.58		287043
537.08		285201
536.58		286543
536.08		288186
535.58		293937
535.08		297671
534.58		316514
534.08		347344
533.58		368823
533.08		390594
532.58		397815
532.08		403523
531.58		390970
531.08		364077
530.58		333991
530.08		317121
529.58		301836
529.08		297873
528.58		291622
528.08		288525
527.58		288454
527.08		297462
526.58		297873
526.08		294512
525.58		302136
525.08		300679
524.58		309974
524.08		309269
523.58		311636
523.08		318555
522.58		328050
522.08		336617
521.58		342842
521.08		355190
520.58		361739
520.08		360989
519.58		367180
519.08		360104
518.58		350867
518.08		342726
517.58		323005
517.08		310517
516.58		308214
516.08		298025
515.58		282871
515.08		281284
514.58		269858
514.08		264688
513.58		264099
513.08		260167
512.58		255676
512.08		253965
511.58		252651
511.08		255660
510.58		254275
510.08		254813
509.58		253336
509.08		249534
508.58		246632
508.08		248724
507.58		246464
507.08		248096
506.58		249317
506.08		244417
505.58		240914
505.08		240332
504.58		243626
504.08		246562
503.58		246499
503.08		246008
502.58		244232
502.08		248657
501.58		243501
501.08		245251
500.58		245861
500.08		244765
499.58		247662
499.08		248663
498.58		242978
498.08		246160
497.58		243242
497.08		244193
496.58		247838
496.08		245844
495.58		248984
495.08		248261
494.58		242815
494.08		248151
493.58		244176
493.08		246742
492.58		249644
492.08		247556
491.58		248323
491.08		245018
490.58		244035
490.08		245412
489.58		250676
489.08		247350
488.58		247724
488.08		248119
487.58		246004
487.08		244971
486.58		246465
486.08		247164
485.58		254767
485.08		253300
484.58		246717
484.08		249556
483.58		250082
483.08		250745
482.58		245694
482.08		249513
481.58		246417
481.08		252540
480.58		250300
480.08		250503
479.58		251379
479.08		250605
478.58		251174
478.08		253844
477.58		246779
477.08		251135
476.58		250752
476.08		247139
475.58		257822
475.08		246804
474.58		251925
474.08		255781
473.58		253647
473.08		251186
472.58		253983
472.08		256322
471.58		255577
471.08		256170
470.58		258569
470.08		252663
469.58		253423
469.08		253926
468.58		252059
468.08		252397
467.58		254331
467.08		251607
466.58		253384
466.08		248654
465.58		245650
465.08		252106
464.58		254570
464.08		255181
463.58		257813
463.08		258365
462.58		255297
462.08		247297
461.58		256135
461.08		259940
460.58		258532
460.08		250398
459.58		260662
459.08		257868
458.58		262130
458.08		258627
457.58		266749
457.08		263256
456.58		261817
456.08		259386
455.58		260568
455.08		259997
454.58		263355
454.08		258202
453.58		259619
453.08		261907
452.58		260201
452.08		262942
451.58		260276
451.08		255088
450.58		257920
450.08		259881
449.58		264074
449.08		259995
448.58		259318
448.08		265890
447.58		257613
447.08		268957
446.58		263368
446.08		263382
445.58		261920
445.08		260067
444.58		265643
444.08		267586
443.58		265459
443.08		258972
442.58		269074
442.08		266688
441.58		269797
441.08		264401
440.58		267945
440.08		273660
439.58		270859
439.08		271642
438.58		262828
438.08		275138
437.58		270542
437.08		268614
436.58		268226
436.08		269751
435.58		262036
435.08		266890
434.58		274168
434.08		271670
433.58		268936
433.08		271515
432.58		274760
432.08		263863
431.58		273995
431.08		266601
430.58		269382
430.08		271162
429.58		265631
429.08		276062
428.58		277032
428.08		275724
427.58		266883
427.08		278576
426.58		273739
426.08		271612
425.58		279658
425.08		276339
424.58		270040
424.08		269021
423.58		274404
423.08		283605
422.58		280150
422.08		276894
421.58		278957
421.08		276687
420.58		275535
420.08		281259
419.58		277717
419.08		276787
418.58		275165
418.08		277411
417.58		284282
417.08		280854
416.58		283589
416.08		277032
415.58		274793
415.08		281016
414.58		283937
414.08		283919
413.58		277845
413.08		271741
412.58		284226
412.08		282141
411.58		282221
411.08		279305
410.58		280365
410.08		282312
409.58		281744
409.08		283162
408.58		288330
408.08		287003
407.58		282269
407.08		287724
406.58		282691
406.08		285071
405.58		291109
405.08		287390
404.58		284935
404.08		290912
403.58		295537
403.08		292201
402.58		291909
402.08		293950
401.58		289279
401.08		288010
400.58		287767
400.08		287686
399.58		289320
399.08		291016
398.58		288808
398.08		292912
397.58		298286
397.08		295673
396.58		298980
396.08		296829
395.58		295260
395.08		294551
394.58		297834
394.08		296411
393.58		299382
393.08		291584
392.58		294480
392.08		298854
391.58		297454
391.08		298623
390.58		297804
390.08		298507
389.58		300747
389.08		295678
388.58		304371
388.08		299811
387.58		299647
387.08		303769
386.58		296126
386.08		303210
385.58		297943
385.08		309253
384.58		307130
384.08		306056
383.58		301444
383.08		296856
382.58		309218
382.08		301859
381.58		307245
381.08		306361
380.58		298760
380.08		307451
379.58		302910
379.08		309798
378.58		304578
378.08		308808
377.58		309501
377.08		310660
376.58		309354
376.08		308363
375.58		309295
375.08		312168
374.58		314450
374.08		310441
373.58		310214
373.08		320073
372.58		308379
372.08		314587
371.58		320798
371.08		322534
370.58		316240
370.08		315811
369.58		321374
369.08		327183
368.58		319467
368.08		320121
367.58		322112
367.08		325679
366.58		316462
366.08		319373
365.58		323107
365.08		319404
364.58		323761
364.08		326391
363.58		326967
363.08		323277
362.58		331778
362.08		327992
361.58		325725
361.08		326074
360.58		328252
360.08		327775
359.58		323775
359.08		330723
358.58		326565
358.08		332666
357.58		330169
357.08		331266
356.58		332540
356.08		338272
355.58		327636
355.08		332731
354.58		330157
354.08		327668
353.58		334530
353.08		333100
[truncated: 726 more rows]

## Sheet: C1s Scan
﻿
Axis	Energy	Elements=	191
C:\Users\wangm\OneDrive - Imperial College London\PhD\Results\XPS\ionomer Pt projects.DATA\ionomer Pt projects_MCS.DATA\C1s Scan.VGD
Binding Energy (E)				Backgnd.
eV		Counts / s		Counts / s
298.08		3269.72		0
297.98		3275.6		0
297.88		3280.21		0
297.78		3298.31		0
297.68		3308.2		0
297.58		3230.43		0
297.48		3305.91		0
297.38		3271.35		0
297.28		3189.86		0
297.18		3217.19		0
297.08		3165.59		0
296.98		3276.23		0
296.88		3172.77		0
296.78		3253.13		0
296.68		3250.53		0
296.58		3161.51		0
296.48		3193.86		0
296.38		3237.33		0
296.28		3206.09		0
296.18		3226.78		0
296.08		3259.59		0
295.98		3154.12		0
295.88		3148.92		0
295.78		3222.56		0
295.68		3165.46		0
295.58		3385.83		0
295.48		3378.62		0
295.38		3154.37		0
295.28		3178.23		0
295.18		3177.61		0
295.08		3194.27		0
294.98		3141.59		0
294.88		3172.43		0
294.78		3156.65		0
294.68		3166.59		0
294.58		3159.5		0
294.48		3122.57		0
294.38		3195.89		0
294.28		3121.19		0
294.18		3172.2		0
294.08		3149.75		0
293.98		3071.59		0
293.88		3081.98		0
293.78		3133.44		0
293.68		3187.29		0
293.58		3159.35		0
293.48		3153.07		0
293.38		3115.61		0
293.28		3175.36		0
293.18		3191.52		0
293.08		3182.49		0
292.98		3079.9		0
292.88		3167.75		0
292.78		3157.93		0
292.68		3164.88		0
292.58		3195.62		0
292.48		3141.33		0
292.38		3236.51		0
292.28		3122.61		0
292.18		3126.92		0
292.08		3158.18		0
291.98		3187.6		0
291.88		3263.32		0
291.78		3138.06		0
291.68		3136.51		0
291.58		3160.11		0
291.48		3169.22		0
291.38		3238.99		0
291.28		3303.91		0
291.18		3173.97		3221.01
291.08		3256.54		3220.85
290.98		3131.62		3220.37
290.88		3280.89		3219.78
290.78		3223.09		3208.22
290.68		3254.88		3203.34
290.58		3162.93		3183.33
290.48		3184.72		3176.87
290.38		3120.49		3175.74
290.28		3166.58		3175.67
290.18		3243.98		3175.49
290.08		3356.3		3175.21
289.98		3368.49		3174.82
289.88		3340.16		3174.3
289.78		3401.36		3173.69
289.68		3398.37		3173.06
289.58		3390.16		3172.33
289.48		3565.79		3171.43
289.38		3641.99		3170.36
289.28		3717.93		3169.06
289.18		3818.23		3167.45
289.08		3964		3165.59
288.98		4032.77		3163.47
288.88		4105		3161.12
288.78		4146.55		3158.57
288.68		4185.67		3155.85
288.58		4263.04		3153.05
288.48		4172.61		3150.22
288.38		4136.14		3147.44
288.28		4045.65		3144.83
288.18		3864.84		3142.33
288.08		4023.54		3140.06
287.98		3747.23		3138.04
287.88		3647.04		3136.24
287.78		3618.86		3134.5
287.68		3766.46		3133
287.58		3555.04		3131.52
287.48		3693.84		3130.01
287.38		3697.52		3128.43
287.28		3743.76		3126.73
287.18		3982.4		3124.86
287.08		3872.61		3122.81
286.98		3997.64		3120.6
286.88		4011.48		3118.11
286.78		4253.25		3115.35
286.68		4463.73		3112.23
286.58		4531.67		3108.77
286.48		4618.58		3104.96
286.38		4668.06		3100.84
286.28		4794.37		3096.44
286.18		4982.32		3091.76
286.08		5022.76		3086.86
285.98		5006.24		3081.62
285.88		5297.87		3076
285.78		5454.87		3070.05
285.68		5583.69		3063.54
285.58		6049.85		3056.27
285.48		6385.12		3048.09
285.38		6976.9		3038.9
285.28		7305.41		3028.4
285.18		7989.79		3016.52
285.08		8571.66		3002.99
284.98		9427.15		2987.64
284.88		10311.4		2970.24
284.78		11076		2951.06
284.68		11226.2		2930.11
284.58		11802.4		2907.84
284.48		11805.7		2885.12
284.38		11043.1		2862.83
284.28		10154.3		2841.7
284.18		8972.49		2822.58
284.08		7950.71		2805.94
283.98		7066.08		2791.89
283.88		6124.96		2780.35
283.78		5416.01		2771.05
283.68		4701.11		2763.7
283.58		4288.19		2757.99
283.48		3949.6		2753.62
283.38		3593.66		2750.35
283.28		3352.1		2747.81
283.18		3308.76		2745.89
283.08		3116.64		2744.45
282.98		3046.68		2743.33
282.88		2993.71		2742.4
282.78		2974.99		2741.71
282.68		2878.22		2741.15
282.58		2846.98		2740.75
282.48		2757.26		2740.47
282.38		2773.22		2740.29
282.28		2791.63		2740.08
282.18		2910.12		2739.94
282.08		2738.32		2739.76
281.98		2813.61		2739.63
281.88		2684.62		2739.5
281.78		2791.03		2739.48
281.68		2712.32		2739.42
281.58		2808.36		2739.33
281.48		2855.8		2739.25
281.38		2680.05		2739.19
281.28		2800.66		2739.07
281.18		2733.75		0
281.08		2625.11		0
280.98		2759.43		0
280.88		2691.15		0
280.78		2688.06		0
280.68		2641.91		0
280.58		2788.17		0
280.48		2609.21		0
280.38		2709.78		0
280.28		2630.03		0
280.18		2691.28		0
280.08		2620.36		0
279.98		2758.81		0
279.88		2719.28		0
279.78		2648.07		0
279.68		2664.79		0
279.58		2782.72		0
279.48		2696.69		0
279.38		2664.14		0
279.28		2654.39		0
279.18		2726.42		0
279.08		2592.61		0
