# Supplementary material for: Resolving optimal ionomer interaction in fuel cell electrodes via operando X-ray absorption spectroscopy
Source: Nat Commun. 2024 Oct 30;15:9390. doi: 10.1038/s41467-024-53823-z (PMC11525635; doi:10.1038/s41467-024-53823-z)
Supplement: Supplementary file 3 — Source Data [file 41467_2024_53823_MOESM3_ESM.zip › Source Date Supplementary Figures/Figure S2S3 PtKB XPS raw data.xls]

## Sheet: XPS Survey
﻿
Axis	Energy	Elements=	2721
C:\Users\wangm\OneDrive - Imperial College London\PhD\Results\XPS\ionomer Pt projects.DATA\ionomer Pt Projects_KB.DATA\XPS Survey_3.VGD
Binding Energy (E)
eV		Counts / s
1350.08		196922
1349.58		193638
1349.08		189684
1348.58		187213
1348.08		195078
1347.58		195607
1347.08		189640
1346.58		192569
1346.08		196887
1345.58		196445
1345.08		183051
1344.58		190239
1344.08		194330
1343.58		192974
1343.08		189796
1342.58		192320
1342.08		193547
1341.58		188608
1341.08		184774
1340.58		180889
1340.08		188810
1339.58		183880
1339.08		190670
1338.58		186597
1338.08		186560
1337.58		186565
1337.08		176107
1336.58		180400
1336.08		192896
1335.58		183449
1335.08		189252
1334.58		179780
1334.08		185088
1333.58		185932
1333.08		184994
1332.58		184520
1332.08		179819
1331.58		179575
1331.08		187484
1330.58		185037
1330.08		186958
1329.58		187712
1329.08		178054
1328.58		177731
1328.08		182168
1327.58		180244
1327.08		178198
1326.58		177040
1326.08		185370
1325.58		174637
1325.08		179083
1324.58		176880
1324.08		178469
1323.58		176696
1323.08		172577
1322.58		174779
1322.08		180456
1321.58		171645
1321.08		180164
1320.58		179883
1320.08		177522
1319.58		172704
1319.08		178768
1318.58		177038
1318.08		177408
1317.58		176890
1317.08		179902
1316.58		177381
1316.08		174694
1315.58		173092
1315.08		172485
1314.58		180716
1314.08		169054
1313.58		176906
1313.08		173334
1312.58		176364
1312.08		171117
1311.58		173176
1311.08		181082
1310.58		175555
1310.08		167700
1309.58		169241
1309.08		172772
1308.58		176094
1308.08		171123
1307.58		174874
1307.08		167127
1306.58		173620
1306.08		171257
1305.58		174631
1305.08		174696
1304.58		168169
1304.08		164140
1303.58		168898
1303.08		167213
1302.58		170845
1302.08		166268
1301.58		169753
1301.08		167033
1300.58		173012
1300.08		166945
1299.58		169701
1299.08		168770
1298.58		167657
1298.08		166027
1297.58		168147
1297.08		165142
1296.58		170125
1296.08		168595
1295.58		168894
1295.08		172790
1294.58		170618
1294.08		171041
1293.58		164444
1293.08		167761
1292.58		174488
1292.08		171369
1291.58		167157
1291.08		164919
1290.58		171396
1290.08		166940
1289.58		173907
1289.08		170276
1288.58		168361
1288.08		166017
1287.58		168656
1287.08		171139
1286.58		168466
1286.08		167032
1285.58		168919
1285.08		169225
1284.58		173341
1284.08		175746
1283.58		165595
1283.08		171889
1282.58		172597
1282.08		172332
1281.58		161663
1281.08		165546
1280.58		169467
1280.08		167216
1279.58		167781
1279.08		169021
1278.58		168055
1278.08		168912
1277.58		167732
1277.08		165773
1276.58		167557
1276.08		169330
1275.58		168551
1275.08		168296
1274.58		167634
1274.08		169244
1273.58		166105
1273.08		167877
1272.58		166901
1272.08		173622
1271.58		170115
1271.08		168353
1270.58		169178
1270.08		173891
1269.58		176461
1269.08		170297
1268.58		171019
1268.08		171406
1267.58		170352
1267.08		165053
1266.58		174412
1266.08		167319
1265.58		170769
1265.08		169636
1264.58		173104
1264.08		170606
1263.58		166344
1263.08		172519
1262.58		173987
1262.08		171213
1261.58		172541
1261.08		168774
1260.58		166850
1260.08		169904
1259.58		171610
1259.08		166474
1258.58		166179
1258.08		166002
1257.58		169527
1257.08		165818
1256.58		169014
1256.08		169502
1255.58		173615
1255.08		172814
1254.58		171975
1254.08		166833
1253.58		177141
1253.08		170716
1252.58		170561
1252.08		177307
1251.58		173526
1251.08		169848
1250.58		175121
1250.08		169435
1249.58		170414
1249.08		178140
1248.58		180545
1248.08		179120
1247.58		178838
1247.08		176084
1246.58		179233
1246.08		178942
1245.58		177807
1245.08		176448
1244.58		177487
1244.08		181695
1243.58		179724
1243.08		176907
1242.58		177543
1242.08		180881
1241.58		173595
1241.08		176381
1240.58		177830
1240.08		177386
1239.58		177469
1239.08		176397
1238.58		174317
1238.08		169631
1237.58		174880
1237.08		172772
1236.58		173940
1236.08		167755
1235.58		172178
1235.08		174964
1234.58		171947
1234.08		173581
1233.58		176497
1233.08		175901
1232.58		181377
1232.08		180240
1231.58		176933
1231.08		188787
1230.58		186675
1230.08		185729
1229.58		190977
1229.08		190560
1228.58		187118
1228.08		189047
1227.58		187157
1227.08		188685
1226.58		185516
1226.08		187229
1225.58		189180
1225.08		191845
1224.58		192443
1224.08		177693
1223.58		183836
1223.08		183813
1222.58		182784
1222.08		176764
1221.58		178731
1221.08		168826
1220.58		169255
1220.08		169278
1219.58		164956
1219.08		162000
1218.58		159352
1218.08		157563
1217.58		151896
1217.08		150077
1216.58		147235
1216.08		141917
1215.58		143256
1215.08		137965
1214.58		129923
1214.08		131163
1213.58		128644
1213.08		125345
1212.58		120718
1212.08		122144
1211.58		125144
1211.08		121842
1210.58		121246
1210.08		119130
1209.58		117748
1209.08		119691
1208.58		120162
1208.08		118786
1207.58		116661
1207.08		114638
1206.58		116814
1206.08		113411
1205.58		115153
1205.08		115303
1204.58		116581
1204.08		119360
1203.58		116127
1203.08		111337
1202.58		107727
1202.08		113970
1201.58		116455
1201.08		116747
1200.58		115190
1200.08		114308
1199.58		113100
1199.08		114483
1198.58		110477
1198.08		112015
1197.58		111523
1197.08		115450
1196.58		111948
1196.08		114368
1195.58		113636
1195.08		113319
1194.58		114806
1194.08		112254
1193.58		120227
1193.08		113910
1192.58		117663
1192.08		112262
1191.58		109034
1191.08		111219
1190.58		107685
1190.08		114814
1189.58		115134
1189.08		114530
1188.58		110213
1188.08		118094
1187.58		117101
1187.08		114214
1186.58		118104
1186.08		111560
1185.58		114201
1185.08		114110
1184.58		113226
1184.08		111504
1183.58		113190
1183.08		111902
1182.58		114442
1182.08		115927
1181.58		114999
1181.08		113610
1180.58		112882
1180.08		111611
1179.58		108411
1179.08		117670
1178.58		113407
1178.08		120552
1177.58		116168
1177.08		115346
1176.58		115431
1176.08		117012
1175.58		114504
1175.08		111406
1174.58		116650
1174.08		116152
1173.58		113839
1173.08		116378
1172.58		117006
1172.08		117068
1171.58		115773
1171.08		114270
1170.58		115597
1170.08		112125
1169.58		112323
1169.08		115129
1168.58		115361
1168.08		117837
1167.58		115032
1167.08		114268
1166.58		118333
1166.08		117954
1165.58		115338
1165.08		114844
1164.58		121915
1164.08		117914
1163.58		113339
1163.08		115002
1162.58		114011
1162.08		119980
1161.58		115704
1161.08		116074
1160.58		117430
1160.08		114247
1159.58		120555
1159.08		121228
1158.58		120648
1158.08		117045
1157.58		117809
1157.08		116735
1156.58		118795
1156.08		117623
1155.58		115177
1155.08		118034
1154.58		119718
1154.08		122578
1153.58		114403
1153.08		118253
1152.58		119252
1152.08		115136
1151.58		114880
1151.08		118599
1150.58		117458
1150.08		118948
1149.58		121738
1149.08		116283
1148.58		116525
1148.08		114624
1147.58		116916
1147.08		118996
1146.58		123172
1146.08		118017
1145.58		118077
1145.08		119042
1144.58		123341
1144.08		120639
1143.58		115032
1143.08		117050
1142.58		122638
1142.08		117737
1141.58		123764
1141.08		121459
1140.58		117979
1140.08		117337
1139.58		119717
1139.08		119294
1138.58		119309
1138.08		121866
1137.58		121629
1137.08		118637
1136.58		117607
1136.08		122963
1135.58		119776
1135.08		123369
1134.58		122624
1134.08		119281
1133.58		120423
1133.08		120917
1132.58		119338
1132.08		119805
1131.58		118314
1131.08		121863
1130.58		120969
1130.08		119822
1129.58		119575
1129.08		121311
1128.58		117163
1128.08		127152
1127.58		120238
1127.08		122963
1126.58		122910
1126.08		119031
1125.58		122039
1125.08		120680
1124.58		126373
1124.08		124906
1123.58		125009
1123.08		121420
1122.58		118408
1122.08		118706
1121.58		124321
1121.08		121166
1120.58		120638
1120.08		120462
1119.58		123400
1119.08		122948
1118.58		124289
1118.08		121552
1117.58		121662
1117.08		123439
1116.58		123109
1116.08		123053
1115.58		119336
1115.08		118533
1114.58		122231
1114.08		121391
1113.58		121851
1113.08		124911
1112.58		123485
1112.08		125713
1111.58		122072
1111.08		122736
1110.58		124595
1110.08		125672
1109.58		126179
1109.08		125284
1108.58		124929
1108.08		119766
1107.58		124098
1107.08		125917
1106.58		124296
1106.08		125943
1105.58		126201
1105.08		123561
1104.58		124450
1104.08		122797
1103.58		127244
1103.08		125968
1102.58		126986
1102.08		126353
1101.58		128869
1101.08		124724
1100.58		124364
1100.08		127069
1099.58		126237
1099.08		127006
1098.58		123208
1098.08		127951
1097.58		126090
1097.08		126175
1096.58		124429
1096.08		123754
1095.58		127208
1095.08		127111
1094.58		130367
1094.08		125062
1093.58		124727
1093.08		124135
1092.58		128376
1092.08		127529
1091.58		125438
1091.08		124814
1090.58		127900
1090.08		129106
1089.58		124926
1089.08		127056
1088.58		127624
1088.08		128936
1087.58		125901
1087.08		125709
1086.58		126193
1086.08		129134
1085.58		128028
1085.08		131368
1084.58		131357
1084.08		128425
1083.58		128583
1083.08		131845
1082.58		130444
1082.08		131521
1081.58		127840
1081.08		126326
1080.58		128035
1080.08		126314
1079.58		126707
1079.08		130711
1078.58		129326
1078.08		128906
1077.58		128123
1077.08		131016
1076.58		128260
1076.08		132090
1075.58		130277
1075.08		131812
1074.58		132527
1074.08		132619
1073.58		129754
1073.08		129982
1072.58		133391
1072.08		132747
1071.58		130445
1071.08		132366
1070.58		133895
1070.08		131724
1069.58		130136
1069.08		130410
1068.58		134772
1068.08		130868
1067.58		134238
1067.08		130385
1066.58		134808
1066.08		135549
1065.58		133836
1065.08		136420
1064.58		132696
1064.08		132818
1063.58		134910
1063.08		135093
1062.58		134663
1062.08		132209
1061.58		133397
1061.08		132129
1060.58		132565
1060.08		132183
1059.58		139486
1059.08		134975
1058.58		131951
1058.08		133601
1057.58		134431
1057.08		132443
1056.58		137159
1056.08		136527
1055.58		137187
1055.08		133905
1054.58		138917
1054.08		134916
1053.58		135963
1053.08		135291
1052.58		138684
1052.08		135257
1051.58		135101
1051.08		136235
1050.58		137208
1050.08		136909
1049.58		138570
1049.08		137535
1048.58		140562
1048.08		139436
1047.58		137771
1047.08		138062
1046.58		138315
1046.08		141559
1045.58		138005
1045.08		140548
1044.58		137524
1044.08		136760
1043.58		138414
1043.08		136532
1042.58		143175
1042.08		138110
1041.58		142774
1041.08		136751
1040.58		139898
1040.08		141043
1039.58		140547
1039.08		135121
1038.58		137600
1038.08		141317
1037.58		139681
1037.08		138687
1036.58		135765
1036.08		141271
1035.58		142851
1035.08		140452
1034.58		139941
1034.08		139252
1033.58		140147
1033.08		141244
1032.58		140927
1032.08		143567
1031.58		138572
1031.08		143840
1030.58		142042
1030.08		141743
1029.58		145173
1029.08		143482
1028.58		144685
1028.08		143607
1027.58		147236
1027.08		140868
1026.58		144559
1026.08		145171
1025.58		144537
1025.08		145571
1024.58		145015
1024.08		144430
1023.58		144005
1023.08		143899
1022.58		143512
1022.08		146474
1021.58		148554
1021.08		146147
1020.58		152003
1020.08		147651
1019.58		149857
1019.08		147823
1018.58		151048
1018.08		149223
1017.58		141735
1017.08		144564
1016.58		146994
1016.08		151478
1015.58		144711
1015.08		150301
1014.58		150855
1014.08		151894
1013.58		147949
1013.08		149098
1012.58		147129
1012.08		150699
1011.58		146866
1011.08		150203
1010.58		147392
1010.08		148610
1009.58		152066
1009.08		153148
1008.58		150454
1008.08		150741
1007.58		148402
1007.08		152964
1006.58		151548
1006.08		153594
1005.58		157683
1005.08		156736
1004.58		158936
1004.08		161896
1003.58		158975
1003.08		160821
1002.58		160970
1002.08		158746
1001.58		165635
1001.08		160682
1000.58		163186
1000.08		157659
999.58		161367
999.08		160975
998.58		159887
998.08		156335
997.58		158833
997.08		156639
996.58		159279
996.08		155205
995.58		157728
995.08		154913
994.58		153845
994.08		154870
993.58		155537
993.08		152168
992.58		151623
992.08		150669
991.58		152273
991.08		152808
990.58		151192
990.08		148627
989.58		148640
989.08		148050
988.58		147084
988.08		144530
987.58		147988
987.08		152516
986.58		148646
986.08		146782
985.58		151905
985.08		150980
984.58		152188
984.08		149402
983.58		153400
983.08		159132
982.58		159622
982.08		161675
981.58		165516
981.08		164608
980.58		169099
980.08		170334
979.58		172255
979.08		171363
978.58		177616
978.08		178266
977.58		176948
977.08		174492
976.58		175220
976.08		173105
975.58		169093
975.08		165095
974.58		165659
974.08		163495
973.58		157037
973.08		160769
972.58		159176
972.08		160924
971.58		152870
971.08		154749
970.58		152238
970.08		146643
969.58		141004
969.08		134610
968.58		131652
968.08		133824
967.58		132244
967.08		128897
966.58		123211
966.08		123167
965.58		124588
965.08		121260
964.58		115329
964.08		118131
963.58		116365
963.08		117706
962.58		120362
962.08		119526
961.58		117015
961.08		116047
960.58		113267
960.08		119387
959.58		116743
959.08		117563
958.58		115896
958.08		113206
957.58		114198
957.08		114430
956.58		116363
956.08		118570
955.58		115834
955.08		114201
954.58		120279
954.08		115998
953.58		116369
953.08		114809
952.58		115362
952.08		116529
951.58		116939
951.08		115811
950.58		114755
950.08		114558
949.58		120621
949.08		117773
948.58		117830
948.08		116679
947.58		115061
947.08		118823
946.58		115839
946.08		115526
945.58		115661
945.08		122481
944.58		121374
944.08		117723
943.58		116870
943.08		116374
942.58		119401
942.08		114463
941.58		118976
941.08		114690
940.58		116106
940.08		117872
939.58		118428
939.08		118063
938.58		115515
938.08		118192
937.58		115822
937.08		117805
936.58		115975
936.08		115271
935.58		115616
935.08		120639
934.58		118317
934.08		118184
933.58		119765
933.08		120468
932.58		120241
932.08		119407
931.58		118460
931.08		118306
930.58		118432
930.08		120551
929.58		118913
929.08		117354
928.58		118396
928.08		116067
927.58		119839
927.08		121129
926.58		120049
926.08		115659
925.58		117642
925.08		123618
924.58		119689
924.08		121248
923.58		118334
923.08		120873
922.58		123129
922.08		119699
921.58		119136
921.08		121868
920.58		123234
920.08		120684
919.58		121768
919.08		125008
918.58		120310
918.08		123127
917.58		124015
917.08		124344
916.58		122441
916.08		120638
915.58		121266
915.08		121480
914.58		119708
914.08		125038
913.58		122367
913.08		123197
912.58		121150
912.08		119566
911.58		120509
911.08		121323
910.58		121961
910.08		122088
909.58		123245
909.08		120388
908.58		119548
908.08		123845
907.58		124205
907.08		121147
906.58		120641
906.08		123121
905.58		124545
905.08		122298
904.58		119582
904.08		120739
903.58		125436
903.08		124723
902.58		119951
902.08		125407
901.58		123306
901.08		126618
900.58		127326
900.08		122987
899.58		122301
899.08		127490
898.58		124349
898.08		123549
897.58		125761
897.08		124928
896.58		122694
896.08		122074
895.58		123237
895.08		120182
894.58		119939
894.08		124044
893.58		122457
893.08		125236
892.58		123780
892.08		125046
891.58		125246
891.08		121633
890.58		125093
890.08		124558
889.58		121478
889.08		129079
888.58		128686
888.08		122709
887.58		122943
887.08		125067
886.58		127040
886.08		127036
885.58		125836
885.08		125770
884.58		128934
884.08		125774
883.58		126540
883.08		126916
882.58		128576
882.08		128641
881.58		126874
881.08		129740
880.58		127852
880.08		126166
879.58		129630
879.08		129131
878.58		121625
878.08		125874
877.58		132029
877.08		127759
876.58		126182
876.08		124235
875.58		126142
875.08		127380
874.58		128762
874.08		128916
873.58		127110
873.08		126762
872.58		128232
872.08		127770
871.58		131934
871.08		125873
870.58		128666
870.08		128255
869.58		128190
869.08		130543
868.58		127712
868.08		129554
867.58		129533
867.08		133300
866.58		130255
866.08		127257
865.58		128698
865.08		125982
864.58		130045
864.08		126729
863.58		131773
863.08		129019
862.58		125981
862.08		131462
861.58		130987
861.08		131602
860.58		129362
860.08		129171
859.58		131216
859.08		128958
858.58		128476
858.08		132165
857.58		129986
857.08		129848
856.58		133925
856.08		127432
855.58		132792
855.08		130956
854.58		128585
854.08		129547
853.58		128898
853.08		129000
852.58		127325
852.08		130651
851.58		133762
851.08		129983
850.58		127048
850.08		132138
849.58		131681
849.08		129589
848.58		133046
848.08		134335
847.58		129801
847.08		128541
846.58		134171
846.08		129379
845.58		131338
845.08		131716
844.58		134738
844.08		132963
843.58		132029
843.08		132053
842.58		131529
842.08		132727
841.58		131270
841.08		133382
840.58		133767
840.08		133672
839.58		134874
839.08		131595
838.58		133248
838.08		133381
837.58		134254
837.08		133478
836.58		133586
836.08		133140
835.58		136086
835.08		133889
834.58		134822
834.08		134752
833.58		136880
833.08		134808
832.58		137648
832.08		136247
831.58		132414
831.08		135689
830.58		134386
830.08		131964
829.58		135131
829.08		133386
828.58		133580
828.08		137223
827.58		137608
827.08		134317
826.58		136811
826.08		132421
825.58		134437
825.08		133535
824.58		137523
824.08		135558
823.58		134242
823.08		135650
822.58		131874
822.08		135134
821.58		134956
821.08		139119
820.58		136757
820.08		138785
819.58		133910
819.08		135134
818.58		136497
818.08		131355
817.58		135249
817.08		134682
816.58		137683
816.08		137400
815.58		141616
815.08		136443
814.58		137764
814.08		137763
813.58		135381
813.08		133155
812.58		139856
812.08		138498
811.58		135668
811.08		137636
810.58		140334
810.08		135910
809.58		139475
809.08		138815
808.58		138941
808.08		138040
807.58		144686
807.08		140672
806.58		137479
806.08		141969
805.58		139029
805.08		141675
804.58		140854
804.08		140043
803.58		140278
803.08		141844
802.58		138840
802.08		140100
801.58		139223
801.08		143222
800.58		135949
800.08		138573
799.58		140946
799.08		141803
798.58		138447
798.08		139100
797.58		137843
797.08		139291
796.58		141106
796.08		137910
795.58		141212
795.08		140612
794.58		141138
794.08		138953
793.58		142001
793.08		141360
792.58		141437
792.08		142538
791.58		143645
791.08		145729
790.58		142641
790.08		143773
789.58		141882
789.08		140059
788.58		145411
788.08		140853
787.58		140659
787.08		141491
786.58		143893
786.08		143781
785.58		141577
785.08		141894
784.58		143889
784.08		138165
783.58		141841
783.08		144153
782.58		144773
782.08		143339
781.58		146214
781.08		148168
780.58		143904
780.08		146735
779.58		142487
779.08		142782
778.58		143129
778.08		144913
777.58		146059
777.08		141093
776.58		143629
776.08		145152
775.58		142037
775.08		145307
774.58		146913
774.08		145072
773.58		144370
773.08		144692
772.58		142769
772.08		145538
771.58		142583
771.08		143215
770.58		144233
770.08		144370
769.58		144757
769.08		146699
768.58		148803
768.08		146162
767.58		146805
767.08		147930
766.58		147356
766.08		144665
765.58		142804
765.08		148565
764.58		140409
764.08		148506
763.58		146583
763.08		150958
762.58		147371
762.08		148263
761.58		152216
761.08		148443
760.58		152753
760.08		146273
759.58		147565
759.08		147602
758.58		144966
758.08		146971
757.58		150638
757.08		148518
756.58		147729
756.08		152907
755.58		145628
755.08		152197
754.58		148662
754.08		147444
753.58		146284
753.08		145277
752.58		147912
752.08		152213
751.58		152836
751.08		153633
750.58		150896
750.08		150301
749.58		151768
749.08		151340
748.58		152081
748.08		149861
747.58		147228
747.08		151776
746.58		152683
746.08		149636
745.58		150201
745.08		151213
744.58		151713
744.08		151192
743.58		151825
743.08		152703
742.58		153181
742.08		148663
741.58		155003
741.08		148392
740.58		158953
740.08		153254
739.58		148756
739.08		148782
738.58		154482
738.08		152076
737.58		155219
737.08		152921
736.58		153123
736.08		151677
735.58		156062
735.08		146716
734.58		152284
734.08		154783
733.58		151434
733.08		152448
732.58		146367
732.08		155522
731.58		151196
731.08		153842
730.58		148180
730.08		150340
729.58		151656
729.08		155382
728.58		157743
728.08		153105
727.58		156158
727.08		153064
726.58		156623
726.08		157844
725.58		158675
725.08		156263
724.58		156342
724.08		152687
723.58		155127
723.08		151838
722.58		156302
722.08		153797
721.58		157854
721.08		149875
720.58		155580
720.08		153454
719.58		152949
719.08		152990
718.58		156717
718.08		157252
717.58		157749
717.08		156833
716.58		159018
716.08		158776
715.58		155725
715.08		154685
714.58		155817
714.08		152764
713.58		150835
713.08		159420
712.58		155556
712.08		154882
711.58		158619
711.08		158006
710.58		155702
710.08		156466
709.58		157379
709.08		157797
708.58		154322
708.08		158590
707.58		158338
707.08		162433
706.58		158126
706.08		149981
705.58		160020
705.08		156616
704.58		158520
704.08		156596
703.58		158722
703.08		151206
702.58		161584
702.08		160252
701.58		160330
701.08		159500
700.58		157342
700.08		159215
699.58		162461
699.08		164915
698.58		162727
698.08		159182
697.58		166158
697.08		159236
696.58		159659
696.08		158562
695.58		160618
695.08		163047
694.58		161119
694.08		160355
693.58		158123
693.08		162510
692.58		156841
692.08		158987
691.58		160605
691.08		158740
690.58		162099
690.08		167776
689.58		169169
689.08		168430
688.58		165825
688.08		162682
687.58		163806
687.08		161552
686.58		160003
686.08		160324
685.58		164051
685.08		164073
684.58		160851
684.08		161594
683.58		155559
683.08		158868
682.58		162752
682.08		159266
681.58		165055
681.08		161638
680.58		162507
680.08		163552
679.58		162422
679.08		165291
678.58		162214
678.08		166120
677.58		162218
677.08		163880
676.58		162314
676.08		167991
675.58		165029
675.08		158699
674.58		166258
674.08		163110
673.58		166162
673.08		162168
672.58		166636
672.08		163175
671.58		163909
671.08		165410
670.58		159184
670.08		166027
669.58		169012
669.08		158277
668.58		167684
668.08		169111
667.58		163918
667.08		167670
666.58		169268
666.08		165446
665.58		166854
665.08		165188
664.58		165112
664.08		167119
663.58		168157
663.08		166696
662.58		171136
662.08		164025
661.58		167635
661.08		168391
660.58		166174
660.08		167130
659.58		166542
659.08		168883
658.58		166967
658.08		161554
657.58		169937
657.08		170533
656.58		167550
656.08		171945
655.58		173903
655.08		168225
654.58		168189
654.08		168429
653.58		168228
653.08		168650
652.58		168867
652.08		169724
651.58		167333
651.08		175939
650.58		171724
650.08		167371
649.58		165296
649.08		166667
648.58		172163
648.08		167467
647.58		172536
647.08		171837
646.58		176947
646.08		173422
645.58		173172
645.08		174653
644.58		169611
644.08		171159
643.58		170420
643.08		172851
642.58		177741
642.08		170730
641.58		173110
641.08		173690
640.58		173133
640.08		170116
639.58		172793
639.08		174485
638.58		173224
638.08		174276
637.58		174893
637.08		170212
636.58		175946
636.08		177850
635.58		171989
635.08		175210
634.58		178485
634.08		179185
633.58		177544
633.08		176904
632.58		175231
632.08		180539
631.58		170101
631.08		171641
630.58		175953
630.08		171790
629.58		178429
629.08		177018
628.58		180171
628.08		173111
627.58		175759
627.08		173934
626.58		179114
626.08		175832
625.58		175053
625.08		169141
624.58		175065
624.08		179063
623.58		179043
623.08		176932
622.58		181470
622.08		180900
621.58		176486
621.08		178010
620.58		179562
620.08		181999
619.58		174686
619.08		174337
618.58		178975
618.08		180829
617.58		180609
617.08		182780
616.58		176609
616.08		179390
615.58		178265
615.08		182204
614.58		181387
614.08		177782
613.58		181772
613.08		181581
612.58		181579
612.08		181223
611.58		186045
611.08		180770
610.58		184293
610.08		181616
609.58		182162
609.08		179068
608.58		180832
608.08		182776
607.58		184539
607.08		185408
606.58		183418
606.08		181197
605.58		183799
605.08		181897
604.58		185725
604.08		183581
603.58		184903
603.08		180848
602.58		179782
602.08		182690
601.58		182755
601.08		177822
600.58		178464
600.08		180364
599.58		183877
599.08		183547
598.58		180437
598.08		182483
597.58		180195
597.08		187131
596.58		182530
596.08		182153
595.58		186374
595.08		182707
594.58		192192
594.08		183266
593.58		188070
593.08		184637
592.58		188424
592.08		185674
591.58		186995
591.08		187515
590.58		183893
590.08		186150
589.58		186220
589.08		183046
588.58		184912
588.08		184742
587.58		186805
587.08		189499
586.58		184295
586.08		184104
585.58		188678
585.08		182677
584.58		186412
584.08		183993
583.58		185820
583.08		184773
582.58		189938
582.08		193730
581.58		193708
581.08		191151
580.58		191691
580.08		189787
579.58		190557
579.08		189817
578.58		192358
578.08		185647
577.58		192392
577.08		191028
576.58		190843
576.08		190876
575.58		186720
575.08		190510
574.58		191923
574.08		197251
573.58		191899
573.08		192100
572.58		187218
572.08		192557
571.58		188154
571.08		190752
570.58		189806
570.08		192049
569.58		185826
569.08		192551
568.58		194842
568.08		193253
567.58		189515
567.08		191751
566.58		190911
566.08		192808
565.58		192627
565.08		192284
564.58		189811
564.08		189938
563.58		195289
563.08		195874
562.58		200790
562.08		195692
561.58		199635
561.08		203246
560.58		198063
560.08		200903
559.58		201811
559.08		200482
558.58		202746
558.08		204352
557.58		199284
557.08		198214
556.58		200596
556.08		201428
555.58		206332
555.08		207568
554.58		205316
554.08		197801
553.58		203868
553.08		201031
552.58		202268
552.08		202547
551.58		200745
551.08		197380
550.58		194726
550.08		197986
549.58		193811
549.08		195421
548.58		190029
548.08		192357
547.58		190902
547.08		194571
546.58		191285
546.08		186046
545.58		182844
545.08		180201
544.58		182223
544.08		180044
543.58		173923
543.08		171571
542.58		170248
542.08		168088
541.58		165327
541.08		168138
540.58		165338
540.08		162298
539.58		164439
539.08		164202
538.58		161688
538.08		163171
537.58		161683
537.08		166203
536.58		164723
536.08		168404
535.58		188490
535.08		219517
534.58		286936
534.08		375194
533.58		471756
533.08		529623
532.58		547007
532.08		505758
531.58		400876
531.08		288882
530.58		212250
530.08		176410
529.58		161018
529.08		154695
528.58		154839
528.08		150280
527.58		148829
527.08		153928
526.58		148903
526.08		153951
525.58		156573
525.08		151240
524.58		150039
524.08		146061
523.58		152301
523.08		151185
522.58		153332
522.08		153942
521.58		151124
521.08		155649
520.58		148072
520.08		155386
519.58		151736
519.08		153697
518.58		148547
518.08		150873
517.58		148402
517.08		148389
516.58		153777
516.08		150536
515.58		149152
515.08		149248
514.58		145530
514.08		143263
513.58		147548
513.08		149655
512.58		147059
512.08		145200
511.58		142065
511.08		144048
510.58		147048
510.08		142140
509.58		145189
509.08		144185
508.58		145662
508.08		147581
507.58		142686
507.08		148494
506.58		144313
506.08		147579
505.58		148025
505.08		149327
504.58		149037
504.08		148844
503.58		147714
503.08		144512
502.58		147177
502.08		147354
501.58		150620
501.08		147938
500.58		146217
500.08		145131
499.58		152027
499.08		148085
498.58		151762
498.08		148428
497.58		149759
497.08		147342
496.58		148003
496.08		145299
495.58		144480
495.08		146997
494.58		147574
494.08		148936
493.58		146670
493.08		147589
492.58		149345
492.08		150276
491.58		142586
491.08		149225
490.58		147568
490.08		147607
489.58		150341
489.08		148776
488.58		152077
488.08		147016
487.58		152253
487.08		151310
486.58		151271
486.08		150602
485.58		151356
485.08		146891
484.58		148496
484.08		151151
483.58		148268
483.08		148272
482.58		149824
482.08		153026
481.58		152630
481.08		154720
480.58		151329
480.08		152844
479.58		154014
479.08		152722
478.58		151227
478.08		150600
477.58		151416
477.08		151078
476.58		155399
476.08		152247
475.58		150415
475.08		150646
474.58		158450
474.08		153252
473.58		155110
473.08		154053
472.58		153110
472.08		152904
471.58		152146
471.08		154178
470.58		152530
470.08		148029
469.58		149407
469.08		155503
468.58		155650
468.08		152706
467.58		154326
467.08		148537
466.58		155371
466.08		155566
465.58		151832
465.08		156031
464.58		154602
464.08		152516
463.58		151627
463.08		150054
462.58		153760
462.08		152741
461.58		155433
461.08		158716
460.58		155353
460.08		153549
459.58		154818
459.08		157657
458.58		158585
458.08		154823
457.58		154988
457.08		158337
456.58		157871
456.08		155794
455.58		156419
455.08		154137
454.58		154420
454.08		153970
453.58		155841
453.08		157749
452.58		156567
452.08		157736
451.58		155608
451.08		158923
450.58		155563
450.08		155993
449.58		161346
449.08		160365
448.58		156712
448.08		159138
447.58		156407
447.08		156443
446.58		158647
446.08		155876
445.58		161641
445.08		154066
444.58		157328
444.08		157654
443.58		157194
443.08		160041
442.58		161329
442.08		156350
441.58		158858
441.08		156558
440.58		154535
440.08		162343
439.58		160972
439.08		154535
438.58		159778
438.08		163293
437.58		160352
437.08		161469
436.58		163328
436.08		164123
435.58		160642
435.08		160833
434.58		162165
434.08		160324
433.58		164102
433.08		160795
432.58		160517
432.08		159924
431.58		163664
431.08		161339
430.58		163582
430.08		159957
429.58		158002
429.08		162908
428.58		160456
428.08		164878
427.58		160710
427.08		164143
426.58		161886
426.08		162390
425.58		162861
425.08		164154
424.58		162403
424.08		167114
423.58		164017
423.08		166119
422.58		159186
422.08		163917
421.58		168236
421.08		162590
420.58		161697
420.08		159852
419.58		164575
419.08		162004
418.58		163719
418.08		165404
417.58		168596
417.08		170111
416.58		166702
416.08		161841
415.58		166092
415.08		163662
414.58		163568
414.08		162643
413.58		167127
413.08		164190
412.58		164399
412.08		167709
411.58		165723
411.08		165208
410.58		167131
410.08		163379
409.58		171155
409.08		165689
408.58		165650
408.08		165754
407.58		168350
407.08		167425
406.58		169992
406.08		168732
405.58		170419
405.08		168357
404.58		170470
404.08		169184
403.58		165538
403.08		168002
402.58		169051
402.08		165026
401.58		171089
401.08		167847
400.58		170883
400.08		171243
399.58		177653
399.08		172073
398.58		170872
398.08		170320
397.58		168560
397.08		168495
396.58		172829
396.08		171548
395.58		170900
395.08		170688
394.58		171118
394.08		171106
393.58		167875
393.08		169712
392.58		171821
392.08		172841
391.58		171807
391.08		169338
390.58		172820
390.08		173511
389.58		168898
389.08		173948
388.58		171358
388.08		176629
387.58		173659
387.08		173488
386.58		173258
386.08		173148
385.58		174988
385.08		168657
384.58		171070
384.08		166395
383.58		175512
383.08		168971
382.58		173536
382.08		177295
381.58		176503
381.08		176458
380.58		172502
380.08		174941
379.58		173262
379.08		175188
378.58		176207
378.08		176345
377.58		174761
377.08		177703
376.58		178605
376.08		171883
375.58		172923
375.08		177512
374.58		176629
374.08		182989
373.58		172398
373.08		174418
372.58		175148
372.08		175062
371.58		178271
371.08		175492
370.58		179911
370.08		178751
369.58		174754
369.08		176893
368.58		181649
368.08		176340
367.58		180804
367.08		177228
366.58		179737
366.08		181901
365.58		180031
365.08		178876
364.58		183272
364.08		182948
363.58		182958
363.08		182831
362.58		177304
362.08		179612
361.58		175347
361.08		178407
360.58		185204
360.08		179724
359.58		180420
359.08		181793
358.58		186877
358.08		180085
357.58		183158
357.08		185495
356.58		182050
356.08		180860
355.58		178474
355.08		183274
354.58		185743
354.08		183823
353.58		181765
353.08		183982
[truncated: 726 more rows]

## Sheet: Pt4f Scan
﻿
Axis	Energy	Elements=	201
C:\Users\wangm\OneDrive - Imperial College London\PhD\Results\XPS\ionomer Pt projects.DATA\ionomer Pt Projects_KB.DATA\Pt4f Scan_5.VGD
Binding Energy (E)				Backgnd.
eV		Counts / s		Counts / s
85.08		570.407		0
84.98		561.012		0
84.88		568.291		0
84.78		550.624		0
84.68		557.747		0
84.58		560.741		0
84.48		568.662		0
84.38		592.219		0
84.28		597.834		0
84.18		545.926		0
84.08		562.639		0
83.98		561.01		0
83.88		576.783		0
83.78		567.15		0
83.68		568.483		0
83.58		570.657		0
83.48		580.689		0
83.38		585.426		0
83.28		545.635		0
83.18		594.031		0
83.08		558.347		570.147
82.98		573.542		570.099
82.88		579.18		570.031
82.78		592.904		569.961
82.68		576.668		569.873
82.58		584.084		569.776
82.48		583.174		569.677
82.38		583.639		569.599
82.28		559.9		569.506
82.18		597.496		569.421
82.08		571.076		569.331
81.98		589.997		569.235
81.88		590.984		569.114
81.78		594.816		568.992
81.68		596.321		568.865
81.58		577.81		568.723
81.48		609.611		568.565
81.38		612.892		568.397
81.28		607.17		568.241
81.18		577.525		568.082
81.08		581.72		567.953
80.98		564.502		567.837
80.88		593.552		567.75
80.78		564.452		567.663
80.68		576.031		567.553
80.58		613.191		567.423
80.48		592.372		567.283
80.38		607.495		567.117
80.28		597.879		566.93
80.18		605.632		566.741
80.08		614.821		566.537
79.98		611.436		566.333
79.88		605.201		566.109
79.78		625.675		565.873
79.68		620.9		565.618
79.58		639.741		565.343
79.48		638.117		565.053
79.38		625.682		564.76
79.28		627.111		564.461
79.18		626.08		564.162
79.08		638.971		563.859
78.98		641.144		563.555
78.88		625.98		563.218
78.78		671.317		562.835
78.68		688.942		562.43
78.58		667.969		561.999
78.48		675.454		561.513
78.38		702.697		561.023
78.28		673.402		560.512
78.18		715.806		559.961
78.08		720.698		559.375
77.98		723.676		558.764
77.88		734.509		558.107
77.78		735.271		557.42
77.68		754.965		556.693
77.58		772.7		555.921
77.48		784.471		555.104
77.38		795.178		554.215
77.28		832.711		553.278
77.18		817.187		552.298
77.08		830.257		551.26
76.98		862.489		550.151
76.88		890.01		548.999
76.78		888.623		547.732
76.68		973.579		546.359
76.58		976.486		544.864
76.48		1028.79		543.227
76.38		1084.37		541.436
76.28		1099.02		539.509
76.18		1158.41		537.424
76.08		1192.83		535.176
75.98		1249.76		532.75
75.88		1328.67		530.087
75.78		1422.5		527.178
75.68		1497.53		523.969
75.58		1604.16		520.426
75.48		1711.53		516.511
75.38		1840.72		512.269
75.28		1869.29		507.71
75.18		1929.33		502.836
75.08		2032.58		497.727
74.98		2022.37		492.486
74.88		2005.17		487.128
74.78		2011.61		481.781
74.68		1889.03		476.613
74.58		1754.45		471.72
74.48		1608.29		467.215
74.38		1430.35		463.229
74.28		1251.85		459.755
74.18		1144		456.764
74.08		1050.58		454.162
73.98		1042.36		451.885
73.88		955.655		449.823
73.78		935.367		447.9
73.68		936.43		446.051
73.58		936.859		444.23
73.48		992.49		442.396
73.38		967.223		440.501
73.28		1012.72		438.512
73.18		1062.36		436.419
73.08		1075.4		434.243
72.98		1099.9		431.93
72.88		1152		429.452
72.78		1237.23		426.822
72.68		1267.62		423.986
72.58		1356.46		420.887
72.48		1460.19		417.496
72.38		1553.47		413.774
72.28		1693.66		409.665
72.18		1799.66		405.146
72.08		1922.04		400.23
71.98		2004.56		394.898
71.88		2122.34		389.212
71.78		2174.4		383.24
71.68		2179.86		377.037
71.58		2224.64		370.7
71.48		2167.22		364.383
71.38		2066.13		358.266
71.28		1860.89		352.496
71.18		1658.83		347.263
71.08		1435.11		342.71
70.98		1176.58		338.918
70.88		964.596		335.839
70.78		828.588		333.438
70.68		681.441		331.601
70.58		621.569		330.19
70.48		562.813		329.08
70.38		529.246		328.205
70.28		489.486		327.489
70.18		452.679		326.899
70.08		438.711		326.408
69.98		417.805		325.987
69.88		429.677		325.607
69.78		427.546		325.259
69.68		406.937		324.944
69.58		388.69		324.632
69.48		413.834		324.338
69.38		400.98		324.063
69.28		399.673		323.813
69.18		371.095		323.569
69.08		378.255		323.347
68.98		381.294		323.141
68.88		377.367		322.956
68.78		368.243		322.763
68.68		383.317		322.583
68.58		357.26		322.419
68.48		358.819		322.258
68.38		371.469		322.102
68.28		361.932		321.964
68.18		355.454		321.807
68.08		384.079		321.653
67.98		354.475		321.518
67.88		342.082		321.377
67.78		371.053		321.233
67.68		359.783		321.096
67.58		372.64		320.965
67.48		344.714		320.832
67.38		345.369		320.72
67.28		340.732		320.625
67.18		333.964		320.556
67.08		336.462		320.498
66.98		327.994		320.455
66.88		323.981		320.4
66.78		358.035		320.338
66.68		342.949		320.268
66.58		347.733		320.194
66.48		333.658		320.105
66.38		344.139		320.03
66.28		338.48		319.951
66.18		348.309		319.898
66.08		310.455		319.843
65.98		336.484		319.778
65.88		356.681		319.713
65.78		339.471		319.663
65.68		326.164		319.594
65.58		338.818		319.528
65.48		330.166		319.495
65.38		310.164		319.48
65.28		313.455		319.467
65.18		316.641		319.467
65.08		337.607		0

## Sheet: O1s Scan
﻿
Axis	Energy	Elements=	201
C:\Users\wangm\OneDrive - Imperial College London\PhD\Results\XPS\ionomer Pt projects.DATA\ionomer Pt Projects_KB.DATA\O1s Scan_3.VGD
Binding Energy (E)				Backgnd.
eV		Counts / s		Counts / s
545.08		4568.49		0
544.98		4556.95		0
544.88		4432.77		0
544.78		4420.8		0
544.68		4454.69		0
544.58		4499.76		0
544.48		4458.04		0
544.38		4422.95		0
544.28		4403.17		0
544.18		4499.26		0
544.08		4485.68		0
543.98		4344.98		0
543.88		4462.82		0
543.78		4385.76		0
543.68		4356.43		0
543.58		4313.62		0
543.48		4342.33		0
543.38		4297.01		0
543.28		4278.2		0
543.18		4264.1		0
543.08		4262.39		0
542.98		4214.13		0
542.88		4250.67		0
542.78		4257.83		0
542.68		4251.86		0
542.58		4191.71		0
542.48		4238.76		0
542.38		4340.36		0
542.28		4256.28		0
542.18		4148.65		0
542.08		4200.89		0
541.98		4192.53		0
541.88		4160.88		0
541.78		4142.23		0
541.68		4134.76		0
541.58		4012.19		0
541.48		4160		0
541.38		4064.96		0
541.28		4119.69		0
541.18		4151.05		0
541.08		4129.11		0
540.98		4075.65		0
540.88		4217.07		0
540.78		4110.11		0
540.68		4042.61		0
540.58		4048.4		0
540.48		4037.6		0
540.38		3995.13		0
540.28		3991.98		0
540.18		3889.85		0
540.08		3985.28		0
539.98		3988.64		0
539.88		4004.65		0
539.78		3887.1		0
539.68		4020.75		0
539.58		4003.87		0
539.48		3947.18		0
539.38		3904.39		0
539.28		3901.17		0
539.18		3953.96		0
539.08		3877.69		0
538.98		3906.09		0
538.88		3958.99		0
538.78		3949.47		0
538.68		3943.69		0
538.58		3958.77		0
538.48		3967.51		0
538.38		3830.65		0
538.28		3906.18		0
538.18		3879.18		3882.47
538.08		3801.8		3882.45
537.98		3994.52		3882.43
537.88		3873.7		3882.41
537.78		3914.57		3882.39
537.68		3890.33		3882.36
537.58		3850.34		3882.34
537.48		3936.23		3882.32
537.38		3911.47		3882.3
537.28		3877.51		3882.28
537.18		3853.61		3882.25
537.08		3948.29		3882.22
536.98		3969.09		3882.17
536.88		3961.6		3882.11
536.78		4005.89		3882.02
536.68		4052.55		3881.92
536.58		3958.52		3881.83
536.48		3977.75		3881.73
536.38		3972.36		3881.64
536.28		3990.6		3881.56
536.18		3928.99		3881.48
536.08		3946.48		3881.39
535.98		4108.26		3881.29
535.88		3986.4		3881.18
535.78		4091.35		3881.04
535.68		4079.5		3880.88
535.58		4144.11		3880.7
535.48		4156.01		3880.49
535.38		4276.01		3880.23
535.28		4352.28		3879.91
535.18		4471.84		3879.53
535.08		4498.62		3879.08
534.98		4668.1		3878.55
534.88		4819.46		3877.9
534.78		5076.33		3877.11
534.68		5383.31		3876.14
534.58		5657.08		3874.97
534.48		6037.5		3873.53
534.38		6541.49		3871.77
534.28		7114.65		3869.65
534.18		7741.4		3867.12
534.08		8335.71		3864.09
533.98		9254.34		3860.54
533.88		9951.66		3856.42
533.78		10831.4		3851.73
533.68		11412.2		3846.45
533.58		12179.8		3840.61
533.48		12815.2		3834.26
533.38		13323.8		3827.52
533.28		13299.5		3820.43
533.18		13670.1		3813.11
533.08		13644.4		3805.66
532.98		13639.3		3798.15
532.88		13686		3790.61
532.78		13483.6		3783.04
532.68		13796.3		3775.43
532.58		13879.1		3767.69
532.48		14415		3759.79
532.38		14720.2		3751.67
532.28		14915.3		3743.36
532.18		14952.1		3734.9
532.08		14860.1		3726.41
531.98		14518.4		3718.07
531.88		13737.1		3710
531.78		13101.2		3702.38
531.68		12014.6		3695.36
531.58		10887.9		3689.06
531.48		9796.36		3683.5
531.38		8887		3678.77
531.28		7680.99		3674.8
531.18		6969.91		3671.53
531.08		6350.24		3668.88
530.98		5773.41		3666.76
530.88		5341.35		3665.05
530.78		5051.85		3663.69
530.68		4704.29		3662.6
530.58		4539.75		3661.71
530.48		4474		3660.99
530.38		4248.28		3660.37
530.28		4337.37		3659.83
530.18		4264.75		3659.34
530.08		4123.08		3658.91
529.98		4122.95		3658.52
529.88		4021.38		3658.2
529.78		3863.39		3657.93
529.68		3925.18		3657.69
529.58		3898.48		3657.49
529.48		3896.96		3657.3
529.38		3916.88		3657.12
529.28		3812.67		3656.95
529.18		3861.7		3656.8
529.08		3798.25		3656.66
528.98		3786.84		3656.56
528.88		3708.61		3656.48
528.78		3666.96		3656.42
528.68		3664.6		3656.39
528.58		3665.63		3656.36
528.48		3747.93		3656.35
528.38		3612.44		3656.35
528.28		3626.34		3657.66
528.18		3629.39		3658.98
528.08		3692.45		3663.36
527.98		3734.28		3667.74
527.88		3707.47		3672.12
527.78		3756.68		3676.5
527.68		3619.29		3680.88
527.58		3580.68		3685.26
527.48		3743.01		0
527.38		3726.65		0
527.28		3726.24		0
527.18		3616.77		0
527.08		3694.62		0
526.98		3709.85		0
526.88		3670.68		0
526.78		3528.13		0
526.68		3652.78		0
526.58		3623.87		0
526.48		3590.3		0
526.38		3654.48		0
526.28		3625.68		0
526.18		3696.7		0
526.08		3644.47		0
525.98		3700.04		0
525.88		3599.95		0
525.78		3705.94		0
525.68		3741.75		0
525.58		3641.01		0
525.48		3685.13		0
525.38		3673.9		0
525.28		3603.78		0
525.18		3635.81		0
525.08		3694.4		0

## Sheet: C1s Scan
﻿
Axis	Energy	Elements=	191
C:\Users\wangm\OneDrive - Imperial College London\PhD\Results\XPS\ionomer Pt projects.DATA\ionomer Pt Projects_KB.DATA\C1s Scan_3.VGD
Binding Energy (E)				Backgnd.
eV		Counts / s		Counts / s
298.08		2474.59		0
297.98		2514.4		0
297.88		2395.44		0
297.78		2486.37		0
297.68		2436.5		0
297.58		2527.79		0
297.48		2294.55		0
297.38		2318.46		0
297.28		2413.79		0
297.18		2329.22		0
297.08		2223.17		0
296.98		2349.62		0
296.88		2319.17		0
296.78		2274.11		0
296.68		2228.02		0
296.58		2253.09		0
296.48		2268.9		0
296.38		2171.12		0
296.28		2239.49		0
296.18		2224.69		0
296.08		2075.41		0
295.98		2101.42		0
295.88		2201.16		0
295.78		2129.18		0
295.68		2065.63		0
295.58		2049.19		0
295.48		2081.89		0
295.38		2054.52		0
295.28		1979.25		0
295.18		2086.75		0
295.08		1961.27		0
294.98		2029.29		0
294.88		2003.56		0
294.78		1982.97		0
294.68		2058.96		0
294.58		1911.96		0
294.48		1977.49		0
294.38		1893.31		0
294.28		1894.42		0
294.18		1928.15		0
294.08		1914.47		0
293.98		1810.85		0
293.88		1906.59		0
293.78		1839.16		0
293.68		1780.82		0
293.58		1825.68		0
293.48		1837.47		0
293.38		1883.42		0
293.28		1796.38		0
293.18		1910.3		0
293.08		1825.06		0
292.98		1836.74		0
292.88		1855.75		0
292.78		1797.64		0
292.68		1754.2		0
292.58		1834.83		0
292.48		1736.6		0
292.38		1767.73		0
292.28		1757.59		0
292.18		1790.71		0
292.08		1798.6		0
291.98		1811.77		0
291.88		1799.86		0
291.78		1860.37		1856.22
291.68		1927.45		1855.97
291.58		1881.65		1855.75
291.48		1839.62		1855.54
291.38		1842.28		1855.33
291.28		1849.52		1855.1
291.18		1969.69		1854.85
291.08		1951.87		1854.56
290.98		1897.52		1854.22
290.88		1970.39		1853.81
290.78		2011.59		1853.38
290.68		2013.03		1852.95
290.58		1948.32		1852.5
290.48		1935.05		1852
290.38		2081.52		1851.45
290.28		2123.76		1850.85
290.18		2126.07		1850.1
290.08		2276.32		1849.18
289.98		2361.69		1848.07
289.88		2487.16		1846.75
289.78		2637.64		1845.1
289.68		2871.2		1843.02
289.58		3271.94		1840.37
289.48		3687.46		1837.03
289.38		4083.94		1832.9
289.28		4483.46		1827.79
289.18		5124.87		1821.74
289.08		5459.99		1814.74
288.98		5862.19		1806.89
288.88		6053.21		1798.33
288.78		6104.32		1789.42
288.68		5903.1		1780.49
288.58		5457.92		1771.91
288.48		5003.92		1764
288.38		4456.79		1756.94
288.28		4061.37		1750.84
288.18		3626.39		1745.6
288.08		3397.8		1741.11
287.98		3248.61		1737.13
287.88		3214.17		1733.55
287.78		3135.72		1730.07
287.68		3359.42		1726.54
287.58		3493.78		1722.83
287.48		3641.19		1718.87
287.38		3779.36		1714.44
287.28		4236.1		1709.53
287.18		4448.71		1703.97
287.08		4992.54		1697.62
286.98		5454.69		1690.29
286.88		6050.48		1681.96
286.78		6543.78		1672.48
286.68		7101.15		1661.9
286.58		7502.09		1650.23
286.48		7960.27		1637.51
286.38		8469.66		1623.8
286.28		8789.25		1609.2
286.18		9123.58		1593.57
286.08		9847.26		1576.85
285.98		10435.4		1558.89
285.88		11286.3		1539.17
285.78		12833.6		1517.26
285.68		14145.9		1492.58
285.58		16245		1464.69
285.48		17826.9		1432.9
285.38		20279.3		1396.95
285.28		22441.5		1356.65
285.18		24147.6		1312.01
285.08		26223.8		1263.09
284.98		27638.3		1210.08
284.88		29610.5		1153.49
284.78		30589.3		1093.9
284.68		30917.8		1031.97
284.58		31422		968.666
284.48		30584		905.672
284.38		28584.2		844.713
284.28		25539.8		787.667
284.18		21478.4		736.432
284.08		17560.6		692.27
283.98		13795.7		655.57
283.88		10914.8		626.141
283.78		8355.19		603.153
283.68		6267.12		585.524
283.58		4911.52		572.162
283.48		3730.02		562.202
283.38		2890.47		554.753
283.28		2431.04		549.129
283.18		1960.23		544.912
283.08		1596.04		541.673
282.98		1418.89		539.107
282.88		1301.34		537.1
282.78		1111.36		535.486
282.68		1029.27		534.138
282.58		968.226		532.999
282.48		923.106		532.034
282.38		889.189		531.18
282.28		846.382		530.424
282.18		795.021		529.758
282.08		756.839		529.169
281.98		737.74		528.662
281.88		693.527		528.195
281.78		752.138		527.774
281.68		685.462		527.386
281.58		677.078		527.039
281.48		639.694		526.701
281.38		672.084		526.434
281.28		583.993		526.203
281.18		598.56		526.015
281.08		578.354		525.867
280.98		541.997		525.764
280.88		567.853		525.698
280.78		496.933		525.658
280.68		537.302		525.636
280.58		529.553		525.618
280.48		550.312		0
280.38		513.987		0
280.28		489.787		0
280.18		452.207		0
280.08		507.799		0
279.98		512.925		0
279.88		496.027		0
279.78		471.405		0
279.68		527.295		0
279.58		441.03		0
279.48		442.706		0
279.38		446.799		0
279.28		441.604		0
279.18		438.768		0
279.08		444.597		0
