# Supplementary material for: Resolving optimal ionomer interaction in fuel cell electrodes via operando X-ray absorption spectroscopy
Source: Nat Commun. 2024 Oct 30;15:9390. doi: 10.1038/s41467-024-53823-z (PMC11525635; doi:10.1038/s41467-024-53823-z)
Supplement: Supplementary file 3 — Source Data [file 41467_2024_53823_MOESM3_ESM.zip › Source Date Supplementary Figures/Figure S2S3 PtVC XPS raw data.xls]

## Sheet: C1s Scan
﻿
Axis	Energy	Elements=	191
C:\Users\wangm\OneDrive - Imperial College London\PhD\Results\XPS\ionomer Pt projects.DATA\ionomer Pt projects_VC.DATA\C1s Scan_6.VGD
Binding Energy (E)				Backgnd.
eV		Counts / s		Counts / s
298.08		2729.93		0
297.98		2701.76		0
297.88		2804.12		0
297.78		2736.87		0
297.68		2759.48		0
297.58		2711.89		0
297.48		2630.94		0
297.38		2670.41		0
297.28		2660.63		0
297.18		2647.27		0
297.08		2639.79		0
296.98		2717.04		0
296.88		2716.49		0
296.78		2708.64		0
296.68		2621		0
296.58		2613.72		0
296.48		2705.27		0
296.38		2614.28		0
296.28		2611.51		0
296.18		2577.32		0
296.08		2657.32		0
295.98		2631.34		0
295.88		2569.81		0
295.78		2619.69		0
295.68		2560.76		0
295.58		2603.93		0
295.48		2600.08		0
295.38		2661.24		0
295.28		2549.68		0
295.18		2574.12		0
295.08		2560.45		0
294.98		2510.76		0
294.88		2573.75		0
294.78		2637.91		0
294.68		2500.03		0
294.58		2503.87		0
294.48		2651.51		0
294.38		2570.44		0
294.28		2474.08		0
294.18		2547.02		0
294.08		2594.51		0
293.98		2551.34		0
293.88		2542.23		0
293.78		2507.71		0
293.68		2511.97		0
293.58		2506.49		0
293.48		2598.25		0
293.38		2419.08		0
293.28		2495.87		0
293.18		2576.68		0
293.08		2504.02		2509.08
292.98		2488.17		2490.77
292.88		2480.64		2483.66
292.78		2451.75		2474.93
292.68		2488.28		2474.89
292.58		2465.8		2474.85
292.48		2495.87		2474.79
292.38		2505.77		2474.7
292.28		2564.8		2474.62
292.18		2446.71		2474.51
292.08		2522.45		2474.39
291.98		2535.78		2474.29
291.88		2465.51		2474.2
291.78		2525.16		2474.09
291.68		2491.42		2473.98
291.58		2542.3		2473.9
291.48		2451.3		2473.76
291.38		2594.88		2473.63
291.28		2534.29		2473.46
291.18		2558.88		2473.32
291.08		2481.24		2473.16
290.98		2515.65		2472.97
290.88		2640.9		2472.79
290.78		2519.65		2472.66
290.68		2443.21		2472.5
290.58		2539.48		2472.35
290.48		2503.88		2472.25
290.38		2501.28		2472.11
290.28		2602.26		2471.94
290.18		2543		2471.77
290.08		2533.09		2471.55
289.98		2644.11		2471.3
289.88		2565.68		2471.04
289.78		2632.03		2470.72
289.68		2693.47		2470.31
289.58		2763.38		2469.85
289.48		2746.63		2469.23
289.38		2999.65		2468.45
289.28		3061.55		2467.44
289.18		3263.65		2466.21
289.08		3333.9		2464.64
288.98		3599.31		2462.83
288.88		3641.35		2460.73
288.78		3789.63		2458.39
288.68		3867.02		2455.83
288.58		3919.74		2453.16
288.48		3850.64		2450.51
288.38		3566.65		2448.01
288.28		3421.79		2445.7
288.18		3324.83		2443.7
288.08		3140.89		2441.98
287.98		3089.7		2440.5
287.88		2950.83		2439.21
287.78		2914.56		2438.09
287.68		2890.6		2437.08
287.58		2846.06		2436.12
287.48		2955.09		2435.11
287.38		3065.76		2434.04
287.28		3078.23		2432.87
287.18		3137.58		2431.54
287.08		3254.6		2430.02
286.98		3444.25		2428.31
286.88		3539.07		2426.36
286.78		3694.57		2424.16
286.68		3801.42		2421.67
286.58		3964.66		2418.88
286.48		4204.73		2415.85
286.38		4169.24		2412.53
286.28		4416.07		2408.96
286.18		4433.26		2405.19
286.08		4468.95		2401.23
285.98		4690.45		2396.95
285.88		4962.38		2392.38
285.78		5157.45		2387.43
285.68		5393.26		2381.93
285.58		5861.25		2375.75
285.48		6444.25		2368.77
285.38		6983.37		2360.83
285.28		7622.12		2351.76
285.18		8267.57		2341.46
285.08		9012.68		2329.8
284.98		9925.04		2316.86
284.88		10222.7		2302.74
284.78		10641.3		2287.59
284.68		10855.3		2271.67
284.58		10935.3		2255.56
284.48		10343.6		2239.7
284.38		9495.71		2224.64
284.28		8526.67		2210.76
284.18		7699.8		2198.56
284.08		6550.07		2188.11
283.98		5746.96		2179.44
283.88		4844.54		2172.38
283.78		4296.35		2166.84
283.68		3755		2162.48
283.58		3471.41		2159.12
283.48		3133.99		2156.48
283.38		2961.11		2154.47
283.28		2662.23		2152.9
283.18		2594.87		2151.73
283.08		2447.68		2150.81
282.98		2477.21		2150.02
282.88		2611.77		2149.34
282.78		2374.66		2148.77
282.68		2313.53		2148.25
282.58		2295.81		2147.81
282.48		2285.04		2147.47
282.38		2356.8		2147.19
282.28		2197.01		2146.96
282.18		2197.61		2146.77
282.08		2205.88		2146.6
281.98		2210.99		2146.52
281.88		2130.62		2146.41
281.78		2271.19		2146.26
281.68		2298.28		2146.1
281.58		2220.61		2145.96
281.48		2186.62		2145.77
281.38		2246.26		2145.6
281.28		2216.48		2145.44
281.18		2257.71		2145.31
281.08		2169.81		2145.19
280.98		2136.47		2145.11
280.88		2149.75		2145.07
280.78		2136.06		2145.23
280.68		2133.23		2145.39
280.58		2200.69		2145.55
280.48		2168.23		2145.71
280.38		2203.8		2145.87
280.28		2204.57		2146.03
280.18		2159.43		2146.19
280.08		2086		2146.35
279.98		2146.68		2146.51
279.88		2205.42		2146.67
279.78		2150.8		2151.41
279.68		2144.45		2156.15
279.58		2204.53		2160.88
279.48		2179.19		2165.62
279.38		2196.41		2170.36
279.28		2197.96		2175.1
279.18		2153.56		2179.83
279.08		2171.4		0

## Sheet: O1s Scan
﻿
Axis	Energy	Elements=	201
C:\Users\wangm\OneDrive - Imperial College London\PhD\Results\XPS\ionomer Pt projects.DATA\ionomer Pt projects_VC.DATA\O1s Scan_4.VGD
Binding Energy (E)				Backgnd.
eV		Counts / s		Counts / s
545.08		5217.03		0
544.98		5355.33		0
544.88		5229.35		0
544.78		5411.18		0
544.68		5255.45		0
544.58		5342.34		0
544.48		5269.85		0
544.38		5203.88		0
544.28		5060.35		0
544.18		5265.95		0
544.08		5346.84		0
543.98		5282.74		0
543.88		5242.6		0
543.78		5106.71		0
543.68		5220.84		0
543.58		5240.09		0
543.48		5140.47		0
543.38		5115.51		0
543.28		5199.96		0
543.18		5145.8		0
543.08		5023.31		0
542.98		5170.3		0
542.88		5165.34		0
542.78		5163.03		0
542.68		5313.38		0
542.58		5159.89		0
542.48		4991.52		0
542.38		5120.02		0
542.28		5155.24		0
542.18		5067.09		0
542.08		5173.06		0
541.98		5286.21		0
541.88		5123.23		0
541.78		5266.67		0
541.68		5195.08		0
541.58		5082.24		0
541.48		5172.87		0
541.38		5147.17		0
541.28		5172.28		0
541.18		5083.74		0
541.08		5221.35		0
540.98		5190.3		0
540.88		5166.74		0
540.78		5187.29		0
540.68		5167.05		0
540.58		5169.14		0
540.48		5174.26		0
540.38		5024.39		0
540.28		5169.03		0
540.18		5058.73		0
540.08		5183.41		0
539.98		5208.68		0
539.88		5107.87		0
539.78		5067		0
539.68		5017.52		0
539.58		5051.78		0
539.48		5134.74		0
539.38		5239.69		0
539.28		5250.39		0
539.18		5058.84		0
539.08		4990.98		0
538.98		5042.61		0
538.88		5097.32		0
538.78		5045.04		0
538.68		5159.15		0
538.58		5053.67		0
538.48		5110.84		0
538.38		5121.76		0
538.28		5002.25		0
538.18		5084.61		0
538.08		5110.1		0
537.98		5021.1		5081.35
537.88		5054.2		5080.88
537.78		5136.75		5074.44
537.68		5175.41		5065.61
537.58		5096.4		5051.77
537.48		5049.37		5038.47
537.38		4981.34		5024.59
537.28		5085.04		5025.62
537.18		4910.78		5026.66
537.08		5157.21		5027.69
536.98		5166.27		5028.73
536.88		5053.99		5029.76
536.78		5018.09		5030.8
536.68		5022.98		5031.84
536.58		5028.12		5032.87
536.48		5049.99		5033.91
536.38		5056.52		5034.94
536.28		5144.15		5035.98
536.18		5157.59		5037.01
536.08		5039.28		5038.05
535.98		5110.56		5039.09
535.88		5059.37		5040.12
535.78		5194.21		5041.16
535.68		5045.87		5042.19
535.58		5100.67		5043.23
535.48		5103.23		5044.27
535.38		5273.22		5045.3
535.28		5324.33		5046.34
535.18		5286.91		5047.37
535.08		5187		5048.41
534.98		5151.68		5049.44
534.88		5290.37		5050.48
534.78		5369.89		5051.52
534.68		5310.64		5052.55
534.58		5404.3		5053.59
534.48		5628.57		5054.62
534.38		5619.89		5055.66
534.28		5838.48		5056.69
534.18		6009.7		5057.73
534.08		6178.85		5058.77
533.98		6313.68		5059.8
533.88		6706.47		5060.84
533.78		6811.61		5061.87
533.68		6973.3		5062.91
533.58		7177.24		5063.95
533.48		7720.57		5064.98
533.38		7631.35		5066.02
533.28		7906.47		5067.05
533.18		8034.75		5068.09
533.08		8151.4		5069.12
532.98		8053.04		5070.16
532.88		8092.27		5071.2
532.78		8107.63		5072.23
532.68		8033.6		5073.27
532.58		8025.8		5074.3
532.48		8064.67		5075.34
532.38		8104.65		5076.37
532.28		8096.24		5077.41
532.18		8290.67		5078.45
532.08		8547.44		5079.48
531.98		8417.12		5080.52
531.88		8635.37		5081.55
531.78		8530.03		5082.59
531.68		8407.68		5083.62
531.58		8441.6		5084.66
531.48		7957.02		5085.7
531.38		7722.56		5086.73
531.28		7459.48		5087.77
531.18		7060.77		5088.8
531.08		6898.56		5089.84
530.98		6551.2		5090.88
530.88		6272.1		5091.91
530.78		6132.89		5092.95
530.68		6047.48		5093.98
530.58		5864.39		5095.02
530.48		5828.4		5096.05
530.38		5674.17		5097.09
530.28		5652.43		5098.13
530.18		5611.56		5099.16
530.08		5363.87		5100.2
529.98		5485.69		5101.23
529.88		5528.83		5102.27
529.78		5272.05		5103.3
529.68		5332.25		5104.34
529.58		5300.76		5105.38
529.48		5232.69		5106.41
529.38		5274.25		5107.45
529.28		5265.53		5108.48
529.18		5398.26		5109.52
529.08		5253.47		5110.56
528.98		5180.53		5111.59
528.88		5166.39		5112.63
528.78		5128.15		5113.66
528.68		5151.52		5114.7
528.58		5079.97		5115.73
528.48		5139.64		5116.77
528.38		5202.3		5117.81
528.28		5085.35		5121.52
528.18		5081.77		5125.23
528.08		5121.13		5133
527.98		5135.62		5140.77
527.88		5262.8		5148.53
527.78		5139.91		5156.3
527.68		5176.04		5164.07
527.58		5282.94		5171.84
527.48		5175.34		5179.6
527.38		5204.71		5187.37
527.28		5179.21		5195.14
527.18		5241.12		5202.9
527.08		5278.8		5210.67
526.98		5226.94		5218.44
526.88		5213.94		5226.21
526.78		5295.44		5233.97
526.68		5210.69		5241.74
526.58		5261.98		5249.51
526.48		5296.97		5257.28
526.38		5234.98		5265.04
526.28		5340.15		5272.81
526.18		5263.64		5280.58
526.08		5293.77		5288.34
525.98		5355.19		5296.11
525.88		5254.7		5303.88
525.78		5365.29		0
525.68		5250.45		0
525.58		5277.76		0
525.48		5458.55		0
525.38		5412.34		0
525.28		5371.24		0
525.18		5377.65		0
525.08		5380.64		0

## Sheet: XPS Survey
﻿
Axis	Energy	Elements=	2721
C:\Users\wangm\OneDrive - Imperial College London\PhD\Results\XPS\ionomer Pt projects.DATA\ionomer Pt projects_VC.DATA\XPS Survey_4.VGD
Binding Energy (E)
eV		Counts / s
1350.08		437086
1349.58		433716
1349.08		439131
1348.58		431967
1348.08		431189
1347.58		426685
1347.08		417596
1346.58		422374
1346.08		427310
1345.58		414042
1345.08		413058
1344.58		416496
1344.08		425654
1343.58		416169
1343.08		413561
1342.58		418233
1342.08		412117
1341.58		407925
1341.08		414509
1340.58		418125
1340.08		410244
1339.58		409327
1339.08		407304
1338.58		396901
1338.08		400193
1337.58		401817
1337.08		405297
1336.58		400557
1336.08		409617
1335.58		409670
1335.08		397918
1334.58		390174
1334.08		397673
1333.58		391135
1333.08		402835
1332.58		397184
1332.08		393763
1331.58		394107
1331.08		384844
1330.58		381638
1330.08		380584
1329.58		387472
1329.08		384857
1328.58		368894
1328.08		379555
1327.58		380195
1327.08		373348
1326.58		367791
1326.08		367224
1325.58		372201
1325.08		360746
1324.58		361849
1324.08		355396
1323.58		361229
1323.08		358452
1322.58		343660
1322.08		348664
1321.58		351086
1321.08		350480
1320.58		351146
1320.08		344652
1319.58		349566
1319.08		346460
1318.58		335184
1318.08		352045
1317.58		347886
1317.08		345924
1316.58		337957
1316.08		333663
1315.58		339384
1315.08		344479
1314.58		340716
1314.08		328774
1313.58		335125
1313.08		328392
1312.58		330027
1312.08		326468
1311.58		330115
1311.08		329778
1310.58		323383
1310.08		314062
1309.58		314807
1309.08		319751
1308.58		316364
1308.08		316663
1307.58		311087
1307.08		301445
1306.58		312190
1306.08		306983
1305.58		312585
1305.08		316150
1304.58		304006
1304.08		301510
1303.58		312479
1303.08		305787
1302.58		297728
1302.08		297821
1301.58		306080
1301.08		305931
1300.58		300675
1300.08		298835
1299.58		304942
1299.08		296774
1298.58		295317
1298.08		295500
1297.58		303215
1297.08		285549
1296.58		292460
1296.08		299438
1295.58		293572
1295.08		299162
1294.58		293187
1294.08		286621
1293.58		288480
1293.08		288902
1292.58		283560
1292.08		294137
1291.58		287698
1291.08		289174
1290.58		278022
1290.08		288097
1289.58		285654
1289.08		282979
1288.58		286345
1288.08		281912
1287.58		282023
1287.08		276500
1286.58		281967
1286.08		279553
1285.58		282779
1285.08		270724
1284.58		277519
1284.08		279550
1283.58		272560
1283.08		274066
1282.58		275917
1282.08		277618
1281.58		273733
1281.08		271061
1280.58		269990
1280.08		273075
1279.58		262366
1279.08		264767
1278.58		262257
1278.08		266325
1277.58		273483
1277.08		263561
1276.58		273995
1276.08		267846
1275.58		262682
1275.08		261447
1274.58		265679
1274.08		260306
1273.58		272164
1273.08		266521
1272.58		264901
1272.08		262332
1271.58		260780
1271.08		261002
1270.58		259397
1270.08		263959
1269.58		262666
1269.08		261709
1268.58		265249
1268.08		261435
1267.58		257297
1267.08		255132
1266.58		265770
1266.08		259434
1265.58		262009
1265.08		260329
1264.58		258063
1264.08		259213
1263.58		255625
1263.08		260694
1262.58		261049
1262.08		260587
1261.58		254757
1261.08		257783
1260.58		255302
1260.08		254473
1259.58		260211
1259.08		257711
1258.58		251028
1258.08		254352
1257.58		256269
1257.08		254808
1256.58		253578
1256.08		256742
1255.58		261901
1255.08		263192
1254.58		254324
1254.08		261695
1253.58		256292
1253.08		262685
1252.58		263181
1252.08		257919
1251.58		257731
1251.08		262461
1250.58		252075
1250.08		258288
1249.58		258882
1249.08		258553
1248.58		264068
1248.08		258580
1247.58		259777
1247.08		254594
1246.58		256168
1246.08		248438
1245.58		255445
1245.08		251744
1244.58		252130
1244.08		248554
1243.58		250928
1243.08		250384
1242.58		248443
1242.08		247169
1241.58		247883
1241.08		248894
1240.58		244765
1240.08		244569
1239.58		251156
1239.08		245157
1238.58		246520
1238.08		250741
1237.58		248683
1237.08		243731
1236.58		247934
1236.08		249630
1235.58		245240
1235.08		249237
1234.58		242317
1234.08		240579
1233.58		240464
1233.08		243931
1232.58		247768
1232.08		246245
1231.58		244174
1231.08		242085
1230.58		236058
1230.08		241181
1229.58		251197
1229.08		247096
1228.58		245534
1228.08		243611
1227.58		243066
1227.08		240956
1226.58		243518
1226.08		244569
1225.58		240503
1225.08		244890
1224.58		243582
1224.08		239520
1223.58		243390
1223.08		240975
1222.58		245341
1222.08		243842
1221.58		241082
1221.08		242291
1220.58		232215
1220.08		234346
1219.58		230854
1219.08		229142
1218.58		229824
1218.08		232739
1217.58		221601
1217.08		224009
1216.58		224414
1216.08		219750
1215.58		222172
1215.08		220517
1214.58		216240
1214.08		212778
1213.58		207684
1213.08		206712
1212.58		212845
1212.08		211801
1211.58		205810
1211.08		200670
1210.58		206091
1210.08		202844
1209.58		205443
1209.08		207723
1208.58		210416
1208.08		206956
1207.58		204363
1207.08		198564
1206.58		204936
1206.08		200147
1205.58		200345
1205.08		202882
1204.58		192312
1204.08		198175
1203.58		198211
1203.08		198316
1202.58		203380
1202.08		200411
1201.58		196869
1201.08		197471
1200.58		196945
1200.08		203469
1199.58		201226
1199.08		200748
1198.58		198950
1198.08		203351
1197.58		198239
1197.08		193381
1196.58		196132
1196.08		196135
1195.58		196323
1195.08		194835
1194.58		196050
1194.08		198234
1193.58		202470
1193.08		193705
1192.58		196537
1192.08		199852
1191.58		200203
1191.08		192527
1190.58		192612
1190.08		193566
1189.58		197645
1189.08		199853
1188.58		193848
1188.08		196922
1187.58		198100
1187.08		198741
1186.58		199059
1186.08		197111
1185.58		197518
1185.08		195885
1184.58		194278
1184.08		197573
1183.58		200904
1183.08		198155
1182.58		195429
1182.08		190436
1181.58		196825
1181.08		190242
1180.58		189516
1180.08		202231
1179.58		196446
1179.08		193457
1178.58		194871
1178.08		196548
1177.58		203513
1177.08		192670
1176.58		197890
1176.08		196902
1175.58		197064
1175.08		196350
1174.58		199277
1174.08		190107
1173.58		197554
1173.08		193851
1172.58		192768
1172.08		194098
1171.58		195583
1171.08		192933
1170.58		194304
1170.08		194770
1169.58		193149
1169.08		193249
1168.58		195268
1168.08		195015
1167.58		190731
1167.08		193308
1166.58		195180
1166.08		194220
1165.58		194963
1165.08		190040
1164.58		192564
1164.08		196907
1163.58		189951
1163.08		190202
1162.58		192400
1162.08		189760
1161.58		196623
1161.08		195248
1160.58		194751
1160.08		188154
1159.58		190466
1159.08		198746
1158.58		193360
1158.08		193679
1157.58		187662
1157.08		194145
1156.58		190757
1156.08		191366
1155.58		194138
1155.08		195975
1154.58		190012
1154.08		194882
1153.58		194356
1153.08		190409
1152.58		192122
1152.08		197523
1151.58		197700
1151.08		195773
1150.58		193815
1150.08		195663
1149.58		195166
1149.08		190686
1148.58		190685
1148.08		193483
1147.58		190339
1147.08		191456
1146.58		195132
1146.08		193701
1145.58		193998
1145.08		187292
1144.58		191168
1144.08		186146
1143.58		187155
1143.08		191827
1142.58		195208
1142.08		191566
1141.58		194035
1141.08		189366
1140.58		190103
1140.08		190408
1139.58		188702
1139.08		194458
1138.58		191761
1138.08		189705
1137.58		192670
1137.08		189494
1136.58		190387
1136.08		193549
1135.58		189792
1135.08		192251
1134.58		185573
1134.08		191283
1133.58		194891
1133.08		189249
1132.58		193060
1132.08		189477
1131.58		190273
1131.08		197837
1130.58		193685
1130.08		194028
1129.58		195300
1129.08		194635
1128.58		188454
1128.08		189745
1127.58		185897
1127.08		189863
1126.58		191832
1126.08		193278
1125.58		191526
1125.08		191783
1124.58		186691
1124.08		192439
1123.58		191784
1123.08		193717
1122.58		185613
1122.08		190028
1121.58		193748
1121.08		191835
1120.58		192372
1120.08		192738
1119.58		189558
1119.08		193877
1118.58		191505
1118.08		194606
1117.58		188259
1117.08		186964
1116.58		191520
1116.08		190826
1115.58		191730
1115.08		190091
1114.58		194616
1114.08		192301
1113.58		188909
1113.08		193659
1112.58		195733
1112.08		187682
1111.58		192285
1111.08		195351
1110.58		192667
1110.08		192657
1109.58		195214
1109.08		195982
1108.58		189010
1108.08		184983
1107.58		193164
1107.08		193003
1106.58		189210
1106.08		192854
1105.58		187164
1105.08		193233
1104.58		187782
1104.08		191733
1103.58		192384
1103.08		192038
1102.58		187021
1102.08		189502
1101.58		188162
1101.08		185195
1100.58		193544
1100.08		189095
1099.58		189698
1099.08		187909
1098.58		193909
1098.08		188667
1097.58		190631
1097.08		195213
1096.58		187250
1096.08		191532
1095.58		189129
1095.08		187714
1094.58		188533
1094.08		190565
1093.58		191480
1093.08		193237
1092.58		189301
1092.08		184811
1091.58		189164
1091.08		186825
1090.58		190254
1090.08		187624
1089.58		192468
1089.08		187977
1088.58		186656
1088.08		189514
1087.58		187037
1087.08		190321
1086.58		189659
1086.08		188432
1085.58		188006
1085.08		191424
1084.58		188165
1084.08		192427
1083.58		188719
1083.08		188891
1082.58		189027
1082.08		186244
1081.58		186190
1081.08		192402
1080.58		186892
1080.08		188910
1079.58		186826
1079.08		188703
1078.58		189482
1078.08		189465
1077.58		191143
1077.08		189394
1076.58		190861
1076.08		191805
1075.58		193644
1075.08		189495
1074.58		191281
1074.08		188665
1073.58		188651
1073.08		189704
1072.58		189477
1072.08		191356
1071.58		187946
1071.08		190391
1070.58		193759
1070.08		187703
1069.58		190317
1069.08		187995
1068.58		193011
1068.08		188626
1067.58		191614
1067.08		188351
1066.58		187911
1066.08		191544
1065.58		193034
1065.08		189235
1064.58		190063
1064.08		190229
1063.58		190819
1063.08		190147
1062.58		193268
1062.08		191762
1061.58		191746
1061.08		193247
1060.58		192679
1060.08		189572
1059.58		186438
1059.08		188408
1058.58		186079
1058.08		188082
1057.58		189301
1057.08		189398
1056.58		194848
1056.08		186690
1055.58		187901
1055.08		194501
1054.58		190364
1054.08		192505
1053.58		190661
1053.08		193729
1052.58		191369
1052.08		188064
1051.58		193449
1051.08		191738
1050.58		188371
1050.08		192247
1049.58		194465
1049.08		188962
1048.58		191985
1048.08		187354
1047.58		192543
1047.08		192870
1046.58		195854
1046.08		191530
1045.58		193304
1045.08		193678
1044.58		186844
1044.08		191861
1043.58		191610
1043.08		194318
1042.58		189974
1042.08		188534
1041.58		195372
1041.08		190549
1040.58		194602
1040.08		193722
1039.58		195112
1039.08		190728
1038.58		190134
1038.08		189702
1037.58		186180
1037.08		191771
1036.58		191018
1036.08		191085
1035.58		193245
1035.08		194739
1034.58		190263
1034.08		187922
1033.58		190803
1033.08		192503
1032.58		191348
1032.08		192148
1031.58		193181
1031.08		195775
1030.58		189875
1030.08		188974
1029.58		188165
1029.08		187016
1028.58		188775
1028.08		192500
1027.58		194915
1027.08		191488
1026.58		195034
1026.08		190782
1025.58		194130
1025.08		193997
1024.58		193051
1024.08		190971
1023.58		193662
1023.08		196893
1022.58		195021
1022.08		191938
1021.58		191907
1021.08		190638
1020.58		192549
1020.08		196231
1019.58		190764
1019.08		187920
1018.58		196264
1018.08		199397
1017.58		195763
1017.08		196640
1016.58		197050
1016.08		193492
1015.58		193574
1015.08		189271
1014.58		193713
1014.08		194383
1013.58		189797
1013.08		191364
1012.58		189568
1012.08		194163
1011.58		200983
1011.08		196817
1010.58		194667
1010.08		196779
1009.58		196436
1009.08		194589
1008.58		196328
1008.08		198919
1007.58		200711
1007.08		196437
1006.58		194555
1006.08		196268
1005.58		198030
1005.08		200083
1004.58		197042
1004.08		200237
1003.58		200583
1003.08		199927
1002.58		202971
1002.08		199462
1001.58		199315
1001.08		200530
1000.58		198489
1000.08		201773
999.58		202738
999.08		205442
998.58		198273
998.08		201125
997.58		198547
997.08		199640
996.58		195509
996.08		197155
995.58		193261
995.08		201439
994.58		200921
994.08		195016
993.58		192917
993.08		197378
992.58		198562
992.08		195222
991.58		194362
991.08		196016
990.58		200107
990.08		198596
989.58		197404
989.08		193584
988.58		195031
988.08		196364
987.58		189865
987.08		192520
986.58		190359
986.08		199036
985.58		190167
985.08		199292
984.58		198288
984.08		195746
983.58		194612
983.08		195779
982.58		202795
982.08		203354
981.58		203311
981.08		201437
980.58		200759
980.08		199465
979.58		214797
979.08		206621
978.58		211302
978.08		207528
977.58		209776
977.08		208018
976.58		206864
976.08		205765
975.58		210024
975.08		213958
974.58		208676
974.08		205341
973.58		203238
973.08		203401
972.58		201534
972.08		201859
971.58		198559
971.08		199992
970.58		200359
970.08		200068
969.58		194991
969.08		195723
968.58		196759
968.08		192045
967.58		188684
967.08		186373
966.58		188959
966.08		190308
965.58		180512
965.08		185968
964.58		185644
964.08		181547
963.58		184576
963.08		182176
962.58		182990
962.08		182585
961.58		189825
961.08		185890
960.58		183922
960.08		183892
959.58		183062
959.08		182805
958.58		181748
958.08		179748
957.58		177235
957.08		178439
956.58		183374
956.08		178253
955.58		176155
955.08		183814
954.58		184015
954.08		181651
953.58		180813
953.08		181263
952.58		182798
952.08		177366
951.58		181635
951.08		181070
950.58		187548
950.08		184487
949.58		187514
949.08		187440
948.58		182930
948.08		183895
947.58		185428
947.08		181476
946.58		180945
946.08		185156
945.58		182598
945.08		184839
944.58		181252
944.08		182178
943.58		178857
943.08		183201
942.58		183810
942.08		184901
941.58		181226
941.08		187623
940.58		182010
940.08		184638
939.58		183848
939.08		183179
938.58		183811
938.08		182054
937.58		184632
937.08		180919
936.58		179134
936.08		182717
935.58		182589
935.08		179898
934.58		187015
934.08		179931
933.58		184656
933.08		178231
932.58		180377
932.08		183115
931.58		179237
931.08		182711
930.58		181564
930.08		184580
929.58		184778
929.08		182594
928.58		183181
928.08		184953
927.58		185970
927.08		181635
926.58		179656
926.08		185063
925.58		187251
925.08		183066
924.58		183817
924.08		177739
923.58		180898
923.08		183916
922.58		183054
922.08		179471
921.58		184651
921.08		180303
920.58		183945
920.08		184295
919.58		188776
919.08		187105
918.58		186239
918.08		186995
917.58		183276
917.08		185568
916.58		185364
916.08		184127
915.58		182096
915.08		184160
914.58		181265
914.08		183691
913.58		184970
913.08		186604
912.58		185091
912.08		180649
911.58		185248
911.08		188828
910.58		186446
910.08		187942
909.58		188844
909.08		188736
908.58		182077
908.08		183691
907.58		178629
907.08		183546
906.58		190612
906.08		186738
905.58		181556
905.08		184689
904.58		182100
904.08		189449
903.58		189085
903.08		186418
902.58		183940
902.08		187811
901.58		189147
901.08		181212
900.58		185915
900.08		187100
899.58		186270
899.08		183989
898.58		185844
898.08		184087
897.58		190019
897.08		187751
896.58		186827
896.08		186280
895.58		189774
895.08		186935
894.58		190844
894.08		187561
893.58		188222
893.08		188955
892.58		190156
892.08		187712
891.58		189149
891.08		188626
890.58		184280
890.08		187062
889.58		192045
889.08		191733
888.58		188766
888.08		185975
887.58		189530
887.08		189981
886.58		188276
886.08		189342
885.58		192101
885.08		191586
884.58		190046
884.08		190500
883.58		190894
883.08		191365
882.58		189376
882.08		190527
881.58		186676
881.08		187078
880.58		187269
880.08		189394
879.58		190947
879.08		191125
878.58		190803
878.08		184928
877.58		185655
877.08		192103
876.58		192398
876.08		191019
875.58		188925
875.08		191873
874.58		189951
874.08		189541
873.58		191101
873.08		194936
872.58		189617
872.08		191005
871.58		186182
871.08		191030
870.58		191631
870.08		189743
869.58		191808
869.08		186471
868.58		188531
868.08		192365
867.58		189788
867.08		189648
866.58		194092
866.08		194528
865.58		190738
865.08		191445
864.58		191889
864.08		189241
863.58		191836
863.08		188935
862.58		192998
862.08		186142
861.58		192438
861.08		192667
860.58		189705
860.08		194531
859.58		195517
859.08		187055
858.58		191331
858.08		191501
857.58		195354
857.08		191844
856.58		194903
856.08		194816
855.58		191688
855.08		191791
854.58		189755
854.08		191534
853.58		194171
853.08		195140
852.58		193368
852.08		196918
851.58		195222
851.08		192490
850.58		196252
850.08		198117
849.58		196995
849.08		193525
848.58		197465
848.08		198545
847.58		199893
847.08		195101
846.58		192593
846.08		196142
845.58		192998
845.08		195627
844.58		195642
844.08		199437
843.58		198432
843.08		198784
842.58		194101
842.08		197133
841.58		199091
841.08		192360
840.58		191846
840.08		195787
839.58		194028
839.08		197736
838.58		192800
838.08		197318
837.58		195867
837.08		193804
836.58		196675
836.08		196343
835.58		193698
835.08		193719
834.58		197629
834.08		199405
833.58		197209
833.08		200599
832.58		198210
832.08		202113
831.58		195726
831.08		195693
830.58		196414
830.08		197929
829.58		198137
829.08		199364
828.58		198376
828.08		195806
827.58		199005
827.08		199586
826.58		200122
826.08		203344
825.58		200538
825.08		201054
824.58		201184
824.08		198882
823.58		201349
823.08		199393
822.58		197129
822.08		198497
821.58		195567
821.08		197288
820.58		204209
820.08		197393
819.58		196439
819.08		198557
818.58		198599
818.08		196762
817.58		200352
817.08		197960
816.58		202134
816.08		200724
815.58		202055
815.08		202479
814.58		200952
814.08		205674
813.58		197033
813.08		204157
812.58		199683
812.08		196622
811.58		200642
811.08		201177
810.58		200864
810.08		199458
809.58		202184
809.08		200549
808.58		204784
808.08		200925
807.58		204464
807.08		202558
806.58		204860
806.08		198311
805.58		202922
805.08		202186
804.58		199153
804.08		206509
803.58		204052
803.08		205009
802.58		204107
802.08		201659
801.58		194875
801.08		202022
800.58		206556
800.08		203169
799.58		199276
799.08		205008
798.58		203939
798.08		203819
797.58		201535
797.08		207746
796.58		200864
796.08		202307
795.58		207611
795.08		208831
794.58		204574
794.08		203400
793.58		202748
793.08		208225
792.58		204196
792.08		207867
791.58		208179
791.08		202864
790.58		208393
790.08		207866
789.58		204810
789.08		205500
788.58		202632
788.08		206486
787.58		205383
787.08		205607
786.58		209169
786.08		205793
785.58		205088
785.08		204412
784.58		210176
784.08		206908
783.58		205280
783.08		205082
782.58		207946
782.08		200905
781.58		202053
781.08		209692
780.58		206901
780.08		200875
779.58		205335
779.08		206989
778.58		208170
778.08		210971
777.58		208611
777.08		204969
776.58		204926
776.08		206366
775.58		211008
775.08		202991
774.58		210018
774.08		204350
773.58		211465
773.08		212241
772.58		210109
772.08		210583
771.58		211765
771.08		205516
770.58		208934
770.08		206917
769.58		205019
769.08		209433
768.58		209232
768.08		212651
767.58		209139
767.08		211183
766.58		212863
766.08		210075
765.58		213272
765.08		207951
764.58		216283
764.08		209993
763.58		213392
763.08		212928
762.58		208871
762.08		214471
761.58		215346
761.08		209866
760.58		210057
760.08		209328
759.58		212370
759.08		217181
758.58		214847
758.08		212423
757.58		207888
757.08		211041
756.58		212842
756.08		210891
755.58		216933
755.08		216243
754.58		215414
754.08		215195
753.58		212734
753.08		212118
752.58		211515
752.08		212076
751.58		215069
751.08		215761
750.58		210330
750.08		212988
749.58		213635
749.08		211496
748.58		215041
748.08		213466
747.58		216619
747.08		215970
746.58		213443
746.08		214237
745.58		212760
745.08		216677
744.58		216601
744.08		215817
743.58		219427
743.08		212686
742.58		217087
742.08		215841
741.58		222285
741.08		216676
740.58		215677
740.08		223201
739.58		216593
739.08		212007
738.58		216492
738.08		215855
737.58		212981
737.08		213388
736.58		217573
736.08		217248
735.58		218550
735.08		219559
734.58		217368
734.08		220365
733.58		218079
733.08		216605
732.58		217592
732.08		216219
731.58		224700
731.08		223584
730.58		228261
730.08		224620
729.58		225704
729.08		224873
728.58		225390
728.08		229778
727.58		228330
727.08		223646
726.58		225804
726.08		228806
725.58		228338
725.08		227195
724.58		227401
724.08		227685
723.58		224785
723.08		223263
722.58		224607
722.08		222295
721.58		218307
721.08		216053
720.58		219343
720.08		221531
719.58		211526
719.08		217288
718.58		214877
718.08		217526
717.58		216982
717.08		215518
716.58		213591
716.08		216914
715.58		215968
715.08		212586
714.58		215561
714.08		214074
713.58		209780
713.08		217636
712.58		216822
712.08		218139
711.58		209445
711.08		217091
710.58		213380
710.08		215930
709.58		215346
709.08		215056
708.58		210464
708.08		213831
707.58		218300
707.08		216856
706.58		214086
706.08		213959
705.58		213374
705.08		214511
704.58		214560
704.08		212455
703.58		211993
703.08		214481
702.58		215638
702.08		210816
701.58		216173
701.08		214609
700.58		214080
700.08		217768
699.58		214980
699.08		210634
698.58		213283
698.08		216696
697.58		216195
697.08		221196
696.58		217590
696.08		221637
695.58		219524
695.08		221686
694.58		216986
694.08		215093
693.58		217454
693.08		218033
692.58		222452
692.08		214961
691.58		220523
691.08		225165
690.58		218665
690.08		217781
689.58		215663
689.08		220761
688.58		220363
688.08		218838
687.58		216361
687.08		218347
686.58		218634
686.08		220268
685.58		220751
685.08		220445
684.58		218616
684.08		220180
683.58		219598
683.08		218803
682.58		224215
682.08		224963
681.58		222233
681.08		220767
680.58		217663
680.08		217065
679.58		219602
679.08		221778
678.58		224998
678.08		224505
677.58		220378
677.08		218379
676.58		218671
676.08		219177
675.58		221621
675.08		223905
674.58		226860
674.08		223900
673.58		222452
673.08		217864
672.58		220309
672.08		223614
671.58		220248
671.08		224408
670.58		224184
670.08		225446
669.58		229159
669.08		222355
668.58		225898
668.08		220959
667.58		229472
667.08		221883
666.58		223815
666.08		223496
665.58		229031
665.08		228421
664.58		230017
664.08		223401
663.58		221867
663.08		227131
662.58		223702
662.08		226748
661.58		222619
661.08		228184
660.58		225266
660.08		228457
659.58		226120
659.08		226024
658.58		227095
658.08		228702
657.58		227866
657.08		228460
656.58		226029
656.08		227242
655.58		227558
655.08		229140
654.58		226678
654.08		232764
653.58		230463
653.08		224329
652.58		226923
652.08		229015
651.58		229543
651.08		229413
650.58		228232
650.08		227982
649.58		228264
649.08		229020
648.58		230641
648.08		233760
647.58		229780
647.08		226979
646.58		228658
646.08		230033
645.58		234416
645.08		235406
644.58		232746
644.08		232575
643.58		227213
643.08		232101
642.58		233596
642.08		236434
641.58		235023
641.08		231566
640.58		230614
640.08		233381
639.58		235302
639.08		232373
638.58		226134
638.08		234334
637.58		226184
637.08		234756
636.58		239704
636.08		233319
635.58		232904
635.08		236726
634.58		232488
634.08		231945
633.58		238469
633.08		231473
632.58		234439
632.08		236305
631.58		234782
631.08		237717
630.58		234592
630.08		239490
629.58		235073
629.08		235786
628.58		233805
628.08		236498
627.58		234023
627.08		237252
626.58		237556
626.08		237589
625.58		232635
625.08		241108
624.58		233370
624.08		233719
623.58		234970
623.08		236868
622.58		235438
622.08		239118
621.58		239457
621.08		234514
620.58		239192
620.08		238413
619.58		239926
619.08		236300
618.58		239033
618.08		237550
617.58		241247
617.08		244393
616.58		245859
616.08		247705
615.58		242847
615.08		239362
614.58		245385
614.08		247693
613.58		245531
613.08		246112
612.58		248424
612.08		247645
611.58		248096
611.08		257171
610.58		259126
610.08		256736
609.58		256930
609.08		257329
608.58		253786
608.08		250709
607.58		248122
607.08		247477
606.58		244405
606.08		244449
605.58		246901
605.08		246290
604.58		238429
604.08		246264
603.58		240765
603.08		238896
602.58		239739
602.08		239626
601.58		233879
601.08		237481
600.58		238565
600.08		238579
599.58		241719
599.08		237749
598.58		240503
598.08		238082
597.58		239826
597.08		234351
596.58		233833
596.08		234655
595.58		238775
595.08		240573
594.58		238245
594.08		239048
593.58		241485
593.08		239115
592.58		234723
592.08		237803
591.58		230711
591.08		234961
590.58		239219
590.08		231352
589.58		236210
589.08		237758
588.58		241276
588.08		242455
587.58		235940
587.08		233390
586.58		236335
586.08		234407
585.58		237436
585.08		238098
584.58		236387
584.08		236533
583.58		238752
583.08		239507
582.58		244192
582.08		246658
581.58		241382
581.08		242952
580.58		241737
580.08		238240
579.58		240462
579.08		240451
578.58		238277
578.08		243710
577.58		243681
577.08		246441
576.58		248628
576.08		241317
575.58		243478
575.08		245158
574.58		247182
574.08		243310
573.58		243063
573.08		243881
572.58		242553
572.08		238089
571.58		239177
571.08		239716
570.58		239772
570.08		242367
569.58		241206
569.08		242755
568.58		239558
568.08		242630
567.58		242275
567.08		242124
566.58		244576
566.08		246844
565.58		244780
565.08		243472
564.58		251654
564.08		243138
563.58		244424
563.08		249252
562.58		244390
562.08		245895
561.58		250742
561.08		243972
560.58		246910
560.08		244484
559.58		251225
559.08		252307
558.58		251154
558.08		247256
557.58		253037
557.08		247447
556.58		252605
556.08		249724
555.58		249010
555.08		254962
554.58		254840
554.08		252372
553.58		255484
553.08		252017
552.58		249295
552.08		253941
551.58		251976
551.08		250140
550.58		251196
550.08		255091
549.58		255188
549.08		247330
548.58		250039
548.08		252174
547.58		250889
547.08		248288
546.58		249722
546.08		252724
545.58		249379
545.08		250092
544.58		247057
544.08		247930
543.58		244226
543.08		242639
542.58		241122
542.08		243640
541.58		241492
541.08		237648
540.58		243764
540.08		236943
539.58		239078
539.08		239396
538.58		237878
538.08		235150
537.58		238997
537.08		238257
536.58		240925
536.08		240440
535.58		246542
535.08		260677
534.58		280176
534.08		312795
533.58		346373
533.08		369395
532.58		385358
532.08		376872
531.58		359361
531.08		323871
530.58		290061
530.08		270455
529.58		245884
529.08		246998
528.58		246952
528.08		240954
527.58		240321
527.08		243666
526.58		244369
526.08		242188
525.58		248390
525.08		247906
524.58		250635
524.08		260442
523.58		260881
523.08		264060
522.58		275050
522.08		280530
521.58		281587
521.08		286566
520.58		291313
520.08		295596
519.58		294871
519.08		289195
518.58		283727
518.08		274988
517.58		267541
517.08		258680
516.58		242864
516.08		239918
515.58		233571
515.08		234406
514.58		222356
514.08		224095
513.58		219678
513.08		216476
512.58		213671
512.08		212187
511.58		208879
511.08		207334
510.58		208751
510.08		209898
509.58		209048
509.08		205485
508.58		209639
508.08		209288
507.58		211074
507.08		205485
506.58		208546
506.08		206956
505.58		203749
505.08		206495
504.58		205235
504.08		203600
503.58		205405
503.08		206441
502.58		207314
502.08		206330
501.58		204922
501.08		202380
500.58		205034
500.08		206012
499.58		206227
499.08		207741
498.58		206234
498.08		207766
497.58		207101
497.08		207735
496.58		205119
496.08		208473
495.58		209346
495.08		208769
494.58		205569
494.08		203584
493.58		203921
493.08		204152
492.58		206324
492.08		205370
491.58		206596
491.08		203591
490.58		211369
490.08		209128
489.58		205776
489.08		207931
488.58		208648
488.08		205372
487.58		210303
487.08		212705
486.58		207987
486.08		205852
485.58		204555
485.08		205574
484.58		211137
484.08		208545
483.58		210057
483.08		209953
482.58		212166
482.08		209932
481.58		209583
481.08		211062
480.58		207645
480.08		206960
479.58		210662
479.08		210932
478.58		207212
478.08		211451
477.58		207812
477.08		219282
476.58		210979
476.08		210009
475.58		214891
475.08		215823
474.58		210396
474.08		210216
473.58		213277
473.08		212466
472.58		214582
472.08		210464
471.58		207028
471.08		212826
470.58		214398
470.08		212310
469.58		215094
469.08		209963
468.58		215747
468.08		212516
467.58		211345
467.08		211521
466.58		212911
466.08		212098
465.58		214250
465.08		214310
464.58		214197
464.08		212311
463.58		217052
463.08		219545
462.58		216990
462.08		215182
461.58		218876
461.08		215415
460.58		211939
460.08		219615
459.58		220920
459.08		214647
458.58		212059
458.08		215960
457.58		216053
457.08		216731
456.58		215894
456.08		215041
455.58		221605
455.08		215753
454.58		214194
454.08		216547
453.58		222905
453.08		220597
452.58		218806
452.08		218182
451.58		217335
451.08		219541
450.58		221709
450.08		219058
449.58		221692
449.08		218582
448.58		216539
448.08		221771
447.58		219293
447.08		219104
446.58		219718
446.08		220334
445.58		219733
445.08		219680
444.58		221837
444.08		218432
443.58		213903
443.08		221469
442.58		223788
442.08		226414
441.58		224052
441.08		224969
440.58		221647
440.08		222164
439.58		219481
439.08		221123
438.58		225131
438.08		227193
437.58		219604
437.08		226844
436.58		219823
436.08		225231
435.58		223109
435.08		226196
434.58		227079
434.08		221912
433.58		225706
433.08		229264
432.58		227156
432.08		227713
431.58		227747
431.08		229149
430.58		230041
430.08		226833
429.58		231920
429.08		229174
428.58		227254
428.08		230742
427.58		228534
427.08		228737
426.58		235350
426.08		230418
425.58		232484
425.08		232294
424.58		233284
424.08		232132
423.58		231431
423.08		233451
422.58		234125
422.08		235378
421.58		229887
421.08		232209
420.58		232211
420.08		235645
419.58		235991
419.08		235642
418.58		231873
418.08		234668
417.58		235714
417.08		237502
416.58		232612
416.08		239483
415.58		232519
415.08		233676
414.58		233421
414.08		236558
413.58		235943
413.08		236734
412.58		238553
412.08		236217
411.58		237186
411.08		238683
410.58		238943
410.08		240592
409.58		240043
409.08		238591
408.58		237266
408.08		241366
407.58		239509
407.08		241293
406.58		242436
406.08		238513
405.58		236572
405.08		239513
404.58		244092
404.08		240332
403.58		244101
403.08		245268
402.58		239403
402.08		243075
401.58		242544
401.08		245751
400.58		243229
400.08		245532
399.58		249002
399.08		248852
398.58		240746
398.08		248817
397.58		245734
397.08		247145
396.58		244930
396.08		245465
395.58		250744
395.08		245350
394.58		248788
394.08		248568
393.58		249819
393.08		248848
392.58		246812
392.08		248987
391.58		249847
391.08		247716
390.58		244083
390.08		252735
389.58		247919
389.08		255208
388.58		249081
388.08		248830
387.58		244437
387.08		247009
386.58		247275
386.08		250717
385.58		254308
385.08		252125
384.58		254429
384.08		251323
383.58		251847
383.08		249177
382.58		254635
382.08		254360
381.58		249345
381.08		253425
380.58		259629
380.08		254479
379.58		259910
379.08		255648
378.58		258506
378.08		258096
377.58		264878
377.08		258527
376.58		262797
376.08		260182
375.58		257165
375.08		261412
374.58		253615
374.08		257840
373.58		258822
373.08		264512
372.58		266414
372.08		264220
371.58		264568
371.08		262884
370.58		267484
370.08		268323
369.58		265194
369.08		264837
368.58		268475
368.08		267714
367.58		270819
367.08		271390
366.58		274872
366.08		268769
365.58		265359
365.08		273991
364.58		270665
364.08		272294
363.58		271383
363.08		270905
362.58		268234
362.08		274355
361.58		273431
361.08		269597
360.58		270769
360.08		276286
359.58		274745
359.08		271570
358.58		271257
358.08		274748
357.58		280168
357.08		281400
356.58		274433
356.08		280091
355.58		276468
355.08		281626
354.58		277937
354.08		277428
353.58		278863
353.08		286666
[truncated: 726 more rows]

## Sheet: Pt4f Scan
﻿
Axis	Energy	Elements=	231
C:\Users\wangm\OneDrive - Imperial College London\PhD\Results\XPS\ionomer Pt projects.DATA\ionomer Pt projects_VC.DATA\Pt4f Scan_4.VGD
Binding Energy (E)				Backgnd.
eV		Counts / s		Counts / s
87.08		2970.87		0
86.98		2918.79		0
86.88		2873.78		0
86.78		2879.51		0
86.68		3006.92		0
86.58		3001.44		0
86.48		2867.39		0
86.38		2941.62		0
86.28		2881.47		0
86.18		2957.33		0
86.08		3009.52		0
85.98		3031.8		0
85.88		2966.7		0
85.78		3049.9		0
85.68		2918.74		0
85.58		3000.9		0
85.48		3003.96		0
85.38		3024.02		0
85.28		3018.4		0
85.18		2966.87		0
85.08		3020.91		0
84.98		2949.55		0
84.88		3084.78		0
84.78		3004.51		0
84.68		3054.45		0
84.58		3096.93		0
84.48		2904.14		0
84.38		3043.77		0
84.28		3100.54		0
84.18		2998.46		0
84.08		3107.56		0
83.98		3190.49		0
83.88		3170.79		0
83.78		3105.98		0
83.68		3086.36		0
83.58		3116.4		0
83.48		3013.66		0
83.38		3183.49		0
83.28		3196.39		0
83.18		3204.03		0
83.08		3200.01		0
82.98		3184.14		0
82.88		3343.85		3260.39
82.78		3211.03		3259.68
82.68		3362.92		3258.95
82.58		3320.94		3258.28
82.48		3229.2		3257.7
82.38		3216.01		3257.06
82.28		3278.79		3256.41
82.18		3363.59		3255.7
82.08		3382.26		3254.91
81.98		3317.08		3253.92
81.88		3449.48		3252.88
81.78		3326.29		3251.78
81.68		3417.33		3250.63
81.58		3434.64		3249.32
81.48		3505.94		3248.09
81.38		3325.88		3246.68
81.28		3540.53		3245.16
81.18		3537.05		3243.49
81.08		3605.16		3241.85
80.98		3446.03		3240.05
80.88		3505.66		3238.19
80.78		3600.05		3236.31
80.68		3545.72		3234.41
80.58		3617.75		3232.22
80.48		3773.73		3229.94
80.38		3596.32		3227.62
80.28		3643.87		3225.15
80.18		3702.71		3222.58
80.08		3715.8		3220.05
79.98		3709.41		3217.39
79.88		3735.82		3214.65
79.78		3713.03		3211.84
79.68		3776.45		3208.91
79.58		3840.16		3205.95
79.48		3724.67		3202.81
79.38		3939.43		3199.41
79.28		3995.53		3195.86
79.18		3946.56		3192.3
79.08		3823.53		3188.54
78.98		3947.36		3184.64
78.88		4073.62		3180.63
78.78		4121.92		3176.39
78.68		4180.72		3171.85
78.58		4181.99		3167
78.48		4280.14		3162
78.38		4232.57		3156.9
78.28		4210.99		3151.73
78.18		4240.97		3146.34
78.08		4411.05		3140.93
77.98		4283.64		3135.3
77.88		4458.07		3129.38
77.78		4533.74		3123.3
77.68		4404.62		3117.01
77.58		4624.17		3110.41
77.48		4638.26		3103.44
77.38		4861.36		3096.27
77.28		4736.8		3088.68
77.18		4882.43		3080.68
77.08		5079.19		3072.3
76.98		5058.53		3063.6
76.88		5204.21		3054.39
76.78		5303.86		3044.64
76.68		5503.79		3034.32
76.58		5713.07		3023.27
76.48		5895.96		3011.36
76.38		6189.16		2998.6
76.28		6283.98		2984.74
76.18		6777.44		2969.76
76.08		7011.66		2953.56
75.98		7302.54		2936.05
75.88		7707.38		2916.86
75.78		8246.83		2895.91
75.68		8814.81		2872.76
75.58		9594.13		2846.93
75.48		10465.6		2817.98
75.38		11372.5		2785.79
75.28		12062.7		2749.76
75.18		13338.1		2709.61
75.08		14444.9		2665
74.98		15704.9		2615.52
74.88		17107.1		2561.03
74.78		17924.6		2502.64
74.68		17845.1		2441.67
74.58		17322.3		2380.35
74.48		15857.1		2321.81
74.38		13439		2268.46
74.28		11347.1		2221.8
74.18		9463.78		2182.56
74.08		8078.35		2150.34
73.98		7132.14		2123.97
73.88		6168.69		2101.92
73.78		5960.75		2082.82
73.68		5777.34		2065.66
73.58		5627.55		2049.93
73.48		5308.76		2034.79
73.38		5377.33		2020.04
73.28		5411.7		2005.5
73.18		5465.57		1990.84
73.08		5692.09		1975.68
72.98		5842.55		1959.77
72.88		6231.09		1942.93
72.78		6467.42		1924.77
72.68		6997.47		1904.98
72.58		7584		1883.41
72.48		7923.07		1859.74
72.38		8685.5		1833.69
72.28		9247.73		1804.81
72.18		10331.3		1772.71
72.08		11385.3		1736.67
71.98		12561.7		1696.33
71.88		13749.9		1650.67
71.78		15554.5		1599.44
71.68		16905.9		1541.98
71.58		18732		1477.96
71.48		20305.2		1407.89
71.38		20814.7		1333.72
71.28		20249.4		1258.2
71.18		18204.8		1185.15
71.08		15401.4		1118.57
70.98		12096.8		1061.14
70.88		9384.81		1014.35
70.78		7045.03		977.873
70.68		5439.52		950.357
70.58		4332.63		929.723
70.48		3596.78		914.27
70.38		2986.93		902.411
70.28		2601.19		893.033
70.18		2366.64		885.494
70.08		2051.21		879.261
69.98		1974.91		873.937
69.88		1852.17		869.327
69.78		1708.97		865.408
69.68		1503.48		861.978
69.58		1439.62		859.002
69.48		1406.28		856.335
69.38		1462.98		853.972
69.28		1327.14		851.678
69.18		1409.74		849.527
69.08		1254.35		847.462
68.98		1291.42		845.568
68.88		1246.96		843.708
68.78		1276.1		842.092
68.68		1105.04		840.568
68.58		1136.02		839.151
68.48		1152.88		837.851
68.38		1099.14		836.686
68.28		1104.88		835.556
68.18		1057.98		834.556
68.08		972.997		833.69
67.98		985.353		832.889
67.88		1016.42		832.161
67.78		1012.09		831.517
67.68		951.845		830.848
67.58		1000.7		830.171
67.48		992.772		829.59
67.38		896.343		829.059
67.28		948.088		828.514
67.18		967.411		828.01
67.08		947.507		827.538
66.98		952.618		827.049
66.88		914.139		826.584
66.78		916.791		826.228
66.68		832.62		825.916
66.58		892.363		825.641
66.48		905.866		825.441
66.38		822.444		825.249
66.28		906.174		825.05
66.18		839.255		824.871
66.08		783		824.742
65.98		782.081		0
65.88		813.2		0
65.78		791.414		0
65.68		823.115		0
65.58		773.809		0
65.48		808.268		0
65.38		805.842		0
65.28		794.626		0
65.18		809.024		0
65.08		773.351		0
64.98		719.385		0
64.88		698.651		0
64.78		742.55		0
64.68		746.413		0
64.58		706.023		0
64.48		739.676		0
64.38		693.235		0
64.28		735.042		0
64.18		713.146		0
64.08		669.185		0
