# Supplementary material for: Resolving optimal ionomer interaction in fuel cell electrodes via operando X-ray absorption spectroscopy
Source: Nat Commun. 2024 Oct 30;15:9390. doi: 10.1038/s41467-024-53823-z (PMC11525635; doi:10.1038/s41467-024-53823-z)
Supplement: Supplementary file 3 — Source Data [file 41467_2024_53823_MOESM3_ESM.zip › Source Date Supplementary Figures/Figure S6 XRD.xlsx]

## Sheet: PTHOMC
2 Theta	Intensity
Degree	a.u.
10.0114	1276
10.0281	1269
10.0448	1291
10.0615	1303
10.0782	1230
10.0949	1227
10.1116	1246
10.1283	1293
10.145	1294
10.1618	1340
10.1785	1258
10.1952	1255
10.2119	1283
10.2286	1299
10.2453	1237
10.262	1293
10.2787	1275
10.2955	1316
10.3122	1272
10.3289	1258
10.3456	1271
10.3623	1226
10.379	1313
10.3957	1283
10.4124	1279
10.4291	1207
10.4459	1288
10.4626	1260
10.4793	1245
10.496	1243
10.5127	1275
10.5294	1255
10.5461	1283
10.5628	1213
10.5795	1260
10.5962	1241
10.613	1265
10.6297	1283
10.6464	1258
10.6631	1272
10.6798	1322
10.6965	1268
10.7132	1229
10.7299	1243
10.7467	1286
10.7634	1299
10.7801	1217
10.7968	1232
10.8135	1284
10.8302	1226
10.8469	1290
10.8636	1214
10.8803	1241
10.8971	1269
10.9138	1190
10.9305	1358
10.9472	1245
10.9639	1251
10.9806	1195
10.9973	1217
11.014	1248
11.0307	1281
11.0474	1257
11.0642	1224
11.0809	1245
11.0976	1322
11.1143	1191
11.131	1272
11.1477	1175
11.1644	1247
11.1811	1192
11.1979	1230
11.2146	1192
11.2313	1288
11.248	1242
11.2647	1235
11.2814	1242
11.2981	1267
11.3148	1319
11.3316	1204
11.3483	1260
11.365	1257
11.3817	1240
11.3984	1230
11.4151	1245
11.4318	1200
11.4485	1195
11.4652	1176
11.4819	1267
11.4987	1295
11.5154	1235
11.5321	1169
11.5488	1202
11.5655	1237
11.5822	1247
11.5989	1245
11.6156	1237
11.6324	1179
11.6491	1204
11.6658	1192
11.6825	1234
11.6992	1147
11.7159	1166
11.7326	1240
11.7493	1245
11.766	1246
11.7828	1239
11.7995	1301
11.8162	1166
11.8329	1175
11.8496	1213
11.8663	1248
11.883	1227
11.8997	1163
11.9164	1198
11.9331	1227
11.9499	1245
11.9666	1190
11.9833	1175
12	1223
12.0167	1171
12.0334	1185
12.0501	1214
12.0668	1155
12.0836	1235
12.1003	1219
12.117	1199
12.1337	1150
12.1504	1177
12.1671	1168
12.1838	1171
12.2005	1232
12.2172	1256
12.234	1227
12.2507	1209
12.2674	1217
12.2841	1168
12.3008	1197
12.3175	1177
12.3342	1150
12.3509	1191
12.3676	1219
12.3844	1175
12.4011	1211
12.4178	1188
12.4345	1200
12.4512	1197
12.4679	1262
12.4846	1199
12.5013	1187
12.5181	1147
12.5348	1196
12.5515	1164
12.5682	1205
12.5849	1150
12.6016	1197
12.6183	1134
12.635	1240
12.6517	1161
12.6684	1209
12.6852	1199
12.7019	1168
12.7186	1164
12.7353	1154
12.752	1154
12.7687	1189
12.7854	1162
12.8021	1195
12.8188	1213
12.8356	1151
12.8523	1206
12.869	1209
12.8857	1234
12.9024	1214
12.9191	1251
12.9358	1227
12.9525	1187
12.9693	1168
12.986	1203
13.0027	1234
13.0194	1226
13.0361	1207
13.0528	1213
13.0695	1193
13.0862	1226
13.1029	1199
13.1197	1215
13.1364	1123
13.1531	1232
13.1698	1201
13.1865	1229
13.2032	1180
13.2199	1249
13.2366	1219
13.2533	1132
13.27	1179
13.2868	1229
13.3035	1212
13.3202	1241
13.3369	1232
13.3536	1211
13.3703	1156
13.387	1150
13.4037	1186
13.4205	1221
13.4372	1184
13.4539	1142
13.4706	1310
13.4873	1187
13.504	1251
13.5207	1206
13.5374	1177
13.5541	1172
13.5709	1177
13.5876	1166
13.6043	1206
13.621	1157
13.6377	1185
13.6544	1216
13.6711	1180
13.6878	1263
13.7045	1203
13.7213	1279
13.738	1227
13.7547	1162
13.7714	1267
13.7881	1244
13.8048	1215
13.8215	1195
13.8382	1270
13.855	1192
13.8717	1212
13.8884	1219
13.9051	1207
13.9218	1199
13.9385	1180
13.9552	1170
13.9719	1187
13.9886	1148
14.0053	1225
14.0221	1259
14.0388	1180
14.0555	1232
14.0722	1134
14.0889	1192
14.1056	1128
14.1223	1212
14.139	1286
14.1557	1253
14.1725	1272
14.1892	1242
14.2059	1198
14.2226	1267
14.2393	1262
14.256	1232
14.2727	1227
14.2894	1168
14.3062	1240
14.3229	1261
14.3396	1214
14.3563	1170
14.373	1225
14.3897	1171
14.4064	1230
14.4231	1207
14.4398	1147
14.4566	1290
14.4733	1192
14.49	1201
14.5067	1289
14.5234	1203
14.5401	1239
14.5568	1242
14.5735	1251
14.5902	1231
14.6069	1269
14.6237	1214
14.6404	1247
14.6571	1271
14.6738	1277
14.6905	1248
14.7072	1176
14.7239	1302
14.7406	1268
14.7574	1269
14.7741	1251
14.7908	1287
14.8075	1229
14.8242	1280
14.8409	1228
14.8576	1273
14.8743	1275
14.891	1259
14.9078	1197
14.9245	1193
14.9412	1198
14.9579	1254
14.9746	1183
14.9913	1293
15.008	1262
15.0247	1266
15.0414	1316
15.0582	1221
15.0749	1249
15.0916	1213
15.1083	1241
15.125	1184
15.1417	1249
15.1584	1242
15.1751	1214
15.1919	1252
15.2086	1245
15.2253	1308
15.242	1276
15.2587	1256
15.2754	1279
15.2921	1235
15.3088	1289
15.3255	1248
15.3422	1262
15.359	1249
15.3757	1301
15.3924	1232
15.4091	1263
15.4258	1321
15.4425	1285
15.4592	1265
15.4759	1319
15.4926	1232
15.5094	1330
15.5261	1260
15.5428	1277
15.5595	1269
15.5762	1297
15.5929	1274
15.6096	1329
15.6263	1205
15.6431	1321
15.6598	1245
15.6765	1287
15.6932	1258
15.7099	1251
15.7266	1335
15.7433	1376
15.76	1376
15.7767	1265
15.7934	1282
15.8102	1255
15.8269	1318
15.8436	1263
15.8603	1308
15.877	1314
15.8937	1297
15.9104	1287
15.9271	1353
15.9439	1247
15.9606	1268
15.9773	1339
15.994	1276
16.0107	1314
16.0274	1404
16.0441	1323
16.0608	1319
16.0775	1311
16.0943	1317
16.111	1331
16.1277	1376
16.1444	1301
16.1611	1345
16.1778	1275
16.1945	1298
16.2112	1382
16.2279	1356
16.2447	1269
16.2614	1341
16.2781	1383
16.2948	1363
16.3115	1283
16.3282	1277
16.3449	1287
16.3616	1433
16.3784	1360
16.3951	1294
16.4118	1308
16.4285	1360
16.4452	1344
16.4619	1368
16.4786	1329
16.4953	1324
16.512	1335
16.5287	1406
16.5455	1367
16.5622	1338
16.5789	1295
16.5956	1221
16.6123	1285
16.629	1428
16.6457	1418
16.6624	1378
16.6791	1366
16.6959	1369
16.7126	1331
16.7293	1409
16.746	1378
16.7627	1367
16.7794	1396
16.7961	1393
16.8128	1338
16.8296	1407
16.8463	1312
16.863	1400
16.8797	1404
16.8964	1351
16.9131	1390
16.9298	1365
16.9465	1373
16.9632	1402
16.9799	1411
16.9967	1414
17.0134	1419
17.0301	1358
17.0468	1450
17.0635	1401
17.0802	1425
17.0969	1392
17.1136	1413
17.1304	1390
17.1471	1396
17.1638	1373
17.1805	1410
17.1972	1394
17.2139	1411
17.2306	1373
17.2473	1380
17.2641	1474
17.2808	1386
17.2975	1407
17.3142	1393
17.3309	1406
17.3476	1387
17.3643	1452
17.381	1383
17.3977	1396
17.4144	1447
17.4312	1345
17.4479	1410
17.4646	1496
17.4813	1380
17.498	1428
17.5147	1511
17.5314	1418
17.5481	1434
17.5648	1410
17.5816	1499
17.5983	1487
17.615	1443
17.6317	1381
17.6484	1465
17.6651	1432
17.6818	1470
17.6985	1405
17.7153	1396
17.732	1413
17.7487	1475
17.7654	1423
17.7821	1502
17.7988	1481
17.8155	1441
17.8322	1538
17.8489	1442
17.8656	1513
17.8824	1473
17.8991	1450
17.9158	1425
17.9325	1532
17.9492	1493
17.9659	1432
17.9826	1453
17.9993	1441
18.016	1521
18.0328	1491
18.0495	1489
18.0662	1527
18.0829	1474
18.0996	1522
18.1163	1538
18.133	1543
18.1497	1457
18.1665	1469
18.1832	1506
18.1999	1499
18.2166	1413
18.2333	1548
18.25	1505
18.2667	1446
18.2834	1481
18.3001	1443
18.3169	1520
18.3336	1543
18.3503	1503
18.367	1489
18.3837	1461
18.4004	1564
18.4171	1549
18.4338	1512
18.4505	1508
18.4673	1466
18.484	1618
18.5007	1560
18.5174	1550
18.5341	1527
18.5508	1489
18.5675	1549
18.5842	1585
18.601	1549
18.6177	1506
18.6344	1560
18.6511	1551
18.6678	1519
18.6845	1548
18.7012	1636
18.7179	1600
18.7346	1544
18.7513	1608
18.7681	1562
18.7848	1513
18.8015	1605
18.8182	1591
18.8349	1541
18.8516	1622
18.8683	1552
18.885	1614
18.9017	1577
18.9185	1583
18.9352	1579
18.9519	1623
18.9686	1607
18.9853	1622
19.002	1587
19.0187	1505
19.0354	1629
19.0522	1504
19.0689	1607
19.0856	1592
19.1023	1548
19.119	1640
19.1357	1524
19.1524	1586
19.1691	1691
19.1858	1627
19.2025	1592
19.2193	1630
19.236	1650
19.2527	1541
19.2694	1644
19.2861	1619
19.3028	1607
19.3195	1665
19.3362	1649
19.3529	1657
19.3697	1607
19.3864	1583
19.4031	1598
19.4198	1650
19.4365	1674
19.4532	1632
19.4699	1630
19.4867	1673
19.5034	1606
19.5201	1632
19.5368	1699
19.5535	1677
19.5702	1670
19.5869	1600
19.6036	1683
19.6203	1734
19.637	1697
19.6538	1657
19.6705	1719
19.6872	1694
19.7039	1693
19.7206	1711
19.7373	1668
19.754	1684
19.7707	1661
19.7874	1699
19.8042	1588
19.8209	1664
19.8376	1699
19.8543	1651
19.871	1628
19.8877	1719
19.9044	1729
19.9211	1702
19.9379	1732
19.9546	1733
19.9713	1791
19.988	1660
20.0047	1730
20.0214	1673
20.0381	1685
20.0548	1717
20.0715	1660
20.0882	1648
20.105	1687
20.1217	1706
20.1384	1721
20.1551	1754
20.1718	1661
20.1885	1677
20.2052	1744
20.2219	1704
20.2386	1746
20.2554	1775
20.2721	1731
20.2888	1738
20.3055	1773
20.3222	1766
20.3389	1718
20.3556	1810
20.3723	1749
20.3891	1707
20.4058	1748
20.4225	1742
20.4392	1724
20.4559	1810
20.4726	1748
20.4893	1804
20.506	1753
20.5227	1726
20.5395	1836
20.5562	1794
20.5729	1822
20.5896	1761
20.6063	1852
20.623	1712
20.6397	1802
20.6564	1847
20.6731	1762
20.6899	1881
20.7066	1751
20.7233	1800
20.74	1790
20.7567	1852
20.7734	1783
20.7901	1804
20.8068	1816
20.8236	1856
20.8403	1708
20.857	1825
20.8737	1839
20.8904	1741
20.9071	1808
20.9238	1799
20.9405	1921
20.9572	1760
20.9739	1842
20.9907	1822
21.0074	1808
21.0241	1886
21.0408	1830
21.0575	1828
21.0742	1784
21.0909	1810
21.1076	1827
21.1243	1796
21.1411	1802
21.1578	1823
21.1745	1795
21.1912	1885
21.2079	1864
21.2246	1859
21.2413	1836
21.258	1914
21.2748	1796
21.2915	1870
21.3082	1810
21.3249	1831
21.3416	1845
21.3583	1873
21.375	1879
21.3917	1858
21.4084	1885
21.4251	1789
21.4419	1842
21.4586	1859
21.4753	1818
21.492	1789
21.5087	1941
21.5254	1799
21.5421	1877
21.5588	1921
21.5755	1865
21.5923	1913
21.609	1828
21.6257	1895
21.6424	1863
21.6591	1812
21.6758	1948
21.6925	1871
21.7092	1841
21.726	1860
21.7427	1864
21.7594	1844
21.7761	1802
21.7928	1868
21.8095	1927
21.8262	1846
21.8429	1852
21.8596	1840
21.8764	1871
21.8931	1828
21.9098	1924
21.9265	1890
21.9432	1843
21.9599	1844
21.9766	1915
21.9933	1814
22.01	1883
22.0268	1929
22.0435	1942
22.0602	1907
22.0769	1897
22.0936	1853
22.1103	1913
22.127	1930
22.1437	1938
22.1605	1882
22.1772	1865
22.1939	1977
22.2106	1886
22.2273	1883
22.244	1967
22.2607	1934
22.2774	1942
22.2941	1879
22.3108	1978
22.3276	1899
22.3443	1906
22.361	1893
22.3777	1829
22.3944	1857
22.4111	1880
22.4278	1913
22.4445	1924
22.4612	1873
22.478	1891
22.4947	1878
22.5114	1940
22.5281	1915
22.5448	1911
22.5615	1867
22.5782	1881
22.5949	1937
22.6117	1895
22.6284	1956
22.6451	1884
22.6618	1857
22.6785	1942
22.6952	1897
22.7119	1984
22.7286	1916
22.7453	1881
22.762	1847
22.7788	1883
22.7955	1853
22.8122	1934
22.8289	1877
22.8456	1866
22.8623	1867
22.879	1891
22.8957	1915
22.9125	1866
22.9292	1896
22.9459	1896
22.9626	1869
22.9793	1882
22.996	1821
23.0127	1867
23.0294	1930
23.0462	1941
23.0629	1893
23.0796	1932
23.0963	1850
23.113	1824
23.1297	1923
23.1464	1941
23.1631	1954
23.1798	1887
23.1965	1913
23.2133	1913
23.23	1944
23.2467	1912
23.2634	1839
23.2801	1862
23.2968	1904
23.3135	1860
23.3302	1991
23.3469	1900
23.3637	1873
23.3804	1924
23.3971	1835
23.4138	1832
23.4305	1894
23.4472	1915
23.4639	1873
23.4806	1829
23.4974	1923
23.5141	1935
23.5308	1888
23.5475	1855
23.5642	1877
23.5809	1788
23.5976	1884
23.6143	1837
23.631	1849
23.6477	1896
23.6645	1819
23.6812	1905
23.6979	1898
23.7146	1876
23.7313	1896
23.748	1854
23.7647	1862
23.7814	1856
23.7981	1835
23.8149	1857
23.8316	1881
23.8483	1817
23.865	1836
23.8817	1912
23.8984	1859
23.9151	1919
23.9318	1918
23.9486	1845
23.9653	1957
23.982	1789
23.9987	1741
24.0154	1795
24.0321	1838
24.0488	1788
24.0655	1832
24.0822	1794
24.099	1914
24.1157	1816
24.1324	1927
24.1491	1805
24.1658	1793
24.1825	1865
24.1992	1830
24.2159	1856
24.2326	1873
24.2494	1744
24.2661	1844
24.2828	1788
24.2995	1811
24.3162	1904
24.3329	1755
24.3496	1796
24.3663	1767
24.3831	1748
24.3998	1907
24.4165	1978
24.4332	1756
24.4499	1784
24.4666	1773
24.4833	1732
24.5	1767
24.5167	1807
24.5334	1799
24.5502	1796
24.5669	1847
24.5836	1719
24.6003	1692
24.617	1762
24.6337	1741
24.6504	1772
24.6671	1780
24.6838	1672
24.7006	1711
24.7173	1766
24.734	1752
24.7507	1733
24.7674	1721
24.7841	1751
24.8008	1633
24.8175	1746
24.8343	1821
24.851	1702
24.8677	1735
24.8844	1706
24.9011	1726
24.9178	1738
24.9345	1700
24.9512	1743
24.9679	1683
24.9846	1702
25.0014	1689
25.0181	1661
25.0348	1602
25.0515	1789
25.0682	1704
25.0849	1696
25.1016	1721
25.1183	1715
25.135	1614
25.1518	1663
25.1685	1741
25.1852	1702
25.2019	1705
25.2186	1671
25.2353	1675
25.252	1634
25.2687	1703
25.2855	1596
25.3022	1602
25.3189	1687
25.3356	1652
25.3523	1638
25.369	1693
25.3857	1633
25.4024	1626
25.4191	1696
25.4359	1671
25.4526	1605
25.4693	1579
25.486	1572
25.5027	1609
25.5194	1643
25.5361	1654
25.5528	1541
25.5695	1710
25.5863	1605
25.603	1609
25.6197	1565
25.6364	1656
25.6531	1564
25.6698	1638
25.6865	1557
25.7032	1576
25.72	1523
25.7367	1534
25.7534	1538
25.7701	1524
25.7868	1530
25.8035	1594
25.8202	1651
25.8369	1524
25.8536	1568
25.8703	1568
25.8871	1572
25.9038	1461
25.9205	1559
25.9372	1480
25.9539	1604
25.9706	1494
25.9873	1555
26.004	1522
26.0207	1566
26.0375	1501
26.0542	1532
26.0709	1532
26.0876	1493
26.1043	1529
26.121	1470
26.1377	1523
26.1544	1539
26.1712	1548
26.1879	1444
26.2046	1483
26.2213	1415
26.238	1456
26.2547	1507
26.2714	1381
26.2881	1505
26.3048	1433
26.3215	1480
26.3383	1457
26.355	1499
26.3717	1499
26.3884	1465
26.4051	1459
26.4218	1400
26.4385	1446
26.4552	1420
26.472	1478
26.4887	1291
26.5054	1436
26.5221	1399
26.5388	1503
26.5555	1366
26.5722	1372
26.5889	1388
26.6057	1485
26.6224	1478
26.6391	1427
26.6558	1323
26.6725	1303
26.6892	1356
26.7059	1413
26.7226	1319
26.7393	1376
26.756	1383
26.7728	1413
26.7895	1368
26.8062	1348
26.8229	1376
26.8396	1358
26.8563	1354
26.873	1355
26.8897	1274
26.9064	1350
26.9232	1307
26.9399	1354
26.9566	1296
26.9733	1328
26.99	1352
27.0067	1330
27.0234	1334
27.0401	1290
27.0569	1275
27.0736	1299
27.0903	1272
27.107	1272
27.1237	1255
27.1404	1302
27.1571	1322
27.1738	1286
27.1905	1301
27.2072	1267
27.224	1279
27.2407	1300
27.2574	1231
27.2741	1265
27.2908	1294
27.3075	1224
27.3242	1218
27.3409	1289
27.3576	1270
27.3744	1260
27.3911	1242
27.4078	1215
27.4245	1303
27.4412	1213
27.4579	1244
27.4746	1155
27.4913	1210
27.5081	1221
27.5248	1174
27.5415	1226
27.5582	1242
27.5749	1252
27.5916	1239
27.6083	1156
27.625	1193
27.6417	1213
27.6585	1170
27.6752	1220
27.6919	1230
27.7086	1245
27.7253	1211
27.742	1146
27.7587	1187
27.7754	1213
27.7921	1162
27.8089	1112
27.8256	1151
27.8423	1206
27.859	1146
27.8757	1140
27.8924	1201
27.9091	1180
27.9258	1073
27.9426	1207
27.9593	1177
27.976	1123
27.9927	1105
28.0094	1124
28.0261	1144
28.0428	1117
28.0595	1147
28.0762	1034
28.0929	1080
28.1097	1151
28.1264	1110
28.1431	1168
28.1598	1032
28.1765	1109
28.1932	1136
28.2099	1089
28.2266	1075
28.2433	1113
28.2601	1065
28.2768	1150
28.2935	1121
28.3102	1064
28.3269	1140
28.3436	1087
28.3603	1119
28.377	1067
28.3938	1152
28.4105	1137
28.4272	1146
28.4439	1151
28.4606	1060
28.4773	1064
28.494	1067
28.5107	1106
28.5274	1041
28.5441	1144
28.5609	1087
28.5776	1045
28.5943	1093
28.611	1032
28.6277	1084
28.6444	1030
28.6611	1034
28.6778	1012
28.6945	1050
28.7113	1049
28.728	1072
28.7447	975
28.7614	1001
28.7781	1010
28.7948	964
28.8115	991
28.8282	976
28.845	970
28.8617	963
28.8784	952
28.8951	1003
28.9118	939
28.9285	928
28.9452	929
28.9619	955
28.9786	956
28.9954	946
29.0121	950
29.0288	961
29.0455	995
29.0622	915
29.0789	954
29.0956	945
29.1123	968
29.129	878
29.1458	873
29.1625	882
29.1792	991
29.1959	937
29.2126	913
29.2293	936
29.246	941
29.2627	915
29.2795	926
29.2962	879
29.3129	905
29.3296	921
29.3463	915
29.363	897
29.3797	894
29.3964	961
29.4131	907
29.4298	933
29.4466	907
29.4633	864
29.48	888
29.4967	921
29.5134	870
29.5301	884
29.5468	890
29.5635	926
29.5802	883
29.597	934
29.6137	868
29.6304	830
29.6471	837
29.6638	857
29.6805	834
29.6972	892
29.7139	893
29.7307	791
29.7474	883
29.7641	826
29.7808	804
29.7975	790
29.8142	818
29.8309	892
29.8476	851
29.8643	806
29.881	822
29.8978	806
29.9145	904
29.9312	775
29.9479	859
29.9646	788
29.9813	843
29.998	856
30.0147	802
30.0315	763
30.0482	799
30.0649	787
30.0816	840
30.0983	858
30.115	824
30.1317	835
30.1484	823
30.1652	772
30.1819	741
30.1986	749
30.2153	820
30.232	824
30.2487	775
30.2654	817
30.2821	760
30.2988	753
30.3156	797
30.3323	789
30.349	756
30.3657	787
30.3824	832
30.3991	784
30.4158	747
30.4325	799
30.4492	776
30.4659	796
30.4827	770
30.4994	821
30.5161	753
30.5328	734
30.5495	766
30.5662	733
30.5829	748
30.5996	761
30.6164	783
30.6331	741
30.6498	789
30.6665	745
30.6832	774
30.6999	783
30.7166	767
30.7333	719
30.75	726
30.7667	744
30.7835	707
30.8002	713
30.8169	767
30.8336	746
30.8503	770
30.867	703
30.8837	728
30.9004	741
30.9171	791
30.9339	697
30.9506	704
30.9673	675
30.984	783
31.0007	690
31.0174	697
31.0341	716
31.0508	682
31.0676	698
31.0843	726
31.101	697
31.1177	693
31.1344	725
31.1511	714
31.1678	705
31.1845	701
31.2012	702
31.218	704
31.2347	687
31.2514	670
31.2681	691
31.2848	735
31.3015	685
31.3182	717
31.3349	640
31.3516	700
31.3684	707
31.3851	671
31.4018	687
31.4185	690
31.4352	685
31.4519	692
31.4686	677
31.4853	731
31.5021	641
31.5188	651
31.5355	649
31.5522	686
31.5689	689
31.5856	640
31.6023	695
31.619	651
31.6357	674
31.6525	652
31.6692	649
31.6859	695
31.7026	651
31.7193	676
31.736	676
31.7527	660
31.7694	721
31.7861	652
31.8028	706
31.8196	646
31.8363	649
31.853	663
31.8697	645
31.8864	649
31.9031	698
31.9198	637
31.9365	662
31.9533	685
31.97	614
31.9867	712
32.0034	651
32.0201	652
32.0368	628
32.0535	661
32.0702	651
32.0869	676
32.1037	698
32.1204	601
32.1371	658
32.1538	667
32.1705	695
32.1872	670
32.2039	672
32.2206	670
32.2373	691
32.254	612
32.2708	649
32.2875	663
32.3042	683
32.3209	699
32.3376	663
32.3543	716
32.371	715
32.3877	703
32.4045	737
32.4212	709
32.4379	655
32.4546	657
32.4713	688
32.488	663
32.5047	622
32.5214	650
32.5382	644
32.5549	628
32.5716	665
32.5883	638
32.605	626
32.6217	591
32.6384	631
32.6551	656
32.6718	598
32.6885	606
32.7053	614
32.722	668
32.7387	629
32.7554	665
32.7721	648
32.7888	574
32.8055	602
32.8222	620
32.8389	664
32.8557	623
32.8724	689
32.8891	588
32.9058	658
32.9225	640
32.9392	642
32.9559	660
32.9726	573
32.9894	629
33.0061	638
33.0228	618
33.0395	580
33.0562	605
33.0729	650
33.0896	604
33.1063	604
33.123	632
33.1397	640
33.1565	582
33.1732	561
33.1899	601
33.2066	620
33.2233	601
33.24	613
33.2567	585
33.2734	565
33.2901	558
33.3069	601
33.3236	573
33.3403	606
33.357	593
33.3737	557
33.3904	576
33.4071	571
33.4238	582
33.4406	562
33.4573	589
33.474	587
33.4907	568
33.5074	578
33.5241	548
33.5408	634
33.5575	617
33.5742	613
33.591	557
33.6077	557
33.6244	621
33.6411	588
33.6578	587
33.6745	595
33.6912	591
33.7079	571
33.7246	552
33.7414	575
33.7581	585
33.7748	601
33.7915	562
33.8082	591
33.8249	575
33.8416	559
33.8583	548
33.8751	588
33.8918	535
33.9085	545
33.9252	510
33.9419	559
33.9586	616
33.9753	567
33.992	553
34.0087	568
34.0254	571
34.0422	585
34.0589	595
34.0756	539
34.0923	589
34.109	527
34.1257	589
34.1424	573
34.1591	561
34.1758	593
34.1926	621
34.2093	549
34.226	548
34.2427	551
34.2594	553
34.2761	592
34.2928	582
34.3095	585
34.3263	554
34.343	564
34.3597	556
34.3764	582
34.3931	572
34.4098	512
34.4265	576
34.4432	573
34.4599	520
34.4766	563
34.4934	525
34.5101	515
34.5268	490
34.5435	553
34.5602	547
34.5769	564
34.5936	546
34.6103	550
34.627	481
34.6438	509
34.6605	548
34.6772	547
34.6939	522
34.7106	520
34.7273	511
34.744	572
34.7607	549
34.7775	482
34.7942	540
34.8109	545
34.8276	544
34.8443	524
34.861	512
34.8777	586
34.8944	505
34.9111	494
34.9279	487
34.9446	596
34.9613	534
34.978	552
34.9947	537
35.0114	536
35.0281	488
35.0448	561
35.0615	509
35.0783	490
35.095	495
35.1117	565
35.1284	564
35.1451	520
35.1618	501
35.1785	511
35.1952	512
35.212	525
35.2287	552
35.2454	513
35.2621	592
35.2788	545
35.2955	574
35.3122	533
35.3289	523
35.3456	538
35.3623	523
35.3791	523
35.3958	556
35.4125	496
35.4292	533
35.4459	493
35.4626	564
35.4793	542
35.496	533
35.5127	524
35.5295	512
35.5462	547
35.5629	543
35.5796	539
35.5963	539
35.613	518
35.6297	471
35.6464	501
35.6632	506
35.6799	529
35.6966	513
35.7133	525
35.73	532
35.7467	508
35.7634	535
35.7801	548
35.7968	502
35.8135	534
35.8303	552
35.847	498
35.8637	533
35.8804	547
35.8971	483
35.9138	547
35.9305	537
35.9472	526
35.964	504
35.9807	550
35.9974	544
36.0141	609
36.0308	548
36.0475	518
36.0642	561
36.0809	522
36.0977	517
36.1144	554
36.1311	530
36.1478	508
36.1645	516
36.1812	530
36.1979	509
36.2146	493
36.2313	507
36.248	539
36.2648	510
36.2815	488
36.2982	520
36.3149	558
36.3316	537
36.3483	501
36.365	504
36.3817	503
36.3984	482
36.4152	531
36.4319	531
36.4486	495
36.4653	490
36.482	513
36.4987	513
36.5154	551
36.5321	498
36.5489	553
36.5656	524
36.5823	523
36.599	501
36.6157	562
36.6324	510
36.6491	542
36.6658	453
36.6825	530
36.6992	533
36.716	523
36.7327	523
36.7494	521
36.7661	510
36.7828	507
36.7995	511
36.8162	552
36.8329	502
36.8496	521
36.8664	520
36.8831	479
36.8998	534
36.9165	519
36.9332	489
36.9499	550
36.9666	524
36.9833	493
37.0001	479
37.0168	513
37.0335	494
37.0502	508
37.0669	513
37.0836	519
37.1003	572
37.117	503
37.1337	479
37.1505	477
37.1672	536
37.1839	531
37.2006	508
37.2173	513
37.234	538
37.2507	502
37.2674	508
37.2841	520
37.3009	498
37.3176	504
37.3343	495
37.351	524
37.3677	532
37.3844	517
37.4011	537
37.4178	492
37.4346	512
37.4513	520
37.468	503
37.4847	515
37.5014	513
37.5181	516
37.5348	521
37.5515	554
37.5682	510
37.5849	547
37.6017	493
37.6184	517
37.6351	485
37.6518	512
37.6685	548
37.6852	529
37.7019	534
37.7186	530
37.7353	521
37.7521	524
37.7688	531
37.7855	538
37.8022	518
37.8189	535
37.8356	539
37.8523	493
37.869	524
37.8858	469
37.9025	516
37.9192	517
37.9359	480
37.9526	556
37.9693	501
37.986	503
38.0027	524
38.0194	496
38.0361	516
38.0529	506
38.0696	516
38.0863	523
38.103	506
38.1197	508
38.1364	544
38.1531	511
38.1698	533
38.1866	533
38.2033	524
38.22	493
38.2367	557
38.2534	542
38.2701	504
38.2868	548
38.3035	504
38.3203	546
38.337	511
38.3537	558
38.3704	550
38.3871	515
38.4038	517
38.4205	511
38.4372	534
38.4539	568
38.4706	547
38.4874	550
38.5041	573
38.5208	539
38.5375	520
38.5542	489
38.5709	513
38.5876	539
38.6043	517
38.621	519
38.6378	530
38.6545	550
38.6712	551
38.6879	539
38.7046	530
38.7213	529
38.738	543
38.7547	526
38.7715	535
38.7882	552
38.8049	566
38.8216	545
38.8383	537
38.855	556
38.8717	505
38.8884	563
38.9051	561
38.9218	552
38.9386	527
38.9553	557
38.972	498
38.9887	491
39.0054	488
39.0221	566
39.0388	551
39.0555	599
39.0722	552
39.089	567
39.1057	558
39.1224	578
39.1391	551
39.1558	576
39.1725	559
39.1892	571
39.2059	545
39.2227	533
39.2394	529
39.2561	527
39.2728	531
39.2895	539
39.3062	512
39.3229	572
39.3396	544
39.3563	584
39.3731	548
39.3898	554
39.4065	565
39.4232	606
39.4399	530
39.4566	584
39.4733	561
39.49	627
39.5067	623
39.5235	578
39.5402	570
39.5569	588
39.5736	579
39.5903	564
39.607	584
39.6237	585
39.6404	562
39.6572	560
39.6739	550
39.6906	574
39.7073	559
39.724	601
39.7407	604
39.7574	614
39.7741	606
39.7908	584
39.8075	568
39.8243	580
39.841	598
39.8577	589
39.8744	599
39.8911	651
39.9078	582
39.9245	615
39.9412	602
39.9579	591
39.9747	587
39.9914	610
40.0081	557
40.0248	603
40.0415	642
40.0582	604
40.0749	567
40.0916	600
40.1084	623
40.1251	619
40.1418	635
40.1585	588
40.1752	593
40.1919	631
40.2086	619
40.2253	610
40.242	574
40.2587	602
40.2755	590
40.2922	618
40.3089	648
40.3256	617
40.3423	630
40.359	623
40.3757	665
40.3924	559
40.4091	629
40.4259	638
40.4426	661
40.4593	598
40.476	600
40.4927	647
40.5094	614
40.5261	626
40.5428	697
40.5596	647
40.5763	629
40.593	649
40.6097	641
40.6264	620
40.6431	697
40.6598	675
40.6765	609
40.6932	572
40.71	662
40.7267	630
40.7434	591
40.7601	635
40.7768	690
40.7935	658
40.8102	675
40.8269	601
40.8436	665
40.8604	687
40.8771	650
40.8938	651
40.9105	640
40.9272	644
40.9439	640
40.9606	715
40.9773	677
40.9941	660
41.0108	695
41.0275	718
41.0442	701
41.0609	655
41.0776	681
41.0943	669
41.111	646
41.1277	628
41.1444	679
41.1612	668
41.1779	684
41.1946	725
41.2113	689
41.228	682
41.2447	727
41.2614	718
41.2781	716
41.2948	697
41.3116	676
41.3283	712
41.345	714
41.3617	687
41.3784	696
41.3951	716
41.4118	714
41.4285	729
41.4453	715
41.462	721
41.4787	744
41.4954	682
41.5121	725
41.5288	681
41.5455	692
41.5622	741
41.5789	744
41.5956	704
41.6124	737
41.6291	749
41.6458	738
41.6625	793
41.6792	678
41.6959	751
41.7126	771
41.7293	762
41.7461	719
41.7628	748
41.7795	723
41.7962	758
41.8129	804
41.8296	745
41.8463	737
41.863	774
41.8798	747
41.8965	794
41.9132	765
41.9299	790
41.9466	769
41.9633	797
41.98	744
41.9967	742
42.0134	744
42.0301	785
42.0469	784
42.0636	747
42.0803	788
42.097	760
42.1137	735
42.1304	740
42.1471	797
42.1638	745
42.1805	830
42.1973	883
42.214	787
42.2307	779
42.2474	803
42.2641	777
42.2808	782
42.2975	790
42.3142	760
42.331	786
42.3477	816
42.3644	804
42.3811	843
42.3978	843
42.4145	816
42.4312	828
42.4479	826
42.4646	828
42.4813	827
42.4981	815
42.5148	763
42.5315	850
42.5482	796
42.5649	789
42.5816	827
42.5983	826
42.615	849
42.6317	832
42.6485	822
42.6652	791
42.6819	817
42.6986	828
42.7153	869
42.732	857
42.7487	791
42.7654	813
42.7822	826
42.7989	822
42.8156	802
42.8323	822
42.849	849
42.8657	834
42.8824	859
42.8991	865
42.9158	864
42.9326	853
42.9493	956
42.966	845
42.9827	835
42.9994	844
43.0161	846
43.0328	882
43.0495	816
43.0662	883
43.083	803
43.0997	842
43.1164	876
43.1331	867
43.1498	913
43.1665	857
43.1832	879
43.1999	896
43.2167	904
43.2334	838
43.2501	879
43.2668	813
43.2835	902
43.3002	828
43.3169	914
43.3336	869
43.3503	884
43.367	914
43.3838	839
[truncated: 2,789 more rows]

## Sheet: PtVC
2 Theta	Intensity
Degree	a.u.
10.0167	3359
10.0501	3401
10.0836	3308
10.117	3439
10.1504	3348
10.1838	3376
10.2172	3213
10.2507	3340
10.2841	3319
10.3175	3230
10.3509	3259
10.3844	3276
10.4178	3282
10.4512	3385
10.4846	3223
10.5181	3190
10.5515	3225
10.5849	3167
10.6183	3180
10.6517	3241
10.6852	3138
10.7186	3187
10.752	3286
10.7854	3069
10.8188	3092
10.8523	3247
10.8857	3078
10.9191	3013
10.9525	3194
10.986	3270
11.0194	3176
11.0528	3092
11.0862	3178
11.1197	3057
11.1531	3122
11.1865	3079
11.2199	3027
11.2533	3040
11.2868	3190
11.3202	2990
11.3536	3135
11.387	3053
11.4205	3013
11.4539	3049
11.4873	3138
11.5207	3014
11.5541	3008
11.5876	2961
11.621	2886
11.6544	2995
11.6878	3022
11.7213	2966
11.7547	3022
11.7881	3011
11.8215	2930
11.855	2951
11.8884	2989
11.9218	2929
11.9552	2931
11.9886	2936
12.0221	2842
12.0555	2926
12.0889	2955
12.1223	2848
12.1557	2861
12.1892	2932
12.2226	2949
12.256	2960
12.2894	2938
12.3229	3004
12.3563	2912
12.3897	2963
12.4231	2952
12.4566	2855
12.49	2932
12.5234	3017
12.5568	2863
12.5902	2842
12.6237	2934
12.6571	2902
12.6905	2874
12.7239	2901
12.7574	2882
12.7908	2859
12.8242	2880
12.8576	2833
12.891	2837
12.9245	2796
12.9579	2890
12.9913	2801
13.0247	2796
13.0582	2862
13.0916	2942
13.125	2935
13.1584	2888
13.1919	2791
13.2253	2944
13.2587	2858
13.2921	2843
13.3255	2796
13.359	2899
13.3924	2763
13.4258	2765
13.4592	2800
13.4927	2841
13.5261	2807
13.5595	2916
13.5929	2935
13.6264	2910
13.6598	2841
13.6932	2877
13.7266	2761
13.76	2838
13.7935	2796
13.8269	2894
13.8603	2863
13.8937	2845
13.9271	2804
13.9606	2846
13.994	2824
14.0274	2951
14.0608	2874
14.0943	2837
14.1277	2962
14.1611	2785
14.1945	2823
14.2279	2801
14.2614	2822
14.2948	2789
14.3282	2881
14.3616	2924
14.3951	2756
14.4285	2881
14.4619	2914
14.4953	2858
14.5288	2898
14.5622	2854
14.5956	2897
14.629	2889
14.6624	2884
14.6959	2801
14.7293	2845
14.7627	2749
14.7961	2941
14.8296	2917
14.863	2975
14.8964	2893
14.9298	2923
14.9633	2919
14.9967	2964
15.0301	2948
15.0635	2919
15.0969	3023
15.1304	3016
15.1638	3002
15.1972	2829
15.2306	2945
15.264	2842
15.2975	2871
15.3309	2862
15.3643	2898
15.3977	2911
15.4312	2912
15.4646	2920
15.498	3017
15.5314	2942
15.5648	2939
15.5983	2864
15.6317	3016
15.6651	2932
15.6985	2960
15.732	2924
15.7654	2915
15.7988	3003
15.8322	3000
15.8657	3026
15.8991	2869
15.9325	3018
15.9659	2888
15.9993	2932
16.0328	2929
16.0662	2997
16.0996	3036
16.133	2940
16.1665	3027
16.1999	3025
16.2333	2991
16.2667	2992
16.3001	2946
16.3336	3029
16.367	3021
16.4004	3040
16.4338	3137
16.4673	2933
16.5007	2956
16.5341	2962
16.5675	3054
16.601	2939
16.6344	3079
16.6678	3056
16.7012	3148
16.7346	3088
16.7681	3071
16.8015	3159
16.8349	3050
16.8683	3096
16.9017	3051
16.9352	3172
16.9686	3109
17.002	3137
17.0354	3050
17.0689	3104
17.1023	3083
17.1357	3071
17.1691	3104
17.2026	3075
17.236	3143
17.2694	3064
17.3028	3200
17.3362	3198
17.3697	3223
17.4031	3313
17.4365	3236
17.4699	3265
17.5034	3313
17.5368	3150
17.5702	3160
17.6036	3274
17.637	3227
17.6705	3319
17.7039	3261
17.7373	3221
17.7707	3242
17.8042	3395
17.8376	3325
17.871	3296
17.9044	3222
17.9379	3386
17.9713	3409
18.0047	3282
18.0381	3327
18.0715	3335
18.105	3347
18.1384	3267
18.1718	3364
18.2052	3370
18.2387	3320
18.2721	3478
18.3055	3400
18.3389	3384
18.3724	3453
18.4058	3364
18.4392	3421
18.4726	3510
18.506	3437
18.5395	3455
18.5729	3445
18.6063	3505
18.6397	3374
18.6731	3432
18.7066	3418
18.74	3522
18.7734	3463
18.8068	3594
18.8403	3554
18.8737	3449
18.9071	3470
18.9405	3493
18.9739	3554
19.0074	3530
19.0408	3511
19.0742	3515
19.1076	3620
19.1411	3486
19.1745	3628
19.2079	3720
19.2413	3691
19.2748	3650
19.3082	3644
19.3416	3748
19.375	3817
19.4084	3796
19.4419	3598
19.4753	3554
19.5087	3666
19.5421	3631
19.5756	3609
19.609	3771
19.6424	3755
19.6758	3759
19.7093	3802
19.7427	3684
19.7761	3791
19.8095	3809
19.8429	3786
19.8764	3837
19.9098	3895
19.9432	3911
19.9766	3811
20.01	3863
20.0435	4018
20.0769	3971
20.1103	3924
20.1437	3987
20.1772	4047
20.2106	3834
20.244	4015
20.2774	3982
20.3108	3943
20.3443	3997
20.3777	3936
20.4111	4013
20.4445	4107
20.478	4057
20.5114	4153
20.5448	4070
20.5782	4084
20.6117	4157
20.6451	4108
20.6785	4149
20.7119	4187
20.7453	4210
20.7788	4265
20.8122	4151
20.8456	4301
20.879	4082
20.9125	4195
20.9459	4162
20.9793	4284
21.0127	4286
21.0462	4309
21.0796	4395
21.113	4400
21.1464	4359
21.1798	4316
21.2133	4361
21.2467	4388
21.2801	4325
21.3135	4407
21.3469	4419
21.3804	4442
21.4138	4345
21.4472	4325
21.4806	4479
21.5141	4471
21.5475	4686
21.5809	4550
21.6143	4418
21.6477	4470
21.6812	4535
21.7146	4449
21.748	4529
21.7814	4618
21.8149	4633
21.8483	4522
21.8817	4720
21.9151	4636
21.9486	4626
21.982	4765
22.0154	4680
22.0488	4760
22.0822	4656
22.1157	4751
22.1491	4881
22.1825	4630
22.2159	4690
22.2494	4746
22.2828	4792
22.3162	4792
22.3496	4751
22.3831	4803
22.4165	4969
22.4499	4928
22.4833	4833
22.5167	4828
22.5502	4774
22.5836	5042
22.617	4785
22.6504	4922
22.6838	4799
22.7173	4829
22.7507	5079
22.7841	4933
22.8175	4933
22.851	4960
22.8844	5016
22.9178	4941
22.9512	5148
22.9847	5063
23.0181	5002
23.0515	5040
23.0849	5173
23.1183	5023
23.1518	5008
23.1852	5010
23.2186	5157
23.252	5132
23.2855	5059
23.3189	5068
23.3523	5110
23.3857	5093
23.4191	5143
23.4526	5116
23.486	4981
23.5194	5099
23.5528	5197
23.5863	4969
23.6197	5224
23.6531	5032
23.6865	5244
23.72	5153
23.7534	5214
23.7868	5001
23.8202	5148
23.8536	5341
23.8871	5202
23.9205	5226
23.9539	5143
23.9873	5416
24.0207	5077
24.0542	5171
24.0876	5135
24.121	5117
24.1544	5272
24.1879	5146
24.2213	5161
24.2547	5134
24.2881	5150
24.3216	5166
24.355	5120
24.3884	5189
24.4218	5124
24.4552	5376
24.4887	5096
24.5221	5182
24.5555	5115
24.5889	5100
24.6224	5142
24.6558	5056
24.6892	5173
24.7226	5184
24.756	5177
24.7895	5059
24.8229	5097
24.8563	5155
24.8897	5137
24.9232	5086
24.9566	5137
24.99	5010
25.0234	5022
25.0569	5177
25.0903	5072
25.1237	4936
25.1571	5028
25.1905	5063
25.224	5022
25.2574	4807
25.2908	4955
25.3242	5167
25.3577	4999
25.3911	4882
25.4245	4928
25.4579	4861
25.4914	4955
25.5248	4839
25.5582	4965
25.5916	4971
25.625	4964
25.6585	4862
25.6919	4729
25.7253	4874
25.7587	4688
25.7921	4657
25.8256	4689
25.859	4680
25.8924	4779
25.9258	4808
25.9593	4599
25.9927	4676
26.0261	4688
26.0595	4575
26.0929	4568
26.1264	4466
26.1598	4402
26.1932	4409
26.2266	4553
26.2601	4447
26.2935	4446
26.3269	4334
26.3603	4288
26.3938	4295
26.4272	4326
26.4606	4439
26.494	4324
26.5275	4306
26.5609	4192
26.5943	4259
26.6277	4124
26.6611	4115
26.6946	4158
26.728	4145
26.7614	4169
26.7948	4127
26.8283	4071
26.8617	4048
26.8951	4004
26.9285	3970
26.9619	3968
26.9954	3964
27.0288	4033
27.0622	3943
27.0956	3842
27.129	3845
27.1625	3915
27.1959	3968
27.2293	3815
27.2627	3769
27.2962	3871
27.3296	3737
27.363	3685
27.3964	3671
27.4298	3687
27.4633	3541
27.4967	3614
27.5301	3640
27.5635	3475
27.597	3593
27.6304	3526
27.6638	3486
27.6972	3482
27.7307	3411
27.7641	3506
27.7975	3482
27.8309	3452
27.8644	3414
27.8978	3365
27.9312	3269
27.9646	3408
27.998	3377
28.0315	3411
28.0649	3265
28.0983	3210
28.1317	3240
28.1652	3241
28.1986	3283
28.232	3240
28.2654	3118
28.2988	3060
28.3323	3131
28.3657	2932
28.3991	3097
28.4325	3058
28.4659	2939
28.4994	3070
28.5328	3032
28.5662	3045
28.5996	2932
28.6331	2939
28.6665	3004
28.6999	3074
28.7333	2882
28.7668	2710
28.8002	2901
28.8336	2882
28.867	2878
28.9004	2917
28.9339	2887
28.9673	2794
29.0007	2861
29.0341	2863
29.0676	2818
29.101	2827
29.1344	2746
29.1678	2779
29.2013	2614
29.2347	2743
29.2681	2624
29.3015	2604
29.3349	2694
29.3684	2686
29.4018	2714
29.4352	2614
29.4686	2643
29.5021	2523
29.5355	2671
29.5689	2558
29.6023	2521
29.6357	2639
29.6692	2565
29.7026	2536
29.736	2513
29.7694	2567
29.8028	2526
29.8363	2565
29.8697	2526
29.9031	2501
29.9365	2490
29.97	2548
30.0034	2520
30.0368	2478
30.0702	2473
30.1037	2513
30.1371	2390
30.1705	2402
30.2039	2504
30.2373	2430
30.2708	2431
30.3042	2277
30.3376	2271
30.371	2477
30.4045	2349
30.4379	2373
30.4713	2323
30.5047	2426
30.5382	2322
30.5716	2327
30.605	2314
30.6384	2394
30.6718	2426
30.7053	2292
30.7387	2311
30.7721	2317
30.8055	2330
30.839	2301
30.8724	2316
30.9058	2353
30.9392	2276
30.9726	2286
31.0061	2303
31.0395	2217
31.0729	2341
31.1063	2312
31.1398	2293
31.1732	2239
31.2066	2201
31.24	2194
31.2735	2227
31.3069	2213
31.3403	2260
31.3737	2311
31.4071	2208
31.4406	2121
31.474	2220
31.5074	2266
31.5408	2255
31.5742	2197
31.6077	2287
31.6411	2360
31.6745	2454
31.7079	2425
31.7414	2336
31.7748	2376
31.8082	2380
31.8416	2254
31.8751	2138
31.9085	2030
31.9419	2148
31.9753	2167
32.0087	2155
32.0422	2194
32.0756	2198
32.109	2078
32.1424	2130
32.1758	1993
32.2093	2166
32.2427	2194
32.2761	2062
32.3095	2116
32.343	2105
32.3764	2116
32.4098	2140
32.4432	2063
32.4767	2114
32.5101	2147
32.5435	2027
32.5769	2127
32.6103	2080
32.6438	2111
32.6772	2003
32.7106	2072
32.744	2016
32.7775	2133
32.8109	2072
32.8443	2002
32.8777	2022
32.9111	2084
32.9446	2023
32.978	2062
33.0114	2091
33.0448	2023
33.0783	2077
33.1117	1930
33.1451	2002
33.1785	2013
33.212	2055
33.2454	1993
33.2788	2000
33.3122	2024
33.3456	2070
33.3791	2000
33.4125	2048
33.4459	1981
33.4793	2035
33.5128	2029
33.5462	2004
33.5796	2015
33.613	1970
33.6465	1987
33.6799	1981
33.7133	2038
33.7467	1939
33.7801	1967
33.8136	2045
33.847	2050
33.8804	2058
33.9138	1923
33.9472	2073
33.9807	1988
34.0141	1949
34.0475	1977
34.0809	2012
34.1144	1921
34.1478	1980
34.1812	2003
34.2146	1976
34.248	2033
34.2815	1945
34.3149	2008
34.3483	1968
34.3817	2025
34.4152	2065
34.4486	2019
34.482	1947
34.5154	2001
34.5489	1954
34.5823	1922
34.6157	1882
34.6491	2009
34.6825	2049
34.716	1899
34.7494	1937
34.7828	1920
34.8162	1914
34.8497	2003
34.8831	2009
34.9165	2035
34.9499	1964
34.9834	1918
35.0168	1886
35.0502	1977
35.0836	2034
35.117	1981
35.1505	1975
35.1839	1980
35.2173	2014
35.2507	1969
35.2841	1918
35.3176	2047
35.351	1943
35.3844	1985
35.4178	1978
35.4513	2021
35.4847	1932
35.5181	1947
35.5515	1890
35.5849	2042
35.6184	1919
35.6518	1946
35.6852	2015
35.7186	1917
35.7521	1934
35.7855	2022
35.8189	2042
35.8523	1954
35.8858	2017
35.9192	1966
35.9526	1936
35.986	1970
36.0194	2030
36.0529	1906
36.0863	1960
36.1197	1898
36.1531	1965
36.1866	2043
36.22	1967
36.2534	2016
36.2868	1962
36.3203	1995
36.3537	1950
36.3871	1941
36.4205	1894
36.4539	1985
36.4874	2033
36.5208	1987
36.5542	2046
36.5876	1993
36.621	1996
36.6545	2052
36.6879	1981
36.7213	1991
36.7547	2023
36.7882	2000
36.8216	2087
36.855	2033
36.8884	1953
36.9218	2056
36.9553	1972
36.9887	1997
37.0221	1946
37.0555	2029
37.089	2006
37.1224	1995
37.1558	2042
37.1892	2046
37.2227	2008
37.2561	2035
37.2895	2021
37.3229	1980
37.3563	2112
37.3898	2083
37.4232	2035
37.4566	2064
37.49	2041
37.5235	1990
37.5569	2024
37.5903	2149
37.6237	2049
37.6572	2029
37.6906	1962
37.724	2153
37.7574	2106
37.7908	2066
37.8243	1990
37.8577	2072
37.8911	2075
37.9245	2039
37.9579	2105
37.9914	2054
38.0248	2052
38.0582	2057
38.0916	2044
38.1251	2027
38.1585	2080
38.1919	2040
38.2253	2049
38.2588	2173
38.2922	2117
38.3256	2021
38.359	2126
38.3924	2103
38.4259	2211
38.4593	2135
38.4927	2162
38.5261	2108
38.5596	2131
38.593	2121
38.6264	2039
38.6598	2133
38.6932	2116
38.7267	2050
38.7601	2141
38.7935	2158
38.8269	2072
38.8604	2180
38.8938	2165
38.9272	2101
38.9606	2206
38.9941	2151
39.0275	2122
39.0609	2234
39.0943	2109
39.1277	2200
39.1612	2128
39.1946	2206
39.228	2064
39.2614	2127
39.2948	2152
39.3283	2179
39.3617	2161
39.3951	2206
39.4285	2171
39.462	2125
39.4954	2223
39.5288	2208
39.5622	2173
39.5957	2169
39.6291	2206
39.6625	2190
39.6959	2205
39.7293	2167
39.7628	2223
39.7962	2208
39.8296	2174
39.863	2163
39.8965	2182
39.9299	2214
39.9633	2177
39.9967	2224
40.0301	2245
40.0636	2172
40.097	2324
40.1304	2336
40.1638	2132
40.1973	2205
40.2307	2266
40.2641	2245
40.2975	2268
40.331	2261
40.3644	2195
40.3978	2308
40.4312	2254
40.4646	2219
40.4981	2172
40.5315	2258
40.5649	2273
40.5983	2301
40.6318	2297
40.6652	2308
40.6986	2250
40.732	2281
40.7655	2262
40.7989	2379
40.8323	2327
40.8657	2225
40.8991	2281
40.9326	2298
40.966	2295
40.9994	2297
41.0328	2219
41.0662	2283
41.0997	2391
41.1331	2287
41.1665	2314
41.1999	2323
41.2334	2249
41.2668	2396
41.3002	2264
41.3336	2397
41.367	2421
41.4005	2443
41.4339	2291
41.4673	2342
41.5007	2408
41.5342	2411
41.5676	2375
41.601	2308
41.6344	2464
41.6679	2352
41.7013	2408
41.7347	2436
41.7681	2501
41.8015	2419
41.835	2431
41.8684	2511
41.9018	2470
41.9352	2491
41.9687	2556
42.0021	2423
42.0355	2503
42.0689	2527
42.1024	2586
42.1358	2532
42.1692	2560
42.2026	2551
42.236	2678
42.2695	2610
42.3029	2583
42.3363	2594
42.3697	2632
42.4031	2728
42.4366	2652
42.47	2665
42.5034	2729
42.5368	2705
42.5703	2700
42.6037	2609
42.6371	2726
42.6705	2767
42.7039	2749
42.7374	2732
42.7708	2715
42.8042	2700
42.8376	2684
42.8711	2753
42.9045	2837
42.9379	2842
42.9713	2784
43.0048	2763
43.0382	2768
43.0716	2798
43.105	2753
43.1384	2834
43.1719	2833
43.2053	2940
43.2387	2750
43.2721	2874
43.3056	2947
43.339	2820
43.3724	2793
43.4058	2850
43.4393	2771
43.4727	2796
43.5061	2811
43.5395	2841
43.5729	2874
43.6064	2822
43.6398	2779
43.6732	2826
43.7066	2815
43.74	2801
43.7735	2810
43.8069	2833
43.8403	2798
43.8737	2819
43.9072	2744
43.9406	2864
43.974	2767
44.0074	2918
44.0408	2921
44.0743	2911
44.1077	2757
44.1411	2874
44.1746	2822
44.208	2791
44.2414	2793
44.2748	2757
44.3082	2855
44.3417	2665
44.3751	2681
44.4085	2793
44.4419	2732
44.4753	2667
44.5088	2727
44.5422	2705
44.5756	2700
44.609	2685
44.6425	2768
44.6759	2677
44.7093	2637
44.7427	2706
44.7762	2668
44.8096	2614
44.843	2619
44.8764	2517
44.9098	2532
44.9433	2557
44.9767	2609
45.0101	2664
45.0435	2616
45.0769	2571
45.1104	2597
45.1438	2465
45.1772	2513
45.2106	2598
45.2441	2542
45.2775	2570
45.3109	2514
45.3443	2620
45.3778	2554
45.4112	2667
45.4446	2609
45.478	2581
45.5115	2529
45.5449	2582
45.5783	2573
45.6117	2499
45.6451	2402
45.6786	2412
45.712	2314
45.7454	2388
45.7788	2459
45.8122	2390
45.8457	2410
45.8791	2364
45.9125	2390
45.9459	2345
45.9794	2391
46.0128	2330
46.0462	2363
46.0796	2420
46.1131	2394
46.1465	2280
46.1799	2398
46.2133	2262
46.2467	2415
46.2802	2366
46.3136	2341
46.347	2363
46.3804	2319
46.4139	2301
46.4473	2289
46.4807	2280
46.5141	2304
46.5476	2257
46.581	2313
46.6144	2274
46.6478	2286
46.6812	2263
46.7147	2254
46.7481	2212
46.7815	2245
46.8149	2153
46.8484	2248
46.8818	2290
46.9152	2205
46.9486	2407
46.982	2317
47.0155	2217
47.0489	2294
47.0823	2260
47.1157	2267
47.1491	2261
47.1826	2262
47.216	2219
47.2494	2224
47.2828	2091
47.3163	2227
47.3497	2182
47.3831	2261
47.4165	2151
47.45	2308
47.4834	2132
47.5168	2201
47.5502	2203
47.5836	2173
47.6171	2137
47.6505	2116
47.6839	2078
47.7173	2241
47.7508	2142
47.7842	2198
47.8176	2203
47.851	2174
47.8845	2094
47.9179	2137
47.9513	2230
47.9847	2152
48.0181	2174
48.0516	2212
48.085	2108
48.1184	2158
48.1518	2227
48.1853	2151
48.2187	2097
48.2521	2065
48.2855	2018
48.3189	2080
48.3524	2041
48.3858	2001
48.4192	2109
48.4526	2030
48.486	2029
48.5195	2087
48.5529	2075
48.5863	2153
48.6197	2126
48.6532	2017
48.6866	2064
48.72	2139
48.7534	2007
48.7869	2094
48.8203	1998
48.8537	1987
48.8871	2047
48.9205	2030
48.954	2054
48.9874	2015
49.0208	2054
49.0542	2008
49.0877	2024
49.1211	2057
49.1545	1992
49.1879	2031
49.2214	2046
49.2548	2038
49.2882	2150
49.3216	2027
49.355	2059
49.3885	2123
49.4219	2052
49.4553	1962
49.4887	2093
49.5222	1965
49.5556	2014
49.589	2009
49.6224	2034
49.6558	2087
49.6893	1940
49.7227	1991
49.7561	1970
49.7895	2030
49.8229	2030
49.8564	2103
49.8898	1951
49.9232	1973
49.9566	2040
49.9901	1912
50.0235	2003
50.0569	1983
50.0903	2008
50.1238	1983
50.1572	1997
50.1906	1909
50.224	2007
50.2574	1933
50.2909	2069
50.3243	1929
50.3577	1985
50.3911	1963
50.4246	1972
50.458	1981
50.4914	1994
50.5248	1937
50.5583	1999
50.5917	1945
50.6251	1991
50.6585	1856
50.6919	1954
50.7254	1872
50.7588	1875
50.7922	2040
50.8256	1955
50.8591	1899
50.8925	1898
50.9259	1836
50.9593	1913
50.9927	1969
51.0262	1916
51.0596	1978
51.093	1956
51.1264	1949
51.1599	1977
51.1933	1952
51.2267	1948
51.2601	1901
51.2936	1945
51.327	1919
51.3604	1941
51.3938	1966
51.4272	1825
51.4607	1931
51.4941	1890
51.5275	1952
51.5609	1960
51.5943	1962
51.6278	1881
51.6612	1895
51.6946	2033
51.728	1883
51.7615	1878
51.7949	1930
51.8283	1844
51.8617	1913
51.8952	1868
51.9286	1735
51.962	1916
51.9954	1931
52.0288	1821
52.0623	1846
52.0957	1914
52.1291	1857
52.1625	1990
52.196	1909
52.2294	1923
52.2628	1952
52.2962	1929
52.3296	1877
52.3631	1894
52.3965	1947
52.4299	1824
52.4633	1926
52.4968	1957
52.5302	1879
52.5636	1909
52.597	1840
52.6305	1944
52.6639	1940
52.6973	1884
52.7307	1980
52.7641	1890
52.7976	1791
52.831	1895
52.8644	1833
52.8978	1844
52.9312	1870
52.9647	1889
52.9981	1914
53.0315	1872
53.0649	1894
53.0984	1869
53.1318	1997
53.1652	1885
53.1986	1777
53.2321	1918
53.2655	1868
53.2989	1900
53.3323	1879
53.3657	1822
53.3992	1957
53.4326	1823
53.466	1862
53.4994	1861
53.5329	1790
53.5663	1932
53.5997	1736
53.6331	1785
53.6666	1921
53.7	1899
53.7334	1813
53.7668	1773
53.8002	1869
53.8337	1778
53.8671	1861
53.9005	1919
53.9339	1814
53.9674	1735
54.0008	1851
54.0342	1807
54.0676	1832
54.101	1814
54.1345	1651
54.1679	1820
54.2013	1766
54.2347	1776
54.2681	1843
54.3016	1817
54.335	1831
54.3684	1795
54.4018	1784
54.4353	1793
54.4687	1821
54.5021	1840
54.5355	1769
54.569	1728
54.6024	1720
54.6358	1789
54.6692	1810
54.7026	1743
54.7361	1773
54.7695	1770
54.8029	1763
54.8363	1723
54.8698	1778
54.9032	1819
54.9366	1754
54.97	1799
55.0035	1859
55.0369	1757
55.0703	1700
55.1037	1677
55.1371	1767
55.1706	1685
55.204	1731
55.2374	1731
55.2708	1675
55.3043	1778
55.3377	1733
55.3711	1679
55.4045	1695
55.4379	1734
55.4714	1705
55.5048	1730
55.5382	1764
55.5716	1800
55.605	1690
55.6385	1760
55.6719	1718
55.7053	1713
55.7387	1716
55.7722	1637
55.8056	1657
55.839	1704
55.8724	1684
55.9059	1654
55.9393	1760
55.9727	1599
56.0061	1672
56.0395	1653
56.073	1744
56.1064	1773
56.1398	1635
56.1732	1699
56.2067	1528
56.2401	1622
56.2735	1653
56.3069	1672
56.3404	1668
56.3738	1712
56.4072	1680
56.4406	1676
56.474	1700
56.5075	1704
56.5409	1655
56.5743	1705
56.6077	1640
56.6412	1655
56.6746	1711
56.708	1630
56.7414	1593
56.7748	1768
56.8083	1625
56.8417	1570
56.8751	1609
56.9085	1648
56.9419	1650
56.9754	1590
57.0088	1595
57.0422	1606
57.0756	1595
57.1091	1599
57.1425	1590
57.1759	1605
57.2093	1697
57.2428	1705
57.2762	1657
57.3096	1630
57.343	1667
57.3764	1662
57.4099	1576
57.4433	1623
57.4767	1627
57.5101	1611
57.5436	1575
57.577	1615
57.6104	1514
57.6438	1736
57.6773	1591
57.7107	1519
57.7441	1559
57.7775	1533
57.8109	1563
57.8444	1592
57.8778	1587
57.9112	1552
57.9446	1644
57.9781	1578
58.0115	1591
58.0449	1631
58.0783	1559
58.1117	1577
58.1452	1608
58.1786	1537
58.212	1577
58.2454	1578
58.2789	1532
58.3123	1599
58.3457	1488
58.3791	1524
58.4126	1579
58.446	1597
58.4794	1596
58.5128	1535
58.5462	1562
58.5797	1551
58.6131	1496
58.6465	1590
58.6799	1638
58.7133	1641
58.7468	1499
58.7802	1521
58.8136	1641
58.847	1565
58.8805	1567
58.9139	1460
58.9473	1441
58.9807	1541
59.0142	1511
59.0476	1603
59.081	1544
59.1144	1541
59.1478	1512
59.1813	1540
59.2147	1562
59.2481	1479
59.2815	1532
59.315	1573
59.3484	1539
59.3818	1565
59.4152	1495
59.4486	1575
59.4821	1541
59.5155	1584
59.5489	1557
59.5823	1533
59.6158	1578
59.6492	1472
59.6826	1524
59.716	1484
59.7495	1586
59.7829	1528
59.8163	1502
59.8497	1467
59.8831	1527
59.9166	1546
59.95	1468
59.9834	1478
60.0168	1481
60.0502	1488
60.0837	1546
60.1171	1458
60.1505	1467
60.1839	1487
60.2174	1517
60.2508	1485
60.2842	1433
60.3176	1559
60.3511	1457
60.3845	1487
60.4179	1535
60.4513	1510
60.4847	1452
60.5182	1514
60.5516	1477
60.585	1408
60.6184	1463
60.6519	1516
60.6853	1509
60.7187	1483
60.7521	1493
60.7856	1532
60.819	1435
60.8524	1428
60.8858	1484
60.9192	1559
60.9527	1537
60.9861	1477
61.0195	1527
61.0529	1544
61.0864	1513
61.1198	1514
61.1532	1428
61.1866	1531
61.22	1454
61.2535	1446
61.2869	1500
61.3203	1531
61.3537	1513
61.3871	1498
61.4206	1593
61.454	1509
61.4874	1514
61.5208	1573
61.5543	1530
61.5877	1453
61.6211	1439
61.6545	1468
61.688	1520
61.7214	1480
61.7548	1443
61.7882	1477
61.8216	1541
61.8551	1469
61.8885	1438
61.9219	1440
61.9553	1450
61.9888	1456
62.0222	1448
62.0556	1490
62.089	1521
62.1225	1531
62.1559	1480
62.1893	1416
62.2227	1431
62.2561	1467
62.2896	1489
62.323	1470
62.3564	1452
62.3898	1415
62.4233	1408
62.4567	1457
62.4901	1530
62.5235	1437
62.5569	1495
62.5904	1427
62.6238	1551
62.6572	1428
62.6906	1516
62.724	1496
62.7575	1422
62.7909	1392
62.8243	1473
62.8577	1464
62.8912	1402
62.9246	1421
62.958	1387
62.9914	1400
63.0249	1387
63.0583	1473
63.0917	1478
63.1251	1409
63.1585	1484
63.192	1518
63.2254	1425
63.2588	1393
63.2922	1405
63.3257	1458
63.3591	1434
63.3925	1373
63.4259	1376
63.4594	1407
63.4928	1509
63.5262	1435
63.5596	1459
63.593	1416
63.6265	1458
63.6599	1415
63.6933	1485
63.7267	1467
63.7602	1422
63.7936	1536
63.827	1475
63.8604	1375
63.8938	1407
63.9273	1409
63.9607	1405
63.9941	1443
64.0275	1455
64.061	1469
64.0944	1408
64.1278	1546
64.1612	1397
64.1946	1373
64.2281	1418
64.2615	1467
64.2949	1497
64.3283	1460
64.3618	1380
64.3952	1517
64.4286	1458
64.462	1386
64.4955	1408
64.5289	1420
64.5623	1437
64.5957	1381
64.6291	1458
64.6626	1497
64.696	1454
64.7294	1424
64.7628	1475
64.7963	1426
64.8297	1419
64.8631	1463
64.8965	1506
64.9299	1463
64.9634	1474
64.9968	1452
65.0302	1499
65.0636	1495
65.097	1423
65.1305	1527
65.1639	1436
65.1973	1464
65.2307	1447
65.2642	1460
65.2976	1432
65.331	1482
65.3644	1456
65.3979	1422
65.4313	1435
65.4647	1465
65.4981	1400
65.5315	1432
65.565	1428
65.5984	1505
65.6318	1469
65.6652	1481
65.6987	1527
65.7321	1440
65.7655	1399
65.7989	1493
65.8324	1463
65.8658	1491
65.8992	1493
65.9326	1413
65.966	1474
65.9995	1451
66.0329	1469
66.0663	1416
66.0997	1479
66.1332	1444
66.1666	1466
66.2	1477
66.2334	1529
66.2668	1415
66.3003	1443
66.3337	1473
66.3671	1474
66.4005	1488
66.434	1536
66.4674	1421
66.5008	1464
66.5342	1530
66.5677	1470
66.6011	1442
66.6345	1450
66.6679	1423
66.7013	1462
66.7348	1440
66.7682	1485
66.8016	1516
66.835	1464
66.8684	1475
66.9019	1516
66.9353	1456
66.9687	1491
67.0021	1429
67.0356	1475
67.069	1503
67.1024	1446
67.1358	1423
67.1693	1481
67.2027	1415
67.2361	1529
67.2695	1465
67.3029	1451
67.3364	1464
67.3698	1408
67.4032	1475
67.4366	1473
67.4701	1421
67.5035	1465
67.5369	1442
67.5703	1562
67.6037	1442
67.6372	1488
67.6706	1475
67.704	1435
67.7374	1404
67.7709	1457
67.8043	1438
67.8377	1533
67.8711	1501
67.9046	1475
67.938	1501
67.9714	1451
68.0048	1490
68.0382	1477
68.0717	1529
68.1051	1509
68.1385	1501
68.1719	1484
68.2053	1444
68.2388	1418
68.2722	1520
68.3056	1459
68.339	1495
68.3725	1421
68.4059	1536
68.4393	1530
68.4727	1425
68.5062	1439
68.5396	1433
68.573	1428
68.6064	1519
68.6398	1349
68.6733	1531
68.7067	1446
68.7401	1498
68.7735	1429
68.807	1504
68.8404	1438
68.8738	1501
68.9072	1467
68.9407	1415
68.9741	1493
69.0075	1458
69.0409	1502
69.0743	1427
69.1078	1502
69.1412	1530
69.1746	1443
69.208	1485
69.2415	1485
69.2749	1473
69.3083	1530
69.3417	1424
69.3751	1454
69.4086	1453
69.442	1454
69.4754	1480
69.5088	1456
69.5422	1413
69.5757	1425
69.6091	1520
69.6425	1515
69.6759	1466
69.7094	1482
69.7428	1516
69.7762	1454
69.8096	1505
69.8431	1470
69.8765	1534
69.9099	1469
69.9433	1440
69.9767	1420
70.0102	1513
70.0436	1482
70.077	1442
70.1104	1418
70.1439	1447
70.1773	1502
70.2107	1475
70.2441	1469
70.2776	1501
70.311	1409
70.3444	1405
70.3778	1455
70.4112	1433
70.4447	1493
70.4781	1400
70.5115	1466
70.5449	1483
70.5784	1512
70.6118	1484
70.6452	1456
70.6786	1405
70.712	1459
70.7455	1431
70.7789	1517
70.8123	1468
70.8457	1390
70.8791	1452
70.9126	1466
70.946	1508
70.9794	1416
71.0128	1469
71.0463	1438
71.0797	1443
71.1131	1405
71.1465	1463
71.18	1399
71.2134	1456
71.2468	1464
71.2802	1452
71.3136	1433
71.3471	1483
71.3805	1405
71.4139	1487
71.4473	1437
71.4808	1522
71.5142	1473
71.5476	1439
71.581	1503
71.6145	1468
71.6479	1495
71.6813	1511
71.7147	1409
71.7481	1478
71.7816	1446
71.815	1471
71.8484	1466
71.8818	1436
71.9153	1477
71.9487	1446
71.9821	1448
72.0155	1408
72.0489	1451
72.0824	1506
72.1158	1452
72.1492	1512
72.1826	1565
72.216	1376
72.2495	1488
72.2829	1402
72.3163	1469
72.3497	1495
72.3832	1470
72.4166	1460
72.45	1475
72.4834	1472
72.5169	1478
72.5503	1460
72.5837	1441
72.6171	1528
72.6505	1534
72.684	1443
72.7174	1481
72.7508	1552
72.7842	1439
72.8177	1482
72.8511	1455
72.8845	1416
72.9179	1464
72.9514	1431
72.9848	1475
73.0182	1505
73.0516	1462
73.085	1443
73.1185	1456
73.1519	1425
73.1853	1465
73.2187	1427
73.2522	1454
73.2856	1573
73.319	1479
73.3524	1502
73.3858	1466
73.4193	1497
73.4527	1464
73.4861	1514
73.5195	1504
73.553	1459
73.5864	1459
73.6198	1421
73.6532	1473
73.6867	1496
73.7201	1436
73.7535	1482
73.7869	1532
73.8203	1447
73.8538	1489
73.8872	1453
73.9206	1493
73.954	1409
73.9874	1463
74.0209	1525
74.0543	1431
74.0877	1613
74.1211	1481
74.1546	1499
74.188	1484
74.2214	1530
74.2548	1570
74.2883	1508
74.3217	1546
74.3551	1512
74.3885	1464
74.4219	1444
74.4554	1545
74.4888	1508
74.5222	1533
74.5556	1576
74.5891	1566
74.6225	1573
74.6559	1530
74.6893	1473
74.7227	1540
74.7562	1489
74.7896	1509
74.823	1531
74.8564	1516
74.8899	1552
74.9233	1517
74.9567	1472
74.9901	1532
75.0236	1545
75.057	1533
75.0904	1584
75.1238	1575
75.1572	1537
75.1907	1514
75.2241	1598
75.2575	1547
75.2909	1604
75.3243	1673
75.3578	1606
75.3912	1542
75.4246	1603
75.458	1517
75.4915	1581
75.5249	1604
75.5583	1525
75.5917	1582
75.6252	1648
75.6586	1568
75.692	1558
75.7254	1623
75.7588	1564
75.7923	1571
75.8257	1697
75.8591	1588
75.8925	1608
75.926	1578
75.9594	1540
75.9928	1580
76.0262	1677
76.0597	1645
76.0931	1634
76.1265	1624
76.1599	1563
76.1933	1603
76.2268	1586
76.2602	1641
76.2936	1614
76.327	1590
76.3605	1643
76.3939	1645
76.4273	1674
76.4607	1602
76.4941	1704
76.5276	1722
76.561	1631
76.5944	1636
76.6278	1634
76.6612	1717
76.6947	1631
76.7281	1640
76.7615	1625
[truncated: 396 more rows]

## Sheet: PtKB
2 Theta	Intensity
Degree	a.u.
10.0167	3482
10.0501	3395
10.0836	3467
10.117	3427
10.1504	3429
10.1838	3385
10.2172	3364
10.2507	3460
10.2841	3356
10.3175	3348
10.3509	3358
10.3844	3373
10.4178	3376
10.4512	3302
10.4846	3402
10.5181	3258
10.5515	3285
10.5849	3138
10.6183	3349
10.6517	3257
10.6852	3314
10.7186	3204
10.752	3159
10.7854	3355
10.8188	3190
10.8523	3194
10.8857	3229
10.9191	3224
10.9525	3305
10.986	3229
11.0194	3241
11.0528	3214
11.0862	3111
11.1197	3199
11.1531	3185
11.1865	3133
11.2199	3253
11.2533	3273
11.2868	3132
11.3202	3147
11.3536	3125
11.387	3207
11.4205	3104
11.4539	3076
11.4873	3063
11.5207	3113
11.5541	2997
11.5876	3030
11.621	3084
11.6544	3174
11.6878	3113
11.7213	3037
11.7547	3051
11.7881	3076
11.8215	3013
11.855	3004
11.8884	3074
11.9218	3070
11.9552	2946
11.9886	3025
12.0221	3043
12.0555	3061
12.0889	2939
12.1223	2991
12.1557	3043
12.1892	2898
12.2226	2915
12.256	2980
12.2894	3038
12.3229	2964
12.3563	2950
12.3897	2878
12.4231	2965
12.4566	2943
12.49	2920
12.5234	2923
12.5568	3025
12.5902	2911
12.6237	2786
12.6571	2901
12.6905	2949
12.7239	2897
12.7574	2933
12.7908	2946
12.8242	2885
12.8576	2900
12.891	2927
12.9245	2909
12.9579	2915
12.9913	2961
13.0247	3014
13.0582	2846
13.0916	2871
13.125	2887
13.1584	2929
13.1919	2897
13.2253	2843
13.2587	2883
13.2921	2951
13.3255	2912
13.359	2896
13.3924	2916
13.4258	2990
13.4592	2834
13.4927	2909
13.5261	2798
13.5595	2811
13.5929	2926
13.6264	2952
13.6598	2888
13.6932	2821
13.7266	2870
13.76	2893
13.7935	2849
13.8269	2902
13.8603	2836
13.8937	2944
13.9271	2910
13.9606	2935
13.994	2865
14.0274	2897
14.0608	2866
14.0943	2904
14.1277	2960
14.1611	2843
14.1945	2975
14.2279	2786
14.2614	2821
14.2948	2846
14.3282	2904
14.3616	2890
14.3951	2927
14.4285	2915
14.4619	2940
14.4953	2932
14.5288	2905
14.5622	2929
14.5956	2820
14.629	2929
14.6624	2873
14.6959	2877
14.7293	2861
14.7627	2926
14.7961	2898
14.8296	2855
14.863	2940
14.8964	2897
14.9298	2983
14.9633	2784
14.9967	2894
15.0301	2924
15.0635	2936
15.0969	2881
15.1304	2926
15.1638	2957
15.1972	2930
15.2306	2940
15.264	2945
15.2975	3012
15.3309	2893
15.3643	2877
15.3977	2975
15.4312	3053
15.4646	3025
15.498	2855
15.5314	2981
15.5648	2985
15.5983	2966
15.6317	3091
15.6651	2978
15.6985	3025
15.732	2910
15.7654	2955
15.7988	2941
15.8322	3004
15.8657	3019
15.8991	2978
15.9325	3021
15.9659	2972
15.9993	3045
16.0328	2915
16.0662	2986
16.0996	3043
16.133	2952
16.1665	3014
16.1999	3030
16.2333	2981
16.2667	3112
16.3001	3104
16.3336	3095
16.367	3027
16.4004	3101
16.4338	3102
16.4673	3024
16.5007	3041
16.5341	3020
16.5675	3102
16.601	3058
16.6344	3176
16.6678	3014
16.7012	3050
16.7346	3234
16.7681	3163
16.8015	3162
16.8349	3072
16.8683	3261
16.9017	3098
16.9352	3112
16.9686	3088
17.002	3123
17.0354	2967
17.0689	3212
17.1023	3188
17.1357	3092
17.1691	3165
17.2026	3076
17.236	3218
17.2694	3178
17.3028	3147
17.3362	3130
17.3697	3226
17.4031	3261
17.4365	3197
17.4699	3232
17.5034	3270
17.5368	3266
17.5702	3323
17.6036	3146
17.637	3198
17.6705	3302
17.7039	3309
17.7373	3383
17.7707	3507
17.8042	3308
17.8376	3374
17.871	3314
17.9044	3384
17.9379	3347
17.9713	3399
18.0047	3379
18.0381	3389
18.0715	3301
18.105	3223
18.1384	3451
18.1718	3513
18.2052	3361
18.2387	3490
18.2721	3337
18.3055	3375
18.3389	3417
18.3724	3471
18.4058	3433
18.4392	3495
18.4726	3490
18.506	3431
18.5395	3537
18.5729	3545
18.6063	3505
18.6397	3555
18.6731	3508
18.7066	3564
18.74	3564
18.7734	3557
18.8068	3530
18.8403	3611
18.8737	3635
18.9071	3583
18.9405	3482
18.9739	3576
19.0074	3665
19.0408	3776
19.0742	3602
19.1076	3725
19.1411	3657
19.1745	3600
19.2079	3656
19.2413	3658
19.2748	3754
19.3082	3690
19.3416	3733
19.375	3803
19.4084	3666
19.4419	3648
19.4753	3717
19.5087	3785
19.5421	3814
19.5756	3934
19.609	3852
19.6424	3879
19.6758	3900
19.7093	3758
19.7427	3898
19.7761	3871
19.8095	3907
19.8429	3865
19.8764	3951
19.9098	3958
19.9432	3891
19.9766	3866
20.01	3952
20.0435	4096
20.0769	4063
20.1103	4282
20.1437	4028
20.1772	3968
20.2106	4017
20.244	4160
20.2774	4187
20.3108	4115
20.3443	4146
20.3777	4144
20.4111	4142
20.4445	4179
20.478	4190
20.5114	4164
20.5448	4172
20.5782	4189
20.6117	4230
20.6451	4334
20.6785	4297
20.7119	4309
20.7453	4328
20.7788	4357
20.8122	4337
20.8456	4304
20.879	4338
20.9125	4417
20.9459	4412
20.9793	4331
21.0127	4389
21.0462	4421
21.0796	4511
21.113	4469
21.1464	4465
21.1798	4489
21.2133	4443
21.2467	4284
21.2801	4430
21.3135	4571
21.3469	4582
21.3804	4508
21.4138	4524
21.4472	4564
21.4806	4634
21.5141	4579
21.5475	4687
21.5809	4612
21.6143	4683
21.6477	4689
21.6812	4666
21.7146	4659
21.748	4617
21.7814	4817
21.8149	4653
21.8483	4651
21.8817	4772
21.9151	4768
21.9486	4906
21.982	4846
22.0154	4901
22.0488	4961
22.0822	4898
22.1157	4793
22.1491	4956
22.1825	4820
22.2159	4908
22.2494	4876
22.2828	4901
22.3162	4949
22.3496	4956
22.3831	5035
22.4165	4898
22.4499	4992
22.4833	4987
22.5167	5087
22.5502	5148
22.5836	5043
22.617	4951
22.6504	5092
22.6838	5089
22.7173	5164
22.7507	4975
22.7841	5137
22.8175	5197
22.851	5173
22.8844	5158
22.9178	5333
22.9512	5168
22.9847	5031
23.0181	5257
23.0515	5175
23.0849	5268
23.1183	5137
23.1518	5168
23.1852	5286
23.2186	5308
23.252	5197
23.2855	5249
23.3189	5276
23.3523	5351
23.3857	5308
23.4191	5452
23.4526	5396
23.486	5202
23.5194	5394
23.5528	5380
23.5863	5268
23.6197	5483
23.6531	5398
23.6865	5379
23.72	5426
23.7534	5367
23.7868	5346
23.8202	5497
23.8536	5421
23.8871	5416
23.9205	5403
23.9539	5436
23.9873	5321
24.0207	5375
24.0542	5423
24.0876	5414
24.121	5363
24.1544	5387
24.1879	5538
24.2213	5383
24.2547	5293
24.2881	5348
24.3216	5438
24.355	5343
24.3884	5282
24.4218	5385
24.4552	5336
24.4887	5367
24.5221	5407
24.5555	5266
24.5889	5410
24.6224	5465
24.6558	5495
24.6892	5327
24.7226	5414
24.756	5367
24.7895	5181
24.8229	5377
24.8563	5477
24.8897	5338
24.9232	5294
24.9566	5215
24.99	5337
25.0234	5221
25.0569	5388
25.0903	5398
25.1237	5418
25.1571	5194
25.1905	5136
25.224	5235
25.2574	5199
25.2908	5163
25.3242	5226
25.3577	5190
25.3911	5148
25.4245	5171
25.4579	5047
25.4914	4983
25.5248	5042
25.5582	5053
25.5916	5056
25.625	5117
25.6585	5021
25.6919	4985
25.7253	5087
25.7587	5090
25.7921	5074
25.8256	4900
25.859	4705
25.8924	4829
25.9258	4778
25.9593	4801
25.9927	4877
26.0261	4773
26.0595	4716
26.0929	4852
26.1264	4726
26.1598	4779
26.1932	4742
26.2266	4550
26.2601	4746
26.2935	4629
26.3269	4587
26.3603	4656
26.3938	4619
26.4272	4621
26.4606	4469
26.494	4511
26.5275	4593
26.5609	4405
26.5943	4491
26.6277	4440
26.6611	4397
26.6946	4331
26.728	4354
26.7614	4328
26.7948	4221
26.8283	4254
26.8617	4277
26.8951	4120
26.9285	4153
26.9619	4101
26.9954	4146
27.0288	4164
27.0622	4034
27.0956	4031
27.129	4118
27.1625	3951
27.1959	4027
27.2293	4032
27.2627	3962
27.2962	3904
27.3296	3920
27.363	3830
27.3964	3931
27.4298	3879
27.4633	3822
27.4967	3787
27.5301	3921
27.5635	3615
27.597	3840
27.6304	3712
27.6638	3645
27.6972	3617
27.7307	3609
27.7641	3542
27.7975	3547
27.8309	3589
27.8644	3580
27.8978	3533
27.9312	3661
27.9646	3580
27.998	3508
28.0315	3412
28.0649	3574
28.0983	3609
28.1317	3644
28.1652	3476
28.1986	3554
28.232	3556
28.2654	3633
28.2988	3648
28.3323	3653
28.3657	3690
28.3991	3597
28.4325	3617
28.4659	3614
28.4994	3614
28.5328	3502
28.5662	3405
28.5996	3398
28.6331	3254
28.6665	3212
28.6999	3219
28.7333	3117
28.7668	3106
28.8002	3115
28.8336	3123
28.867	3011
28.9004	3080
28.9339	3065
28.9673	2973
29.0007	2996
29.0341	2861
29.0676	2996
29.101	2938
29.1344	3022
29.1678	2927
29.2013	2851
29.2347	2874
29.2681	2885
29.3015	3004
29.3349	2783
29.3684	2998
29.4018	2829
29.4352	2753
29.4686	2781
29.5021	2738
29.5355	2760
29.5689	2650
29.6023	2736
29.6357	2714
29.6692	2680
29.7026	2664
29.736	2765
29.7694	2724
29.8028	2688
29.8363	2694
29.8697	2696
29.9031	2721
29.9365	2651
29.97	2585
30.0034	2587
30.0368	2630
30.0702	2547
30.1037	2529
30.1371	2501
30.1705	2468
30.2039	2646
30.2373	2532
30.2708	2511
30.3042	2407
30.3376	2624
30.371	2550
30.4045	2567
30.4379	2534
30.4713	2435
30.5047	2407
30.5382	2528
30.5716	2489
30.605	2464
30.6384	2397
30.6718	2301
30.7053	2476
30.7387	2431
30.7721	2398
30.8055	2317
30.839	2373
30.8724	2402
30.9058	2466
30.9392	2462
30.9726	2401
31.0061	2374
31.0395	2366
31.0729	2328
31.1063	2434
31.1398	2286
31.1732	2310
31.2066	2301
31.24	2341
31.2735	2325
31.3069	2354
31.3403	2254
31.3737	2365
31.4071	2271
31.4406	2261
31.474	2250
31.5074	2348
31.5408	2248
31.5742	2263
31.6077	2282
31.6411	2312
31.6745	2325
31.7079	2439
31.7414	2366
31.7748	2361
31.8082	2340
31.8416	2251
31.8751	2386
31.9085	2279
31.9419	2294
31.9753	2243
32.0087	2330
32.0422	2171
32.0756	2334
32.109	2333
32.1424	2335
32.1758	2459
32.2093	2421
32.2427	2488
32.2761	2519
32.3095	2690
32.343	2591
32.3764	2629
32.4098	2510
32.4432	2572
32.4767	2444
32.5101	2408
32.5435	2310
32.5769	2310
32.6103	2120
32.6438	2179
32.6772	2311
32.7106	2139
32.744	2204
32.7775	2232
32.8109	2274
32.8443	2251
32.8777	2294
32.9111	2227
32.9446	2165
32.978	2178
33.0114	2267
33.0448	2221
33.0783	2189
33.1117	2265
33.1451	2190
33.1785	2186
33.212	2026
33.2454	2063
33.2788	2220
33.3122	2087
33.3456	2112
33.3791	2057
33.4125	2108
33.4459	2084
33.4793	2084
33.5128	2054
33.5462	2088
33.5796	2158
33.613	2121
33.6465	2012
33.6799	1964
33.7133	2055
33.7467	1995
33.7801	2119
33.8136	2111
33.847	2093
33.8804	2075
33.9138	2048
33.9472	2016
33.9807	2040
34.0141	2090
34.0475	1996
34.0809	2063
34.1144	2000
34.1478	2050
34.1812	2063
34.2146	2011
34.248	2073
34.2815	2022
34.3149	2059
34.3483	2046
34.3817	2111
34.4152	2007
34.4486	2131
34.482	2064
34.5154	2099
34.5489	2047
34.5823	2073
34.6157	2059
34.6491	2054
34.6825	2044
34.716	2092
34.7494	2071
34.7828	2066
34.8162	1968
34.8497	2015
34.8831	1962
34.9165	2018
34.9499	1940
34.9834	2039
35.0168	2089
35.0502	2032
35.0836	2142
35.117	1936
35.1505	2026
35.1839	2085
35.2173	2133
35.2507	2073
35.2841	1960
35.3176	1950
35.351	2052
35.3844	2130
35.4178	2027
35.4513	2032
35.4847	2023
35.5181	2076
35.5515	2089
35.5849	2122
35.6184	2063
35.6518	1986
35.6852	2052
35.7186	2069
35.7521	2071
35.7855	2058
35.8189	2084
35.8523	2017
35.8858	2119
35.9192	2019
35.9526	2091
35.986	2061
36.0194	2032
36.0529	2102
36.0863	2042
36.1197	2134
36.1531	2195
36.1866	2136
36.22	2217
36.2534	2219
36.2868	2111
36.3203	2097
36.3537	2118
36.3871	2003
36.4205	1961
36.4539	2110
36.4874	2106
36.5208	2055
36.5542	2035
36.5876	1975
36.621	2115
36.6545	2089
36.6879	2043
36.7213	2057
36.7547	2071
36.7882	2080
36.8216	2158
36.855	2046
36.8884	2070
36.9218	2058
36.9553	2066
36.9887	2104
37.0221	2031
37.0555	2055
37.089	2172
37.1224	1993
37.1558	2049
37.1892	2029
37.2227	2099
37.2561	2153
37.2895	2037
37.3229	2078
37.3563	2110
37.3898	2123
37.4232	2252
37.4566	2060
37.49	2071
37.5235	2159
37.5569	2182
37.5903	2114
37.6237	2097
37.6572	2044
37.6906	2149
37.724	2141
37.7574	2062
37.7908	2118
37.8243	2186
37.8577	2061
37.8911	2144
37.9245	2148
37.9579	2143
37.9914	2083
38.0248	2115
38.0582	2123
38.0916	2193
38.1251	2143
38.1585	2052
38.1919	2165
38.2253	2150
38.2588	2195
38.2922	2104
38.3256	2195
38.359	2126
38.3924	2173
38.4259	2196
38.4593	2214
38.4927	2244
38.5261	2227
38.5596	2078
38.593	2165
38.6264	2231
38.6598	2122
38.6932	2270
38.7267	2166
38.7601	2165
38.7935	2239
38.8269	2203
38.8604	2221
38.8938	2210
38.9272	2187
38.9606	2208
38.9941	2217
39.0275	2277
39.0609	2258
39.0943	2210
39.1277	2144
39.1612	2177
39.1946	2197
39.228	2183
39.2614	2154
39.2948	2252
39.3283	2200
39.3617	2277
39.3951	2202
39.4285	2235
39.462	2217
39.4954	2282
39.5288	2260
39.5622	2225
39.5957	2326
39.6291	2273
39.6625	2185
39.6959	2370
39.7293	2392
39.7628	2295
39.7962	2225
39.8296	2226
39.863	2249
39.8965	2282
39.9299	2338
39.9633	2301
39.9967	2366
40.0301	2338
40.0636	2262
40.097	2264
40.1304	2342
40.1638	2318
40.1973	2299
40.2307	2345
40.2641	2326
40.2975	2383
40.331	2372
40.3644	2271
40.3978	2201
40.4312	2328
40.4646	2341
40.4981	2240
40.5315	2312
40.5649	2277
40.5983	2382
40.6318	2344
40.6652	2326
40.6986	2314
40.732	2263
40.7655	2266
40.7989	2312
40.8323	2258
40.8657	2405
40.8991	2326
40.9326	2381
40.966	2341
40.9994	2374
41.0328	2413
41.0662	2280
41.0997	2463
41.1331	2334
41.1665	2432
41.1999	2360
41.2334	2343
41.2668	2489
41.3002	2325
41.3336	2449
41.367	2432
41.4005	2495
41.4339	2482
41.4673	2528
41.5007	2418
41.5342	2448
41.5676	2443
41.601	2501
41.6344	2475
41.6679	2487
41.7013	2527
41.7347	2526
41.7681	2558
41.8015	2461
41.835	2662
41.8684	2630
41.9018	2605
41.9352	2618
41.9687	2660
42.0021	2597
42.0355	2609
42.0689	2555
42.1024	2668
42.1358	2622
42.1692	2740
42.2026	2671
42.236	2714
42.2695	2762
42.3029	2719
42.3363	2715
42.3697	2652
42.4031	2692
42.4366	2811
42.47	2794
42.5034	2812
42.5368	2870
42.5703	2857
42.6037	2809
42.6371	2796
42.6705	2909
42.7039	2871
42.7374	2824
42.7708	2812
42.8042	2872
42.8376	2966
42.8711	2970
42.9045	2936
42.9379	2978
42.9713	2894
43.0048	2893
43.0382	2973
43.0716	2949
43.105	3039
43.1384	2904
43.1719	2972
43.2053	2997
43.2387	2983
43.2721	2977
43.3056	2959
43.339	3078
43.3724	2908
43.4058	2962
43.4393	3018
43.4727	3037
43.5061	3083
43.5395	2920
43.5729	3043
43.6064	3032
43.6398	2965
43.6732	2992
43.7066	2930
43.74	2998
43.7735	2882
43.8069	2884
43.8403	2831
43.8737	2901
43.9072	3036
43.9406	2843
43.974	2819
44.0074	2949
44.0408	2921
44.0743	2872
44.1077	2785
44.1411	2874
44.1746	2832
44.208	2838
44.2414	2842
44.2748	2835
44.3082	2861
44.3417	2871
44.3751	2941
44.4085	2776
44.4419	2855
44.4753	2846
44.5088	2792
44.5422	2765
44.5756	2752
44.609	2790
44.6425	2625
44.6759	2824
44.7093	2739
44.7427	2660
44.7762	2674
44.8096	2646
44.843	2717
44.8764	2648
44.9098	2661
44.9433	2693
44.9767	2683
45.0101	2731
45.0435	2670
45.0769	2592
45.1104	2606
45.1438	2660
45.1772	2724
45.2106	2656
45.2441	2610
45.2775	2640
45.3109	2608
45.3443	2654
45.3778	2532
45.4112	2553
45.4446	2538
45.478	2519
45.5115	2543
45.5449	2535
45.5783	2625
45.6117	2507
45.6451	2453
45.6786	2571
45.712	2586
45.7454	2492
45.7788	2473
45.8122	2419
45.8457	2602
45.8791	2560
45.9125	2412
45.9459	2382
45.9794	2447
46.0128	2480
46.0462	2382
46.0796	2472
46.1131	2419
46.1465	2483
46.1799	2479
46.2133	2526
46.2467	2477
46.2802	2520
46.3136	2553
46.347	2582
46.3804	2562
46.4139	2628
46.4473	2653
46.4807	2495
46.5141	2476
46.5476	2475
46.581	2481
46.6144	2480
46.6478	2301
46.6812	2454
46.7147	2406
46.7481	2406
46.7815	2352
46.8149	2306
46.8484	2370
46.8818	2356
46.9152	2359
46.9486	2263
46.982	2336
47.0155	2421
47.0489	2361
47.0823	2324
47.1157	2357
47.1491	2336
47.1826	2391
47.216	2523
47.2494	2411
47.2828	2465
47.3163	2529
47.3497	2473
47.3831	2459
47.4165	2488
47.45	2487
47.4834	2447
47.5168	2517
47.5502	2385
47.5836	2432
47.6171	2363
47.6505	2259
47.6839	2268
47.7173	2295
47.7508	2280
47.7842	2229
47.8176	2258
47.851	2259
47.8845	2251
47.9179	2270
47.9513	2202
47.9847	2223
48.0181	2292
48.0516	2193
48.085	2167
48.1184	2213
48.1518	2257
48.1853	2140
48.2187	2093
48.2521	2295
48.2855	2186
48.3189	2147
48.3524	2282
48.3858	2148
48.4192	2210
48.4526	2212
48.486	2120
48.5195	2233
48.5529	2172
48.5863	2085
48.6197	2081
48.6532	2185
48.6866	2105
48.72	2076
48.7534	2179
48.7869	2105
48.8203	2259
48.8537	2090
48.8871	2104
48.9205	2233
48.954	2133
48.9874	2081
49.0208	2139
49.0542	2066
49.0877	2141
49.1211	2068
49.1545	2174
49.1879	2146
49.2214	2107
49.2548	2140
49.2882	2033
49.3216	2038
49.355	2030
49.3885	2070
49.4219	2048
49.4553	2119
49.4887	2106
49.5222	2090
49.5556	2189
49.589	2044
49.6224	2136
49.6558	2002
49.6893	2125
49.7227	2056
49.7561	1999
49.7895	2174
49.8229	2083
49.8564	2193
49.8898	2153
49.9232	2021
49.9566	2084
49.9901	2065
50.0235	2070
50.0569	2116
50.0903	2018
50.1238	2021
50.1572	2025
50.1906	2066
50.224	2011
50.2574	1999
50.2909	2047
50.3243	2023
50.3577	1991
50.3911	2123
50.4246	2047
50.458	2001
50.4914	2050
50.5248	2017
50.5583	2079
50.5917	2053
50.6251	2037
50.6585	1965
50.6919	2008
50.7254	2019
50.7588	2041
50.7922	1925
50.8256	1945
50.8591	2014
50.8925	1917
50.9259	2071
50.9593	1995
50.9927	2038
51.0262	2003
51.0596	1983
51.093	2015
51.1264	1991
51.1599	1872
51.1933	1952
51.2267	2018
51.2601	2055
51.2936	2033
51.327	1980
51.3604	2034
51.3938	2040
51.4272	2053
51.4607	2034
51.4941	2083
51.5275	1985
51.5609	1998
51.5943	1970
51.6278	2011
51.6612	1987
51.6946	1969
51.728	2032
51.7615	1965
51.7949	1957
51.8283	1935
51.8617	1924
51.8952	1924
51.9286	2100
51.962	1956
51.9954	2071
52.0288	1967
52.0623	1981
52.0957	1985
52.1291	2027
52.1625	1953
52.196	1952
52.2294	1943
52.2628	1965
52.2962	1947
52.3296	1941
52.3631	1929
52.3965	1985
52.4299	1973
52.4633	1916
52.4968	1987
52.5302	1923
52.5636	1923
52.597	1932
52.6305	1957
52.6639	1953
52.6973	1948
52.7307	1841
52.7641	1919
52.7976	1861
52.831	1882
52.8644	1931
52.8978	1898
52.9312	1923
52.9647	1915
52.9981	1940
53.0315	1983
53.0649	1938
53.0984	1859
53.1318	1900
53.1652	2016
53.1986	1939
53.2321	1935
53.2655	1966
53.2989	1943
53.3323	1945
53.3657	1925
53.3992	1864
53.4326	1901
53.466	1895
53.4994	1841
53.5329	1847
53.5663	1983
53.5997	1914
53.6331	1855
53.6666	1857
53.7	1881
53.7334	1944
53.7668	1901
53.8002	1908
53.8337	1899
53.8671	1874
53.9005	1832
53.9339	1906
53.9674	1959
54.0008	1884
54.0342	1894
54.0676	1944
54.101	1883
54.1345	1924
54.1679	1845
54.2013	1823
54.2347	1889
54.2681	1914
54.3016	1856
54.335	1791
54.3684	1912
54.4018	1862
54.4353	1909
54.4687	1904
54.5021	1918
54.5355	1795
54.569	1875
54.6024	1879
54.6358	1785
54.6692	1826
54.7026	1708
54.7361	1853
54.7695	1781
54.8029	1774
54.8363	1853
54.8698	1798
54.9032	1789
54.9366	1776
54.97	1836
55.0035	1847
55.0369	1805
55.0703	1765
55.1037	1750
55.1371	1753
55.1706	1885
55.204	1759
55.2374	1794
55.2708	1768
55.3043	1809
55.3377	1798
55.3711	1806
55.4045	1696
55.4379	1754
55.4714	1812
55.5048	1801
55.5382	1806
55.5716	1742
55.605	1838
55.6385	1788
55.6719	1764
55.7053	1769
55.7387	1769
55.7722	1801
55.8056	1714
55.839	1848
55.8724	1866
55.9059	1729
55.9393	1804
55.9727	1763
56.0061	1838
56.0395	1779
56.073	1899
56.1064	1920
56.1398	1885
56.1732	1869
56.2067	1910
56.2401	1879
56.2735	1905
56.3069	1883
56.3404	1847
56.3738	1933
56.4072	1850
56.4406	1838
56.474	1790
56.5075	1854
56.5409	1799
56.5743	1748
56.6077	1738
56.6412	1755
56.6746	1736
56.708	1696
56.7414	1785
56.7748	1681
56.8083	1734
56.8417	1730
56.8751	1747
56.9085	1679
56.9419	1836
56.9754	1706
57.0088	1637
57.0422	1802
57.0756	1743
57.1091	1641
57.1425	1689
57.1759	1696
57.2093	1669
57.2428	1643
57.2762	1683
57.3096	1671
57.343	1655
57.3764	1724
57.4099	1655
57.4433	1754
57.4767	1724
57.5101	1764
57.5436	1722
57.577	1730
57.6104	1778
57.6438	1744
57.6773	1821
57.7107	1744
57.7441	1813
57.7775	1728
57.8109	1727
57.8444	1767
57.8778	1749
57.9112	1760
57.9446	1707
57.9781	1661
58.0115	1653
58.0449	1712
58.0783	1710
58.1117	1593
58.1452	1658
58.1786	1679
58.212	1686
58.2454	1752
58.2789	1640
58.3123	1666
58.3457	1637
58.3791	1606
58.4126	1687
58.446	1641
58.4794	1617
58.5128	1593
58.5462	1598
58.5797	1591
58.6131	1706
58.6465	1706
58.6799	1658
58.7133	1610
58.7468	1693
58.7802	1673
58.8136	1723
58.847	1651
58.8805	1726
58.9139	1717
58.9473	1675
58.9807	1687
59.0142	1745
59.0476	1602
59.081	1646
59.1144	1629
59.1478	1672
59.1813	1550
59.2147	1758
59.2481	1622
59.2815	1537
59.315	1624
59.3484	1564
59.3818	1579
59.4152	1605
59.4486	1595
59.4821	1531
59.5155	1646
59.5489	1536
59.5823	1536
59.6158	1598
59.6492	1552
59.6826	1588
59.716	1649
59.7495	1622
59.7829	1583
59.8163	1535
59.8497	1545
59.8831	1654
59.9166	1594
59.95	1626
59.9834	1568
60.0168	1625
60.0502	1650
60.0837	1517
60.1171	1592
60.1505	1587
60.1839	1668
60.2174	1619
60.2508	1604
60.2842	1610
60.3176	1623
60.3511	1624
60.3845	1524
60.4179	1548
60.4513	1625
60.4847	1565
60.5182	1588
60.5516	1503
60.585	1688
60.6184	1610
60.6519	1504
60.6853	1544
60.7187	1573
60.7521	1534
60.7856	1526
60.819	1591
60.8524	1566
60.8858	1579
60.9192	1568
60.9527	1503
60.9861	1596
61.0195	1597
61.0529	1548
61.0864	1512
61.1198	1651
61.1532	1452
61.1866	1520
61.22	1520
61.2535	1526
61.2869	1540
61.3203	1576
61.3537	1529
61.3871	1579
61.4206	1597
61.454	1530
61.4874	1570
61.5208	1565
61.5543	1468
61.5877	1544
61.6211	1594
61.6545	1499
61.688	1481
61.7214	1584
61.7548	1533
61.7882	1483
61.8216	1535
61.8551	1489
61.8885	1488
61.9219	1596
61.9553	1442
61.9888	1506
62.0222	1562
62.0556	1513
62.089	1594
62.1225	1578
62.1559	1587
62.1893	1502
62.2227	1484
62.2561	1514
62.2896	1539
62.323	1511
62.3564	1525
62.3898	1564
62.4233	1527
62.4567	1502
62.4901	1597
62.5235	1555
62.5569	1576
62.5904	1584
62.6238	1459
62.6572	1508
62.6906	1530
62.724	1500
62.7575	1627
62.7909	1496
62.8243	1532
62.8577	1500
62.8912	1552
62.9246	1561
62.958	1522
62.9914	1525
63.0249	1618
63.0583	1434
63.0917	1513
63.1251	1548
63.1585	1513
63.192	1449
63.2254	1541
63.2588	1581
63.2922	1450
63.3257	1512
63.3591	1565
63.3925	1520
63.4259	1544
63.4594	1545
63.4928	1568
63.5262	1509
63.5596	1532
63.593	1520
63.6265	1472
63.6599	1562
63.6933	1539
63.7267	1613
63.7602	1575
63.7936	1506
63.827	1522
63.8604	1505
63.8938	1508
63.9273	1579
63.9607	1524
63.9941	1469
64.0275	1598
64.061	1520
64.0944	1502
64.1278	1514
64.1612	1562
64.1946	1519
64.2281	1493
64.2615	1531
64.2949	1541
64.3283	1493
64.3618	1563
64.3952	1541
64.4286	1619
64.462	1568
64.4955	1551
64.5289	1488
64.5623	1474
64.5957	1510
64.6291	1551
64.6626	1552
64.696	1478
64.7294	1560
64.7628	1521
64.7963	1495
64.8297	1515
64.8631	1533
64.8965	1483
64.9299	1524
64.9634	1578
64.9968	1518
65.0302	1520
65.0636	1501
65.097	1558
65.1305	1496
65.1639	1545
65.1973	1564
65.2307	1495
65.2642	1528
65.2976	1486
65.331	1500
65.3644	1566
65.3979	1561
65.4313	1576
65.4647	1555
65.4981	1509
65.5315	1504
65.565	1589
65.5984	1528
65.6318	1615
65.6652	1592
65.6987	1522
65.7321	1539
65.7655	1449
65.7989	1527
65.8324	1534
65.8658	1522
65.8992	1558
65.9326	1584
65.966	1491
65.9995	1577
66.0329	1539
66.0663	1511
66.0997	1512
66.1332	1535
66.1666	1535
66.2	1512
66.2334	1577
66.2668	1576
66.3003	1491
66.3337	1566
66.3671	1529
66.4005	1571
66.434	1545
66.4674	1544
66.5008	1542
66.5342	1515
66.5677	1470
66.6011	1551
66.6345	1658
66.6679	1528
66.7013	1530
66.7348	1613
66.7682	1552
66.8016	1527
66.835	1473
66.8684	1526
66.9019	1540
66.9353	1475
66.9687	1530
67.0021	1525
67.0356	1583
67.069	1583
67.1024	1567
67.1358	1527
67.1693	1552
67.2027	1567
67.2361	1598
67.2695	1534
67.3029	1474
67.3364	1499
67.3698	1558
67.4032	1627
67.4366	1506
67.4701	1540
67.5035	1544
67.5369	1551
67.5703	1546
67.6037	1537
67.6372	1587
67.6706	1566
67.704	1592
67.7374	1589
67.7709	1596
67.8043	1543
67.8377	1638
67.8711	1602
67.9046	1527
67.938	1595
67.9714	1637
68.0048	1660
68.0382	1586
68.0717	1614
68.1051	1532
68.1385	1580
68.1719	1562
68.2053	1495
68.2388	1493
68.2722	1450
68.3056	1534
68.339	1590
68.3725	1478
68.4059	1555
68.4393	1506
68.4727	1590
68.5062	1612
68.5396	1553
68.573	1517
68.6064	1473
68.6398	1540
68.6733	1469
68.7067	1550
68.7401	1553
68.7735	1494
68.807	1604
68.8404	1530
68.8738	1495
68.9072	1499
68.9407	1570
68.9741	1534
69.0075	1540
69.0409	1544
69.0743	1537
69.1078	1498
69.1412	1576
69.1746	1579
69.208	1578
69.2415	1577
69.2749	1618
69.3083	1591
69.3417	1522
69.3751	1526
69.4086	1541
69.442	1581
69.4754	1580
69.5088	1593
69.5422	1564
69.5757	1541
69.6091	1592
69.6425	1537
69.6759	1514
69.7094	1463
69.7428	1500
69.7762	1577
69.8096	1487
69.8431	1500
69.8765	1542
69.9099	1564
69.9433	1557
69.9767	1540
70.0102	1497
70.0436	1493
70.077	1519
70.1104	1566
70.1439	1512
70.1773	1436
70.2107	1539
70.2441	1548
70.2776	1482
70.311	1510
70.3444	1544
70.3778	1527
70.4112	1482
70.4447	1570
70.4781	1591
70.5115	1563
70.5449	1489
70.5784	1560
70.6118	1496
70.6452	1518
70.6786	1535
70.712	1462
70.7455	1478
70.7789	1514
70.8123	1511
70.8457	1627
70.8791	1551
70.9126	1495
70.946	1497
70.9794	1501
71.0128	1529
71.0463	1534
71.0797	1571
71.1131	1477
71.1465	1509
71.18	1533
71.2134	1482
71.2468	1449
71.2802	1472
71.3136	1539
71.3471	1503
71.3805	1467
71.4139	1535
71.4473	1528
71.4808	1454
71.5142	1494
71.5476	1543
71.581	1488
71.6145	1591
71.6479	1466
71.6813	1544
71.7147	1562
71.7481	1503
71.7816	1490
71.815	1508
71.8484	1539
71.8818	1483
71.9153	1478
71.9487	1508
71.9821	1565
72.0155	1482
72.0489	1459
72.0824	1491
72.1158	1513
72.1492	1508
72.1826	1490
72.216	1412
72.2495	1518
72.2829	1591
72.3163	1517
72.3497	1594
72.3832	1542
72.4166	1564
72.45	1480
72.4834	1556
72.5169	1550
72.5503	1561
72.5837	1519
72.6171	1577
72.6505	1572
72.684	1544
72.7174	1640
72.7508	1542
72.7842	1502
72.8177	1587
72.8511	1518
72.8845	1541
72.9179	1505
72.9514	1449
72.9848	1543
73.0182	1528
73.0516	1609
73.085	1556
73.1185	1543
73.1519	1627
73.1853	1620
73.2187	1497
73.2522	1526
73.2856	1531
73.319	1503
73.3524	1542
73.3858	1506
73.4193	1586
73.4527	1485
73.4861	1644
73.5195	1609
73.553	1548
73.5864	1533
73.6198	1534
73.6532	1522
73.6867	1563
73.7201	1496
73.7535	1604
73.7869	1555
73.8203	1545
73.8538	1518
73.8872	1572
73.9206	1500
73.954	1660
73.9874	1564
74.0209	1527
74.0543	1535
74.0877	1621
74.1211	1571
74.1546	1594
74.188	1618
74.2214	1588
74.2548	1535
74.2883	1555
74.3217	1588
74.3551	1553
74.3885	1577
74.4219	1642
74.4554	1601
74.4888	1579
74.5222	1540
74.5556	1578
74.5891	1590
74.6225	1631
74.6559	1524
74.6893	1642
74.7227	1619
74.7562	1645
74.7896	1645
74.823	1650
74.8564	1528
74.8899	1529
74.9233	1673
74.9567	1660
74.9901	1592
75.0236	1640
75.057	1586
75.0904	1631
75.1238	1586
75.1572	1590
75.1907	1686
75.2241	1614
75.2575	1634
75.2909	1548
75.3243	1595
75.3578	1655
75.3912	1570
75.4246	1636
75.458	1680
75.4915	1702
75.5249	1714
75.5583	1627
75.5917	1644
75.6252	1611
75.6586	1636
75.692	1572
75.7254	1619
75.7588	1736
75.7923	1691
75.8257	1636
75.8591	1635
75.8925	1618
75.926	1687
75.9594	1675
75.9928	1660
76.0262	1724
76.0597	1715
76.0931	1670
76.1265	1705
76.1599	1726
76.1933	1636
76.2268	1743
76.2602	1700
76.2936	1791
76.327	1675
76.3605	1759
76.3939	1747
76.4273	1732
76.4607	1742
76.4941	1821
76.5276	1723
76.561	1781
76.5944	1778
76.6278	1757
76.6612	1847
76.6947	1758
76.7281	1788
76.7615	1797
[truncated: 396 more rows]
