# Supplementary material for: Resolving optimal ionomer interaction in fuel cell electrodes via operando X-ray absorption spectroscopy
Source: Nat Commun. 2024 Oct 30;15:9390. doi: 10.1038/s41467-024-53823-z (PMC11525635; doi:10.1038/s41467-024-53823-z)
Supplement: Supplementary file 3 — Source Data [file 41467_2024_53823_MOESM3_ESM.zip › Source Date Supplementary Figures/Figure S7 RDE.xlsx]

## Sheet: PtKB
Resistance	Compenseted Potential	Current	Current Density
ohm	V vs. RHE	A	mA/cm\+(2)
28.2	1.01778	-5.58472e-06	-0.03674
28.2	1.01537	-6.77185e-06	-0.04455
28.2	1.01294	-7.3822e-06	-0.04857
28.2	1.01052	-8.03528e-06	-0.05286
28.2	1.00809	-8.45337e-06	-0.05561
28.2	1.00567	-9.00879e-06	-0.05927
28.2	1.00324	-9.4696e-06	-0.0623
28.2	1.00081	-9.9762e-06	-0.06563
28.2	0.99838	-1.04248e-05	-0.06858
28.2	0.99596	-1.10199e-05	-0.0725
28.2	0.99353	-1.14746e-05	-0.07549
28.2	0.9911	-1.20483e-05	-0.07927
28.2	0.98868	-1.26251e-05	-0.08306
28.2	0.98626	-1.32813e-05	-0.08738
28.2	0.98383	-1.38428e-05	-0.09107
28.2	0.98141	-1.46881e-05	-0.09663
28.2	0.97899	-1.54816e-05	-0.10185
28.2	0.97657	-1.62689e-05	-0.10703
28.2	0.97416	-1.72729e-05	-0.11364
28.2	0.97174	-1.8103e-05	-0.1191
28.2	0.96933	-1.92413e-05	-0.12659
28.2	0.96693	-2.04559e-05	-0.13458
28.2	0.96452	-2.1759e-05	-0.14315
28.2	0.96212	-2.30408e-05	-0.15158
28.2	0.95972	-2.4588e-05	-0.16176
28.2	0.95732	-2.6239e-05	-0.17263
28.2	0.95493	-2.78656e-05	-0.18333
28.2	0.95254	-2.98523e-05	-0.1964
28.2	0.95016	-3.18542e-05	-0.20957
28.2	0.94778	-3.4021e-05	-0.22382
28.2	0.9454	-3.62854e-05	-0.23872
28.2	0.94303	-3.88611e-05	-0.25567
28.2	0.94067	-4.1571e-05	-0.27349
28.2	0.93831	-4.43939e-05	-0.29207
28.2	0.93595	-4.74365e-05	-0.31208
28.2	0.9336	-5.07202e-05	-0.33369
28.2	0.93126	-5.41382e-05	-0.35617
28.2	0.92892	-5.78918e-05	-0.38087
28.2	0.92659	-6.17371e-05	-0.40616
28.2	0.92426	-6.5918e-05	-0.43367
28.2	0.92194	-7.00378e-05	-0.46078
28.2	0.91963	-7.46765e-05	-0.49129
28.2	0.91732	-7.93457e-05	-0.52201
28.2	0.91502	-8.43201e-05	-0.55474
28.2	0.91272	-8.94165e-05	-0.58827
28.2	0.91043	-9.47571e-05	-0.6234
28.2	0.90814	-0.00010022	-0.65934
28.2	0.90587	-0.000106201	-0.69869
28.2	0.90359	-0.000112091	-0.73744
28.2	0.90132	-0.000118103	-0.77699
28.2	0.89906	-0.000124512	-0.81916
28.2	0.89681	-0.000131134	-0.86272
28.2	0.89455	-0.000137787	-0.90649
28.2	0.8923	-0.000144531	-0.95086
28.2	0.89006	-0.000151794	-0.99865
28.2	0.88783	-0.000159027	-1.04623
28.2	0.88559	-0.000166199	-1.09341
28.2	0.88337	-0.000174072	-1.14521
28.2	0.88114	-0.000181732	-1.19561
28.2	0.87892	-0.000189545	-1.247
28.2	0.87671	-0.000197632	-1.30021
28.2	0.8745	-0.000205719	-1.35341
28.2	0.87228	-0.000213837	-1.40682
28.2	0.87009	-0.000222504	-1.46384
28.2	0.86787	-0.000230652	-1.51745
28.2	0.86568	-0.000239319	-1.57447
28.2	0.86347	-0.000247742	-1.62988
28.2	0.86127	-0.000256134	-1.68509
28.2	0.85908	-0.000265167	-1.74452
28.2	0.8569	-0.000274384	-1.80515
28.2	0.8547	-0.000283081	-1.86238
28.2	0.85252	-0.000292297	-1.92301
28.2	0.85033	-0.000301178	-1.98143
28.2	0.84814	-0.000310181	-2.04066
28.2	0.84595	-0.000318909	-2.09808
28.2	0.84377	-0.000328125	-2.15872
28.2	0.84158	-0.000337189	-2.21835
28.2	0.8394	-0.000346283	-2.27818
28.2	0.83721	-0.000355347	-2.33781
28.2	0.83502	-0.00036441	-2.39744
28.2	0.83284	-0.000373383	-2.45646
28.2	0.83064	-0.000382172	-2.51429
28.2	0.82845	-0.000390808	-2.57111
28.2	0.82625	-0.000399719	-2.62973
28.2	0.82406	-0.000408569	-2.68796
28.2	0.82188	-0.000417633	-2.74759
28.2	0.81965	-0.000425354	-2.79838
28.2	0.81746	-0.000434113	-2.856
28.2	0.81525	-0.0004422	-2.90921
28.2	0.81307	-0.000451508	-2.97044
28.2	0.81086	-0.000459839	-3.02526
28.2	0.80864	-0.000467773	-3.07746
28.2	0.80643	-0.00047583	-3.13046
28.2	0.80422	-0.000484131	-3.18507
28.2	0.80198	-0.000491089	-3.23085
28.2	0.79974	-0.000498352	-3.27863
28.2	0.79752	-0.000506287	-3.33083
28.2	0.79527	-0.000513	-3.375
28.2	0.79303	-0.000520325	-3.42319
28.2	0.7908	-0.000527649	-3.47137
28.2	0.78857	-0.000534973	-3.51956
28.2	0.78633	-0.000542297	-3.56775
28.2	0.78406	-0.000548401	-3.6079
28.2	0.78182	-0.00055542	-3.65408
28.2	0.77958	-0.000562744	-3.70226
28.2	0.77736	-0.000570374	-3.75246
28.2	0.77508	-0.000576172	-3.7906
28.2	0.77282	-0.000582581	-3.83277
28.2	0.77057	-0.000589294	-3.87694
28.2	0.76829	-0.000595093	-3.91508
28.2	0.76597	-0.000599365	-3.94319
28.2	0.76372	-0.000606384	-3.98937
28.2	0.76141	-0.000610962	-4.01949
28.2	0.75913	-0.00061676	-4.05763
28.2	0.75686	-0.000622864	-4.09779
28.2	0.75456	-0.000627747	-4.12991
28.2	0.75227	-0.00063324	-4.16605
28.2	0.74997	-0.000638123	-4.19817
28.2	0.74766	-0.0006427	-4.22829
28.2	0.74535	-0.000647583	-4.26041
28.2	0.74305	-0.000652466	-4.29254
28.2	0.7407	-0.000655518	-4.31262
28.2	0.73843	-0.000661926	-4.35478
28.2	0.73614	-0.000667114	-4.38891
28.2	0.73383	-0.000671692	-4.41903
28.2	0.73151	-0.000675964	-4.44713
28.2	0.72917	-0.000679626	-4.47123
28.2	0.72686	-0.000684204	-4.50134
28.2	0.72453	-0.000688171	-4.52744
28.2	0.7222	-0.000692139	-4.55354
28.2	0.71988	-0.000696411	-4.58165
28.2	0.71755	-0.000700684	-4.60976
28.2	0.71516	-0.000702515	-4.62181
28.2	0.71284	-0.000706787	-4.64992
28.2	0.71054	-0.00071167	-4.68204
28.2	0.70818	-0.000714722	-4.70212
28.2	0.70586	-0.000718994	-4.73022
28.2	0.70349	-0.000721436	-4.74629
28.2	0.70115	-0.000725098	-4.77038
28.2	0.69885	-0.00072998	-4.8025
28.2	0.69652	-0.000733948	-4.8286
28.2	0.69412	-0.000735474	-4.83864
28.2	0.69175	-0.000737915	-4.8547
28.2	0.68944	-0.000742493	-4.88482
28.2	0.68712	-0.00074707	-4.91494
28.2	0.68473	-0.000748596	-4.92497
28.2	0.68232	-0.000749817	-4.93301
28.2	0.67995	-0.000752258	-4.94907
28.2	0.67751	-0.000752563	-4.95108
28.2	0.67524	-0.000758362	-4.98922
28.2	0.67289	-0.000761719	-5.01131
28.2	0.67051	-0.000763855	-5.02536
28.2	0.66815	-0.000766907	-5.04544
28.2	0.66583	-0.000771179	-5.07355
28.2	0.6634	-0.000771484	-5.07556
28.2	0.66101	-0.000773315	-5.0876
28.2	0.65866	-0.000776672	-5.10969
28.2	0.65626	-0.000777893	-5.11772
28.2	0.65387	-0.000780029	-5.13177
28.2	0.65148	-0.000781555	-5.14181
28.2	0.64913	-0.000784912	-5.1639
28.2	0.64675	-0.000787048	-5.17795
28.2	0.64438	-0.00078949	-5.19401
28.2	0.64202	-0.000792542	-5.21409
28.2	0.63963	-0.000794373	-5.22614
28.2	0.63721	-0.000795288	-5.23216
28.2	0.63479	-0.000795898	-5.23617
28.2	0.63245	-0.000799561	-5.26027
28.2	0.63011	-0.000802917	-5.28235
28.2	0.62769	-0.000803833	-5.28838
28.2	0.62534	-0.00080719	-5.31046
28.2	0.6229	-0.00080719	-5.31046
28.2	0.62048	-0.0008078	-5.31448
28.2	0.61812	-0.000810852	-5.33455
28.2	0.61573	-0.000812683	-5.3466
28.2	0.6134	-0.00081665	-5.3727
28.2	0.611	-0.000817871	-5.38073
28.2	0.60852	-0.00081665	-5.3727
28.2	0.60618	-0.000820313	-5.39679
28.2	0.60378	-0.000821533	-5.40482
28.2	0.6014	-0.000823975	-5.42089
28.2	0.59894	-0.000823364	-5.41687
28.2	0.59652	-0.000823975	-5.42089
28.2	0.59411	-0.000825195	-5.42892
28.2	0.59179	-0.000829468	-5.45702
28.2	0.58933	-0.000828857	-5.45301
28.2	0.5869	-0.000829163	-5.45502
28.2	0.58449	-0.000830383	-5.46305
28.2	0.58216	-0.000834045	-5.48714
28.2	0.57977	-0.000836182	-5.5012
28.2	0.57728	-0.000834351	-5.48915
28.2	0.57488	-0.000835876	-5.49919
28.2	0.57248	-0.000837402	-5.50923
28.2	0.57001	-0.000836182	-5.5012
28.2	0.56764	-0.000838928	-5.51926
28.2	0.5652	-0.000838928	-5.51926
28.2	0.5628	-0.000840149	-5.5273
28.2	0.56038	-0.000841064	-5.53332
28.2	0.55797	-0.000842285	-5.54135
28.2	0.5556	-0.000844727	-5.55741
28.2	0.5532	-0.000846252	-5.56745
28.2	0.55074	-0.000845642	-5.56343
28.2	0.54826	-0.000844116	-5.5534
28.2	0.54584	-0.000845032	-5.55942
28.2	0.54351	-0.000848694	-5.58351
28.2	0.54102	-0.000847168	-5.57347
28.2	0.53859	-0.000847473	-5.57548
28.2	0.53623	-0.000850525	-5.59556
28.2	0.53383	-0.000852051	-5.6056
28.2	0.53136	-0.00085083	-5.59757
28.2	0.52894	-0.000851746	-5.60359
28.2	0.52655	-0.000853271	-5.61363
28.2	0.52418	-0.000856018	-5.6317
28.2	0.52168	-0.000853882	-5.61764
28.2	0.51925	-0.000854187	-5.61965
28.2	0.51689	-0.000857239	-5.63973
28.2	0.51441	-0.000855713	-5.62969
28.2	0.51193	-0.000854492	-5.62166
28.2	0.50952	-0.000855713	-5.62969
28.2	0.50711	-0.000856628	-5.63571
28.2	0.50475	-0.00085968	-5.65579
28.2	0.50239	-0.000862427	-5.67386
28.2	0.49979	-0.000856934	-5.63772
28.2	0.49744	-0.000859985	-5.6578
28.2	0.49496	-0.000858765	-5.64977
28.2	0.49256	-0.000860291	-5.65981
28.2	0.49008	-0.000858765	-5.64977
28.2	0.48759	-0.000857239	-5.63973
28.2	0.48525	-0.000860596	-5.66181
28.2	0.4828	-0.000860291	-5.65981
28.2	0.48036	-0.000860291	-5.65981
28.2	0.47797	-0.000862122	-5.67185
28.2	0.47551	-0.000861511	-5.66784
28.2	0.47306	-0.000861206	-5.66583
28.2	0.47064	-0.000862122	-5.67185
28.2	0.46821	-0.000862427	-5.67386
28.2	0.46574	-0.000861511	-5.66784
28.2	0.46326	-0.000859985	-5.6578
28.2	0.46093	-0.000863953	-5.6839
28.2	0.45854	-0.000865784	-5.69595
28.2	0.45599	-0.000861816	-5.66984
28.2	0.45353	-0.000861206	-5.66583
28.2	0.45105	-0.000859985	-5.6578
28.2	0.44875	-0.000864868	-5.68992
28.2	0.44625	-0.000863037	-5.67788
28.2	0.44384	-0.000863953	-5.6839
28.2	0.4414	-0.000863953	-5.6839
28.2	0.43896	-0.000863953	-5.6839
28.2	0.43652	-0.000864258	-5.68591
28.2	0.43416	-0.000867004	-5.70398
28.2	0.43168	-0.000865784	-5.69595
28.2	0.42921	-0.000864563	-5.68791
28.2	0.4268	-0.000865784	-5.69595
28.2	0.42432	-0.000864563	-5.68791
28.2	0.42186	-0.000863647	-5.68189
28.2	0.41951	-0.000867004	-5.70398
28.2	0.41697	-0.000863647	-5.68189
28.2	0.41458	-0.000865479	-5.69394
28.2	0.41215	-0.000865784	-5.69595
28.2	0.4097	-0.000865479	-5.69394
28.2	0.40722	-0.000863953	-5.6839
28.2	0.40482	-0.000865479	-5.69394
28.2	0.40239	-0.000865784	-5.69595
28.2	0.39994	-0.000865479	-5.69394
28.2	0.39746	-0.000864258	-5.68591
28.2	0.39487	-0.00085907	-5.65178
28.2	0.39271	-0.000868835	-5.71602
28.2	0.39021	-0.000866699	-5.70197
28.2	0.38782	-0.00086853	-5.71401
28.2	0.38526	-0.000864563	-5.68791
28.2	0.38283	-0.000864868	-5.68992
28.2	0.38038	-0.000864563	-5.68791
28.2	0.37806	-0.000868835	-5.71602
28.2	0.37554	-0.000866089	-5.69795
28.2	0.37311	-0.000866394	-5.69996
28.2	0.3707	-0.000867615	-5.70799
28.2	0.36825	-0.00086731	-5.70598
28.2	0.36582	-0.000867615	-5.70799
28.2	0.36333	-0.000866089	-5.69795
28.2	0.36096	-0.00086853	-5.71401
28.2	0.35848	-0.00086731	-5.70598
28.2	0.35608	-0.00086853	-5.71401
28.2	0.35358	-0.000866699	-5.70197
28.2	0.35113	-0.000866089	-5.69795
28.2	0.34868	-0.000866089	-5.69795
28.2	0.34626	-0.000866699	-5.70197
28.2	0.34373	-0.000863647	-5.68189
28.2	0.34141	-0.00086792	-5.71
28.2	0.33894	-0.000867004	-5.70398
28.2	0.33658	-0.000869751	-5.72205
28.2	0.33409	-0.00086792	-5.71
28.2	0.33165	-0.000868225	-5.71201
28.2	0.32923	-0.000868835	-5.71602
28.2	0.32681	-0.000869446	-5.72004
28.2	0.32435	-0.000868835	-5.71602
28.2	0.32189	-0.000868225	-5.71201
28.2	0.31952	-0.000870667	-5.72807
28.2	0.31699	-0.000867615	-5.70799
28.2	0.31445	-0.000864258	-5.68591
28.2	0.31205	-0.000865784	-5.69595
28.2	0.30965	-0.000867004	-5.70398
28.2	0.30723	-0.00086792	-5.71
28.2	0.30478	-0.000867615	-5.70799
28.2	0.30229	-0.000865784	-5.69595
28.2	0.2998	-0.000864258	-5.68591
28.2	0.29748	-0.00086853	-5.71401
28.2	0.29508	-0.000870056	-5.72405
28.2	0.29253	-0.000866089	-5.69795
28.2	0.29018	-0.000869446	-5.72004
28.2	0.28773	-0.000869141	-5.71803
28.2	0.28528	-0.000868835	-5.71602
28.2	0.28278	-0.000866699	-5.70197
28.2	0.2803	-0.000865173	-5.69193
28.2	0.27789	-0.000866394	-5.69996
28.2	0.27552	-0.000868835	-5.71602
28.2	0.2731	-0.000869446	-5.72004
28.2	0.27061	-0.00086792	-5.71
28.2	0.2682	-0.000869141	-5.71803
28.2	0.26583	-0.000871582	-5.73409
28.2	0.26337	-0.000870972	-5.73008
28.2	0.26082	-0.000867004	-5.70398
28.2	0.25842	-0.00086853	-5.71401
28.2	0.2559	-0.000865784	-5.69595
28.2	0.25353	-0.000868225	-5.71201
28.2	0.25105	-0.000867004	-5.70398
28.2	0.24858	-0.000865784	-5.69595
28.2	0.24618	-0.00086731	-5.70598
28.2	0.24379	-0.000869141	-5.71803
28.2	0.24131	-0.00086792	-5.71
28.2	0.23884	-0.000866699	-5.70197
28.2	0.23642	-0.000867615	-5.70799
28.2	0.23396	-0.000866699	-5.70197
28.2	0.23151	-0.000866699	-5.70197
28.2	0.2291	-0.000867615	-5.70799
28.2	0.22661	-0.000866089	-5.69795
28.2	0.22421	-0.00086731	-5.70598
28.2	0.22178	-0.00086792	-5.71
28.2	0.21926	-0.000865173	-5.69193
28.2	0.21681	-0.000864868	-5.68992
28.2	0.21437	-0.000864868	-5.68992
28.2	0.21203	-0.000868225	-5.71201
28.2	0.20953	-0.000866394	-5.69996
28.2	0.20706	-0.000865173	-5.69193
28.2	0.20456	-0.000863342	-5.67988
28.2	0.20204	-0.000860291	-5.65981
28.2	0.19964	-0.000861816	-5.66984
28.2	0.19727	-0.000864563	-5.68791
28.2	0.19485	-0.000865173	-5.69193
28.2	0.19237	-0.000863953	-5.6839
28.2	0.18996	-0.000864868	-5.68992
28.2	0.18745	-0.000862427	-5.67386
28.2	0.18499	-0.000861816	-5.66984
28.2	0.18257	-0.000862427	-5.67386
28.2	0.18014	-0.000863037	-5.67788
28.2	0.17767	-0.000862122	-5.67185
28.2	0.17523	-0.000862122	-5.67185
28.2	0.17283	-0.000863342	-5.67988
28.2	0.17038	-0.000863342	-5.67988
28.2	0.16797	-0.000864258	-5.68591
28.2	0.16541	-0.000860291	-5.65981
28.2	0.16303	-0.000862427	-5.67386
28.2	0.16064	-0.000863953	-5.6839
28.2	0.15821	-0.000864563	-5.68791
28.2	0.15578	-0.000864868	-5.68992
28.2	0.15334	-0.000864868	-5.68992
28.2	0.15091	-0.000865479	-5.69394
28.2	0.14845	-0.000864563	-5.68791
28.2	0.14599	-0.000863953	-5.6839
28.2	0.14354	-0.000863647	-5.68189
28.2	0.14113	-0.000864868	-5.68992
28.2	0.13871	-0.000865479	-5.69394
28.2	0.13628	-0.000866089	-5.69795
28.2	0.1338	-0.000864563	-5.68791
28.2	0.13135	-0.000864258	-5.68591
28.2	0.12885	-0.000862122	-5.67185
28.2	0.12641	-0.000862427	-5.67386
28.2	0.12397	-0.000862427	-5.67386
28.2	0.12159	-0.000864563	-5.68791
28.2	0.11907	-0.000861816	-5.66984
28.2	0.11664	-0.000862122	-5.67185
28.2	0.11413	-0.00085968	-5.65579
28.2	0.11175	-0.000861816	-5.66984
28.2	0.10927	-0.000860596	-5.66181
28.2	0.1068	-0.000859375	-5.65378
28.2	0.10435	-0.00085907	-5.65178
28.2	0.10195	-0.000860596	-5.66181
28.2	0.09952	-0.000861206	-5.66583
28.2	0.09699	-0.000857849	-5.64374
28.2	0.09457	-0.000858765	-5.64977
28.2	0.09211	-0.000858154	-5.64575

## Sheet: PtHOMC
Resistance	Compenseted Potential	Current	Current Density
ohm	V vs. RHE	A	mA/cm\+(2)
29.7	1.01878	-5.41077e-06	-0.03607
29.7	1.01637	-6.40564e-06	-0.0427
29.7	1.01395	-7.16248e-06	-0.04775
29.7	1.01152	-7.54089e-06	-0.05027
29.7	1.00909	-7.9895e-06	-0.05326
29.7	1.00666	-8.38623e-06	-0.05591
29.7	1.00423	-8.81348e-06	-0.05876
29.7	1.0018	-9.23462e-06	-0.06156
29.7	0.99937	-9.51233e-06	-0.06342
29.7	0.99694	-9.87549e-06	-0.06584
29.7	0.99451	-1.02295e-05	-0.0682
29.7	0.99208	-1.07269e-05	-0.07151
29.7	0.98965	-1.10565e-05	-0.07371
29.7	0.98723	-1.16455e-05	-0.07764
29.7	0.9848	-1.21216e-05	-0.08081
29.7	0.98238	-1.26892e-05	-0.08459
29.7	0.97995	-1.31866e-05	-0.08791
29.7	0.97753	-1.38885e-05	-0.09259
29.7	0.97511	-1.46423e-05	-0.09762
29.7	0.97269	-1.53748e-05	-0.1025
29.7	0.97027	-1.61102e-05	-0.1074
29.7	0.96786	-1.70197e-05	-0.11346
29.7	0.96544	-1.79901e-05	-0.11993
29.7	0.96303	-1.90887e-05	-0.12726
29.7	0.96062	-2.01111e-05	-0.13407
29.7	0.95822	-2.15118e-05	-0.14341
29.7	0.95582	-2.27631e-05	-0.15175
29.7	0.95342	-2.42676e-05	-0.16178
29.7	0.95102	-2.57446e-05	-0.17163
29.7	0.94864	-2.75879e-05	-0.18392
29.7	0.94625	-2.93488e-05	-0.19566
29.7	0.94387	-3.15491e-05	-0.21033
29.7	0.94149	-3.35907e-05	-0.22394
29.7	0.93912	-3.60291e-05	-0.24019
29.7	0.93676	-3.84949e-05	-0.25663
29.7	0.93439	-4.11804e-05	-0.27454
29.7	0.93204	-4.40674e-05	-0.29378
29.7	0.92969	-4.71741e-05	-0.31449
29.7	0.92734	-5.0415e-05	-0.3361
29.7	0.92501	-5.39246e-05	-0.3595
29.7	0.92268	-5.77087e-05	-0.38472
29.7	0.92035	-6.15845e-05	-0.41056
29.7	0.91803	-6.57043e-05	-0.43803
29.7	0.91572	-7.00989e-05	-0.46733
29.7	0.91341	-7.46155e-05	-0.49744
29.7	0.91112	-7.94983e-05	-0.52999
29.7	0.90882	-8.45032e-05	-0.56335
29.7	0.90654	-8.96912e-05	-0.59794
29.7	0.90427	-9.5459e-05	-0.63639
29.7	0.90199	-0.000101044	-0.67362
29.7	0.89972	-0.000106842	-0.71228
29.7	0.89746	-0.000112976	-0.75317
29.7	0.89521	-0.000119354	-0.79569
29.7	0.89296	-0.000125702	-0.83801
29.7	0.89072	-0.000132507	-0.88338
29.7	0.88848	-0.000139282	-0.92855
29.7	0.88625	-0.000146454	-0.97636
29.7	0.88403	-0.000153839	-1.02559
29.7	0.8818	-0.000161133	-1.07422
29.7	0.87959	-0.000168854	-1.12569
29.7	0.87737	-0.000176361	-1.17574
29.7	0.87518	-0.000184601	-1.23067
29.7	0.87296	-0.000192169	-1.28113
29.7	0.87077	-0.000200562	-1.33708
29.7	0.86857	-0.000208618	-1.39079
29.7	0.86638	-0.000217255	-1.44836
29.7	0.86418	-0.000225494	-1.5033
29.7	0.86201	-0.000234406	-1.5627
29.7	0.85982	-0.00024292	-1.61947
29.7	0.85764	-0.000251648	-1.67765
29.7	0.85547	-0.000260803	-1.73869
29.7	0.85328	-0.000269501	-1.79667
29.7	0.85111	-0.000278503	-1.85669
29.7	0.84894	-0.000287659	-1.91772
29.7	0.84677	-0.000296753	-1.97835
29.7	0.8446	-0.000305939	-2.03959
29.7	0.84242	-0.000314636	-2.09757
29.7	0.84025	-0.000323822	-2.15881
29.7	0.83809	-0.000333496	-2.22331
29.7	0.83592	-0.000342316	-2.2821
29.7	0.83374	-0.000351166	-2.34111
29.7	0.83158	-0.000360687	-2.40458
29.7	0.8294	-0.000369507	-2.46338
29.7	0.82723	-0.000378571	-2.5238
29.7	0.82504	-0.000387268	-2.58179
29.7	0.82288	-0.000396515	-2.64343
29.7	0.82071	-0.000405609	-2.70406
29.7	0.81852	-0.000414124	-2.76082
29.7	0.81633	-0.000422607	-2.81738
29.7	0.81414	-0.000431305	-2.87537
29.7	0.81195	-0.000439606	-2.9307
29.7	0.80976	-0.00044812	-2.98747
29.7	0.80757	-0.000456573	-3.04382
29.7	0.80536	-0.000464355	-3.0957
29.7	0.80317	-0.000472809	-3.15206
29.7	0.80097	-0.000480804	-3.20536
29.7	0.79876	-0.000488678	-3.25785
29.7	0.79655	-0.000496674	-3.31116
29.7	0.79434	-0.000504456	-3.36304
29.7	0.79211	-0.000511475	-3.40983
29.7	0.7899	-0.000519104	-3.46069
29.7	0.78767	-0.000526428	-3.50952
29.7	0.78542	-0.000532837	-3.55225
29.7	0.78322	-0.000540771	-3.60514
29.7	0.78098	-0.000547791	-3.65194
29.7	0.77874	-0.000554504	-3.6967
29.7	0.77651	-0.000561523	-3.74349
29.7	0.77425	-0.000567627	-3.78418
29.7	0.77197	-0.00057312	-3.8208
29.7	0.76975	-0.000580444	-3.86963
29.7	0.76748	-0.000586243	-3.90828
29.7	0.76522	-0.000592346	-3.94897
29.7	0.76297	-0.000598755	-3.9917
29.7	0.76071	-0.000604858	-4.03239
29.7	0.75842	-0.000610046	-4.06698
29.7	0.75615	-0.000615845	-4.10563
29.7	0.7539	-0.000622253	-4.14836
29.7	0.7516	-0.000627136	-4.18091
29.7	0.7493	-0.000631714	-4.21143
29.7	0.74703	-0.000637512	-4.25008
29.7	0.74473	-0.000642395	-4.28263
29.7	0.74245	-0.000647888	-4.31925
29.7	0.74017	-0.000653381	-4.35588
29.7	0.73784	-0.000657043	-4.38029
29.7	0.73553	-0.000661316	-4.40877
29.7	0.7332	-0.000665283	-4.43522
29.7	0.73094	-0.000671387	-4.47591
29.7	0.72859	-0.000674438	-4.49626
29.7	0.7263	-0.000679321	-4.52881
29.7	0.72396	-0.000682983	-4.55322
29.7	0.72166	-0.000687561	-4.58374
29.7	0.71934	-0.000691833	-4.61222
29.7	0.71705	-0.000696716	-4.64478
29.7	0.7147	-0.000699768	-4.66512
29.7	0.71237	-0.000703735	-4.69157
29.7	0.71006	-0.000708008	-4.72005
29.7	0.70769	-0.000710449	-4.73633
29.7	0.70537	-0.000714417	-4.76278
29.7	0.70307	-0.000719299	-4.79533
29.7	0.70068	-0.00072113	-4.80754
29.7	0.69838	-0.000725708	-4.83805
29.7	0.69604	-0.00072937	-4.86247
29.7	0.69363	-0.000730286	-4.86857
29.7	0.69132	-0.000734863	-4.89909
29.7	0.68898	-0.00073822	-4.92147
29.7	0.68667	-0.000742493	-4.94995
29.7	0.68425	-0.000743408	-4.95605
29.7	0.68188	-0.000745544	-4.9703
29.7	0.67958	-0.000750427	-5.00285
29.7	0.67724	-0.000753784	-5.02523
29.7	0.67476	-0.000752563	-5.01709
29.7	0.67249	-0.000758362	-5.05575
29.7	0.67018	-0.000762634	-5.08423
29.7	0.66781	-0.000765076	-5.1005
29.7	0.66544	-0.000767517	-5.11678
29.7	0.66306	-0.000769653	-5.13102
29.7	0.6607	-0.0007724	-5.14933
29.7	0.65833	-0.000774841	-5.16561
29.7	0.65596	-0.000777283	-5.18188
29.7	0.65358	-0.000779419	-5.19613
29.7	0.65121	-0.000781555	-5.21037
29.7	0.64887	-0.000784912	-5.23275
29.7	0.64646	-0.000786133	-5.24089
29.7	0.64406	-0.000787659	-5.25106
29.7	0.64176	-0.000792236	-5.28158
29.7	0.63936	-0.000793762	-5.29175
29.7	0.63695	-0.000794678	-5.29785
29.7	0.63458	-0.000797119	-5.31413
29.7	0.6322	-0.000799255	-5.32837
29.7	0.62985	-0.000802307	-5.34871
29.7	0.62744	-0.000803223	-5.35482
29.7	0.62507	-0.000805664	-5.37109
29.7	0.62264	-0.000806274	-5.37516
29.7	0.62028	-0.000808716	-5.39144
29.7	0.61782	-0.000808411	-5.3894
29.7	0.61545	-0.000810547	-5.40365
29.7	0.61313	-0.000814819	-5.43213
29.7	0.61069	-0.000814819	-5.43213
29.7	0.60833	-0.000817566	-5.45044
29.7	0.60586	-0.00081665	-5.44434
29.7	0.60343	-0.000816956	-5.44637
29.7	0.60112	-0.000821228	-5.47485
29.7	0.59872	-0.000822754	-5.48503
29.7	0.59624	-0.000821533	-5.47689
29.7	0.5939	-0.00082489	-5.49927
29.7	0.59156	-0.000828247	-5.52165
29.7	0.58914	-0.000829163	-5.52775
29.7	0.58678	-0.000831604	-5.54403
29.7	0.58429	-0.000830078	-5.53385
29.7	0.58184	-0.000829773	-5.53182
29.7	0.57944	-0.000831299	-5.54199
29.7	0.57705	-0.000832825	-5.55216
29.7	0.57458	-0.000831909	-5.54606
29.7	0.57226	-0.000836182	-5.57454
29.7	0.56983	-0.000836487	-5.57658
29.7	0.56744	-0.000838318	-5.58879
29.7	0.56503	-0.000839233	-5.59489
29.7	0.56268	-0.000842285	-5.61523
29.7	0.56037	-0.000846863	-5.64575
29.7	0.55787	-0.000844727	-5.63151
29.7	0.5554	-0.000843811	-5.62541
29.7	0.55294	-0.000843201	-5.62134
29.7	0.55064	-0.000848083	-5.65389
29.7	0.54818	-0.000847168	-5.64779
29.7	0.54566	-0.000844727	-5.63151
29.7	0.54329	-0.000847168	-5.64779
29.7	0.5409	-0.000848694	-5.65796
29.7	0.53846	-0.000848999	-5.65999
29.7	0.536	-0.000848083	-5.65389
29.7	0.53354	-0.000847473	-5.64982
29.7	0.53107	-0.000846558	-5.64372
29.7	0.52875	-0.00085083	-5.6722
29.7	0.52631	-0.00085083	-5.6722
29.7	0.52388	-0.000851135	-5.67424
29.7	0.52152	-0.000853882	-5.69255
29.7	0.51902	-0.000852051	-5.68034
29.7	0.51659	-0.000852356	-5.68237
29.7	0.51415	-0.000852356	-5.68237
29.7	0.51181	-0.000855713	-5.70475
29.7	0.50936	-0.000855408	-5.70272
29.7	0.50692	-0.000855408	-5.70272
29.7	0.50455	-0.000857849	-5.71899
29.7	0.50213	-0.000858765	-5.7251
29.7	0.49969	-0.000858765	-5.7251
29.7	0.49724	-0.000858459	-5.72306
29.7	0.49478	-0.000857849	-5.71899
29.7	0.49236	-0.000858459	-5.72306
29.7	0.48993	-0.00085907	-5.72713
29.7	0.48743	-0.000856934	-5.71289
29.7	0.48501	-0.000857544	-5.71696
29.7	0.48254	-0.000856628	-5.71086
29.7	0.48011	-0.000857239	-5.71493
29.7	0.47782	-0.000862122	-5.74748
29.7	0.47539	-0.000862427	-5.74951
29.7	0.47289	-0.000860596	-5.7373
29.7	0.47048	-0.000861511	-5.74341
29.7	0.46806	-0.000862427	-5.74951
29.7	0.46556	-0.000860291	-5.73527
29.7	0.46321	-0.000863342	-5.75562
29.7	0.46075	-0.000862732	-5.75155
29.7	0.45826	-0.000861206	-5.74137
29.7	0.45583	-0.000861511	-5.74341
29.7	0.4533	-0.000858765	-5.7251
29.7	0.45102	-0.000863953	-5.75968
29.7	0.44845	-0.00085968	-5.7312
29.7	0.44608	-0.000862122	-5.74748
29.7	0.44362	-0.000861511	-5.74341
29.7	0.44119	-0.000861816	-5.74544
29.7	0.4387	-0.000860291	-5.73527
29.7	0.43632	-0.000862427	-5.74951
29.7	0.43395	-0.000864563	-5.76375
29.7	0.43152	-0.000865173	-5.76782
29.7	0.42901	-0.000862732	-5.75155
29.7	0.42661	-0.000864258	-5.76172
29.7	0.4242	-0.000865173	-5.76782
29.7	0.42172	-0.000863953	-5.75968
29.7	0.41933	-0.000865784	-5.77189
29.7	0.41686	-0.000864563	-5.76375
29.7	0.41441	-0.000864258	-5.76172
29.7	0.41197	-0.000864563	-5.76375
29.7	0.40947	-0.000862427	-5.74951
29.7	0.40704	-0.000863037	-5.75358
29.7	0.40467	-0.000865173	-5.76782
29.7	0.4023	-0.000867615	-5.7841
29.7	0.39976	-0.000864258	-5.76172
29.7	0.39728	-0.000863037	-5.75358
29.7	0.39493	-0.000866089	-5.77393
29.7	0.39243	-0.000864258	-5.76172
29.7	0.38999	-0.000864258	-5.76172
29.7	0.38756	-0.000864563	-5.76375
29.7	0.38511	-0.000864258	-5.76172
29.7	0.38269	-0.000865173	-5.76782
29.7	0.38022	-0.000863953	-5.75968
29.7	0.37778	-0.000863953	-5.75968
29.7	0.37532	-0.000863342	-5.75562
29.7	0.37286	-0.000862732	-5.75155
29.7	0.3705	-0.000865479	-5.76986
29.7	0.36802	-0.000864258	-5.76172
29.7	0.36557	-0.000863953	-5.75968
29.7	0.36314	-0.000864563	-5.76375
29.7	0.36076	-0.000866394	-5.77596
29.7	0.35824	-0.000863953	-5.75968
29.7	0.35584	-0.000865173	-5.76782
29.7	0.35338	-0.000864563	-5.76375
29.7	0.351	-0.000866699	-5.77799
29.7	0.34855	-0.000866394	-5.77596
29.7	0.34598	-0.000862122	-5.74748
29.7	0.34361	-0.000864563	-5.76375
29.7	0.34122	-0.000866089	-5.77393
29.7	0.33876	-0.000865479	-5.76986
29.7	0.33636	-0.000867004	-5.78003
29.7	0.33388	-0.000865479	-5.76986
29.7	0.3314	-0.000864258	-5.76172
29.7	0.32896	-0.000864258	-5.76172
29.7	0.32653	-0.000864868	-5.76579
29.7	0.32411	-0.000865479	-5.76986
29.7	0.32164	-0.000864563	-5.76375
29.7	0.3192	-0.000864563	-5.76375
29.7	0.31679	-0.000865784	-5.77189
29.7	0.31429	-0.000863647	-5.75765
29.7	0.31195	-0.000867004	-5.78003
29.7	0.30948	-0.000866089	-5.77393
29.7	0.30702	-0.000865479	-5.76986
29.7	0.30461	-0.000866394	-5.77596
29.7	0.30216	-0.000866394	-5.77596
29.7	0.29968	-0.000864868	-5.76579
29.7	0.29742	-0.000870972	-5.80648
29.7	0.29489	-0.00086792	-5.78613
29.7	0.29244	-0.00086792	-5.78613
29.7	0.29	-0.00086792	-5.78613
29.7	0.28753	-0.000867004	-5.78003
29.7	0.28514	-0.00086853	-5.7902
29.7	0.28264	-0.000866699	-5.77799
29.7	0.28018	-0.000866089	-5.77393
29.7	0.2778	-0.00086792	-5.78613
29.7	0.27532	-0.000866699	-5.77799
29.7	0.27289	-0.000867004	-5.78003
29.7	0.27043	-0.000866394	-5.77596
29.7	0.26809	-0.000870056	-5.80037
29.7	0.26556	-0.000867004	-5.78003
29.7	0.2631	-0.000866394	-5.77596
29.7	0.26072	-0.00086853	-5.7902
29.7	0.25819	-0.000865479	-5.76986
29.7	0.25583	-0.000868225	-5.78817
29.7	0.25334	-0.000866394	-5.77596
29.7	0.25084	-0.000864563	-5.76375
29.7	0.24837	-0.000863647	-5.75765
29.7	0.24597	-0.000864868	-5.76579
29.7	0.24352	-0.000864563	-5.76375
29.7	0.24107	-0.000864258	-5.76172
29.7	0.23871	-0.000867004	-5.78003
29.7	0.23616	-0.000863342	-5.75562
29.7	0.23378	-0.000865479	-5.76986
29.7	0.23144	-0.000869141	-5.79427
29.7	0.22889	-0.000865479	-5.76986
29.7	0.22637	-0.000862732	-5.75155
29.7	0.22393	-0.000862732	-5.75155
29.7	0.22153	-0.000863953	-5.75968
29.7	0.21911	-0.000864868	-5.76579
29.7	0.21664	-0.000863953	-5.75968
29.7	0.21422	-0.000864563	-5.76375
29.7	0.21177	-0.000864258	-5.76172
29.7	0.20925	-0.000861511	-5.74341
29.7	0.20679	-0.000860901	-5.73934
29.7	0.20443	-0.000863647	-5.75765
29.7	0.20188	-0.000859985	-5.73324
29.7	0.19955	-0.000863953	-5.75968
29.7	0.19707	-0.000862732	-5.75155
29.7	0.19465	-0.000863342	-5.75562
29.7	0.19215	-0.000861206	-5.74137
29.7	0.18965	-0.000859375	-5.72917
29.7	0.1873	-0.000862427	-5.74951
29.7	0.18487	-0.000862732	-5.75155
29.7	0.18236	-0.000860596	-5.7373
29.7	0.17992	-0.000860596	-5.7373
29.7	0.17743	-0.00085907	-5.72713
29.7	0.17503	-0.000860291	-5.73527
29.7	0.17266	-0.000862732	-5.75155
29.7	0.17028	-0.000864868	-5.76579
29.7	0.16771	-0.000860596	-5.7373
29.7	0.16526	-0.000860291	-5.73527
29.7	0.1628	-0.00085968	-5.7312
29.7	0.16044	-0.000862122	-5.74748
29.7	0.15798	-0.000861511	-5.74341
29.7	0.15553	-0.000861206	-5.74137
29.7	0.1531	-0.000861816	-5.74544
29.7	0.15066	-0.000861816	-5.74544
29.7	0.14833	-0.000865479	-5.76986
29.7	0.14586	-0.000864563	-5.76375
29.7	0.14342	-0.000864563	-5.76375
29.7	0.14099	-0.000865173	-5.76782
29.7	0.13851	-0.000863647	-5.75765
29.7	0.13601	-0.000861816	-5.74544
29.7	0.13356	-0.000861511	-5.74341
29.7	0.13108	-0.000859985	-5.73324
29.7	0.12872	-0.000862732	-5.75155
29.7	0.12635	-0.000865173	-5.76782
29.7	0.12384	-0.000863037	-5.75358
29.7	0.12133	-0.000860596	-5.7373
29.7	0.11889	-0.000860596	-5.7373
29.7	0.11647	-0.000861511	-5.74341
29.7	0.11395	-0.000858765	-5.7251
29.7	0.11157	-0.000860901	-5.73934
29.7	0.10905	-0.000858154	-5.72103
29.7	0.10657	-0.000856934	-5.71289
29.7	0.10417	-0.000858154	-5.72103
29.7	0.10173	-0.000858459	-5.72306
29.7	0.09926	-0.000857544	-5.71696
29.7	0.0968	-0.000856934	-5.71289
29.7	0.09445	-0.00085968	-5.7312

## Sheet: PtVC
Resistance	Compenseted Potential	Current	Current Density
ohm	V vs. RHE	A	mA/cm\+(2)
23.2	1.01475	-5.50842e-06	-0.03747
23.2	1.01233	-6.74744e-06	-0.0459
23.2	1.00991	-7.57446e-06	-0.05153
23.2	1.00749	-8.24585e-06	-0.05609
23.2	1.00506	-8.91113e-06	-0.06062
23.2	1.00263	-9.50928e-06	-0.06469
23.2	1.00021	-1.01135e-05	-0.0688
23.2	0.99778	-1.06445e-05	-0.07241
23.2	0.99535	-1.13068e-05	-0.07692
23.2	0.99292	-1.19781e-05	-0.08148
23.2	0.9905	-1.27075e-05	-0.08645
23.2	0.98807	-1.3385e-05	-0.09105
23.2	0.98565	-1.39679e-05	-0.09502
23.2	0.98323	-1.4859e-05	-0.10108
23.2	0.9808	-1.57135e-05	-0.10689
23.2	0.97838	-1.65863e-05	-0.11283
23.2	0.97597	-1.75873e-05	-0.11964
23.2	0.97355	-1.86707e-05	-0.12701
23.2	0.97113	-1.9693e-05	-0.13397
23.2	0.96872	-2.09991e-05	-0.14285
23.2	0.96631	-2.23877e-05	-0.1523
23.2	0.9639	-2.37061e-05	-0.16127
23.2	0.9615	-2.5415e-05	-0.17289
23.2	0.95909	-2.69592e-05	-0.1834
23.2	0.95669	-2.87445e-05	-0.19554
23.2	0.9543	-3.0777e-05	-0.20937
23.2	0.95191	-3.29407e-05	-0.22409
23.2	0.94952	-3.51929e-05	-0.23941
23.2	0.94713	-3.73932e-05	-0.25438
23.2	0.94475	-4.01184e-05	-0.27291
23.2	0.94237	-4.28253e-05	-0.29133
23.2	0.94	-4.57916e-05	-0.31151
23.2	0.93763	-4.89502e-05	-0.33299
23.2	0.93526	-5.20935e-05	-0.35438
23.2	0.93291	-5.57556e-05	-0.37929
23.2	0.93055	-5.95398e-05	-0.40503
23.2	0.9282	-6.3446e-05	-0.43161
23.2	0.92585	-6.75049e-05	-0.45922
23.2	0.92351	-7.17773e-05	-0.48828
23.2	0.92118	-7.6416e-05	-0.51984
23.2	0.91885	-8.11462e-05	-0.55202
23.2	0.91652	-8.61511e-05	-0.58606
23.2	0.9142	-9.12781e-05	-0.62094
23.2	0.91188	-9.66492e-05	-0.65748
23.2	0.90957	-0.000102203	-0.69526
23.2	0.90727	-0.000108185	-0.73595
23.2	0.90496	-0.000113892	-0.77477
23.2	0.90266	-0.000120148	-0.81733
23.2	0.90037	-0.000126434	-0.8601
23.2	0.89808	-0.000133057	-0.90515
23.2	0.89579	-0.000139496	-0.94895
23.2	0.89351	-0.000146576	-0.99712
23.2	0.89123	-0.000153503	-1.04424
23.2	0.88895	-0.000160706	-1.09324
23.2	0.88668	-0.000167999	-1.14285
23.2	0.88442	-0.000175842	-1.19621
23.2	0.88215	-0.00018335	-1.24728
23.2	0.8799	-0.000191193	-1.30063
23.2	0.87763	-0.000198883	-1.35295
23.2	0.87538	-0.000206879	-1.40734
23.2	0.87312	-0.000214844	-1.46152
23.2	0.87088	-0.000223358	-1.51944
23.2	0.86862	-0.000231537	-1.57508
23.2	0.86637	-0.000239624	-1.6301
23.2	0.86414	-0.000248566	-1.69092
23.2	0.8619	-0.000257294	-1.7503
23.2	0.85965	-0.000265808	-1.80822
23.2	0.85742	-0.00027475	-1.86905
23.2	0.85518	-0.000283234	-1.92676
23.2	0.85295	-0.000292389	-1.98904
23.2	0.85071	-0.000301392	-2.05028
23.2	0.84848	-0.00031015	-2.10986
23.2	0.84624	-0.000319061	-2.17048
23.2	0.84401	-0.000328247	-2.23297
23.2	0.84177	-0.000336914	-2.29193
23.2	0.83953	-0.000345337	-2.34923
23.2	0.83729	-0.000354218	-2.40964
23.2	0.83505	-0.000363007	-2.46943
23.2	0.83281	-0.000371643	-2.52818
23.2	0.83058	-0.000380737	-2.59005
23.2	0.82834	-0.000389404	-2.64901
23.2	0.82611	-0.000398254	-2.70921
23.2	0.82386	-0.00040686	-2.76776
23.2	0.82162	-0.000415466	-2.8263
23.2	0.81938	-0.000424072	-2.88485
23.2	0.81712	-0.000432007	-2.93882
23.2	0.81488	-0.00044046	-2.99633
23.2	0.81263	-0.000448975	-3.05425
23.2	0.81039	-0.000457397	-3.11155
23.2	0.80815	-0.000466187	-3.17134
23.2	0.80588	-0.000473724	-3.22261
23.2	0.80361	-0.000480804	-3.27078
23.2	0.80134	-0.000488281	-3.32164
23.2	0.79908	-0.000496002	-3.37416
23.2	0.7968	-0.000503235	-3.42337
23.2	0.79452	-0.000510254	-3.47112
23.2	0.79225	-0.000517578	-3.52094
23.2	0.78998	-0.000524902	-3.57076
23.2	0.7877	-0.000531616	-3.61644
23.2	0.78542	-0.000538635	-3.66419
23.2	0.78314	-0.000545654	-3.71193
23.2	0.78085	-0.000552368	-3.75761
23.2	0.77857	-0.000559082	-3.80328
23.2	0.77626	-0.00056488	-3.84272
23.2	0.77397	-0.000571289	-3.88632
23.2	0.77167	-0.000577698	-3.92992
23.2	0.76935	-0.000582886	-3.96521
23.2	0.76707	-0.000589905	-4.01296
23.2	0.76479	-0.000596619	-4.05863
23.2	0.76252	-0.000604248	-4.11053
23.2	0.76018	-0.000608521	-4.1396
23.2	0.75786	-0.000613708	-4.17489
23.2	0.75553	-0.000618286	-4.20603
23.2	0.75321	-0.000623779	-4.2434
23.2	0.7509	-0.000629272	-4.28077
23.2	0.74856	-0.000633545	-4.30983
23.2	0.74626	-0.000639954	-4.35343
23.2	0.74393	-0.000644531	-4.38457
23.2	0.74158	-0.000648499	-4.41155
23.2	0.73925	-0.000653381	-4.44477
23.2	0.73693	-0.000658569	-4.48006
23.2	0.73462	-0.000664063	-4.51743
23.2	0.73229	-0.000668945	-4.55065
23.2	0.7299	-0.000671387	-4.56726
23.2	0.72757	-0.000675964	-4.5984
23.2	0.72526	-0.000681763	-4.63784
23.2	0.7229	-0.00068512	-4.66068
23.2	0.72055	-0.000689087	-4.68767
23.2	0.71818	-0.000692444	-4.7105
23.2	0.71583	-0.000696106	-4.73541
23.2	0.7135	-0.000700989	-4.76863
23.2	0.71111	-0.000703125	-4.78316
23.2	0.70877	-0.000707397	-4.81223
23.2	0.70642	-0.000711365	-4.83922
23.2	0.70403	-0.000713806	-4.85582
23.2	0.70172	-0.000719299	-4.89319
23.2	0.69933	-0.000721741	-4.9098
23.2	0.69696	-0.000724792	-4.93056
23.2	0.6946	-0.000728149	-4.9534
23.2	0.69226	-0.000732727	-4.98454
23.2	0.68989	-0.000735474	-5.00322
23.2	0.68751	-0.00073822	-5.02191
23.2	0.68517	-0.000742493	-5.05097
23.2	0.68279	-0.000745239	-5.06965
23.2	0.6804	-0.000747375	-5.08419
23.2	0.678	-0.000749512	-5.09872
23.2	0.6756	-0.000751038	-5.1091
23.2	0.67323	-0.000754089	-5.12986
23.2	0.67085	-0.000756836	-5.14854
23.2	0.66842	-0.000757141	-5.15062
23.2	0.66612	-0.000763245	-5.19214
23.2	0.66372	-0.000765381	-5.20667
23.2	0.66133	-0.000767517	-5.2212
23.2	0.659	-0.0007724	-5.25442
23.2	0.65658	-0.000773315	-5.26065
23.2	0.65414	-0.00077301	-5.25857
23.2	0.65177	-0.000776367	-5.28141
23.2	0.64938	-0.000778503	-5.29594
23.2	0.64702	-0.000782166	-5.32085
23.2	0.6446	-0.000782776	-5.32501
23.2	0.64226	-0.000787354	-5.35615
23.2	0.63987	-0.00078949	-5.37068
23.2	0.63748	-0.000791626	-5.38521
23.2	0.63503	-0.000791321	-5.38313
23.2	0.63261	-0.000792236	-5.38936
23.2	0.63027	-0.000796509	-5.41843
23.2	0.62788	-0.00079895	-5.43504
23.2	0.62548	-0.000800781	-5.44749
23.2	0.62307	-0.000802002	-5.4558
23.2	0.62069	-0.000804749	-5.47448
23.2	0.61824	-0.000804138	-5.47033
23.2	0.61584	-0.000805969	-5.48278
23.2	0.61345	-0.000808411	-5.49939
23.2	0.61103	-0.000809021	-5.50354
23.2	0.60864	-0.000811462	-5.52015
23.2	0.60628	-0.000814819	-5.54299
23.2	0.6038	-0.000813293	-5.53261
23.2	0.60142	-0.000815735	-5.54922
23.2	0.59907	-0.000819702	-5.57621
23.2	0.5966	-0.000818481	-5.5679
23.2	0.5942	-0.000820618	-5.58243
23.2	0.59183	-0.000823364	-5.60112
23.2	0.58936	-0.000822144	-5.59281
23.2	0.58702	-0.000826416	-5.62188
23.2	0.58461	-0.000827942	-5.63226
23.2	0.58217	-0.000828247	-5.63433
23.2	0.57976	-0.000829468	-5.64264
23.2	0.5773	-0.000828552	-5.63641
23.2	0.5749	-0.000830383	-5.64887
23.2	0.57255	-0.000834351	-5.67585
23.2	0.57008	-0.00083313	-5.66755
23.2	0.5677	-0.000835571	-5.68416
23.2	0.56531	-0.000838013	-5.70077
23.2	0.5629	-0.000839233	-5.70907
23.2	0.56047	-0.000839844	-5.71322
23.2	0.55805	-0.000840759	-5.71945
23.2	0.5556	-0.000840454	-5.71737
23.2	0.55317	-0.000840759	-5.71945
23.2	0.55081	-0.000844421	-5.74436
23.2	0.54841	-0.000845947	-5.75474
23.2	0.54585	-0.000841064	-5.72153
23.2	0.54349	-0.000844727	-5.74644
23.2	0.54107	-0.000845337	-5.75059
23.2	0.5387	-0.000848389	-5.77135
23.2	0.53621	-0.000846252	-5.75682
23.2	0.53376	-0.000846252	-5.75682
23.2	0.53132	-0.000846252	-5.75682
23.2	0.52895	-0.000848999	-5.7755
23.2	0.5265	-0.000848999	-5.7755
23.2	0.52408	-0.000849609	-5.77966
23.2	0.52171	-0.000852661	-5.80042
23.2	0.51923	-0.000851135	-5.79004
23.2	0.51683	-0.000852966	-5.80249
23.2	0.51438	-0.000852661	-5.80042
23.2	0.5119	-0.00085083	-5.78796
23.2	0.50947	-0.00085144	-5.79211
23.2	0.50709	-0.000853882	-5.80872
23.2	0.50467	-0.000855103	-5.81702
23.2	0.5023	-0.000857849	-5.83571
23.2	0.4998	-0.000855408	-5.8191
23.2	0.49736	-0.000855408	-5.8191
23.2	0.4949	-0.000854797	-5.81495
23.2	0.49253	-0.000857849	-5.83571
23.2	0.49005	-0.000856323	-5.82533
23.2	0.48761	-0.000856323	-5.82533
23.2	0.48517	-0.000856323	-5.82533
23.2	0.48274	-0.000856628	-5.8274
23.2	0.48032	-0.000857849	-5.83571
23.2	0.4779	-0.000858765	-5.84194
23.2	0.47548	-0.000859375	-5.84609
23.2	0.47297	-0.000856628	-5.8274
23.2	0.47061	-0.000860291	-5.85232
23.2	0.46816	-0.00085968	-5.84816
23.2	0.46576	-0.000861511	-5.86062
23.2	0.46335	-0.000862732	-5.86892
23.2	0.46083	-0.000859375	-5.84609
23.2	0.45839	-0.000859375	-5.84609
23.2	0.45604	-0.000863647	-5.87515
23.2	0.45356	-0.000861816	-5.8627
23.2	0.4511	-0.000861206	-5.85854
23.2	0.44863	-0.000859985	-5.85024
23.2	0.44621	-0.000860901	-5.85647
23.2	0.4438	-0.000862122	-5.86477
23.2	0.44135	-0.000861816	-5.8627
23.2	0.43885	-0.000859375	-5.84609
23.2	0.43643	-0.000860291	-5.85232
23.2	0.43399	-0.000859985	-5.85024
23.2	0.43157	-0.000861206	-5.85854
23.2	0.42917	-0.000863037	-5.871
23.2	0.42668	-0.000860901	-5.85647
23.2	0.42428	-0.000862732	-5.86892
23.2	0.42183	-0.000862427	-5.86685
23.2	0.41943	-0.000863953	-5.87723
23.2	0.41692	-0.000860901	-5.85647
23.2	0.41454	-0.000863647	-5.87515
23.2	0.41213	-0.000864868	-5.88346
23.2	0.40964	-0.000862732	-5.86892
23.2	0.40713	-0.000859985	-5.85024
23.2	0.40477	-0.000863342	-5.87308
23.2	0.40228	-0.000861206	-5.85854
23.2	0.39983	-0.000861206	-5.85854
23.2	0.39744	-0.000863037	-5.871
23.2	0.39502	-0.000864258	-5.8793
23.2	0.39262	-0.000866089	-5.89176
23.2	0.39013	-0.000863647	-5.87515
23.2	0.38774	-0.000866089	-5.89176
23.2	0.38528	-0.000865479	-5.88761
23.2	0.38287	-0.000866699	-5.89591
23.2	0.38037	-0.000864258	-5.8793
23.2	0.37797	-0.000866089	-5.89176
23.2	0.37548	-0.000863953	-5.87723
23.2	0.37305	-0.000864258	-5.8793
23.2	0.37061	-0.000864563	-5.88138
23.2	0.36817	-0.000864258	-5.8793
23.2	0.36573	-0.000864258	-5.8793
23.2	0.36335	-0.00086731	-5.90007
23.2	0.36093	-0.000868225	-5.90629
23.2	0.35838	-0.000863342	-5.87308
23.2	0.35595	-0.000863953	-5.87723
23.2	0.35355	-0.000865479	-5.88761
23.2	0.35113	-0.000866394	-5.89384
23.2	0.34868	-0.000866394	-5.89384
23.2	0.34624	-0.000866089	-5.89176
23.2	0.34377	-0.000864868	-5.88346
23.2	0.34137	-0.000867004	-5.89799
23.2	0.33885	-0.000863342	-5.87308
23.2	0.33642	-0.000863953	-5.87723
23.2	0.33402	-0.000865784	-5.88968
23.2	0.33155	-0.000864258	-5.8793
23.2	0.32913	-0.000865173	-5.88553
23.2	0.32675	-0.000868225	-5.90629
23.2	0.32423	-0.000864563	-5.88138
23.2	0.32182	-0.000865784	-5.88968
23.2	0.31932	-0.000863647	-5.87515
23.2	0.3169	-0.000864563	-5.88138
23.2	0.31444	-0.000863647	-5.87515
23.2	0.31205	-0.000865784	-5.88968
23.2	0.30964	-0.00086731	-5.90007
23.2	0.30715	-0.000865173	-5.88553
23.2	0.3047	-0.000864868	-5.88346
23.2	0.30229	-0.000866089	-5.89176
23.2	0.29983	-0.000865173	-5.88553
23.2	0.29743	-0.000867004	-5.89799
23.2	0.29496	-0.000865784	-5.88968
23.2	0.29245	-0.000863037	-5.871
23.2	0.29007	-0.000865479	-5.88761
23.2	0.28767	-0.00086731	-5.90007
23.2	0.28525	-0.000868225	-5.90629
23.2	0.28281	-0.000868225	-5.90629
23.2	0.28028	-0.000864563	-5.88138
23.2	0.27787	-0.000865784	-5.88968
23.2	0.27544	-0.000866089	-5.89176
23.2	0.27295	-0.000864258	-5.8793
23.2	0.2705	-0.000863647	-5.87515
23.2	0.26808	-0.000864563	-5.88138
23.2	0.26563	-0.000864563	-5.88138
23.2	0.26326	-0.00086731	-5.90007
23.2	0.26086	-0.000869141	-5.91252
23.2	0.25835	-0.000866089	-5.89176
23.2	0.25588	-0.000865173	-5.88553
23.2	0.25348	-0.000867004	-5.89799
23.2	0.25104	-0.000866699	-5.89591
23.2	0.24851	-0.000863037	-5.871
23.2	0.2461	-0.000864563	-5.88138
23.2	0.24373	-0.00086731	-5.90007
23.2	0.24128	-0.000867004	-5.89799
23.2	0.23882	-0.000866394	-5.89384
23.2	0.23633	-0.000864258	-5.8793
23.2	0.23391	-0.000865173	-5.88553
23.2	0.23145	-0.000864563	-5.88138
23.2	0.229	-0.000863953	-5.87723
23.2	0.22659	-0.000865479	-5.88761
23.2	0.22412	-0.000864258	-5.8793
23.2	0.22165	-0.000862732	-5.86892
23.2	0.21918	-0.000861511	-5.86062
23.2	0.21683	-0.000865784	-5.88968
23.2	0.21441	-0.000866699	-5.89591
23.2	0.21198	-0.000867004	-5.89799
23.2	0.20949	-0.000864868	-5.88346
23.2	0.20698	-0.000862122	-5.86477
23.2	0.20454	-0.000862122	-5.86477
23.2	0.20209	-0.000861816	-5.8627
23.2	0.19962	-0.000860596	-5.85439
23.2	0.19714	-0.000858765	-5.84194
23.2	0.19473	-0.000859985	-5.85024
23.2	0.19232	-0.000861511	-5.86062
23.2	0.18994	-0.000863953	-5.87723
23.2	0.18745	-0.000861816	-5.8627
23.2	0.185	-0.000861511	-5.86062
23.2	0.18252	-0.000859985	-5.85024
23.2	0.18011	-0.000861511	-5.86062
23.2	0.17768	-0.000861816	-5.8627
23.2	0.17526	-0.000862732	-5.86892
23.2	0.17278	-0.000860901	-5.85647
23.2	0.17038	-0.000863037	-5.871
23.2	0.16791	-0.000861511	-5.86062
23.2	0.16541	-0.00085907	-5.84401
23.2	0.163	-0.000860596	-5.85439
23.2	0.16047	-0.000856628	-5.8274
23.2	0.15806	-0.000857849	-5.83571
23.2	0.15567	-0.000859985	-5.85024
23.2	0.15325	-0.000861206	-5.85854
23.2	0.15078	-0.00085968	-5.84816
23.2	0.14836	-0.000860901	-5.85647
23.2	0.1459	-0.000859985	-5.85024
23.2	0.1435	-0.000861816	-5.8627
23.2	0.14107	-0.000862122	-5.86477
23.2	0.13866	-0.000863647	-5.87515
23.2	0.13614	-0.000860291	-5.85232
23.2	0.13373	-0.000861816	-5.8627
23.2	0.13124	-0.000859375	-5.84609
23.2	0.12887	-0.000862427	-5.86685
23.2	0.1264	-0.000861511	-5.86062
23.2	0.12393	-0.000860291	-5.85232
23.2	0.12146	-0.000858765	-5.84194
23.2	0.11912	-0.000863342	-5.87308
23.2	0.11662	-0.000860901	-5.85647
23.2	0.11412	-0.000858154	-5.83778
23.2	0.11171	-0.000859375	-5.84609
23.2	0.10931	-0.000861206	-5.85854
23.2	0.10685	-0.000860596	-5.85439
23.2	0.10437	-0.000858765	-5.84194
23.2	0.10189	-0.000857239	-5.83156
23.2	0.09946	-0.000857544	-5.83363
23.2	0.09706	-0.000859375	-5.84609
23.2	0.09457	-0.000857544	-5.83363
23.2	0.09212	-0.000856934	-5.82948
23.2	0.08966	-0.000856323	-5.82533
23.2	0.08723	-0.000856628	-5.8274
23.2	0.08475	-0.000855103	-5.81702
