# Supplementary material for: Resolving optimal ionomer interaction in fuel cell electrodes via operando X-ray absorption spectroscopy
Source: Nat Commun. 2024 Oct 30;15:9390. doi: 10.1038/s41467-024-53823-z (PMC11525635; doi:10.1038/s41467-024-53823-z)
Supplement: Supplementary file 3 — Source Data [file 41467_2024_53823_MOESM3_ESM.zip › Source Date Supplementary Figures/Figure S8 benchmarking.xlsx]

## Sheet: mass activity
Mass activity	Mass activity	compensated Potential	Mass activity	Mass activity	compensated Potential	Current density	Mass activity	compensated Potential	Current density	Mass activity	compensated Potential	Current density	Mass activity	compensated Potential	Current density	Mass activity	compensated Potential	Current density	Mass activity	compensated Potential	Current density	Mass activity	compensated Potential	compensated Potential	Current density	Mass activity	iR compensated Potential	Current density	Mass activity
mA/mgPt	mA/mgPt	V	mA/mgPt	mA/mgPt	V	mA/cm\+(2)	mA/mgPt	V	mA/cm\+(2)	mA/mgPt	V	mA/cm\+(2)	mA/mgPt	V	mA/cm\+(2)	mA/mgPt	V	mA/cm\+(2)	mA/mgPt	V	mA/cm\+(2)	mA/mgPt	V	V	mA/cm\+(2)	mA/mgPt	V	mA/cm\+(2)	mA/mgPt
35 ugPt/cm2 by Etzold et al	35 ugPt/cm2 by Etzold et al	35 ugPt/cm2 by Etzold et al	40 ugPt/cm2this work	40 ugPt/cm2this work	40 ugPt/cm2this work	0.2 mgPt/cm2 by Cherevko et al.	0.2 mgPt/cm2 by Cherevko et al.	0.2 mgPt/cm2 by Cherevko et al.	0.3 mgPt/cm2 by Wilkinson et al.	0.3 mgPt/cm2 by Wilkinson et al.	0.3 mgPt/cm2 by Wilkinson et al.	0.258 mgPt/cm2this work	0.258 mgPt/cm2this work	0.258 mgPt/cm2this work	0.137 mgPt/cm2this work	0.137 mgPt/cm2this work	0.137 mgPt/cm2this work	0.0342 mgPt/cm2 this work	0.0342 mgPt/cm2this work	0.342 mgPt/cm2this work	0.3 mgPt/cm2 by Arenz et al.	0.3 mgPt/cm2 by Arenz et al.	0.3 mgPt/cm2 by Arenz et al.	vs. RHE	35 ugPt/cm2 by Etzold et al	35 ugPt/cm2 by Etzold et al		40 ugPt/cm2this work	40 ugPt/cm2this work
	#NAME?			#NAME?			#NAME?			#NAME?			#NAME?			#NAME?			#NAME?			#NAME?
	--		-0.07904	0.07904	1.04752	0	0	1.01323	-3.7594	12.5313	1.00933	0.13114	-0.50829	1.12423	1.10596	-8.07268	1.08107	-2.47192	7.22785	1.00059	-6.56666	21.8889	1.02028	1.04431	-3.09685	-88.4813	1.04752	-0.00316	-0.07904
-21.45	21.45	0.99758	0.78934	-0.78934	1.04506	1.55336	-7.76681	0.99951	1.8797	-6.26566	0.99329	0.02623	-0.10166	1.12202	0.73608	-5.37288	1.07912	-2.47192	7.22785	0.99814	-12.9582	43.194	0.93091	0.99758	-0.75075	-21.45	1.04506	0.03157	0.78934
-88.4813	88.4813	0.95777	-0.90958	0.90958	1.04265	-4.66009	23.3004	0.98921	-5.6391	18.797	0.97594	-0.02623	0.10166	1.1197	0.60791	-4.4373	1.07684	-2.41699	7.06723	0.99564	-20.2253	67.4177	0.88409	0.95777	-3.09685	-88.4813	1.04265	-0.03638	-0.90958
-88.4813	88.4813	0.91623	-0.10437	0.10437	1.04019	-1.55336	7.76681	0.97598	-7.5188	25.0627	0.96088	-0.0612	0.2372	1.11733	0.5072	-3.70221	1.07453	-2.52686	7.38847	0.99333	-36.3063	121.021	0.86563	0.91623	-3.09685	-88.4813	1.04019	-0.00417	-0.10437
-222.544	222.544	0.87297	-1.34338	1.34338	1.03778	-1.55336	7.76681	0.96568	-5.6391	18.797	0.9527	-0.07868	0.30498	1.11493	0.29602	-2.16073	1.07237	-2.52686	7.38847	0.99089	-60.7343	202.448	0.85283	0.87297	-7.78904	-222.544	1.03778	-0.05374	-1.34338
-423.638	423.638	0.83143	-0.88837	0.88837	1.03533	-1.55336	7.76681	0.95147	-7.5188	25.0627	0.9419	-0.09617	0.37275	1.11253	0.43701	-3.18987	1.06974	-2.52686	7.38847	0.98844	-76.9758	256.586	0.84217	0.83143	-14.8273	-423.638	1.03533	-0.03553	-0.88837
-557.701	557.701	0.79162	-1.31989	1.31989	1.0329	0	0	0.93627	-5.6391	18.797	0.92946	-0.11365	0.44052	1.11013	0.4187	-3.05621	1.06733	-2.58179	7.54909	0.98607	-101.506	338.353	0.83433	0.79162	-19.5195	-557.701	1.0329	-0.0528	-1.31989
-1563.17	1563.17	0.76912	-1.93817	1.93817	1.03047	-4.66009	23.3004	0.91274	-5.6391	18.797	0.93633	-0.11365	0.44052	1.10769	0.6427	-4.69124	1.06459	-2.63672	7.7097	0.98369	-298.039	993.463	0.78583	0.76912	-54.711	-1563.17	1.03047	-0.07753	-1.93817
-2970.83	2970.83	0.72413	-1.24863	1.24863	1.02801	-7.76681	38.8341	0.89853	-13.1579	43.8597	0.91309	-0.1224	0.47441	1.10526	0.36682	-2.67753	1.06251	-2.63672	7.7097	0.98125	-499.154	1663.85	0.76001	0.72413	-103.979	-2970.83	1.02801	-0.04995	-1.24863
-7394.89	7394.89	0.64105	-2.64359	2.64359	1.02561	-15.5336	77.6681	0.8799	-13.1579	43.8597	0.90098	-0.13988	0.54218	1.10286	0.33081	-2.41468	1.06012	-2.69165	7.87032	0.97888	-404.74	1349.13	0.77149	0.64105	-258.821	-7394.89	1.02561	-0.10574	-2.64359
-14701.3	14701.3	0.53548	-1.60446	1.60446	1.02314	-29.5139	147.569	0.86519	-16.9173	56.391	0.89116	-0.13988	0.54218	1.10042	0.41077	-2.9983	1.05757	-2.74658	8.03094	0.9765	-749.635	2498.78	0.73341	0.53548	-514.546	-14701.3	1.02314	-0.06418	-1.60446
-29113	29113	0.3278	-2.87292	2.87292	1.02073	-34.174	170.87	0.85245	-35.7143	119.048	0.86792	-0.13988	0.54218	1.09798	0.3009	-2.19637	1.05527	-2.85645	8.35218	0.97419	-1004.38	3347.93	0.7139	0.3278	-1018.96	-29113	1.02073	-0.11492	-2.87292
-43658.8	43658.8	0.13915	-2.01859	2.01859	1.01827	-46.6009	233.004	0.84216	-65.7895	219.298	0.85057	-0.14862	0.57607	1.09556	0.28809	-2.10282	1.05285	-2.85645	8.35218	0.97175	-1255.31	4184.37	0.70929	0.13915	-1528.06	-43658.8	1.01827	-0.08074	-2.01859
			-3.15247	3.15247	1.01585	-69.9013	349.507	0.83333	-95.8647	319.549	0.83813	-0.15737	0.60995	1.09313	0.29175	-2.12955	1.0504	-2.96631	8.67342	0.96944	-1509.95	5033.17	0.68482				1.01585	-0.1261	-3.15247
			-2.70538	2.70538	1.0134	-108.735	543.677	0.82206	-195.489	651.629	0.81162	-0.15737	0.60995	1.09069	0.28259	-2.06272	1.04797	-2.96631	8.67342	0.967							1.0134	-0.10822	-2.70538
			-2.96631	2.96631	1.01097	-262.518	1312.59	0.79461	-296.992	989.975	0.79558	-0.15737	0.60995	1.08825	0.53589	-3.9116	1.0452	-3.07617	8.99465	0.96469							1.01097	-0.11865	-2.96631
			-3.71399	3.71399	1.00854	-514.163	2570.82	0.76961	-498.12	1660.4	0.76743	-0.16611	0.64384	1.08583	0.26001	-1.89788	1.04312	-3.18604	9.31589	0.96238							1.00854	-0.14856	-3.71399
			-2.90985	2.90985	1.00608				-727.444	2424.81	0.74517	-0.16611	0.64384	1.08339	0.10803	-0.78856	1.04088	-3.2959	9.63713	0.96007							1.00608	-0.11639	-2.90985
			-4.24194	4.24194	1.00367				-966.165	3220.55	0.73241	-0.1224	0.47441	1.08085	0.22156	-1.61721	1.03829	-3.40576	9.95837	0.95776							1.00367	-0.16968	-4.24194
			-3.27148	3.27148	1.00121				-1218.05	4060.15	0.71015	-0.17485	0.67772	1.07853	0.12695	-0.92667	1.03597	-3.51563	10.2796	0.95545							1.00121	-0.13086	-3.27148
			-4.62952	4.62952	0.9988				-1479.32	4931.08	0.69313	-0.1836	0.71161	1.0761	0.2179	-1.59048	1.03341	-3.57056	10.4402	0.95308							0.9988	-0.18518	-4.62952
			-3.68195	3.68195	0.99633							-0.1836	0.71161	1.07366	0.18066	-1.31872	1.03102	-3.73535	10.9221	0.95083							0.99633	-0.14728	-3.68195
			-4.88586	4.88586	0.99392							-0.16611	0.64384	1.07118	0.2002	-1.46128	1.02855	-3.95508	11.5646	0.94865							0.99392	-0.19543	-4.88586
			-4.60815	4.60815	0.99147							-0.17485	0.67772	1.06876	0.12878	-0.94003	1.0262	-4.06494	11.8858	0.94635							0.99147	-0.18433	-4.60815
			-4.71954	4.71954	0.98903							-0.17485	0.67772	1.06632	0.17456	-1.27416	1.0237	-4.22974	12.3676	0.9441							0.98903	-0.18878	-4.71954
			-5.68085	5.68085	0.98662							-0.1836	0.71161	1.0639	0.08728	-0.63708	1.02137	-4.39453	12.8495	0.94186							0.98662	-0.22723	-5.68085
			-4.90723	4.90723	0.98416							-0.1836	0.71161	1.06145	0.14832	-1.08259	1.01885	-4.61426	13.492	0.93968							0.98416	-0.19629	-4.90723
			-6.2973	6.2973	0.98175							-0.1836	0.71161	1.05901	0.11475	-0.83756	1.01645	-4.83398	14.1345	0.9375							0.98175	-0.25189	-6.2973
			-5.4306	5.4306	0.97929							-0.19234	0.7455	1.05659	0.32654	-2.38349	1.01373	-5.05371	14.7769	0.93532							0.97929	-0.21722	-5.4306
			-6.96259	6.96259	0.97688							-0.19234	0.7455	1.05415	0.09827	-0.71727	1.01159	-5.32837	15.58	0.93321							0.97688	-0.2785	-6.96259
			-6.17371	6.17371	0.97442							-0.19234	0.7455	1.05171	-0.11475	0.83756	1.00943	-5.60303	16.3831	0.9311							0.97442	-0.24695	-6.17371
			-7.26013	7.26013	0.97201							-0.20108	0.77938	1.04929	0.07507	-0.54798	1.00674	-5.87769	17.1862	0.92899							0.97201	-0.29041	-7.26013
			-7.37	7.37	0.96957							-0.20108	0.77938	1.04685	0.04578	-0.33413	1.00434	-6.15234	17.9893	0.92688							0.96957	-0.2948	-7.37
			-7.52411	7.52411	0.96713							-0.20108	0.77938	1.0444	0.03174	-0.23167	1.00191	-6.48193	18.953	0.92483							0.96713	-0.30096	-7.52411
			-8.69751	8.69751	0.96472							-0.20108	0.77938	1.04196	-0.07019	0.51234	0.99961	-6.81152	19.9167	0.92279							0.96472	-0.3479	-8.69751
			-8.04138	8.04138	0.96226							-0.20108	0.77938	1.03952	-0.01526	0.11138	0.99709	-7.25098	21.2017	0.92087							0.96226	-0.32166	-8.04138
			-9.76105	9.76105	0.95986							-0.20982	0.81327	1.0371	0.53162	-3.88041	0.99393	-7.58057	22.1654	0.91883							0.95986	-0.39044	-9.76105
			-8.95996	8.95996	0.9574							-0.20982	0.81327	1.03466	-0.00305	0.02228	0.99219	-8.02002	23.4504	0.91691							0.9574	-0.3584	-8.95996
			-10.7071	10.7071	0.955							-0.21857	0.84716	1.03224	0.16541	-1.20734	0.98953	-8.45947	24.7353	0.915							0.955	-0.42828	-10.7071
			-10.3226	10.3226	0.95255							-0.21857	0.84716	1.02979	0.62378	-4.55313	0.98649	-8.84399	25.8596	0.91302							0.95255	-0.4129	-10.3226
			-11.5814	11.5814	0.95014							-0.21857	0.84716	1.02735	-0.1947	1.42118	0.98512	-9.33838	27.3052	0.91117							0.95014	-0.46326	-11.5814
			-12.1017	12.1017	0.94771							-0.22731	0.88104	1.02493	-0.22156	1.61721	0.98271	-9.83276	28.7508	0.90932							0.94771	-0.48407	-12.1017
			-12.4832	12.4832	0.94528							-0.22731	0.88104	1.02249	-0.51453	3.75567	0.98066	-10.3271	30.1963	0.90747							0.94528	-0.49933	-12.4832
			-14.0869	14.0869	0.94287							-0.23605	0.91493	1.02007	-0.31494	2.29884	0.97795	-10.9314	31.9631	0.90576							0.94287	-0.56348	-14.0869
			-13.707	13.707	0.94042							-0.23605	0.91493	1.01763	-0.354	2.58397	0.97556	-11.5356	33.73	0.90404							0.94042	-0.54828	-13.707
			-15.8951	15.8951	0.93803							-0.24479	0.94881	1.0152	-0.35706	2.60625	0.97313	-12.1399	35.4968	0.90232							0.93803	-0.6358	-15.8951
			-15.6494	15.6494	0.93559							-0.25354	0.9827	1.01278	-0.55298	4.03634	0.97094	-12.7441	37.2636	0.90061							0.93559	-0.62598	-15.6494
			-17.717	17.717	0.93319							-0.26228	1.01659	1.01036	-0.53528	3.90714	0.96848	-13.3484	39.0304	0.89889							0.93319	-0.70868	-17.717
			-17.9443	17.9443	0.93076							-0.27102	1.05047	1.00794	-0.60303	4.40166	0.96612	-14.0625	41.1184	0.89731							0.93076	-0.71777	-17.9443
			-19.7693	19.7693	0.92836							-0.27976	1.08436	1.00552	-0.66467	4.85163	0.96376	-14.7217	43.0459	0.89566							0.92836	-0.79077	-19.7693
			-20.9213	20.9213	0.92595							-0.28851	1.11824	1.0031	-0.82581	6.02778	0.96153	-15.4358	45.1339	0.89407							0.92595	-0.83685	-20.9213
			-21.8124	21.8124	0.92353							-0.29725	1.15213	1.00067	-0.83923	6.12579	0.95911	-16.2048	47.3826	0.89255							0.92353	-0.8725	-21.8124
			-24.2538	24.2538	0.92114							-0.31474	1.2199	0.99827	-0.91736	6.69605	0.95677	-16.9189	49.4706	0.89097							0.92114	-0.97015	-24.2538
			-24.527	24.527	0.91871							-0.32348	1.25379	0.99585	-1.00647	7.34649	0.95445	-17.7429	51.8799	0.88952							0.91871	-0.98108	-24.527
			-27.475	27.475	0.91634							-0.34096	1.32156	0.99345	-0.74585	5.44416	0.95166	-18.5669	54.2892	0.88806							0.91634	-1.099	-27.475
			-28.2288	28.2288	0.91391							-0.35845	1.38933	0.99104	-1.21399	8.86124	0.94983	-19.3909	56.6985	0.88661							0.91391	-1.12915	-28.2288
			-31.2149	31.2149	0.91154							-0.37593	1.45711	0.98864	-1.32324	9.6587	0.94754	-20.2698	59.2683	0.88522							0.91154	-1.2486	-31.2149
			-32.4249	32.4249	0.90913							-0.39342	1.52488	0.98624	-1.45813	10.6433	0.94527	-21.0938	61.6776	0.88377							0.90913	-1.297	-32.4249
			-35.2173	35.2173	0.90676							-0.4109	1.59265	0.98384	-1.57166	11.4719	0.94298	-22.0276	64.4082	0.88245							0.90676	-1.40869	-35.2173
			-37.7655	37.7655	0.90438							-0.43713	1.69431	0.98145	-1.70471	12.4431	0.94071	-22.9065	66.978	0.88106							0.90438	-1.51062	-37.7655
			-39.6728	39.6728	0.90198							-0.45462	1.76208	0.97905	-1.84631	13.4767	0.93846	-23.8403	69.7086	0.87974							0.90198	-1.58691	-39.6728
			-43.5486	43.5486	0.89963							-0.4721	1.82986	0.97665	-1.99768	14.5816	0.93621	-24.8291	72.5997	0.87849							0.89963	-1.74194	-43.5486
			-45.3033	45.3033	0.89723							-0.49833	1.93151	0.97427	-2.15149	15.7043	0.93397	-25.8179	75.4908	0.87723							0.89723	-1.81213	-45.3033
			-49.6521	49.6521	0.89489							-0.52456	2.03317	0.97188	-2.31689	16.9116	0.93175	-26.8066	78.382	0.87598							0.89489	-1.98608	-49.6521
			-52.0172	52.0172	0.89251							-0.54204	2.10095	0.96948	-2.49207	18.1903	0.92954	-27.7405	81.1125	0.87466							0.89251	-2.08069	-52.0172
			-56.8237	56.8237	0.89018							-0.58576	2.27038	0.96714	-2.67517	19.5268	0.92734	-28.7842	84.1643	0.87347							0.89018	-2.27295	-56.8237
			-59.9823	59.9823	0.88782							-0.61198	2.37203	0.96475	-2.70447	19.7406	0.92493	-29.8279	87.216	0.87228							0.88782	-2.39929	-59.9823
			-64.5142	64.5142	0.88548							-0.64696	2.50758	0.96239	-3.00293	21.9192	0.92288	-30.8716	90.2678	0.87109							0.88548	-2.58057	-64.5142
			-69.3665	69.3665	0.88316							-0.69067	2.67701	0.96005	-3.30994	24.1601	0.92084	-31.9153	93.3195	0.8699							0.88316	-2.77466	-69.3665
			-73.2269	73.2269	0.88081							-0.72564	2.81256	0.95768	-3.63525	26.5347	0.91883	-33.0688	96.6925	0.86885							0.88081	-2.92908	-73.2269
			-79.483	79.483	0.87852							-0.76061	2.9481	0.95532	-3.74695	27.35	0.91653	-34.1675	99.9049	0.86772							0.87852	-3.17932	-79.483
			-83.8318	83.8318	0.87618							-0.81307	3.15142	0.953	-3.99536	29.1632	0.91442	-35.2661	103.117	0.8666							0.87618	-3.35327	-83.8318
			-90.9119	90.9119	0.87391							-0.85678	3.32085	0.95065	-4.26453	31.1279	0.91233	-36.4197	106.49	0.86554							0.87391	-3.63647	-90.9119
			-96.0388	96.0388	0.87159							-0.90923	3.52417	0.94833	-4.54956	33.2085	0.91026	-37.5183	109.703	0.86442							0.87159	-3.84155	-96.0388
			-103.668	103.668	0.86933							-0.97043	3.76137	0.94602	-4.84802	35.387	0.90821	-38.7268	113.236	0.86343							0.86933	-4.14673	-103.668
			-110.092	110.092	0.86704							-1.01415	3.9308	0.94368	-5.1355	37.4854	0.90614	-39.8804	116.609	0.86237							0.86704	-4.40369	-110.092
			-117.584	117.584	0.86478							-1.07535	4.168	0.94137	-4.90784	35.8236	0.9034	-41.0889	120.143	0.86138							0.86478	-4.70337	-117.584
			-125.961	125.961	0.86254							-1.14529	4.43909	0.93909	-5.13794	37.5032	0.90126	-42.2974	123.677	0.86039							0.86254	-5.03845	-125.961
			-133.423	133.423	0.86027							-1.21523	4.71018	0.9368	-6.35864	46.4134	0.90042	-43.5059	127.21	0.8594							0.86027	-5.33691	-133.423
			-143.326	143.326	0.85807							-1.29391	5.01516	0.93454	-6.59302	48.1242	0.89829	-44.7144	130.744	0.85841							0.85807	-5.73303	-143.326
			-151.535	151.535	0.85583							-1.38134	5.35402	0.93229	-6.92932	50.579	0.89629	-45.9778	134.438	0.85748							0.85583	-6.0614	-151.535
			-162.72	162.72	0.85365							-1.46002	5.659	0.93002	-7.35291	53.6708	0.8944	-47.2412	138.132	0.85656							0.85365	-6.50879	-162.72
			-172.073	172.073	0.85143							-1.56493	6.06563	0.92782	-7.23999	52.8466	0.89181	-48.4497	141.666	0.85556							0.85143	-6.88293	-172.073
			-183.884	183.884	0.84927							-1.6611	6.43838	0.92559	-8.27026	60.3669	0.89072	-49.7131	145.36	0.85464							0.84927	-7.35535	-183.884
			-195.084	195.084	0.8471							-1.77476	6.8789	0.9234	-8.72192	63.6637	0.88887	-51.0315	149.215	0.85378							0.8471	-7.80334	-195.084
			-206.955	206.955	0.84494							-1.89715	7.35331	0.92123	-9.21021	67.2278	0.88707	-52.3499	153.07	0.85292							0.84494	-8.2782	-206.955
			-220.367	220.367	0.84282							-2.02829	7.8616	0.91909	-9.14917	66.7823	0.88455	-53.6133	156.764	0.85199							0.84282	-8.8147	-220.367
			-232.758	232.758	0.84068							-2.15943	8.36989	0.91694	-10.2356	74.7124	0.88353	-54.9316	160.619	0.85114							0.84068	-9.3103	-232.758
			-248.169	248.169	0.8386							-2.3168	8.97985	0.91485	-10.6751	77.9201	0.88166	-56.25	164.474	0.85028							0.8386	-9.92676	-248.169
			-261.581	261.581	0.83648							-2.47417	9.5898	0.91276	-11.2183	81.8851	0.87993	-57.5134	168.168	0.84935							0.83648	-10.4633	-261.581
			-278.015	278.015	0.83443							-2.65776	10.3014	0.91072	-12.1033	88.3451	0.87865	-58.8318	172.023	0.84849							0.83443	-11.1206	-278.015
			-293.137	293.137	0.83235							-2.8501	11.0469	0.90871	-12.5061	91.2854	0.87674	-60.2051	176.038	0.8477							0.83235	-11.7255	-293.137
			-310.349	310.349	0.83032							-3.05118	11.8263	0.90672	-13.3728	97.6117	0.87543	-61.5784	180.054	0.8469							0.83032	-12.4139	-310.349
			-325.623	325.623	0.82825							-3.26975	12.6734	0.90476	-13.794	100.686	0.87354	-63.0066	184.23	0.84618							0.82825	-13.0249	-325.623
			-343.475	343.475	0.82623							-3.49706	13.5545	0.90283	-14.4287	105.319	0.87193	-64.27	187.924	0.84525							0.82623	-13.739	-343.475
			-362.549	362.549	0.82425							-3.75059	14.5372	0.90095	-15.0269	109.685	0.87027	-65.6982	192.1	0.84452							0.82425	-14.502	-362.549
			-380.859	380.859	0.82224							-4.02162	15.5877	0.89912	-15.8203	115.477	0.86887	-67.0715	196.116	0.84373							0.82224	-15.2344	-380.859
			-402.222	402.222	0.82031							-4.31012	16.7059	0.89732	-16.5405	120.734	0.86737	-68.4998	200.292	0.843							0.82031	-16.0889	-402.222
			-421.753	421.753	0.81834							-4.61612	17.8919	0.89556	-17.3218	126.436	0.86596	-69.928	204.468	0.84228							0.81834	-16.8701	-421.753
			-444.183	444.183	0.81643							-4.93959	19.1457	0.89384	-18.0542	131.782	0.86447	-71.3013	208.483	0.84148							0.81643	-17.7673	-444.183
			-465.393	465.393	0.8145							-5.2893	20.5012	0.89218	-18.8477	137.574	0.86307	-72.7295	212.659	0.84075							0.8145	-18.6157	-465.393
			-488.281	488.281	0.8126							-5.65649	21.9244	0.89056	-18.8355	137.485	0.86061	-74.1577	216.835	0.84003							0.8126	-19.5312	-488.281
			-511.169	511.169	0.81071							-6.04117	23.4154	0.88897	-20.398	148.89	0.86022	-75.6409	221.172	0.83937							0.81071	-20.4468	-511.169
			-535.126	535.126	0.80884							-6.44333	24.9741	0.88743	-21.4477	156.553	0.85915	-77.0142	225.188	0.83857							0.80884	-21.405	-535.126
			-560.76	560.76	0.80701							-6.87172	26.6346	0.88594	-22.3206	162.924	0.85786	-78.4973	229.524	0.83791							0.80701	-22.4304	-560.76
			-584.869	584.869	0.80515							-7.32633	28.3966	0.88452	-23.1995	169.339	0.85657	-79.9255	233.7	0.83718							0.80515	-23.3948	-584.869
			-612.03	612.03	0.80335							-7.79844	30.2265	0.88313	-24.0845	175.799	0.85528	-81.2988	237.716	0.83639							0.80335	-24.4812	-612.03
			-637.512	637.512	0.80152							-8.28802	32.1241	0.88178	-24.8901	181.68	0.8539	-82.782	242.053	0.83573							0.80152	-25.5005	-637.512
			-665.588	665.588	0.79975							-8.7951	34.0895	0.88047	-25.946	189.387	0.85284	-84.2651	246.389	0.83507							0.79975	-26.6235	-665.588
			-692.444	692.444	0.79795							-9.31091	36.0888	0.87918	-26.7944	195.58	0.85151	-85.7483	250.726	0.8344							0.79795	-27.6977	-692.444
			-720.825	720.825	0.79619							-9.8617	38.2236	0.87796	-27.6672	201.951	0.85021	-87.2314	255.063	0.83374							0.79619	-28.833	-720.825
			-749.664	749.664	0.79444							-10.4212	40.3924	0.87677	-28.1921	205.782	0.84846	-88.7146	259.399	0.83308							0.79444	-29.9866	-749.664
			-778.656	778.656	0.79269							-10.9895	42.595	0.8756	-29.5471	215.672	0.84779	-90.1977	263.736	0.83242							0.79269	-31.1462	-778.656
			-809.937	809.937	0.79099							-11.584	44.8992	0.87448	-31.2866	228.369	0.84763	-91.6809	268.073	0.83176							0.79099	-32.3975	-809.937
			-839.233	839.233	0.78925							-12.196	47.2713	0.87341	-32.8247	239.596	0.8472	-93.219	272.57	0.83116							0.78925	-33.5693	-839.233
			-871.429	871.429	0.78758							-12.8255	49.7111	0.87237	-33.7402	246.279	0.84596	-94.7022	276.907	0.8305							0.78758	-34.8572	-871.429
			-902.1	902.1	0.78587							-13.4637	52.1848	0.87135	-34.8267	254.209	0.84494	-96.2402	281.404	0.8299							0.78587	-36.084	-902.1
			-934.601	934.601	0.78421							-14.1194	54.7262	0.87037	-35.9375	262.318	0.84396	-97.7234	285.741	0.82924							0.78421	-37.384	-934.601
			-966.339	966.339	0.78253							-14.7838	57.3016	0.86941	-37.0605	270.515	0.84299	-99.2065	290.078	0.82858							0.78253	-38.6536	-966.339
			-999.908	999.908	0.78089							-15.4482	59.8769	0.86845	-38.1653	278.579	0.84199	-100.8	294.736	0.82805							0.78089	-39.9963	-999.908
			-1033.78	1033.78	0.77925							-16.1389	62.5539	0.86755	-38.385	280.183	0.83984	-102.283	299.072	0.82739							0.77925	-41.3513	-1033.78
			-1067.2	1067.2	0.77761							-16.8383	65.2648	0.86667	-40.4236	295.063	0.84007	-103.876	303.73	0.82686							0.77761	-42.688	-1067.2
			-1102.29	1102.29	0.77601							-17.564	68.0774	0.86585	-41.6138	303.75	0.83918	-105.359	308.067	0.8262							0.77601	-44.0918	-1102.29
			-1136.32	1136.32	0.77438							-18.2809	70.8561	0.86501	-42.6392	311.235	0.83809	-106.897	312.564	0.8256							0.77438	-45.4529	-1136.32
			-1172.03	1172.03	0.77279							-19.0153	73.7025	0.8642	-43.9758	320.991	0.8374	-108.6	317.543	0.82521							0.77279	-46.8811	-1172.03
			-1206.97	1206.97	0.77119							-19.7584	76.5828	0.86342	-44.0125	321.259	0.835	-110.028	321.72	0.82448							0.77119	-48.2788	-1206.97
			-1243.29	1243.29	0.76961							-20.5015	79.4632	0.86263	-46.0266	335.961	0.8352	-111.676	326.538	0.82401							0.76961	-49.7315	-1243.29
			-1278.99	1278.99	0.76803							-21.2621	82.4113	0.86189	-47.5708	347.232	0.83478	-113.214	331.035	0.82342							0.76803	-51.1597	-1278.99
			-1315.92	1315.92	0.76647							-22.014	85.3255	0.86112	-48.7854	356.098	0.83393	-114.697	335.372	0.82276							0.76647	-52.6367	-1315.92
			-1354.22	1354.22	0.76494							-22.7833	88.3075	0.8604	-50.0244	365.142	0.83311	-116.29	340.03	0.82223							0.76494	-54.1687	-1354.22
			-1390.69	1390.69	0.76337							-23.5702	91.3572	0.85971	-51.2634	374.186	0.83229	-117.828	344.527	0.82163							0.76337	-55.6274	-1390.69
			-1429.6	1429.6	0.76186							-24.357	94.407	0.85903	-52.4048	382.517	0.83135	-119.531	349.507	0.82123							0.76186	-57.1838	-1429.6
			-1467.13	1467.13	0.76031							-25.1438	97.4567	0.85834	-53.6804	391.828	0.83058	-121.069	354.004	0.82064							0.76031	-58.6853	-1467.13
			-1506.04	1506.04	0.7588							-25.9482	100.574	0.85769	-55.0293	401.674	0.8299	-122.662	358.662	0.82011							0.7588	-60.2417	-1506.04
			-1544.04	1544.04	0.75727							-26.7525	103.692	0.85705	-56.2866	410.851	0.82911	-124.255	363.32	0.81958							0.75727	-61.7615	-1544.04
			-1584.17	1584.17	0.75579							-27.5481	106.775	0.85638	-57.5378	419.984	0.82831	-125.848	367.978	0.81905							0.75579	-63.3667	-1584.17
			-1624.15	1624.15	0.7543							-28.3611	109.927	0.85575	-58.5144	427.112	0.82714	-127.441	372.636	0.81852							0.7543	-64.9658	-1624.15
			-1663.97	1663.97	0.75281							-29.1742	113.078	0.85512	-60.1501	439.052	0.82685	-129.034	377.294	0.81799							0.75281	-66.5588	-1663.97
			-1704.86	1704.86	0.75135							-30.0135	116.331	0.85455	-61.1328	446.225	0.82569	-130.627	381.952	0.81746							0.75135	-68.1946	-1704.86
			-1745	1745	0.74987							-30.844	119.551	0.85397	-62.262	454.467	0.82473	-132.22	386.61	0.81693							0.74987	-69.7998	-1745
			-1787.11	1787.11	0.74843							-31.6658	122.736	0.85336	-64.0808	467.743	0.82467	-133.868	391.428	0.81646							0.74843	-71.4844	-1787.11
			-1826.78	1826.78	0.74694							-32.5051	125.989	0.85279	-65.3992	477.366	0.82396	-135.461	396.086	0.81594							0.74694	-73.0713	-1826.78
			-1869.51	1869.51	0.74552							-33.3444	129.242	0.85222	-66.7541	487.257	0.82329	-137.109	400.905	0.81547							0.74552	-74.7803	-1869.51
			-1910.71	1910.71	0.74406							-34.1837	132.495	0.85165	-68.0481	496.701	0.82254	-138.757	405.723	0.81501							0.74406	-76.4282	-1910.71
			-1953.28	1953.28	0.74264							-35.023	135.748	0.85108	-69.3665	506.324	0.82183	-140.295	410.221	0.81441							0.74264	-78.1311	-1953.28
			-1996.46	1996.46	0.74123							-35.8711	139.035	0.85053	-70.7214	516.215	0.82116	-141.943	415.039	0.81395							0.74123	-79.8584	-1996.46
			-2039.18	2039.18	0.73981							-36.7191	142.322	0.84998	-72.0459	525.882	0.82046	-143.591	419.858	0.81348							0.73981	-81.5674	-2039.18
			-2082.67	2082.67	0.73841							-37.5934	145.711	0.84949	-72.876	531.941	0.8191	-145.239	424.676	0.81302							0.73841	-83.3069	-2082.67
			-2125.09	2125.09	0.73698							-38.4501	149.032	0.84896	-74.6582	544.95	0.819	-146.777	429.174	0.81242							0.73698	-85.0037	-2125.09
			-2169.65	2169.65	0.7356							-39.3244	152.42	0.84847	-76.1169	555.598	0.81847	-148.535	434.313	0.81209							0.7356	-86.7859	-2169.65
			-2212.22	2212.22	0.73418							-40.1812	155.741	0.84794	-77.4719	565.489	0.8178	-150.073	438.811	0.8115							0.73418	-88.4888	-2212.22
			-2257.39	2257.39	0.73282							-41.038	159.062	0.84741	-78.8269	575.379	0.81713	-151.776	443.79	0.8111							0.73282	-90.2954	-2257.39
			-2301.64	2301.64	0.73143							-41.9122	162.45	0.84691	-79.6265	581.215	0.81574	-153.424	448.608	0.81063							0.73143	-92.0654	-2301.64
			-2346.65	2346.65	0.73007							-42.7865	165.839	0.84642	-81.5674	595.382	0.81584	-155.017	453.266	0.8101							0.73007	-93.866	-2346.65
			-2391.51	2391.51	0.7287							-43.687	169.329	0.84599	-82.9956	605.807	0.81527	-156.775	458.406	0.80977							0.7287	-95.6604	-2391.51
			-2435.3	2435.3	0.7273							-44.5613	172.718	0.8455	-84.3872	615.965	0.81465	-158.313	462.903	0.80918							0.7273	-97.4121	-2435.3
			-2482.76	2482.76	0.72599							-45.4355	176.107	0.84501	-85.7666	626.034	0.81402	-160.126	468.204	0.80891							0.72599	-99.3103	-2482.76
			-2526.86	2526.86	0.72461							-46.3185	179.529	0.84454	-87.1887	636.414	0.81344	-161.664	472.701	0.80832							0.72461	-101.074	-2526.86
			-2573.39	2573.39	0.72328							-47.2103	182.986	0.84408	-88.3179	644.656	0.81248	-163.312	477.52	0.80785							0.72328	-102.936	-2573.39
			-2618.71	2618.71	0.72192							-48.0933	186.408	0.84361	-89.9963	656.908	0.81223	-165.015	482.499	0.80745							0.72192	-104.749	-2618.71
			-2666.63	2666.63	0.72062							-48.985	189.864	0.84316	-91.394	667.11	0.81162	-166.608	487.157	0.80692							0.72062	-106.665	-2666.63
			-2713.32	2713.32	0.7193							-49.868	193.287	0.84269	-92.804	677.401	0.81103	-168.311	492.136	0.80653							0.7193	-108.533	-2713.32
			-2760.16	2760.16	0.71798							-50.7685	196.777	0.84225	-94.2444	687.915	0.81047	-169.958	496.955	0.80606							0.71798	-110.406	-2760.16
			-2808.38	2808.38	0.71669							-51.6778	200.301	0.84184	-95.6909	698.474	0.80993	-171.716	502.094	0.80573							0.71669	-112.335	-2808.38
			-2855.22	2855.22	0.71537							-52.5782	203.792	0.84141	-97.1252	708.943	0.80937	-173.309	506.752	0.8052							0.71537	-114.209	-2855.22
			-2902.98	2902.98	0.71407							-53.4875	207.316	0.841	-98.5107	719.057	0.80874	-175.067	511.892	0.80487							0.71407	-116.119	-2902.98
			-2949.98	2949.98	0.71275							-54.388	210.806	0.84056	-99.8535	728.858	0.80806	-176.715	516.711	0.8044							0.71275	-117.999	-2949.98
			-3000.03	3000.03	0.7115							-55.2885	214.296	0.84013	-101.318	739.55	0.80753	-178.418	521.69	0.80401							0.7115	-120.001	-3000.03
			-3042.6	3042.6	0.71008							-56.189	217.787	0.8397	-102.722	749.797	0.80693	-180.121	526.669	0.80361							0.71008	-121.704	-3042.6
			-3092.96	3092.96	0.70884							-57.0982	221.311	0.83928	-104.187	760.489	0.80641	-181.714	531.327	0.80308							0.70884	-123.718	-3092.96
			-3141.78	3141.78	0.70757							-58.0249	224.903	0.83891	-105.652	771.181	0.80589	-183.527	536.628	0.80281							0.70757	-125.671	-3141.78
			-3190.61	3190.61	0.70629							-58.9342	228.427	0.8385	-107.117	781.874	0.80536	-185.12	541.285	0.80228							0.70629	-127.625	-3190.61
			-3239.44	3239.44	0.70502							-59.8434	231.951	0.83808	-108.582	792.566	0.80484	-186.877	546.425	0.80195							0.70502	-129.578	-3239.44
			-3288.27	3288.27	0.70374							-60.7614	235.509	0.83769	-109.985	802.813	0.80424	-188.58	551.404	0.80155							0.70374	-131.531	-3288.27
			-3340.15	3340.15	0.70254							-61.6793	239.067	0.83729	-111.45	813.505	0.80372	-190.228	556.223	0.80109							0.70254	-133.606	-3340.15
			-3387.45	3387.45	0.70123							-62.5886	242.591	0.83688	-112.915	824.197	0.80319	-192.041	561.523	0.80082							0.70123	-135.498	-3387.45
			-3439.33	3439.33	0.70003							-63.4891	246.082	0.83645	-114.319	834.444	0.80259	-193.634	566.181	0.80029							0.70003	-137.573	-3439.33
			-3489.69	3489.69	0.69879							-64.407	249.64	0.83605	-115.784	845.136	0.80207	-195.392	571.321	0.79996							0.69879	-139.587	-3489.69
			-3541.56	3541.56	0.69759							-65.3338	253.232	0.83568	-117.31	856.274	0.80163	-197.04	576.14	0.7995							0.69759	-141.663	-3541.56
			-3591.92	3591.92	0.69635							-66.2605	256.824	0.83531	-118.774	866.967	0.8011	-198.798	581.28	0.79917							0.69635	-143.677	-3591.92
			-3642.27	3642.27	0.69511							-67.1872	260.416	0.83493	-120.239	877.659	0.80058	-200.5	586.259	0.79877							0.69511	-145.691	-3642.27
			-3694.15	3694.15	0.69391							-68.1227	264.041	0.83458	-121.704	888.351	0.80006	-202.203	591.238	0.79837							0.69391	-147.766	-3694.15
			-3744.51	3744.51	0.69267							-69.0406	267.599	0.83418	-123.169	899.043	0.79954	-204.016	596.538	0.7981							0.69267	-149.78	-3744.51
			-3796.39	3796.39	0.69147							-69.9499	271.124	0.83377	-124.634	909.736	0.79901	-205.609	601.196	0.79757							0.69147	-151.855	-3796.39
			-3848.27	3848.27	0.69027							-70.8853	274.749	0.83342	-126.099	920.428	0.79849	-207.367	606.336	0.79724							0.69027	-153.931	-3848.27
			-3901.67	3901.67	0.68911							-71.8121	278.341	0.83304	-127.563	931.12	0.79797	-209.07	611.315	0.79684							0.68911	-156.067	-3901.67
			-3952.03	3952.03	0.68787							-72.7475	281.967	0.83269	-129.089	942.258	0.79753	-210.773	616.294	0.79645							0.68787	-158.081	-3952.03
			-4005.43	4005.43	0.6867							-73.683	285.593	0.83233	-130.615	953.396	0.79708	-212.531	621.434	0.79611							0.6867	-160.217	-4005.43
			-4057.31	4057.31	0.6855							-74.6184	289.219	0.83198	-132.08	964.088	0.79656	-214.178	626.253	0.79565							0.6855	-162.292	-4057.31
			-4109.19	4109.19	0.6843							-75.5539	292.845	0.83162	-133.606	975.226	0.79612	-215.991	631.553	0.79538							0.6843	-164.368	-4109.19
			-4161.07	4161.07	0.6831							-76.4894	296.47	0.83127	-135.071	985.918	0.7956	-217.639	636.372	0.79492							0.6831	-166.443	-4161.07
			-4214.48	4214.48	0.68193							-77.4161	300.062	0.83089	-136.597	997.056	0.79516	-219.452	641.672	0.79465							0.68193	-168.579	-4214.48
			-4267.88	4267.88	0.68077							-78.3428	303.654	0.83052	-138.123	1008.19	0.79471	-221.1	646.491	0.79419							0.68077	-170.715	-4267.88
			-4319.76	4319.76	0.67957							-79.287	307.314	0.83018	-139.587	1018.89	0.79419	-222.858	651.631	0.79386							0.67957	-172.791	-4319.76
			-4373.17	4373.17	0.6784							-80.2312	310.974	0.82985	-141.113	1030.02	0.79375	-224.615	656.77	0.79353							0.6784	-174.927	-4373.17
			-4426.57	4426.57	0.67724							-81.1754	314.633	0.82951	-142.578	1040.72	0.79323	-226.318	661.75	0.79313							0.67724	-177.063	-4426.57
			-4479.98	4479.98	0.67607							-82.1196	318.293	0.82918	-143.86	1050.07	0.79246	-228.131	667.05	0.79286							0.67607	-179.199	-4479.98
			-4531.86	4531.86	0.67487							-83.0551	321.919	0.82882	-145.508	1062.1	0.79218	-229.724	671.708	0.79233							0.67487	-181.274	-4531.86
			-4585.27	4585.27	0.67371							-83.9993	325.579	0.82849	-147.034	1073.24	0.79174	-231.592	677.169	0.79213							0.67371	-183.411	-4585.27
			-4640.2	4640.2	0.67258							-84.926	329.171	0.82811	-147.827	1079.03	0.79034	-233.24	681.988	0.79167							0.67258	-185.608	-4640.2
			-4693.6	4693.6	0.67141							-85.8702	332.83	0.82778	-150.146	1095.96	0.79093	-235.107	687.449	0.79147							0.67141	-187.744	-4693.6
			-4748.54	4748.54	0.67028							-86.8057	336.456	0.82742	-151.611	1106.65	0.79041	-236.81	692.428	0.79107							0.67028	-189.941	-4748.54
			-4801.94	4801.94	0.66912							-87.7674	340.184	0.82713	-153.259	1118.68	0.79013	-238.513	697.407	0.79067							0.66912	-192.078	-4801.94
			-4858.4	4858.4	0.66803							-88.7203	343.877	0.82681	-154.785	1129.82	0.78969	-240.326	702.707	0.79041							0.66803	-194.336	-4858.4
			-4911.8	4911.8	0.66686							-89.6645	347.537	0.82647	-156.311	1140.96	0.78924	-241.974	707.526	0.78994							0.66686	-196.472	-4911.8
			-4966.74	4966.74	0.66573							-90.6087	351.197	0.82614	-157.837	1152.09	0.7888	-243.787	712.826	0.78968							0.66573	-198.669	-4966.74
			-5020.14	5020.14	0.66457							-91.5617	354.89	0.82582	-159.363	1163.23	0.78836	-245.544	717.966	0.78934							0.66457	-200.806	-5020.14
			-5075.07	5075.07	0.66344							-92.5059	358.55	0.82549	-159.668	1165.46	0.78632	-247.247	722.945	0.78895							0.66344	-203.003	-5075.07
			-5131.53	5131.53	0.66235							-93.4501	362.21	0.82515	-161.56	1179.27	0.78635	-249.06	728.246	0.78868							0.66235	-205.261	-5131.53
			-5186.46	5186.46	0.66122							-94.403	365.903	0.82484	-163.696	1194.86	0.78671	-250.708	733.064	0.78822							0.66122	-207.458	-5186.46
			-5242.92	5242.92	0.66013							-95.356	369.597	0.82452	-165.466	1207.78	0.78659	-252.521	738.365	0.78795							0.66013	-209.717	-5242.92
			-5297.85	5297.85	0.659							-96.3264	373.358	0.82424	-167.053	1219.37	0.78622	-254.169	743.183	0.78749							0.659	-211.914	-5297.85
			-5354.31	5354.31	0.65791							-97.2794	377.052	0.82393	-168.518	1230.06	0.7857	-255.981	748.484	0.78722							0.65791	-214.172	-5354.31
			-5409.24	5409.24	0.65678							-98.2411	380.779	0.82363	-169.861	1239.86	0.78502	-257.739	753.624	0.78689							0.65678	-216.37	-5409.24
			-5464.17	5464.17	0.65565							-99.194	384.473	0.82332	-171.448	1251.44	0.78466	-259.442	758.603	0.78649							0.65565	-218.567	-5464.17
			-5520.63	5520.63	0.65456							-100.138	388.133	0.82298	-172.729	1260.8	0.7839	-261.365	764.224	0.78635							0.65456	-220.825	-5520.63
			-5575.56	5575.56	0.65343							-101.091	391.826	0.82267	-174.683	1275.06	0.78401	-262.958	768.882	0.78583							0.65343	-223.022	-5575.56
			-5630.49	5630.49	0.6523							-102.044	395.52	0.82235	-176.27	1286.64	0.78365	-264.771	774.183	0.78556							0.6523	-225.22	-5630.49
			-5686.95	5686.95	0.65121							-103.015	399.281	0.82207	-176.88	1291.09	0.78201	-266.473	779.162	0.78516							0.65121	-227.478	-5686.95
			-5746.46	5746.46	0.65019							-103.976	403.009	0.82178	-179.321	1308.91	0.78276	-268.231	784.302	0.78483							0.65019	-229.858	-5746.46
			-5801.39	5801.39	0.64906							-104.929	406.702	0.82146	-180.481	1317.38	0.78184	-270.099	789.763	0.78463							0.64906	-232.056	-5801.39
			-5856.32	5856.32	0.64793							-105.891	410.43	0.82116	-181.824	1327.18	0.78116	-271.747	794.581	0.78417							0.64793	-234.253	-5856.32
			-5914.31	5914.31	0.64688							-106.844	414.123	0.82085	-184.021	1343.22	0.7816	-273.615	800.042	0.78396							0.64688	-236.572	-5914.31
			-5970.76	5970.76	0.64578							-107.797	417.817	0.82053	-185.12	1351.24	0.7806	-275.317	805.022	0.78357							0.64578	-238.831	-5970.76
			-6025.7	6025.7	0.64465							-108.75	421.511	0.82022	-187.134	1365.94	0.78079	-277.13	810.322	0.7833							0.64465	-241.028	-6025.7
			-6083.68	6083.68	0.6436							-109.711	425.238	0.81992	-188.721	1377.52	0.78043	-278.888	815.462	0.78297							0.6436	-243.347	-6083.68
			-6141.66	6141.66	0.64254							-110.673	428.966	0.81962	-190.125	1387.77	0.77983	-280.701	820.762	0.7827							0.64254	-245.667	-6141.66
			-6198.12	6198.12	0.64145							-111.652	432.761	0.81937	-190.979	1394.01	0.77851	-282.459	825.902	0.78237							0.64145	-247.925	-6198.12
			-6253.05	6253.05	0.64032							-112.605	436.454	0.81905	-193.42	1411.83	0.77926	-284.161	830.881	0.78197							0.64032	-250.122	-6253.05
			-6311.04	6311.04	0.63927							-113.567	440.182	0.81875	-194.946	1422.97	0.77882	-286.084	836.503	0.78184							0.63927	-252.441	-6311.04
			-6369.02	6369.02	0.63821							-114.537	443.943	0.81848	-196.533	1434.55	0.77846	-287.732	841.321	0.78137							0.63821	-254.761	-6369.02
			-6425.48	6425.48	0.63712							-115.482	447.603	0.81814	-197.632	1442.57	0.77745	-289.545	846.622	0.78111							0.63712	-257.019	-6425.48
			-6497.19	6497.19	0.63639							-116.443	451.33	0.81785	-198.853	1451.48	0.77661	-291.248	851.601	0.78071							0.63639	-259.888	-6497.19
			-6605.53	6605.53	0.63654							-117.405	455.058	0.81755	-201.233	1468.85	0.77729	-293.06	856.901	0.78044							0.63654	-264.221	-6605.53
			-6686.4	6686.4	0.63603							-118.393	458.887	0.81731	-202.82	1480.44	0.77693	-294.818	862.041	0.78011							0.63603	-267.456	-6686.4
			-6747.44	6747.44	0.63505							-119.355	462.615	0.81702	-204.346	1491.57	0.77648	-296.521	867.02	0.77971							0.63505	-269.897	-6747.44
			-6820.68	6820.68	0.63436							-120.325	466.376	0.81674	-205.933	1503.16	0.77612	-298.499	872.803	0.77965							0.63436	-272.827	-6820.68
			-6878.66	6878.66	0.6333							-121.287	470.103	0.81644	-206.787	1509.39	0.7748	-300.146	877.621	0.77918							0.6333	-275.146	-6878.66
			-6938.17	6938.17	0.63228							-122.257	473.865	0.81617	-208.923	1524.99	0.77516	-302.124	883.404	0.77911							0.63228	-277.527	-6938.17
			-6999.21	6999.21	0.6313							-123.21	477.558	0.81585	-210.632	1537.46	0.77495	-303.717	888.062	0.77858							0.6313	-279.968	-6999.21
			-7058.72	7058.72	0.63028							-124.18	481.32	0.81557	-212.219	1549.05	0.77459	-305.585	893.523	0.77838							0.63028	-282.349	-7058.72
			-7121.28	7121.28	0.62934							-125.142	485.047	0.81528	-213.745	1560.18	0.77415	-307.343	898.662	0.77805							0.62934	-284.851	-7121.28
			-7180.79	7180.79	0.62832							-126.121	488.842	0.81502	-215.271	1571.32	0.77371	-309.045	903.642	0.77765							0.62832	-287.231	-7180.79
			-7238.77	7238.77	0.62726							-127.066	492.502	0.81468	-216.797	1582.46	0.77326	-310.968	909.263	0.77752							0.62726	-289.551	-7238.77
			-7298.28	7298.28	0.62624							-128.071	496.399	0.81449	-218.323	1593.6	0.77282	-312.671	914.242	0.77712							0.62624	-291.931	-7298.28
			-7353.21	7353.21	0.62511							-129.041	500.16	0.81421	-219.299	1600.72	0.77166	-314.539	919.703	0.77692							0.62511	-294.128	-7353.21
			-7415.77	7415.77	0.62417							-130.012	503.922	0.81393	-221.497	1616.76	0.7721	-316.187	924.522	0.77646							0.62417	-296.631	-7415.77
			-7472.23	7472.23	0.62307							-130.974	507.649	0.81364	-223.145	1628.79	0.77181	-318.164	930.304	0.77639							0.62307	-298.889	-7472.23
			-7534.79	7534.79	0.62213							-131.944	511.411	0.81336	-224.792	1640.82	0.77153	-319.812	935.123	0.77593							0.62213	-301.392	-7534.79
			-7592.77	7592.77	0.62107							-132.923	515.206	0.8131	-226.379	1652.4	0.77117	-321.625	940.423	0.77566							0.62107	-303.711	-7592.77
			-7653.81	7653.81	0.62009							-133.902	519.001	0.81284	-227.966	1663.99	0.77081	-323.547	946.045	0.77552							0.62009	-306.152	-7653.81
			-7716.37	7716.37	0.61914							-134.873	522.763	0.81257	-229.675	1676.46	0.7706	-325.14	950.703	0.775							0.61914	-308.655	-7716.37
			-7772.83	7772.83	0.61805							-135.852	526.558	0.81231	-231.262	1688.05	0.77024	-327.173	956.646	0.77499							0.61805	-310.913	-7772.83
			-7833.86	7833.86	0.61707							-136.831	530.353	0.81205	-232.605	1697.85	0.76956	-328.821	961.464	0.77453							0.61707	-313.354	-7833.86
			-7890.32	7890.32	0.61598							-137.802	534.114	0.81178	-234.497	1711.66	0.7696	-330.688	966.925	0.77433							0.61598	-315.613	-7890.32
			-7952.88	7952.88	0.61503							-138.772	537.876	0.8115	-235.962	1722.35	0.76907	-332.501	972.226	0.77406							0.61503	-318.115	-7952.88
			-8010.86	8010.86	0.61398							-139.734	541.603	0.8112	-236.938	1729.48	0.76791	-334.204	977.205	0.77366							0.61398	-320.435	-8010.86
			-8070.37	8070.37	0.61296							-140.713	545.399	0.81094	-238.586	1741.51	0.76763	-336.127	982.827	0.77353							0.61296	-322.815	-8070.37
			-8128.36	8128.36	0.6119							-141.701	549.228	0.81071	-240.784	1757.55	0.76807	-337.775	987.645	0.77307							0.6119	-325.134	-8128.36
			-8189.39	8189.39	0.61092							-142.697	553.091	0.81049	-242.249	1768.24	0.76754	-339.807	993.588	0.77306							0.61092	-327.576	-8189.39
			-8248.9	8248.9	0.6099							-143.729	557.089	0.81035	-243.103	1774.47	0.76622	-341.4	998.246	0.77253							0.6099	-329.956	-8248.9
			-8306.88	8306.88	0.60884							-144.691	560.817	0.81005	-243.774	1779.38	0.76466	-343.323	1003.87	0.7724							0.60884	-332.275	-8306.88
			-8370.97	8370.97	0.60793							-145.652	564.544	0.80976	-247.314	1805.21	0.76686	-345.135	1009.17	0.77213							0.60793	-334.839	-8370.97
			-8430.48	8430.48	0.60691							-146.614	568.272	0.80946	-248.84	1816.35	0.76641	-346.893	1014.31	0.7718							0.60691	-337.219	-8430.48
			-8491.52	8491.52	0.60593							-147.576	571.999	0.80916	-250.488	1828.38	0.76613	-348.761	1019.77	0.7716							0.60593	-339.661	-8491.52
			-8552.55	8552.55	0.60495							-148.537	575.727	0.80887	-252.075	1839.96	0.76577	-350.464	1024.75	0.7712							0.60495	-342.102	-8552.55
			-8607.48	8607.48	0.60382							-149.587	579.793	0.80877	-253.723	1851.99	0.76549	-352.386	1030.37	0.77107							0.60382	-344.299	-8607.48
			-8670.04	8670.04	0.60287							-150.548	583.521	0.80847	-255.371	1864.02	0.7652	-354.089	1035.35	0.77067							0.60287	-346.802	-8670.04
			-8731.08	8731.08	0.60189							-151.51	587.248	0.80817	-256.958	1875.61	0.76484	-356.067	1041.13	0.7706							0.60189	-349.243	-8731.08
			-8792.11	8792.11	0.60091							-152.559	591.314	0.80807	-258.545	1887.19	0.76448	-357.77	1046.11	0.77021							0.60091	-351.685	-8792.11
			-8850.1	8850.1	0.59985							-153.521	595.042	0.80778	-260.193	1899.22	0.76419	-359.583	1051.41	0.76994							0.59985	-354.004	-8850.1
			-8909.61	8909.61	0.59883							-154.395	598.43	0.80728	-260.803	1903.67	0.76255	-361.505	1057.03	0.7698							0.59883	-356.384	-8909.61
			-8967.59	8967.59	0.59778							-155.444	602.497	0.80718	-263.367	1922.38	0.76347	-363.153	1061.85	0.76934							0.59778	-358.704	-8967.59
			-9030.15	9030.15	0.59683							-156.493	606.563	0.80708	-264.954	1933.97	0.76311	-365.076	1067.47	0.76921							0.59683	-361.206	-9030.15
			-9091.19	9091.19	0.59585							-157.455	610.291	0.80678	-266.602	1946	0.76282	-366.724	1072.29	0.76874							0.59585	-363.647	-9091.19
			-9153.75	9153.75	0.5949							-158.417	614.018	0.80649	-268.25	1958.03	0.76254	-368.646	1077.91	0.76861							0.5949	-366.15	-9153.75
			-9210.21	9210.21	0.59381							-159.378	617.746	0.80619	-269.836	1969.61	0.76218	-370.459	1083.21	0.76834							0.59381	-368.408	-9210.21
			-9271.24	9271.24	0.59283							-160.427	621.812	0.80609	-270.569	1974.96	0.7607	-372.217	1088.35	0.76801							0.59283	-370.85	-9271.24
			-9332.28	9332.28	0.59185							-161.389	625.539	0.80579	-273.071	1993.22	0.76153	-374.194	1094.14	0.76794							0.59185	-373.291	-9332.28
			-9393.31	9393.31	0.59086							-162.351	629.267	0.8055	-274.536	2003.91	0.76101	-375.897	1099.11	0.76754							0.59086	-375.732	-9393.31
			-9454.35	9454.35	0.58988							-163.4	633.333	0.8054	-276.306	2016.83	0.76089	-377.82	1104.74	0.76741							0.58988	-378.174	-9454.35
			-9515.38	9515.38	0.5889							-164.362	637.061	0.8051	-277.954	2028.86	0.76061	-379.523	1109.72	0.76701							0.5889	-380.615	-9515.38
			-9574.89	9574.89	0.58788							-165.323	640.788	0.8048	-278.015	2029.31	0.75825	-381.445	1115.34	0.76688							0.58788	-382.996	-9574.89
			-9632.87	9632.87	0.58682							-166.285	644.516	0.80451	-279.968	2043.56	0.75836	-383.203	1120.48	0.76655							0.58682	-385.315	-9632.87
			-9693.91	9693.91	0.58584							-167.334	648.582	0.80441	-282.715	2063.61	0.75952	-385.071	1125.94	0.76635							0.58584	-387.756	-9693.91
			-9754.94	9754.94	0.58486							-168.296	652.31	0.80411	-284.119	2073.86	0.75892	-386.993	1131.56	0.76621							0.58486	-390.198	-9754.94
			-9814.45	9814.45	0.58384							-169.258	656.037	0.80381	-285.339	2082.77	0.75807	-388.641	1136.38	0.76575							0.58384	-392.578	-9814.45
			-9878.54	9878.54	0.58293							-170.307	660.103	0.80371	-287.659	2099.7	0.75867	-390.619	1142.16	0.76568							0.58293	-395.142	-9878.54
			-9935	9935	0.58184							-171.268	663.831	0.80342	-289.246	2111.28	0.75831	-392.267	1146.98	0.76521							0.58184	-397.4	-9935
			-10000.6	10000.6	0.58096							-172.23	667.558	0.80312	-289.856	2115.74	0.75667	-394.189	1152.6	0.76508							0.58096	-400.024	-10000.6
			-10057.1	10057.1	0.57987							-173.279	671.625	0.80302	-292.541	2135.34	0.75774	-396.002	1157.9	0.76481							0.57987	-402.283	-10057.1
			-10118.1	10118.1	0.57889							-174.241	675.352	0.80272	-292.419	2134.45	0.75514	-397.815	1163.2	0.76455							0.57889	-404.724	-10118.1
			-10177.6	10177.6	0.57787							-175.29	679.419	0.80262	-295.776	2158.95	0.7571	-399.683	1168.66	0.76435							0.57787	-407.104	-10177.6
			-10238.6	10238.6	0.57689							-176.252	683.146	0.80232	-297.424	2170.98	0.75682	-401.44	1173.8	0.76402							0.57689	-409.546	-10238.6
			-10299.7	10299.7	0.5759							-177.213	686.873	0.80203	-298.34	2177.66	0.75557	-403.363	1179.42	0.76388							0.5759	-411.987	-10299.7
			-10362.2	10362.2	0.57496							-178.262	690.94	0.80193	-300.232	2191.47	0.75561	-405.011	1184.24	0.76342							0.57496	-414.49	-10362.2
			-10424.8	10424.8	0.57401							-179.224	694.667	0.80163	-302.246	2206.18	0.75581	-406.989	1190.02	0.76335							0.57401	-416.992	-10424.8
			-10484.3	10484.3	0.57299							-180.186	698.395	0.80133	-303.894	2218.2	0.75553	-408.691	1195	0.76295							0.57299	-419.373	-10484.3
			-10548.4	10548.4	0.57208							-181.235	702.461	0.80123	-305.542	2230.23	0.75524	-410.614	1200.63	0.76282							0.57208	-421.936	-10548.4
			-10606.4	10606.4	0.57103							-182.197	706.189	0.80094	-307.129	2241.82	0.75488	-412.427	1205.93	0.76255							0.57103	-424.255	-10606.4
			-10664.4	10664.4	0.56997							-183.158	709.916	0.80064	-308.716	2253.4	0.75452	-414.294	1211.39	0.76235							0.56997	-426.575	-10664.4
			-10722.4	10722.4	0.56892							-184.207	713.982	0.80054	-310.242	2264.54	0.75408	-416.217	1217.01	0.76222							0.56892	-428.894	-10722.4
			-10777.3	10777.3	0.56779							-185.169	717.71	0.80024	-311.768	2275.68	0.75363	-417.92	1221.99	0.76182							0.56779	-431.091	-10777.3
			-10838.3	10838.3	0.56681							-186.218	721.776	0.80014	-312.256	2279.24	0.75183	-419.843	1227.61	0.76168							0.56681	-433.533	-10838.3
			-10899.4	10899.4	0.56582							-187.18	725.504	0.79985	-314.941	2298.84	0.75291	-421.49	1232.43	0.76122							0.56582	-435.974	-10899.4
			-10960.4	10960.4	0.56484							-188.142	729.231	0.79955	-316.467	2309.98	0.75247	-423.523	1238.37	0.76122							0.56484	-438.416	-10960.4
			-11024.5	11024.5	0.56393							-189.191	733.298	0.79945	-318.115	2322.01	0.75218	-425.226	1243.35	0.76082							0.56393	-440.979	-11024.5
			-11085.5	11085.5	0.56295							-190.152	737.025	0.79915	-319.702	2333.59	0.75182	-427.148	1248.97	0.76069							0.56295	-443.42	-11085.5
			-11146.5	11146.5	0.56197							-191.202	741.091	0.79905	-321.35	2345.62	0.75154	-428.961	1254.27	0.76042							0.56197	-445.862	-11146.5
			-11204.5	11204.5	0.56091							-192.163	744.819	0.79875	-322.937	2357.2	0.75117	-430.829	1259.73	0.76022							0.56091	-448.181	-11204.5
			-11262.5	11262.5	0.55985							-193.125	748.546	0.79846	-324.524	2368.79	0.75081	-432.642	1265.03	0.75995							0.55985	-450.5	-11262.5
			-11325.1	11325.1	0.55891							-194.174	752.613	0.79836	-326.111	2380.37	0.75045	-434.509	1270.49	0.75975							0.55891	-453.003	-11325.1
			-11387.6	11387.6	0.55796							-195.136	756.34	0.79806	-327.576	2391.06	0.74993	-436.267	1275.63	0.75942							0.55796	-455.505	-11387.6
			-11447.1	11447.1	0.55694							-196.185	760.407	0.79796	-329.407	2404.43	0.74988	-438.19	1281.26	0.75929							0.55694	-457.886	-11447.1
			-11511.2	11511.2	0.55603							-197.147	764.134	0.79766	-330.994	2416.01	0.74952	-439.948	1286.4	0.75896							0.55603	-460.449	-11511.2
			-11572.3	11572.3	0.55505							-198.196	768.2	0.79756	-332.336	2425.81	0.74884	-441.87	1292.02	0.75882							0.55505	-462.891	-11572.3
			-11634.8	11634.8	0.5541							-199.157	771.928	0.79726	-334.229	2439.62	0.74888	-443.628	1297.16	0.75849							0.5541	-465.393	-11634.8
			-11695.9	11695.9	0.55312							-200.207	775.994	0.79716	-335.449	2448.53	0.74803	-445.605	1302.94	0.75842							0.55312	-467.834	-11695.9
			-11758.4	11758.4	0.55217							-201.168	779.722	0.79687	-337.402	2462.79	0.74815	-447.308	1307.92	0.75802							0.55217	-470.337	-11758.4
			-11814.9	11814.9	0.55108							-202.13	783.449	0.79657	-339.233	2476.16	0.74811	-449.286	1313.7	0.75795							0.55108	-472.595	-11814.9
			-11879	11879	0.55017							-203.179	787.516	0.79647	-340.759	2487.29	0.74767	-450.989	1318.68	0.75756							0.55017	-475.159	-11879
			-11938.5	11938.5	0.54915							-204.141	791.243	0.79617	-342.407	2499.32	0.74738	-452.911	1324.3	0.75742							0.54915	-477.539	-11938.5
			-11999.5	11999.5	0.54817							-205.19	795.309	0.79607	-344.055	2511.35	0.7471	-454.779	1329.76	0.75722							0.54817	-479.98	-11999.5
			-12063.6	12063.6	0.54726							-206.152	799.037	0.79578	-345.337	2520.71	0.74634	-456.537	1334.9	0.75689							0.54726	-482.544	-12063.6
			-12124.6	12124.6	0.54628							-207.201	803.103	0.79567	-347.351	2535.41	0.74654	-458.569	1340.85	0.75689							0.54628	-484.985	-12124.6
			-12184.1	12184.1	0.54526							-208.162	806.831	0.79538	-348.755	2545.66	0.74593	-460.272	1345.83	0.75649							0.54526	-487.366	-12184.1
			-12248.2	12248.2	0.54435							-209.211	810.897	0.79528	-349.976	2554.57	0.74509	-462.195	1351.45	0.75635							0.54435	-489.929	-12248.2
			-12312.3	12312.3	0.54344							-210.173	814.625	0.79498	-351.074	2562.59	0.74409	-464.062	1356.91	0.75615							0.54344	-492.493	-12312.3
			-12374.9	12374.9	0.54249							-211.222	818.691	0.79488	-353.943	2583.52	0.74541	-465.71	1361.73	0.75569							0.54249	-494.995	-12374.9
			-12431.3	12431.3	0.5414							-212.184	822.418	0.79458	-355.225	2592.88	0.74464	-467.743	1367.67	0.75569							0.5414	-497.253	-12431.3
			-12493.9	12493.9	0.54046							-213.233	826.485	0.79448	-357.178	2607.14	0.74476	-469.391	1372.49	0.75522							0.54046	-499.756	-12493.9
			-12553.4	12553.4	0.53944							-214.282	830.551	0.79438	-358.826	2619.17	0.74448	-471.423	1378.43	0.75522							0.53944	-502.136	-12553.4
			-12617.5	12617.5	0.53853							-215.244	834.279	0.79408	-360.535	2631.64	0.74428	-473.291	1383.89	0.75502							0.53853	-504.7	-12617.5
			-12675.5	12675.5	0.53747							-216.293	838.345	0.79398	-362.122	2643.22	0.74391	-475.049	1389.03	0.75469							0.53747	-507.019	-12675.5
			-12741.1	12741.1	0.5366							-217.255	842.072	0.79369	-363.77	2655.25	0.74363	-477.026	1394.81	0.75462							0.5366	-509.644	-12741.1
			-12803.6	12803.6	0.53565							-218.216	845.8	0.79339	-365.356	2666.84	0.74327	-478.729	1399.79	0.75422							0.53565	-512.146	-12803.6
			-12863.2	12863.2	0.53463							-219.265	849.866	0.79329	-367.004	2678.86	0.74299	-480.652	1405.41	0.75409							0.53463	-514.526	-12863.2
			-12927.2	12927.2	0.53372							-220.315	853.933	0.79319	-368.652	2690.89	0.7427	-482.52	1410.88	0.75389							0.53372	-517.09	-12927.2
			-12985.2	12985.2	0.53267							-221.276	857.66	0.79289	-370.178	2702.03	0.74226	-484.277	1416.02	0.75356							0.53267	-519.409	-12985.2
			-13047.8	13047.8	0.53172							-222.325	861.726	0.79279	-371.887	2714.51	0.74206	-486.31	1421.96	0.75355							0.53172	-521.912	-13047.8
			-13110.4	13110.4	0.53078							-223.287	865.454	0.79249	-373.535	2726.53	0.74177	-488.013	1426.94	0.75316							0.53078	-524.414	-13110.4
			-13172.9	13172.9	0.52983							-224.336	869.52	0.79239	-374.695	2735	0.74085	-489.935	1432.56	0.75302							0.52983	-526.917	-13172.9
			-13232.4	13232.4	0.52881							-225.298	873.248	0.79209	-376.77	2750.15	0.74113	-491.803	1438.02	0.75282							0.52881	-529.297	-13232.4
			-13298	13298	0.52794							-226.347	877.314	0.79199	-377.869	2758.17	0.74013	-493.561	1443.16	0.75249							0.52794	-531.921	-13298
			-13359.1	13359.1	0.52695							-227.309	881.041	0.7917	-380.066	2774.2	0.74056	-495.593	1449.1	0.75249							0.52695	-534.363	-13359.1
			-13420.1	13420.1	0.52597							-228.358	885.108	0.7916	-379.578	2770.64	0.73748	-497.241	1453.92	0.75202							0.52597	-536.804	-13420.1
			-13485.7	13485.7	0.5251							-229.32	888.835	0.7913	-381.592	2785.34	0.73768	-499.164	1459.54	0.75189							0.5251	-539.429	-13485.7
			-13545.2	13545.2	0.52408							-230.369	892.902	0.7912	-383.118	2796.48	0.73724	-501.031	1465	0.75169							0.52408	-541.809	-13545.2
			-13607.8	13607.8	0.52313							-231.418	896.968	0.7911	-384.949	2809.84	0.7372	-502.789	1470.14	0.75136							0.52313	-544.312	-13607.8
			-13667.3	13667.3	0.52211							-232.379	900.695	0.7908	-387.207	2826.33	0.73771	-504.877	1476.25	0.75142							0.52211	-546.692	-13667.3
			-13725.3	13725.3	0.52106							-233.429	904.762	0.7907	-388.977	2839.25	0.73759	-506.525	1481.07	0.75096							0.52106	-549.011	-13725.3
			-13787.8	13787.8	0.52011							-234.39	908.489	0.7904	-390.686	2851.72	0.73739	-508.502	1486.85	0.75089							0.52011	-551.514	-13787.8
			-13847.4	13847.4	0.51909							-235.439	912.556	0.7903	-392.456	2864.64	0.73726	-510.315	1492.15	0.75062							0.51909	-553.894	-13847.4
			-13909.9	13909.9	0.51815							-236.488	916.622	0.7902	-394.165	2877.12	0.73706	-512.128	1497.45	0.75036							0.51815	-556.396	-13909.9
			-13972.5	13972.5	0.5172							-237.45	920.349	0.7899	-395.996	2890.48	0.73702	-514.105	1503.23	0.75029							0.5172	-558.899	-13972.5
			-14035	14035	0.51625							-238.499	924.416	0.7898	-397.766	2903.4	0.7369	-515.808	1508.21	0.74989							0.51625	-561.401	-14035
			-14097.6	14097.6	0.51531							-239.461	928.143	0.78951	-399.475	2915.88	0.73669	-517.841	1514.15	0.74989							0.51531	-563.904	-14097.6
			-14154.1	14154.1	0.51422							-240.51	932.21	0.78941	-401.245	2928.8	0.73657	-519.653	1519.45	0.74962							0.51422	-566.162	-14154.1
			-14216.6	14216.6	0.51327							-241.559	936.276	0.7893	-402.893	2940.83	0.73629	-521.466	1524.75	0.74936							0.51327	-568.665	-14216.6
			-14280.7	14280.7	0.51236							-242.521	940.003	0.78901	-404.48	2952.41	0.73593	-523.499	1530.7	0.74935							0.51236	-571.228	-14280.7
			-14341.7	14341.7	0.51138							-243.57	944.07	0.78891	-406.128	2964.44	0.73564	-525.146	1535.52	0.74889							0.51138	-573.669	-14341.7
			-14407.3	14407.3	0.5105							-244.532	947.797	0.78861	-407.043	2971.12	0.7344	-527.124	1541.3	0.74882							0.5105	-576.294	-14407.3
			-14468.4	14468.4	0.50952							-245.581	951.864	0.78851	-409.302	2987.6	0.73492	-528.992	1546.76	0.74862							0.50952	-578.735	-14468.4
			-14532.5	14532.5	0.50861							-246.63	955.93	0.78841	-410.828	2998.74	0.73448	-530.75	1551.9	0.74829							0.50861	-581.299	-14532.5
			-14592	14592	0.50759							-247.592	959.657	0.78811	-412.476	3010.77	0.73419	-532.782	1557.84	0.74829							0.50759	-583.679	-14592
			-14650	14650	0.50654							-248.641	963.724	0.78801	-414.001	3021.91	0.73375	-534.485	1562.82	0.74789							0.50654	-585.999	-14650
			-14712.5	14712.5	0.50559							-249.69	967.79	0.78791	-414.856	3028.15	0.73243	-536.407	1568.44	0.74775							0.50559	-588.501	-14712.5
			-14773.6	14773.6	0.50461							-250.652	971.518	0.78761	-416.565	3040.62	0.73223	-538.33	1574.06	0.74762							0.50461	-590.942	-14773.6
			-14836.1	14836.1	0.50366							-251.701	975.584	0.78751	-416.443	3039.73	0.72962	-540.033	1579.04	0.74722							0.50366	-593.445	-14836.1
			-14897.2	14897.2	0.50268							-252.662	979.311	0.78721	-417.236	3045.52	0.72822	-542.065	1584.99	0.74722							0.50268	-595.886	-14897.2
			-14962.8	14962.8	0.50181							-253.711	983.378	0.78711	-420.654	3070.47	0.73026	-543.823	1590.13	0.74689							0.50181	-598.511	-14962.8
			-15022.3	15022.3	0.50079							-254.761	987.444	0.78701	-424.316	3097.2	0.73261	-545.746	1595.75	0.74675							0.50079	-600.891	-15022.3
			-15090.9	15090.9	0.49999							-255.81	991.511	0.78691	-425.964	3109.23	0.73233	-547.778	1601.69	0.74675							0.49999	-603.638	-15090.9
			-15145.9	15145.9	0.49886							-256.771	995.238	0.78661	-427.612	3121.26	0.73205	-549.426	1606.51	0.74629							0.49886	-605.835	-15145.9
			-15203.9	15203.9	0.4978							-257.821	999.304	0.78651	-429.321	3133.73	0.73185	-551.404	1612.29	0.74622							0.4978	-608.154	-15203.9
			-15264.9	15264.9	0.49682							-258.782	1003.03	0.78622	-430.969	3145.76	0.73156	-553.326	1617.91	0.74608							0.49682	-610.596	-15264.9
			-15325.9	15325.9	0.49584							-259.831	1007.1	0.78611	-432.617	3157.79	0.73128	-555.029	1622.89	0.74569							0.49584	-613.037	-15325.9
			-15390	15390	0.49493							-260.88	1011.16	0.78601	-433.472	3164.03	0.72996	-557.117	1629	0.74575							0.49493	-615.601	-15390
			-15452.6	15452.6	0.49398							-261.93	1015.23	0.78591	-435.12	3176.06	0.72968	-558.875	1634.14	0.74542							0.49398	-618.103	-15452.6
			-15518.2	15518.2	0.49311							-262.891	1018.96	0.78562	-437.317	3192.09	0.73011	-560.742	1639.6	0.74522							0.49311	-620.728	-15518.2
			-15579.2	15579.2	0.49212							-263.94	1023.02	0.78551	-438.965	3204.12	0.72983	-562.665	1645.22	0.74508							0.49212	-623.169	-15579.2
			-15641.8	15641.8	0.49118							-264.989	1027.09	0.78541	-439.575	3208.58	0.72819	-564.423	1650.36	0.74475							0.49118	-625.671	-15641.8
			-15701.3	15701.3	0.49016							-265.951	1030.82	0.78512	-442.566	3230.41	0.72967	-566.51	1656.46	0.74481							0.49016	-628.052	-15701.3
			-15757.8	15757.8	0.48907							-267	1034.88	0.78502	-444.336	3243.33	0.72954	-568.158	1661.28	0.74435							0.48907	-630.31	-15757.8
			-15818.8	15818.8	0.48808							-268.049	1038.95	0.78491	-445.801	3254.02	0.72902	-570.19	1667.22	0.74435							0.48808	-632.751	-15818.8
			-15881.3	15881.3	0.48714							-269.011	1042.68	0.78462	-447.571	3266.94	0.7289	-572.003	1672.52	0.74408							0.48714	-635.254	-15881.3
			-15945.4	15945.4	0.48623							-270.06	1046.75	0.78452	-449.341	3279.86	0.72878	-573.816	1677.82	0.74382							0.48623	-637.817	-15945.4
			-16008	16008	0.48528							-271.109	1050.81	0.78442	-450.867	3291	0.72833	-575.903	1683.93	0.74388							0.48528	-640.32	-16008
			-16067.5	16067.5	0.48426							-272.071	1054.54	0.78412	-452.759	3304.81	0.72837	-577.551	1688.75	0.74342							0.48426	-642.7	-16067.5
			-16131.6	16131.6	0.48335							-273.12	1058.61	0.78402	-454.407	3316.84	0.72809	-579.584	1694.69	0.74341							0.48335	-645.264	-16131.6
			-16189.6	16189.6	0.4823							-274.169	1062.67	0.78392	-455.872	3327.53	0.72757	-581.451	1700.15	0.74321							0.4823	-647.583	-16189.6
			-16252.1	16252.1	0.48135							-275.131	1066.4	0.78362	-457.52	3339.56	0.72728	-583.209	1705.29	0.74288							0.48135	-650.085	-16252.1
			-16313.2	16313.2	0.48037							-276.18	1070.47	0.78352	-459.351	3352.92	0.72724	-585.242	1711.23	0.74288							0.48037	-652.527	-16313.2
			-16375.7	16375.7	0.47942							-277.229	1074.53	0.78342	-461.182	3366.29	0.7272	-586.945	1716.21	0.74248							0.47942	-655.029	-16375.7
			-16436.8	16436.8	0.47844							-278.278	1078.6	0.78332	-462.769	3377.87	0.72683	-588.977	1722.16	0.74248							0.47844	-657.471	-16436.8
			-16500.9	16500.9	0.47753							-279.24	1082.33	0.78302	-464.539	3390.79	0.72671	-590.845	1727.62	0.74228							0.47753	-660.034	-16500.9
			-16564.9	16564.9	0.47662							-280.289	1086.39	0.78292	-466.248	3403.27	0.72651	-592.603	1732.76	0.74195							0.47662	-662.598	-16564.9
			-16627.5	16627.5	0.47567							-281.338	1090.46	0.78282	-467.957	3415.74	0.72631	-594.69	1738.86	0.74201							0.47567	-665.1	-16627.5
			-16688.5	16688.5	0.47469							-282.387	1094.52	0.78272	-469.604	3427.77	0.72602	-596.393	1743.84	0.74161							0.47469	-667.542	-16688.5
			-16751.1	16751.1	0.47375							-283.349	1098.25	0.78242	-471.252	3439.8	0.72574	-598.37	1749.62	0.74154							0.47375	-670.044	-16751.1
			-16807.6	16807.6	0.47265							-284.398	1102.32	0.78232	-472.9	3451.83	0.72546	-600.238	1755.08	0.74134							0.47265	-672.302	-16807.6
			-16868.6	16868.6	0.47167							-285.447	1106.38	0.78222	-474.609	3464.3	0.72526	-601.996	1760.22	0.74101							0.47167	-674.744	-16868.6
			-16932.7	16932.7	0.47076							-286.496	1110.45	0.78212	-475.891	3473.66	0.72449	-604.083	1766.33	0.74107							0.47076	-677.307	-16932.7
			-16990.7	16990.7	0.46971							-287.458	1114.18	0.78182	-478.027	3489.25	0.72485	-605.841	1771.47	0.74074							0.46971	-679.626	-16990.7
			-17053.2	17053.2	0.46876							-288.507	1118.24	0.78172	-479.675	3501.28	0.72457	-607.874	1777.41	0.74074							0.46876	-682.129	-17053.2
			-17114.3	17114.3	0.46778							-289.556	1122.31	0.78162	-480.774	3509.3	0.72357	-609.631	1782.55	0.74041							0.46778	-684.57	-17114.3
			-17178.3	17178.3	0.46687							-290.605	1126.38	0.78152	-482.91	3524.89	0.72392	-611.444	1787.85	0.74014							0.46687	-687.134	-17178.3
			-17240.9	17240.9	0.46592							-291.655	1130.44	0.78141	-484.741	3538.26	0.72388	-613.531	1793.95	0.74021							0.46592	-689.636	-17240.9
			-17303.5	17303.5	0.46497							-292.616	1134.17	0.78112	-486.389	3550.29	0.7236	-615.234	1798.93	0.73981							0.46497	-692.139	-17303.5
			-17369.1	17369.1	0.4641							-293.665	1138.24	0.78102	-488.098	3562.76	0.7234	-617.322	1805.03	0.73987							0.4641	-694.763	-17369.1
			-17430.1	17430.1	0.46312							-294.714	1142.3	0.78092				-619.135	1810.33	0.7396							0.46312	-697.205	-17430.1
			-17492.7	17492.7	0.46217							-295.764	1146.37	0.78081				-620.892	1815.47	0.73927							0.46217	-699.707	-17492.7
			-17556.8	17556.8	0.46126							-296.725	1150.1	0.78052				-622.98	1821.58	0.73934							0.46126	-702.271	-17556.8
			-17617.8	17617.8	0.46028							-297.774	1154.16	0.78042				-624.738	1826.72	0.739							0.46028	-704.712	-17617.8
			-17678.8	17678.8	0.4593							-298.824	1158.23	0.78031				-626.77	1832.66	0.739							0.4593	-707.153	-17678.8
			-17735.3	17735.3	0.45821							-299.873	1162.3	0.78021				-628.638	1838.12	0.7388							0.45821	-709.412	-17735.3
			-17797.9	17797.9	0.45726							-300.922	1166.36	0.78011				-630.396	1843.26	0.73847							0.45726	-711.914	-17797.9
			-17857.4	17857.4	0.45624							-301.971	1170.43	0.78001				-632.538	1849.53	0.7386							0.45624	-714.294	-17857.4
			-17919.9	17919.9	0.45529							-302.933	1174.16	0.77971				-634.131	1854.18	0.73807							0.45529	-716.797	-17919.9
			-17982.5	17982.5	0.45435							-303.982	1178.22	0.77961				-636.218	1860.29	0.73813							0.45435	-719.299	-17982.5
			-18045	18045	0.4534							-305.031	1182.29	0.77951				-638.086	1865.75	0.73793							0.4534	-721.802	-18045
			-18106.1	18106.1	0.45242							-306.08	1186.36	0.77941				-639.899	1871.05	0.73767							0.45242	-724.243	-18106.1
			-18171.7	18171.7	0.45155							-307.129	1190.42	0.77931				-641.986	1877.15	0.73773							0.45155	-726.868	-18171.7
			-18231.2	18231.2	0.45053							-308.178	1194.49	0.77921				-643.689	1882.13	0.73733							0.45053	-729.248	-18231.2
			-18298.3	18298.3	0.44969							-309.14	1198.22	0.77891				-645.721	1888.07	0.73733							0.44969	-731.934	-18298.3
			-18359.4	18359.4	0.44871							-310.189	1202.28	0.77881				-647.589	1893.54	0.73713							0.44871	-734.375	-18359.4
			-18420.4	18420.4	0.44772							-311.238	1206.35	0.77871				-649.292	1898.51	0.73673							0.44772	-736.816	-18420.4
			-18479.9	18479.9	0.44671							-312.287	1210.42	0.77861				-651.489	1904.94	0.73693							0.44671	-739.197	-18479.9
			-18536.4	18536.4	0.44561							-313.336	1214.48	0.77851				-653.247	1910.08	0.73659							0.44561	-741.455	-18536.4
			-18602	18602	0.44474							-314.298	1218.21	0.77821				-655.17	1915.7	0.73646							0.44474	-744.08	-18602
			-18663	18663	0.44376							-315.347	1222.28	0.77811				-657.202	1921.64	0.73646							0.44376	-746.521	-18663
			--	--	--							-316.396	1226.34	0.77801				-658.905	1926.62	0.73606							--	--	--
			--	--	--							-317.445	1230.41	0.77791				-660.992	1932.73	0.73612							--	--	--
			--	--	--							-318.494	1234.47	0.7778				-662.805	1938.03	0.73586							--	--	--
			--	--	--							-319.544	1238.54	0.7777				-664.618	1943.33	0.73559							--	--	--
			--	--	--							-320.593	1242.61	0.7776				-666.76	1949.59	0.73572							--	--	--
			--	--	--							-321.554	1246.33	0.77731				-668.463	1954.57	0.73532							--	--	--
			--	--	--							-322.603	1250.4	0.7772				-670.551	1960.67	0.73539							--	--	--
			--	--	--							-323.653	1254.47	0.7771				-672.528	1966.46	0.73532							--	--	--
			--	--	--							-324.702	1258.53	0.777				-674.231	1971.44	0.73492							--	--	--
			--	--	--							-325.751	1262.6	0.7769				-676.373	1977.7	0.73505							--	--	--
			--	--	--							-326.8	1266.67	0.7768				-678.076	1982.68	0.73465							--	--	--
			--	--	--							-327.849	1270.73	0.7767				-680.054	1988.46	0.73458							--	--	--
			--	--	--							-328.898	1274.8	0.7766				-682.141	1994.56	0.73465							--	--	--
			--	--	--							-329.947	1278.87	0.7765				-683.899	1999.7	0.73431							--	--	--
			--	--	--							-330.996	1282.93	0.77639				-685.931	2005.65	0.73431							--	--	--
			--	--	--							-332.046	1287	0.77629				-687.909	2011.43	0.73424							--	--	--
			--	--	--							-333.007	1290.73	0.776				-689.667	2016.57	0.73391							--	--	--
			--	--	--							-334.056	1294.79	0.77589				-691.864	2022.99	0.73411							--	--	--
			--	--	--							-335.105	1298.86	0.77579				-693.567	2027.97	0.73371							--	--	--
			--	--	--							-336.155	1302.92	0.77569				-695.599	2033.92	0.73371							--	--	--
			--	--	--								--														--	--	--
			--	--	--								--														--	--	--
			--	--	--								--														--	--	--
			--	--	--								--														--	--	--
			--	--	--								--														--	--	--
			--	--	--								--														--	--	--
			--	--	--								--														--	--	--
			--	--	--								--														--	--	--
			--	--	--								--														--	--	--
			--	--	--								--														--	--	--
			--	--	--								--														--	--	--
			--	--	--								--														--	--	--
			--	--	--								--														--	--	--
			--	--	--								--														--	--	--
			--	--	--								--														--	--	--
													--
													--
													--
													--
													--
													--
													--
													--
													--
													--
													--
													--
													--
													--
													--
													--
													--
													--
													--
													--
													--
													--
													--
													--
													--
													--
													--
													--
													--
													--
													--
													--
													--
													--
													--
													--
													--
