# Supplementary material for: Resolving optimal ionomer interaction in fuel cell electrodes via operando X-ray absorption spectroscopy
Source: Nat Commun. 2024 Oct 30;15:9390. doi: 10.1038/s41467-024-53823-z (PMC11525635; doi:10.1038/s41467-024-53823-z)
Supplement: Supplementary file 3 — Source Data [file 41467_2024_53823_MOESM3_ESM.zip › Source Date Supplementary Figures/Figure S9 EIS.xlsx]

## Sheet: Sheet1
Frequency (Hz)	Z' (Ω)	-Z'' (Ω)	Z (Ω)	#NAME?	Frequency (Hz)	Z' (Ω)	-Z'' (Ω)	Z (Ω)	#NAME?	Frequency (Hz)	Z' (Ω)	-Z'' (Ω)	Z (Ω)	#NAME?	Frequency (Hz)	Z' (Ω)	-Z'' (Ω)	Z (Ω)	#NAME?	Frequency (Hz)	Z' (Ω)	-Z'' (Ω)	Z (Ω)	#NAME?	Frequency (Hz)	Z' (Ω)	-Z'' (Ω)	Z (Ω)	#NAME?	Frequency (Hz)	Z' (Ω)	-Z'' (Ω)	Z (Ω)	#NAME?	Frequency (Hz)	Z' (Ω)	-Z'' (Ω)	Z (Ω)	#NAME?	Frequency (Hz)	Z' (Ω)	-Z'' (Ω)	Z (Ω)	#NAME?	Frequency (Hz)	Z' (Ω)	-Z'' (Ω)	Z (Ω)	#NAME?
			1A	1A				0.5A	0.5A				0.05A	0.05A				0.005A	0.005A				0.0005A	0.0005A				0.2A	0.2A				0.02A	0.02A				0.002A	0.002A				0.0002A	0.0002A				0.1A	0.1A
10000	1.06845	0.12722	1.076	6.79009	10000	0.83867	-0.14753	0.85154	-9.97713	10000	0.86735	-0.08297	0.87131	-5.46403	10000	0.89731	-0.33544	0.95796	-20.4974	10000	0.96768	-0.23105	0.99489	-13.429	10000	0.7819	-0.09362	0.78749	-6.828	10000	0.96723	0.02568	0.96757	1.52072	10000	0.80584	-0.17763	0.82518	-12.4311	10000	0.93425	-0.0176	0.93441	-1.07954	10000	0.85169	0.07795	0.85525	5.22933
7943.3	0.88364	0.06828	0.88627	4.41839	7943.3	0.80963	-0.04216	0.81073	-2.98115	7943.3	0.89645	-0.0922	0.90118	-5.87246	7943.3	0.77505	-0.10671	0.78236	-7.83953	7943.3	0.9027	0.03474	0.90337	2.20367	7943.3	0.83761	-0.08157	0.84157	-5.56238	7943.3	0.94378	0.02386	0.94408	1.44845	7943.3	0.98696	-0.02828	0.98737	-1.64118	7943.3	0.77749	0.0705	0.78068	5.18143	7943.3	0.84916	0.04009	0.85011	2.70319
6309.6	0.95234	-0.06947	0.95487	-4.17204	6309.6	0.89238	-0.10317	0.89833	-6.59487	6309.6	0.85565	-0.02807	0.85611	-1.87915	6309.6	0.89471	-0.03002	0.89521	-1.92173	6309.6	0.76311	-0.0541	0.76503	-4.05488	6309.6	0.90255	-0.0918	0.90721	-5.80748	6309.6	0.86525	-0.06051	0.86737	-4.00025	6309.6	0.81411	0.025	0.8145	1.75901	6309.6	0.94503	-0.05231	0.94648	-3.16812	6309.6	0.83986	-0.05182	0.84146	-3.53039
5011.9	0.82196	-0.02692	0.8224	-1.87611	5011.9	0.90382	-0.02235	0.9041	-1.41685	5011.9	0.90668	-0.0234	0.90698	-1.47833	5011.9	0.92265	-0.02637	0.92303	-1.63729	5011.9	0.87034	-0.02628	0.87074	-1.72983	5011.9	0.83361	-0.00557	0.83363	-0.38295	5011.9	0.84063	0.05638	0.84252	3.83667	5011.9	0.84838	-0.04074	0.84936	-2.74912	5011.9	0.7987	0.02006	0.79895	1.43872	5011.9	0.9105	-0.03146	0.91104	-1.97863
3981.1	0.8602	-0.00427	0.86021	-0.28444	3981.1	0.91064	0.03144	0.91118	1.97767	3981.1	0.8693	-0.03637	0.87006	-2.39557	3981.1	0.86458	-0.04446	0.86573	-2.94345	3981.1	0.89716	0.01316	0.89726	0.84047	3981.1	0.87365	-0.05334	0.87528	-3.49383	3981.1	0.88157	-0.03596	0.88231	-2.33557	3981.1	0.8474	-0.00551	0.84742	-0.37252	3981.1	0.88383	-0.01666	0.88399	-1.07989	3981.1	0.8878	0.01808	0.88799	1.16696
3162.3	0.85483	-0.01016	0.85489	-0.68125	3162.3	0.87341	-0.01667	0.87356	-1.09364	3162.3	0.896	-0.01791	0.89618	-1.14536	3162.3	0.87301	-0.01164	0.87308	-0.76403	3162.3	0.91255	0.000873784	0.91255	0.05486	3162.3	0.86968	-0.00389	0.86968	-0.256	3162.3	0.90124	-0.00143	0.90124	-0.09121	3162.3	0.89357	0.00674	0.89359	0.43186	3162.3	0.88311	0.01423	0.88323	0.92329	3162.3	0.8908	0.00848	0.89084	0.54513
2511.9	0.87839	-0.00399	0.8784	-0.26	2511.9	0.86641	0.01012	0.86647	0.66928	2511.9	0.87405	-0.00923	0.8741	-0.60499	2511.9	0.88657	-0.00827	0.88661	-0.53461	2511.9	0.88606	-0.0155	0.88619	-1.00231	2511.9	0.88772	0.00567	0.88774	0.36612	2511.9	0.90131	-0.02069	0.90155	-1.31478	2511.9	0.87859	-0.00251	0.8786	-0.16369	2511.9	0.88128	-0.00642	0.8813	-0.41738	2511.9	0.88393	-0.01099	0.88399	-0.71243
1995.3	0.85968	0.00799	0.85971	0.53251	1995.3	0.87859	0.01	0.87865	0.6524	1995.3	0.88591	-0.02387	0.88623	-1.54362	1995.3	0.8802	-0.0147	0.88033	-0.95695	1995.3	0.89578	0.01206	0.89586	0.77144	1995.3	0.89508	0.00639	0.8951	0.40888	1995.3	0.89316	0.00123	0.89316	0.0789	1995.3	0.88591	-0.00881	0.88595	-0.56991	1995.3	0.88136	-0.00541	0.88138	-0.35141	1995.3	0.87723	-0.0144	0.87735	-0.94033
1584.9	0.86748	-0.00248	0.86749	-0.16406	1584.9	0.88388	0.00903	0.88392	0.58556	1584.9	0.87561	-0.000267995	0.87561	-0.01754	1584.9	0.89045	0.00615	0.89048	0.39546	1584.9	0.89278	-0.00949	0.89284	-0.60875	1584.9	0.89048	-0.00328	0.89049	-0.21081	1584.9	0.87895	0.00425	0.87896	0.27706	1584.9	0.8937	-0.00184	0.8937	-0.11817	1584.9	0.8874	0.000957748	0.8874	0.06184	1584.9	0.87915	-0.00885	0.8792	-0.57701
1258.9	0.86607	0.00678	0.86609	0.44846	1258.9	0.87859	0.0021	0.8786	0.13697	1258.9	0.88145	-0.00312	0.88146	-0.20248	1258.9	0.89551	-0.000601153	0.89551	-0.03846	1258.9	0.88222	0.00876	0.88227	0.56868	1258.9	0.87865	0.00679	0.87867	0.44258	1258.9	0.89881	0.01608	0.89896	1.02486	1258.9	0.89472	0.01434	0.89483	0.91825	1258.9	0.89833	0.00425	0.89834	0.27083	1258.9	0.88701	-0.00294	0.88702	-0.1896
1000	0.87914	0.0071	0.87916	0.46304	1000	0.88367	0.01179	0.88375	0.76468	1000	0.8912	0.00897	0.89125	0.57635	1000	0.89561	0.00639	0.89563	0.40848	1000	0.89552	0.01776	0.8957	1.13632	1000	0.88589	0.01374	0.88599	0.88855	1000	0.90078	0.01206	0.90087	0.76728	1000	0.88876	0.00652	0.88879	0.42014	1000	0.88424	0.01383	0.88435	0.89586	1000	0.89454	0.00644	0.89456	0.41265
794.33	0.87403	0.01996	0.87426	1.308	794.33	0.88674	0.01081	0.8868	0.69847	794.33	0.8965	0.00447	0.89651	0.286	794.33	0.90079	0.00654	0.90082	0.41571	794.33	0.88972	0.01908	0.88993	1.22869	794.33	0.88774	0.01085	0.8878	0.70051	794.33	0.88606	0.01034	0.88612	0.66831	794.33	0.87793	0.01574	0.87807	1.02739	794.33	0.90047	0.00832	0.90051	0.52963	794.33	0.90353	0.0174	0.9037	1.10336
630.96	0.87087	0.00388	0.87088	0.25519	630.96	0.88767	0.00407	0.88767	0.26268	630.96	0.89788	0.00636	0.8979	0.40569	630.96	0.89359	0.01628	0.89374	1.04384	630.96	0.89691	0.01744	0.89708	1.11366	630.96	0.88875	0.01057	0.88882	0.68166	630.96	0.9127	0.0162	0.91285	1.01709	630.96	0.88985	0.01632	0.89	1.05099	630.96	0.87963	0.02184	0.8799	1.42251	630.96	0.89021	-0.00123	0.89022	-0.07931
501.19	0.87873	0.01622	0.87888	1.0575	501.19	0.88836	0.01885	0.88856	1.21582	501.19	0.89102	0.01872	0.89122	1.20361	501.19	0.89229	0.01419	0.8924	0.91088	501.19	0.89261	0.00985	0.89267	0.6322	501.19	0.89605	0.02267	0.89634	1.44956	501.19	0.89093	0.02951	0.89142	1.89682	501.19	0.89246	0.01955	0.89267	1.2546	501.19	0.89725	0.02063	0.89749	1.31711	501.19	0.88987	0.004	0.88988	0.25743
398.11	0.87851	0.01917	0.87872	1.24995	398.11	0.90174	0.02152	0.90199	1.36735	398.11	0.89369	-0.00521	0.8937	-0.33427	398.11	0.89878	0.01694	0.89894	1.08002	398.11	0.88452	0.0258	0.8849	1.67076	398.11	0.88543	0.0137	0.88553	0.88657	398.11	0.88699	0.03746	0.88778	2.41842	398.11	0.89378	0.03974	0.89467	2.54602	398.11	0.89595	0.03394	0.89659	2.16936	398.11	0.89775	0.0272	0.89817	1.73525
316.23	0.89411	0.01944	0.89433	1.24532	316.23	0.89112	0.02413	0.89145	1.55137	316.23	0.88367	0.02688	0.88408	1.74261	316.23	0.89376	0.03255	0.89435	2.08606	316.23	0.8904	0.04912	0.89175	3.15763	316.23	0.89847	0.02628	0.89885	1.67544	316.23	0.90167	0.03342	0.90229	2.12293	316.23	0.88006	0.01949	0.88027	1.26868	316.23	0.89684	0.03922	0.8977	2.5038	316.23	0.89561	0.02255	0.89589	1.44202
251.19	0.87674	0.03494	0.87743	2.28234	251.19	0.89702	0.02937	0.8975	1.87499	251.19	0.90216	0.0231	0.90246	1.46699	251.19	0.89795	0.07806	0.90134	4.96823	251.19	0.89775	0.06129	0.89984	3.90546	251.19	0.90737	0.04208	0.90835	2.65535	251.19	0.87797	0.04176	0.87896	2.72308	251.19	0.90006	0.03989	0.90094	2.53774	251.19	0.90582	0.03697	0.90657	2.33727	251.19	0.87445	0.01182	0.87453	0.77469
199.53	0.8986	0.03774	0.89939	2.40477	199.53	0.89461	0.0348	0.89529	2.22767	199.53	0.91124	0.0563	0.91298	3.53568	199.53	0.87313	0.03876	0.87399	2.54152	199.53	0.88858	0.04595	0.88977	2.95994	199.53	0.90143	0.0437	0.90249	2.7753	199.53	0.88509	0.08488	0.88915	5.47759	199.53	0.88824	0.05906	0.8902	3.80376	199.53	0.90302	0.05015	0.90441	3.17855	199.53	0.91695	0.03585	0.91765	2.23878
158.49	0.89499	0.04428	0.89609	2.83237	158.49	0.90424	0.0359	0.90496	2.27346	158.49	0.88118	0.05719	0.88303	3.71337	158.49	0.87466	0.05025	0.8761	3.28805	158.49	0.90838	0.07355	0.91135	4.62891	158.49	0.92235	0.03905	0.92317	2.42461	158.49	0.89592	0.0557	0.89765	3.55737	158.49	0.90131	0.07451	0.90438	4.72556	158.49	0.89717	0.06387	0.89944	4.07203	158.49	0.8885	0.064	0.8908	4.11985
125.89	0.89634	0.03984	0.89722	2.54487	125.89	0.91739	0.03936	0.91823	2.45666	125.89	0.91456	0.08698	0.91869	5.43313	125.89	0.91872	0.04767	0.91995	2.97008	125.89	0.91447	0.08851	0.91874	5.52823	125.89	0.91234	0.04517	0.91346	2.8342	125.89	0.96111	-0.02052	0.96133	-1.22288	125.89	0.9072	0.07024	0.90992	4.4274	125.89	0.89307	0.07586	0.89628	4.85498	125.89	0.9042	0.08601	0.90829	5.4335
100	0.90446	0.04889	0.90578	3.09423	100	0.9184	0.0718	0.92121	4.47054	100	0.9161	0.09539	0.92105	5.94482	100	0.9238	0.09569	0.92875	5.91374	100	0.92402	0.08986	0.92838	5.55434	100	0.91155	0.07879	0.91494	4.94006	100	0.88775	0.06432	0.89008	4.1443	100	0.71226	0.20069	0.73999	15.7363	100	0.89253	0.09285	0.89735	5.93896	100	0.91273	0.07989	0.91622	5.00202
79.433	0.92339	0.03119	0.92391	1.93454	79.433	0.92124	0.0807	0.92477	5.00625	79.433	0.91496	0.06578	0.91732	4.11213	79.433	0.90515	0.10073	0.91074	6.34988	79.433	0.90501	0.08955	0.90943	5.6508	79.433	0.92367	0.0867	0.92773	5.36209	79.433	0.89394	0.08316	0.8978	5.31447	79.433	0.94324	0.20734	0.96576	12.3975	79.433	0.92038	0.14129	0.93117	8.7275	79.433	0.91748	0.11818	0.92506	7.33988
63.096	0.90268	0.03602	0.9034	2.28536	63.096	0.94961	0.08254	0.95319	4.96781	63.096	0.92214	0.16758	0.93725	10.2998	63.096	0.92234	0.12976	0.93142	8.00808	63.096	0.9639	0.15445	0.9762	9.10341	63.096	0.93313	0.10227	0.93872	6.25473	63.096	1.00645	0.13441	1.01538	7.60678	63.096	0.873	0.11129	0.88006	7.26477	63.096	0.91261	0.13784	0.92296	8.58877	63.096	0.99514	0.07829	0.99822	4.49818
50.119	0.9688	-0.01213	0.96887	-0.71728	50.119	1.03043	0.11793	1.03716	6.52914	50.119	0.8879	0.19494	0.90904	12.3827	50.119	0.95892	0.1544	0.97127	9.14725	50.119	0.92443	0.14113	0.93514	8.68025	50.119	0.96004	0.14757	0.97132	8.7387	50.119	0.89532	0.1569	0.90897	9.93974	50.119	0.95572	0.18851	0.97414	11.1583	50.119	0.99565	0.17086	1.01021	9.7374	50.119	0.90846	0.14648	0.9202	9.15967
39.811	0.93212	0.01269	0.93221	0.78028	39.811	0.99835	0.05743	1	3.29258	39.811	0.99551	0.13433	1.00453	7.68486	39.811	0.80849	0.22865	0.8402	15.7912	39.811	0.93869	0.20031	0.95983	12.0457	39.811	0.97138	0.07713	0.97444	4.5399	39.811	0.8857	0.24172	0.91809	15.2652	39.811	0.94114	0.23811	0.97079	14.1982	39.811	0.87225	0.19974	0.89483	12.8978	39.811	0.91059	0.1302	0.91985	8.13757
31.623	0.99307	-0.00479	0.99308	-0.27628	31.623	1.01736	0.07262	1.01995	4.08307	31.623	0.95898	0.21709	0.98325	12.7551	31.623	0.87427	0.22787	0.90348	14.6084	31.623	0.92709	0.43584	1.02443	25.1792	31.623	0.97557	0.08574	0.97933	5.02278	31.623	0.95207	0.16358	0.96602	9.74934	31.623	0.83717	0.21406	0.8641	14.343	31.623	0.90944	0.37124	0.98229	22.2059	31.623	1.05327	0.01235	1.05334	0.67178
25.119	0.96785	0.02653	0.96821	1.5699	25.119	1.03206	0.05718	1.03364	3.17119	25.119	1.11065	0.10259	1.11538	5.27744	25.119	0.95468	0.27336	0.99304	15.9785	25.119	0.8492	0.4466	0.95947	27.7402	25.119	1.13579	0.16959	1.14839	8.49234	25.119	1.1332	0.45203	1.22003	21.7467	25.119	0.99922	0.57725	1.15397	30.0153	25.119	0.95915	0.37811	1.03099	21.5151	25.119	1.06265	0.26342	1.09482	13.9223
19.953	0.94676	-0.00411	0.94677	-0.24876	19.953	1.03253	0.05789	1.03416	3.20881	19.953	1.01772	0.44647	1.11135	23.6867	19.953	0.82477	0.32567	0.88674	21.547	19.953	0.87945	0.47195	0.99808	28.2197	19.953	0.97507	0.34405	1.03399	19.4353	19.953	1.19526	0.4096	1.2635	18.916	19.953	1.23687	0.46785	1.3224	20.7193	19.953	0.95939	0.44045	1.05566	24.6597	19.953	1.07988	0.3519	1.13577	18.0492
15.849	0.94946	-0.02115	0.94969	-1.27596	15.849	0.89481	0.0148	0.89493	0.94736	15.849	1.1168	0.35618	1.17222	17.6889	15.849	1.01051	0.34449	1.06761	18.8246	15.849	0.89387	0.52841	1.03838	30.5895	15.849	1.00041	0.00573	1.00043	0.32817	15.849	0.76192	0.15496	0.77752	11.4958	15.849	1.26628	0.38377	1.32316	16.8602	15.849	0.94519	0.52415	1.08079	29.0106	15.849	1.14744	0.14773	1.15691	7.33649
12.589	0.87945	0.03029	0.87997	1.97255	12.589	1.01052	-0.17317	1.02525	-9.72428	12.589	1.14301	-0.28494	1.17799	-13.9978	12.589	0.79404	0.61917	1.00691	37.9457	12.589	0.9043	0.73905	1.16789	39.2578	12.589	1.17368	0.15696	1.18413	7.61725	12.589	0.56363	-0.24198	0.61338	-23.2349	12.589	0.88373	0.70529	1.13067	38.5927	12.589	0.91698	0.76374	1.19338	39.7906	12.589	1.08699	-0.0012	1.08699	-0.06328
10	0.92942	0.00722	0.92945	0.44503	10	1.30615	-0.15792	1.31566	-6.89378	10	1.43722	0.46048	1.50919	17.7652	10	1.0075	0.96062	1.39206	43.6354	10	0.97377	0.93395	1.34926	43.8043	10	1.10815	0.1574	1.11927	8.08416	10	0.88371	0.73656	1.15042	39.8107	10	0.96439	1.33975	1.65075	54.2526	10	0.94722	0.96049	1.34899	45.3987	10	1.19372	0.08632	1.19683	4.13617
7.9433	0.87787	-0.03527	0.87857	-2.30063	7.9433	0.97065	0.11137	0.97702	6.54545	7.9433	1.85263	0.445	1.90532	13.5064	7.9433	1.2184	0.80963	1.46287	33.6041	7.9433	0.44597	1.56926	1.6314	74.1352	7.9433	0.99756	0.06643	0.99977	3.81	7.9433	1.68662	0.5943	1.78826	19.4105	7.9433	0.73437	1.21041	1.41576	58.7544	7.9433	1.75021	1.62416	2.38771	42.8608	7.9433	1.36776	0.27658	1.39544	11.4318
6.3096	0.91127	-0.0104	0.91133	-0.65415	6.3096	0.92288	-0.07563	0.92598	-4.68499	6.3096	0.56525	-0.28726	0.63405	-26.9395	6.3096	1.13942	1.12771	1.60313	44.704	6.3096	1.06755	1.53969	1.87358	55.2642	6.3096	1.1726	0.01377	1.17268	0.67294	6.3096	1.43527	1.29977	1.93633	42.1638	6.3096	1.29582	1.81683	2.23159	54.5025	6.3096	1.14115	1.43538	1.83372	51.5147	6.3096	1.26244	0.30872	1.29964	13.7415
5.0119	0.87867	-0.03428	0.87934	-2.23443	5.0119	0.91016	0.0266	0.91055	1.67391	5.0119	1.06689	0.03931	1.06761	2.11006	5.0119	1.02972	1.44642	1.77552	54.5525	5.0119	0.52853	2.17645	2.23971	76.3504	5.0119	0.85999	0.27277	0.90221	17.598	5.0119	1.8501	1.11141	2.15826	30.9945	5.0119	0.82759	2.7808	2.90133	73.4266	5.0119	1.33481	1.89267	2.31602	54.8066	5.0119	1.33063	0.10387	1.33468	4.46332
3.9811	0.9758	0.01461	0.97591	0.85787	3.9811	1.04918	-0.00672	1.0492	-0.36688	3.9811	1.2943	0.04456	1.29506	1.97162	3.9811	0.90729	2.12734	2.31274	66.9023	3.9811	1.62587	2.68116	3.13562	58.7672	3.9811	0.88284	0.4992	1.0142	29.4862	3.9811	1.26973	0.58544	1.39819	24.7533	3.9811	0.94703	1.86003	2.08724	63.0173	3.9811	0.83482	1.91543	2.08945	66.4505	3.9811	1.17414	0.18569	1.18873	8.987
3.1623	0.94657	0.04916	0.94784	2.97307	3.1623	1.04576	0.11195	1.05173	6.11017	3.1623	1.37114	0.22418	1.38934	9.28549	3.1623	1.72518	1.47351	2.26881	40.5013	3.1623	1.30448	2.76384	3.05622	64.7335	3.1623	1.10748	0.05108	1.10866	2.64063	3.1623	2.94353	1.3974	3.25839	25.3953	3.1623	1.4474	3.52161	3.80745	67.6571	3.1623	1.37451	2.94483	3.24981	64.9791	3.1623	1.01305	0.25796	1.04538	14.2857
2.5119	0.76462	-0.01337	0.76473	-1.00193	2.5119	0.98762	0.13027	0.99617	7.51422	2.5119	0.87099	-0.41782	0.96602	-25.6271	2.5119	2.25344	2.55857	3.40944	48.6284	2.5119	1.26948	3.64477	3.85953	70.7967	2.5119	1.04543	0.15332	1.05662	8.34341	2.5119	2.41643	1.6877	2.94745	34.9315	2.5119	2.65709	4.2946	5.05011	58.2547	2.5119	1.44474	3.3792	3.67509	66.8514	2.5119	1.3135	-0.23647	1.33462	-10.2055
1.9953	0.89149	0.00348	0.8915	0.22385	1.9953	0.91804	-0.20044	0.93967	-12.3162	1.9953	2.33466	0.96196	2.52508	22.3933	1.9953	2.47119	2.65107	3.62422	47.0111	1.9953	1.77751	4.37625	4.72347	67.8944	1.9953	1.29695	-0.38807	1.35377	-16.6583	1.9953	2.57775	0.61956	2.65116	13.5147	1.9953	0.82137	4.65028	4.72226	79.9833	1.9953	2.0087	4.38421	4.82247	65.3843	1.9953	1.36646	0.23307	1.3862	9.6793
1.5849	0.8758	0.09857	0.88133	6.42155	1.5849	1.08082	-0.11751	1.08719	-6.20512	1.5849	0.55945	-0.33581	0.6525	-30.9746	1.5849	2.98469	2.49784	3.89199	39.9254	1.5849	2.53898	5.2455	5.82767	64.1716	1.5849	1.26563	0.08572	1.26853	3.87449	1.5849	3.1622	0.58154	3.21523	10.4205	1.5849	0.40855	5.79633	5.81071	85.9682	1.5849	2.16637	5.22129	5.65287	67.4659	1.5849	1.72697	0.0051	1.72698	0.16905
1.2589	0.8533	-0.0448	0.85448	-3.00549	1.2589	0.97506	-0.10288	0.98048	-6.02326	1.2589	1.20172	0.32578	1.2451	15.1681	1.2589	3.25146	3.11255	4.5011	43.7496	1.2589	3.30785	6.54788	7.33598	63.1981	1.2589	1.24548	0.06644	1.24725	3.05364	1.2589	2.81514	0.69651	2.90002	13.8968	1.2589	1.90021	7.73098	7.96108	76.191	1.2589	2.24104	6.21335	6.60515	70.1665	1.2589	1.49947	-0.61589	1.62103	-22.3298
1	0.83691	-0.11262	0.84445	-7.66436	1	0.98885	0.02737	0.98923	1.58564	1	1.74459	0.27026	1.7654	8.80596	1	4.34326	3.26811	5.43548	36.9599	1	3.37446	8.31414	8.97284	67.9092	1	1.01037	-0.04754	1.01149	-2.69382	1	2.30203	0.51435	2.35879	12.5948	1	1.56231	9.2572	9.38811	80.4206	1	3.39789	7.48566	8.22075	65.5858	1	1.33946	0.06721	1.34114	2.87248
[truncated: 15 more columns]
